# Supplementary material for: Genome-Wide Identification of Binding Motifs and Drought-Responsive Target Genes by the Transcription Factor ZmNAC20 in Maize
Source: Plants (Basel). 2026 Jan 30;15(3):423. doi: 10.3390/plants15030423 (PMC12899871; doi:10.3390/plants15030423)
Supplement: Supplementary file 1 [file plants-15-00423-s001.zip › Table S1.xlsx]

## Sheet: Sheet1
Table S1 Total number of clean reads by DAP-seq
Sample	Clean_Data(bp)	Q20(%)	Q30(%)	N(%)	GC(%)	HQ_Clean_Data(bp)	HQ_Q20(%)	HQ_Q30(%)	HQ_N(%)	HQ_GC(%)
Input	24230037300	23654111276(97.62%)	22667672846(93.55%)	184260(0.0%)	10727340425(44.28%)	23757857674	23246197254(97.85%)	22293230189(93.84%)	179801(0.0%)	10478015353(44.1%)
IP_1	27576265200	27039759601(98.05%)	26000986921(94.29%)	1018343(0.0%)	11263292501(40.84%)	27123091049	26640272214(98.22%)	25634158960(94.51%)	1000212(0.0%)	11031981789(40.67%)
IP_2	31904169600	31148918225(97.63%)	29806316698(93.42%)	242758(0.0%)	13010843976(40.78%)	31346062669	30661655488(97.82%)	29358798703(93.66%)	237544(0.0%)	12721252913(40.58%)
