# Supplementary material for: Genome-Wide Identification of Binding Motifs and Drought-Responsive Target Genes by the Transcription Factor ZmNAC20 in Maize
Source: Plants (Basel). 2026 Jan 30;15(3):423. doi: 10.3390/plants15030423 (PMC12899871; doi:10.3390/plants15030423)
Supplement: Supplementary file 1 [file plants-15-00423-s001.zip › Table S10.xlsx]

## Sheet: 65361763087804
Table S8 List of up-regulated 48 genes by DAP-seq and RNA-seq
Gene_ID	ame	chr	start	end	length	abs_summit	pileup	fold_enrichment	log10(pvalue)	log10(qvalue)	annotation	geneChr	geneStart	geneEnd	geneLength	exonNumber	geneStrand	geneId	transcriptId	distToTSS	Symbol	Description	KEGG_A_class	KEGG_B_class	Pathway	K_ID	GO_Component	GO_Function	GO_Process
Zm00001eb160010	IP_peak_1598	chr3	224845775	224846047	273	224845889	29.62	9.01639	22.0445	16.4675	3' UTR	chr3	224845047	224846026	980	2	+	Zm00001eb160010	Zm00001eb160010_T002	842	OsI_002060	NP_001281214.1 histone H2A [Zea mays]	-	-	-	-	GO:0000786//nucleosome;GO:0000790//nuclear chromatin;GO:0005634//nucleus;GO:0005694//chromosome	GO:0003677//DNA binding;GO:0046982//protein heterodimerization activity	GO:0006325//chromatin organization;GO:0006342//chromatin silencing
Zm00001eb274920	IP_peak_2509	chr6	105257624	105257856	233	105257780	19.25	8.96978	16.9125	11.8319	Promoter (<=1kb)	chr6	105258237	105259129	893	1	+	Zm00001eb274920	Zm00001eb274920_T001	-457	--	AQK81749.1 hypothetical protein ZEAMMB73_Zm00001d036706 [Zea mays]	-	-	-	-	GO:0005576//extracellular region;GO:0009506//plasmodesma	-	GO:0019722//calcium-mediated signaling
Zm00001eb040550	IP_peak_383	chr1	213601994	213602270	277	213602156	31.1	8.68641	22.7731	17.1393	Intron (Zm00001eb040550_T001/Zm00001eb040550, intron 4 of 11)	chr1	213598937	213604920	5984	12	-	Zm00001eb040550	Zm00001eb040550_T001	2764	RBOHE	XP_008664615.1 respiratory burst oxidase homolog protein E [Zea mays]	Organismal Systems;Environmental Information Processing	Environmental adaptation;Signal transduction	ko04626//Plant-pathogen interaction;ko04016//MAPK signaling pathway - plant	K13447;K13447	GO:0005886//plasma membrane;GO:0016020//membrane;GO:0016021//integral component of membrane	GO:0004601//peroxidase activity;GO:0005509//calcium ion binding;GO:0016174//NAD(P)H oxidase activity;GO:0016491//oxidoreductase activity;GO:0046872//metal ion binding;GO:0050664//oxidoreductase activity, acting on NAD(P)H, oxygen as acceptor	GO:0055114//oxidation-reduction process;GO:0098869//cellular oxidant detoxification
Zm00001eb316270	IP_peak_2862	chr7	136529168	136529413	246	136529260	41.47	7.59386	25.2874	19.4173	Promoter (1-2kb)	chr7	136530339	136531733	1395	3	+	Zm00001eb316270	Zm00001eb316270_T001	-1079	BURP15	NP_001150610.2 uncharacterized protein LOC100284243 precursor [Zea mays]	-	-	-	-	-	-	-
Zm00001eb262760	IP_peak_2409	chr6	19293632	19293850	219	19293756	19.25	7.24091	14.0367	9.23245	Downstream (2-3kb)	chr6	19295924	19297544	1621	1	-	Zm00001eb262760	Zm00001eb262760_T001	3788	KIPK2	OEL31801.1 Serine/threonine-protein kinase D6PKL2 [Dichanthelium oligosanthes]	-	-	-	-	GO:0005634//nucleus;GO:0005737//cytoplasm;GO:0005886//plasma membrane	GO:0004672//protein kinase activity;GO:0004674//protein serine/threonine kinase activity;GO:0005524//ATP binding;GO:0016301//kinase activity	GO:0006468//protein phosphorylation;GO:0016310//phosphorylation
Zm00001eb033590	IP_peak_343	chr1	186483474	186483764	291	186483664	14.81	7.19285	11.4261	6.95246	Promoter (<=1kb)	chr1	186483815	186498109	14295	4	+	Zm00001eb033590	Zm00001eb033590_T001	-151	--	XP_020402176.1 uncharacterized protein LOC103641404 isoform X2 [Zea mays]	-	-	-	-	GO:0005634//nucleus	GO:0003677//DNA binding	-
Zm00001eb183170	IP_peak_1824	chr4	130414185	130414786	602	130414370	13.33	7.16456	11.3449	6.88378	Promoter (<=1kb)	chr4	130413145	130414205	1061	2	-	Zm00001eb183170	Zm00001eb183170_T002	-165	PNSL2	XP_008678727.1 photosynthetic NDH subunit of lumenal location 2, chloroplastic [Zea mays]	Metabolism	Energy metabolism	ko00195//Photosynthesis	K08901	GO:0009507//chloroplast;GO:0009523//photosystem II;GO:0009579//thylakoid;GO:0009654//photosystem II oxygen evolving complex;GO:0019898//extrinsic component of membrane	GO:0005509//calcium ion binding;GO:0045156//electron transporter, transferring electrons within the cyclic electron transport pathway of photosynthesis activity	GO:0009767//photosynthetic electron transport chain;GO:0015979//photosynthesis
Zm00001eb430720	IP_peak_804	chr10	144216020	144216530	511	144216419	22.96	7.05396	14.6792	9.81723	Downstream (<1kb)	chr10	144215114	144216374	1261	1	+	Zm00001eb430720	Zm00001eb430720_T001	1305	TPRP-F1	NP_001152394.1 36.4 kDa proline-rich protein precursor [Zea mays]	-	-	-	-	-	-	-
Zm00001eb176320	IP_peak_1734	chr4	56919191	56919576	386	56919453	11.85	6.56042	9.28481	5.14208	Promoter (<=1kb)	chr4	56917688	56919192	1505	1	-	Zm00001eb176320	Zm00001eb176320_T001	-261	-	-	-	-	-	-	-	-	-
Zm00001eb283860	IP_peak_2583	chr6	142048243	142048522	280	142048405	12.59	6.29657	9.43128	5.26577	Promoter (<=1kb)	chr6	142049192	142053233	4042	3	+	Zm00001eb283860	Zm00001eb283860_T001	-787	GA2OX3	NP_001354056.1 gibberellin 2-beta-dioxygenase [Zea mays]	Metabolism;Metabolism	Global and overview maps;Metabolism of terpenoids and polyketides	ko01110//Biosynthesis of secondary metabolites;ko00904//Diterpenoid biosynthesis	K04125;K04125	-	GO:0016491//oxidoreductase activity;GO:0046872//metal ion binding;GO:0051213//dioxygenase activity;GO:0052634//C-19 gibberellin 2-beta-dioxygenase activity	GO:0009416//response to light stimulus;GO:0045487//gibberellin catabolic process;GO:0055114//oxidation-reduction process
Zm00001eb182650	IP_peak_1817	chr4	126444787	126445039	253	126444909	30.36	6.27215	16.9306	11.8408	Promoter (1-2kb)	chr4	126441196	126443449	2254	4	-	Zm00001eb182650	Zm00001eb182650_T001	-1460	HOX7	AQK53129.1 Putative homeobox DNA-binding and leucine zipper domain family protein [Zea mays]	-	-	-	-	GO:0005634//nucleus	GO:0000981//DNA-binding transcription factor activity, RNA polymerase II-specific;GO:0003677//DNA binding;GO:0043565//sequence-specific DNA binding	GO:0006355//regulation of transcription, DNA-templated;GO:0006357//regulation of transcription by RNA polymerase II
Zm00001eb299500	IP_peak_2684	chr7	4135924	4136141	218	4136054	19.99	6.07462	11.5946	7.10323	Promoter (1-2kb)	chr7	4131802	4134061	2260	5	-	Zm00001eb299500	Zm00001eb299500_T001	-1993	AAP6	NP_001136620.1 uncharacterized protein LOC100216745 [Zea mays]	-	-	-	-	GO:0005886//plasma membrane;GO:0016020//membrane;GO:0016021//integral component of membrane	-	GO:0006865//amino acid transport
Zm00001eb164800	IP_peak_1638	chr4	2056795	2057037	243	2056915	15.55	5.51688	9.31879	5.16406	Promoter (<=1kb)	chr4	2055594	2056575	982	2	-	Zm00001eb164800	Zm00001eb164800_T001	-340	-	-	-	-	-	-	-	-	-
Zm00001eb052950	IP_peak_493	chr1	266549501	266549874	374	266549678	20.73	5.46756	10.9942	6.59411	Intron (Zm00001eb052950_T001/Zm00001eb052950, intron 1 of 6)	chr1	266548495	266553766	5272	7	+	Zm00001eb052950	Zm00001eb052950_T001	1183	OsI_12825	NP_001142606.1 uncharacterized protein LOC100274874 [Zea mays]	-	-	-	-	-	GO:0016874//ligase activity;GO:0046872//metal ion binding	GO:0016567//protein ubiquitination
Zm00001eb175950	IP_peak_1729	chr4	53719223	53719445	223	53719337	23.7	5.37564	11.9525	7.42144	Promoter (1-2kb)	chr4	53715253	53717388	2136	3	-	Zm00001eb175950	Zm00001eb175950_T001	-1949	SLC1	NP_001149522.1 uncharacterized protein LOC100283148 [Zea mays]	-	-	-	-	-	GO:0016491//oxidoreductase activity;GO:0046872//metal ion binding;GO:0051213//dioxygenase activity	GO:0055114//oxidation-reduction process
Zm00001eb351590	IP_peak_3142	chr8	120131492	120131821	330	120131727	14.81	5.24089	8.36476	4.42244	Promoter (1-2kb)	chr8	120129247	120130718	1472	1	-	Zm00001eb351590	Zm00001eb351590_T001	-1009	--	-	-	-	-	-	-	-	-
Zm00001eb307720	IP_peak_2775	chr7	58616167	58616380	214	58616249	12.59	5.23167	7.79157	3.95327	3' UTR	chr7	58616232	58617543	1312	2	-	Zm00001eb307720	Zm00001eb307720_T001	1294	CLH2	XP_008652459.1 chlorophyllase-2, chloroplastic [Zea mays]	Metabolism;Metabolism;Metabolism	Global and overview maps;Global and overview maps;Metabolism of cofactors and vitamins	ko01100//Metabolic pathways;ko01110//Biosynthesis of secondary metabolites;ko00860//Porphyrin and chlorophyll metabolism	K08099;K08099;K08099	-	GO:0047746//chlorophyllase activity;GO:0102293//pheophytinase b activity	GO:0015996//chlorophyll catabolic process
Zm00001eb201890	IP_peak_1974	chr4	217574285	217574506	222	217574405	13.33	5.12294	8.10209	4.18808	Promoter (1-2kb)	chr4	217570196	217572869	2674	1	-	Zm00001eb201890	Zm00001eb201890_T001	-1536	--	BAH91906.1 Os02g0787250 [Oryza sativa Japonica Group]	-	-	-	-	-	-	-
Zm00001eb315500	IP_peak_2859	chr7	133813562	133813927	366	133813594	16.29	4.97453	8.86909	4.82428	Intron (Zm00001eb315500_T002/Zm00001eb315500, intron 1 of 1)	chr7	133811926	133817227	5302	2	-	Zm00001eb315500	Zm00001eb315500_T002	3633	PUP3	XP_008652812.1 purine permease 3 [Zea mays]	-	-	-	-	GO:0016020//membrane;GO:0016021//integral component of membrane	GO:0015211//purine nucleoside transmembrane transporter activity	GO:0015860//purine nucleoside transmembrane transport
Zm00001eb269550	IP_peak_2464	chr6	73282322	73282590	269	73282466	22.22	4.84278	10.6674	6.29825	Intron (Zm00001eb269550_T001/Zm00001eb269550, intron 4 of 5)	chr6	73281180	73286036	4857	6	-	Zm00001eb269550	Zm00001eb269550_T001	3570	CYP704C1	NP_001141345.1 putative cytochrome P450 superfamily protein [Zea mays]	-	-	-	-	-	GO:0004497//monooxygenase activity;GO:0005506//iron ion binding;GO:0016491//oxidoreductase activity;GO:0016705//oxidoreductase activity, acting on paired donors, with incorporation or reduction of molecular oxygen;GO:0020037//heme binding;GO:0046872//metal ion binding	GO:0055114//oxidation-reduction process
Zm00001eb196970	IP_peak_1920	chr4	194311253	194311494	242	194311383	13.33	4.77637	7.53305	3.74136	Downstream (<1kb)	chr4	194311626	194315120	3495	14	-	Zm00001eb196970	Zm00001eb196970_T003	3737	--	NP_001140664.1 uncharacterized protein LOC100272739 precursor [Zea mays]	-	-	-	-	GO:0016020//membrane;GO:0016021//integral component of membrane	GO:0015293//symporter activity;GO:0022857//transmembrane transporter activity	GO:0055085//transmembrane transport
Zm00001eb352710	IP_peak_3150	chr8	124360592	124360856	265	124360642	12.59	4.52953	6.6833	3.08343	Promoter (1-2kb)	chr8	124357201	124359222	2022	3	-	Zm00001eb352710	Zm00001eb352710_T003	-1420	--	NP_001168613.1 uncharacterized protein LOC100382397 [Zea mays]	-	-	-	-	-	GO:0016740//transferase activity	-
Zm00001eb044650	IP_peak_427	chr1	233012449	233012719	271	233012558	18.51	4.44032	8.39477	4.43599	Downstream (<1kb)	chr1	233012926	233016086	3161	4	-	Zm00001eb044650	Zm00001eb044650_T001	3528	PORB	NP_001149903.1 protochlorophyllide reductase B [Zea mays]	Metabolism;Metabolism;Metabolism	Global and overview maps;Global and overview maps;Metabolism of cofactors and vitamins	ko01100//Metabolic pathways;ko01110//Biosynthesis of secondary metabolites;ko00860//Porphyrin and chlorophyll metabolism	K00218;K00218;K00218	GO:0009507//chloroplast;GO:0009536//plastid	GO:0016491//oxidoreductase activity;GO:0016630//protochlorophyllide reductase activity	GO:0015979//photosynthesis;GO:0015995//chlorophyll biosynthetic process;GO:0055114//oxidation-reduction process
Zm00001eb180150	IP_peak_1787	chr4	91162291	91162710	420	91162329	17.77	4.35089	7.79585	3.95704	Promoter (1-2kb)	chr4	91156641	91160957	4317	10	-	Zm00001eb180150	Zm00001eb180150_T004	-1372	PLDBETA1	ONL92984.1 phospholipase D15 [Zea mays]	Metabolism;Metabolism;Cellular Processes;Metabolism;Metabolism	Global and overview maps;Global and overview maps;Transport and catabolism;Lipid metabolism;Lipid metabolism	ko01100//Metabolic pathways;ko01110//Biosynthesis of secondary metabolites;ko04144//Endocytosis;ko00564//Glycerophospholipid metabolism;ko00565//Ether lipid metabolism	K01115;K01115;K01115;K01115;K01115	-	GO:0003824//catalytic activity;GO:0004630//phospholipase D activity;GO:0016787//hydrolase activity;GO:0070290//N-acylphosphatidylethanolamine-specific phospholipase D activity	GO:0016042//lipid catabolic process
Zm00001eb161560	IP_peak_1608	chr3	229385660	229385925	266	229385790	20.73	4.34683	8.71601	4.69286	Intron (Zm00001eb161560_T001/Zm00001eb161560, intron 4 of 5)	chr3	229383794	229386907	3114	6	+	Zm00001eb161560	Zm00001eb161560_T001	1996	SWEET6B	NP_001149011.1 uncharacterized protein LOC100282631 [Zea mays]	-	-	-	-	GO:0005886//plasma membrane;GO:0016020//membrane;GO:0016021//integral component of membrane	GO:0051119//sugar transmembrane transporter activity	GO:0008643//carbohydrate transport;GO:0034219//carbohydrate transmembrane transport
Zm00001eb344970	IP_peak_3076	chr8	77584381	77584669	289	77584607	11.11	4.3287	6.34222	2.81794	Promoter (1-2kb)	chr8	77586005	77590726	4722	5	+	Zm00001eb344970	Zm00001eb344970_T001	-1398	--	XP_020398005.1 uncharacterized protein LOC103635410 [Zea mays]	-	-	-	-	-	-	GO:1900150//regulation of defense response to fungus
Zm00001eb085680	IP_peak_972	chr2	75433138	75433337	200	75433201	33.32	4.29035	12.6807	8.04772	Intron (Zm00001eb085680_T001/Zm00001eb085680, intron 1 of 5)	chr2	75432098	75437432	5335	6	+	Zm00001eb085680	Zm00001eb085680_T001	1103	KING1	NP_001278548.1 AKIN gamma [Zea mays]	-	-	-	-	-	GO:0016301//kinase activity	GO:0016310//phosphorylation
Zm00001eb037040	IP_peak_357	chr1	200200632	200200844	213	200200730	11.85	4.2827	5.86499	2.48598	3' UTR	chr1	200199561	200200781	1221	1	+	Zm00001eb037040	Zm00001eb037040_T001	1169	RAP2-6	ONM03429.1 Ethylene-responsive transcription factor ERF112 [Zea mays]	-	-	-	-	GO:0005634//nucleus	GO:0003677//DNA binding;GO:0003700//DNA-binding transcription factor activity	GO:0006355//regulation of transcription, DNA-templated
Zm00001eb156290	IP_peak_1573	chr3	212631590	212631863	274	212631649	13.33	4.21933	6.59338	3.02597	3' UTR	chr3	212620123	212621456	1334	2	-	Zm00001eb156290	Zm00001eb156290_T001	-10193	--	ONM33798.1 hypothetical protein ZEAMMB73_Zm00001d041835 [Zea mays]	-	-	-	-	GO:0016020//membrane;GO:0016021//integral component of membrane	-	-
Zm00001eb428680	IP_peak_787	chr10	139503993	139504332	340	139504083	15.55	4.14275	6.91572	3.24592	Promoter (1-2kb)	chr10	139505899	139508599	2701	4	+	Zm00001eb428680	Zm00001eb428680_T001	-1816	IQD20	NP_001349537.1 protein IQ-DOMAIN 1 [Zea mays]	-	-	-	-	-	GO:0005515//protein binding	-
Zm00001eb100780	IP_peak_1134	chr2	191324437	191324742	306	191324640	15.55	4.14275	6.91572	3.24592	Downstream (<1kb)	chr2	191325455	191328642	3188	8	-	Zm00001eb100780	Zm00001eb100780_T001	4002	CYP707A7	XP_008670237.1 abscisic acid 8'-hydroxylase 3 [Zea mays]	Metabolism	Metabolism of terpenoids and polyketides	ko00906//Carotenoid biosynthesis	K09843	-	GO:0004497//monooxygenase activity;GO:0005506//iron ion binding;GO:0010295//(+)-abscisic acid 8'-hydroxylase activity;GO:0016491//oxidoreductase activity;GO:0016705//oxidoreductase activity, acting on paired donors, with incorporation or reduction of molecular oxygen;GO:0020037//heme binding;GO:0046872//metal ion binding	GO:0016125//sterol metabolic process;GO:0055114//oxidation-reduction process
Zm00001eb227830	IP_peak_2155	chr5	62314099	62314307	209	62314173	15.55	4.13766	6.9063	3.2409	3' UTR	chr5	62314405	62316287	1883	3	-	Zm00001eb227830	Zm00001eb227830_T002	2114	BBX20	XP_020393259.1 B-box zinc finger protein 20 [Zea mays]	-	-	-	-	GO:0005634//nucleus	GO:0008270//zinc ion binding	GO:0006355//regulation of transcription, DNA-templated;GO:0009640//photomorphogenesis
Zm00001eb308690	IP_peak_2788	chr7	79923083	79923305	223	79923194	17.77	4.08615	7.27668	3.53566	Promoter (1-2kb)	chr7	79924461	79930107	5647	4	+	Zm00001eb308690	Zm00001eb308690_T002	-1267	At5g47800	NP_001358611.1 uncharacterized protein LOC100281621 [Zea mays]	-	-	-	-	-	-	GO:0016567//protein ubiquitination
Zm00001eb071110	IP_peak_856	chr2	11020687	11020965	279	11020797	11.11	4.03586	5.86499	2.48598	Intron (Zm00001eb071110_T001/Zm00001eb071110, intron 1 of 1)	chr2	11019291	11022327	3037	2	-	Zm00001eb071110	Zm00001eb071110_T001	1530	CER26L	NP_001309865.1 uncharacterized protein LOC103645956 [Zea mays]	-	-	-	-	-	GO:0016747//transferase activity, transferring acyl groups other than amino-acyl groups	-
Zm00001eb248720	IP_peak_2329	chr5	193894949	193895173	225	193895119	18.51	3.90253	7.28745	3.53792	Downstream (<1kb)	chr5	193895441	193902219	6779	9	-	Zm00001eb248720	Zm00001eb248720_T001	7100	VPE1	AQK73113.1 Vacuolar processing enzyme 1 [Zea mays]	-	-	-	-	GO:0005773//vacuole	GO:0004197//cysteine-type endopeptidase activity;GO:0008233//peptidase activity;GO:0016787//hydrolase activity	GO:0006508//proteolysis;GO:0006624//vacuolar protein processing;GO:0051603//proteolysis involved in cellular protein catabolic process
Zm00001eb302780	IP_peak_2703	chr7	16642714	16642918	205	16642820	21.47	3.88021	8.06007	4.15282	Promoter (<=1kb)	chr7	16641784	16642370	587	1	-	Zm00001eb302780	Zm00001eb302780_T001	-450	NFYB4	XP_008652166.1 nuclear transcription factor Y subunit B-4 [Zea mays]	-	-	-	-	GO:0016602//CCAAT-binding factor complex	GO:0000978//RNA polymerase II proximal promoter sequence-specific DNA binding;GO:0000981//DNA-binding transcription factor activity, RNA polymerase II-specific;GO:0001228//DNA-binding transcription activator activity, RNA polymerase II-specific;GO:0046982//protein heterodimerization activity	GO:0006355//regulation of transcription, DNA-templated;GO:0006357//regulation of transcription by RNA polymerase II;GO:0045944//positive regulation of transcription by RNA polymerase II
Zm00001eb284490	IP_peak_2593	chr6	144791368	144791663	296	144791537	12.59	3.77909	5.44856	2.19576	Intron (Zm00001eb284490_T001/Zm00001eb284490, intron 3 of 3)	chr6	144790469	144795957	5489	4	-	Zm00001eb284490	Zm00001eb284490_T001	4420	--	PWZ18907.1 Random slug protein 5 [Zea mays]	-	-	-	-	-	GO:0008526//phosphatidylinositol transporter activity	GO:0015914//phospholipid transport;GO:0120009//intermembrane lipid transfer
Zm00001eb130550	IP_peak_1341	chr3	57337893	57338102	210	57337938	14.07	3.7674	6.17368	2.6867	Intron (Zm00001eb130550_T001/Zm00001eb130550, intron 5 of 6)	chr3	57335481	57343131	7651	7	+	Zm00001eb130550	Zm00001eb130550_T001	2457	SWEET17	XP_008673994.1 bidirectional sugar transporter SWEET17 [Zea mays]	-	-	-	-	GO:0005886//plasma membrane;GO:0016020//membrane;GO:0016021//integral component of membrane	GO:0051119//sugar transmembrane transporter activity	GO:0008643//carbohydrate transport;GO:0034219//carbohydrate transmembrane transport
Zm00001eb026300	IP_peak_228	chr1	118884946	118885260	315	118885149	17.03	3.60633	6.60524	3.02597	Intron (Zm00001eb026300_T001/Zm00001eb026300, intron 1 of 30)	chr1	118836499	118886069	49571	31	-	Zm00001eb026300	Zm00001eb026300_T001	920	At5g66150	XP_020402058.1 alpha-mannosidase isoform X4 [Zea mays]	Metabolism	Glycan biosynthesis and metabolism	ko00511//Other glycan degradation	K01191	GO:0005774//vacuolar membrane	GO:0003824//catalytic activity;GO:0004559//alpha-mannosidase activity;GO:0016787//hydrolase activity;GO:0016798//hydrolase activity, acting on glycosyl bonds;GO:0030246//carbohydrate binding;GO:0046872//metal ion binding	GO:0005975//carbohydrate metabolic process;GO:0006013//mannose metabolic process;GO:0008152//metabolic process
Zm00001eb219710	IP_peak_2081	chr5	21016248	21016607	360	21016385	17.03	3.60633	6.60524	3.02597	Intron (Zm00001eb219710_T001/Zm00001eb219710, intron 8 of 17)	chr5	20985418	21032146	46729	18	-	Zm00001eb219710	Zm00001eb219710_T001	15761	Os11g0285000	NP_001131926.2 uncharacterized protein LOC100193317 [Zea mays]	-	-	-	-	GO:0005811//lipid droplet;GO:0016020//membrane;GO:0016021//integral component of membrane	GO:0000250//lanosterol synthase activity;GO:0016853//isomerase activity;GO:0016866//intramolecular transferase activity;GO:0042300//beta-amyrin synthase activity	GO:0016104//triterpenoid biosynthetic process
Zm00001eb089130	IP_peak_1027	chr2	114663529	114663742	214	114663690	9.63	3.54219	4.33257	1.38704	Promoter (1-2kb)	chr2	114665157	114667501	2345	3	+	Zm00001eb089130	Zm00001eb089130_T001	-1467	CYP71Z6	PWZ36797.1 Ent-isokaurene C2-hydroxylase [Zea mays]	-	-	-	-	GO:0016020//membrane	GO:0004497//monooxygenase activity;GO:0005506//iron ion binding;GO:0016491//oxidoreductase activity;GO:0016705//oxidoreductase activity, acting on paired donors, with incorporation or reduction of molecular oxygen;GO:0016709//oxidoreductase activity, acting on paired donors, with incorporation or reduction of molecular oxygen, NAD(P)H as one donor, and incorporation of one atom of oxygen;GO:00200…	GO:0055114//oxidation-reduction process
Zm00001eb184310	IP_peak_1838	chr4	140239421	140239682	262	140239442	9.63	3.54219	4.33257	1.38704	Promoter (1-2kb)	chr4	140232338	140238062	5725	13	-	Zm00001eb184310	Zm00001eb184310_T002	-1380	At2g31810	NP_001151166.1 acetolactate synthase/ amino acid binding protein [Zea mays]	Metabolism;Metabolism;Metabolism;Metabolism;Metabolism;Metabolism;Metabolism;Metabolism	Global and overview maps;Global and overview maps;Global and overview maps;Global and overview maps;Carbohydrate metabolism;Metabolism of cofactors and vitamins;Amino acid metabolism;Carbohydrate metabolism	ko01100//Metabolic pathways;ko01110//Biosynthesis of secondary metabolites;ko01230//Biosynthesis of amino acids;ko01210//2-Oxocarboxylic acid metabolism;ko00650//Butanoate metabolism;ko00770//Pantothenate and CoA biosynthesis;ko00290//Valine, leucine and isoleucine biosynthesis;ko00660//C5-Branched dibasic acid metabolism	K01653;K01653;K01653;K01653;K01653;K01653;K01653;K01653	GO:0005829//cytosol	GO:0003984//acetolactate synthase activity;GO:1990610//acetolactate synthase regulator activity	GO:0008652//cellular amino acid biosynthetic process;GO:0009082//branched-chain amino acid biosynthetic process;GO:0009097//isoleucine biosynthetic process;GO:0009099//valine biosynthetic process;GO:0050790//regulation of catalytic activity
Zm00001eb300170	IP_peak_2691	chr7	5828255	5828460	206	5828368	14.07	3.42926	5.52737	2.24261	Promoter (1-2kb)	chr7	5824233	5826762	2530	2	-	Zm00001eb300170	Zm00001eb300170_T002	-1606	At1g30090	NP_001307435.1 uncharacterized protein LOC107275234 [Zea mays]	-	-	-	-	GO:0009507//chloroplast	GO:0005515//protein binding	-
Zm00001eb333780	IP_peak_2977	chr8	6362067	6362269	203	6362069	10.37	3.34714	4.37247	1.40688	Promoter (1-2kb)	chr8	6363319	6364132	814	1	+	Zm00001eb333780	Zm00001eb333780_T001	-1250	MFS18	NP_001150092.2 uncharacterized protein LOC100283721 precursor [Zea mays]	-	-	-	-	-	-	-
Zm00001eb122360	IP_peak_1261	chr3	9919168	9919375	208	9919282	14.81	3.29806	4.9628	1.8445	Downstream (2-3kb)	chr3	9921652	9923438	1787	3	-	Zm00001eb122360	Zm00001eb122360_T001	4156	At1g29970	ONM29526.1 60S ribosomal protein L18A [Zea mays]	-	-	-	-	GO:0005840//ribosome;GO:0016020//membrane;GO:0016021//integral component of membrane	-	-
Zm00001eb229710	IP_peak_2162	chr5	70625592	70625797	206	70625794	11.11	3.19006	4.43403	1.45426	Promoter (<=1kb)	chr5	70626319	70627043	725	1	+	Zm00001eb229710	Zm00001eb229710_T001	-525	-	-	-	-	-	-	-	-	-
Zm00001eb318780	IP_peak_2882	chr7	146871978	146872402	425	146872378	14.07	3.01392	4.70046	1.65653	Downstream (<1kb)	chr7	146872621	146874660	2040	2	-	Zm00001eb318780	Zm00001eb318780_T001	2282	FUC1	ACR35251.1 unknown [Zea mays]	Metabolism	Glycan biosynthesis and metabolism	ko00511//Other glycan degradation	K01206	GO:0005764//lysosome	GO:0004560//alpha-L-fucosidase activity;GO:0016787//hydrolase activity	GO:0005975//carbohydrate metabolic process;GO:0006004//fucose metabolic process;GO:0016139//glycoside catabolic process
Zm00001eb235240	IP_peak_2196	chr5	108562389	108562595	207	108562552	19.99	2.62421	4.35259	1.3949	Intron (Zm00001eb235240_T001/Zm00001eb235240, intron 3 of 5)	chr5	108542805	108572765	29961	6	+	Zm00001eb235240	Zm00001eb235240_T001	19747	CLC-G	NP_001349021.1 uncharacterized protein LOC100383583 [Zea mays]	-	-	-	-	GO:0009705//plant-type vacuole membrane;GO:0016020//membrane;GO:0016021//integral component of membrane;GO:0043231//intracellular membrane-bounded organelle	GO:0005247//voltage-gated chloride channel activity;GO:0015108//chloride transmembrane transporter activity	GO:0006811//ion transport;GO:0006821//chloride transport;GO:0055085//transmembrane transport;GO:1902476//chloride transmembrane transport
