# Supplementary material for: Genome-Wide Identification of Binding Motifs and Drought-Responsive Target Genes by the Transcription Factor ZmNAC20 in Maize
Source: Plants (Basel). 2026 Jan 30;15(3):423. doi: 10.3390/plants15030423 (PMC12899871; doi:10.3390/plants15030423)
Supplement: Supplementary file 1 [file plants-15-00423-s001.zip › Table S11.xlsx]

## Sheet: 29851763087915
Table S9 List of down-regulated genes by DAP-seq and RNA-seq
Gene_ID	ame	chr	start	end	length	abs_summit	pileup	fold_enrichment	log10(pvalue)	log10(qvalue)	annotation	geneChr	geneStart	geneEnd	geneLength	exonNumber	geneStrand	geneId	transcriptId	distToTSS	Symbol	Description	KEGG_A_class	KEGG_B_class	Pathway	K_ID	GO_Component	GO_Function	GO_Process															gene_products
Zm00001eb087080	IP_peak_996	chr2	91424812	91425048	237	91424941	17.77	10.4911	17.9801	12.7794	5' UTR	chr2	91424846	91425745	900	1	+	Zm00001eb087080	Zm00001eb087080_T001	95	Os04g0282400	NP_001148034.1 flowering promoting factor-like 1 [Zea mays]	-	-	-	-	-	-	GO:0009909//regulation of flower development
Zm00001eb010210	IP_peak_78	chr1	32193136	32193444	309	32193307	27.4	8.36225	19.8615	14.4901	Downstream (1-2kb)	chr1	32194614	32196435	1822	1	-	Zm00001eb010210	Zm00001eb010210_T001	3128	PUB21	NP_001152389.2 immediate-early fungal elicitor protein CMPG1 [Zea mays]	-	-	-	-	-	GO:0004842//ubiquitin-protein transferase activity	GO:0016567//protein ubiquitination
Zm00001eb088470	IP_peak_1022	chr2	110307687	110308052	366	110307928	28.88	6.61902	16.5898	11.5292	Downstream (<1kb)	chr2	110308591	110310396	1806	3	-	Zm00001eb088470	Zm00001eb088470_T002	2468	rplR	ONM18862.1 Ribosomal L18p/L5e family protein [Zea mays]	-	-	-	-	GO:0005840//ribosome	GO:0003735//structural constituent of ribosome	GO:0006412//translation
Zm00001eb381960	IP_peak_3347	chr9	49283694	49283937	244	49283775	17.03	6.18189	11.5063	7.01939	Promoter (<=1kb)	chr9	49284393	49288203	3811	3	+	Zm00001eb381960	Zm00001eb381960_T002	-618	At2g39795	NP_001149594.1 uncharacterized protein LOC100283220 [Zea mays]	-	-	-	-	GO:0005739//mitochondrion;GO:0005759//mitochondrial matrix	GO:0003729//mRNA binding;GO:0008494//translation activator activity;GO:0097177//mitochondrial ribosome binding	GO:0070131//positive regulation of mitochondrial translation
Zm00001eb011750	IP_peak_89	chr1	38261980	38262221	242	38262091	39.99	5.85533	19.3229	14.0195	Promoter (<=1kb)	chr1	38262525	38266698	4174	11	+	Zm00001eb011750	Zm00001eb011750_T001	-434	PXN	NP_001152063.1 uncharacterized protein LOC100285700 [Zea mays]	Cellular Processes	Transport and catabolism	ko04146//Peroxisome	K13354	GO:0005774//vacuolar membrane;GO:0005777//peroxisome;GO:0016020//membrane;GO:0016021//integral component of membrane	-	GO:0043132//NAD transport;GO:0044375//regulation of peroxisome size
Zm00001eb382100	IP_peak_3349	chr9	50824341	50824594	254	50824477	16.29	5.76371	10.2513	5.93275	Promoter (<=1kb)	chr9	50824626	50846922	22297	7	+	Zm00001eb382100	Zm00001eb382100_T001	-149	DTX16	NP_001168616.1 uncharacterized protein LOC100382400 [Zea mays]	-	-	-	-	GO:0016020//membrane;GO:0016021//integral component of membrane	GO:0015297//antiporter activity;GO:0022857//transmembrane transporter activity;GO:0042910//xenobiotic transmembrane transporter activity	GO:0042908//xenobiotic transport;GO:0055085//transmembrane transport
Zm00001eb338980	IP_peak_3015	chr8	27829529	27829891	363	27829671	25.92	5.39062	12.6359	8.01701	Promoter (<=1kb)	chr8	27826451	27828787	2337	2	-	Zm00001eb338980	Zm00001eb338980_T001	-884	BAC2	NP_001359270.1 uncharacterized protein LOC100285848 [Zea mays]	-	-	-	-	GO:0005739//mitochondrion;GO:0016020//membrane;GO:0016021//integral component of membrane	GO:0000064//L-ornithine transmembrane transporter activity;GO:0005290//L-histidine transmembrane transporter activity;GO:0005347//ATP transmembrane transporter activity;GO:0015181//arginine transmembrane transporter activity;GO:0015189//L-lysine transmembrane transporter activity	GO:0006561//proline biosynthetic process;GO:0006844//acyl carnitine transport;GO:0006865//amino acid transport;GO:0006972//hyperosmotic response;GO:0055085//transmembrane transport;GO:0089709//L-histidine transmembrane transport;GO:1903352//L-ornithine transmembrane transport;GO:1903400//L-arginine transmembrane transport;GO:1903401//L-lysine transmembrane transport
Zm00001eb047160	IP_peak_443	chr1	242519032	242519296	265	242519173	14.81	5.27004	8.41215	4.43599	Intron (Zm00001eb047160_T001/Zm00001eb047160, intron 2 of 10)	chr1	242517499	242523728	6230	11	+	Zm00001eb047160	Zm00001eb047160_T001	1674	KSL4	A0A1D6KUI6.1 RecName: Full=Dolabradiene synthase KSL4, chloroplastic; AltName: Full=Ent-kaurene synthase-like 4; Short=ZmKSL4; Flags: Precursor [Zea mays]	-	-	-	-	GO:0009507//chloroplast;GO:0009536//plastid	GO:0000287//magnesium ion binding;GO:0010333//terpene synthase activity;GO:0016829//lyase activity;GO:0046872//metal ion binding	GO:0006952//defense response;GO:0016102//diterpenoid biosynthetic process;GO:0051502//diterpene phytoalexin biosynthetic process															{"ent-kaurene synthase"}
Zm00001eb258060	IP_peak_2382	chr5	222529093	222529318	226	222529226	14.81	5.27004	8.41215	4.43599	Promoter (<=1kb)	chr5	222529598	222530407	810	1	+	Zm00001eb258060	Zm00001eb258060_T001	-372	-	-	-	-	-	-	-	-	-
Zm00001eb258800	IP_peak_2385	chr5	223904156	223904375	220	223904308	17.03	5.07105	9.51859	5.33688	Downstream (<1kb)	chr5	223898990	223901454	2465	7	-	Zm00001eb258800	Zm00001eb258800_T001	-2854	EXOSC1	NP_001355038.1 uncharacterized protein LOC100281965 [Zea mays]	Genetic Information Processing	Folding, sorting and degradation	ko03018//RNA degradation	K07573	GO:0000176//nuclear exosome (RNase complex);GO:0000178//exosome (RNase complex);GO:0005737//cytoplasm	GO:0003723//RNA binding	GO:0006396//RNA processing
Zm00001eb296600	IP_peak_2672	chr6	177278110	177278314	205	177278217	19.25	5.06329	10.0802	5.83263	Promoter (<=1kb)	chr6	177278722	177285556	6835	4	+	Zm00001eb296600	Zm00001eb296600_T001	-505	PCMP-H73	XP_008650050.1 pentatricopeptide repeat-containing protein At1g15510, chloroplastic [Zea mays]	-	-	-	-	GO:0009507//chloroplast;GO:0043231//intracellular membrane-bounded organelle	GO:0003723//RNA binding;GO:0005515//protein binding;GO:0008270//zinc ion binding	GO:0009416//response to light stimulus;GO:0009451//RNA modification;GO:0009658//chloroplast organization
Zm00001eb387600	IP_peak_3412	chr9	103065993	103066202	210	103066054	14.07	4.93016	8.25315	4.31576	Downstream (<1kb)	chr9	103066837	103068008	1172	1	-	Zm00001eb387600	Zm00001eb387600_T001	1954	--	-	-	-	-	-	-	GO:0003700//DNA-binding transcription factor activity	GO:0006355//regulation of transcription, DNA-templated
Zm00001eb309080	IP_peak_2794	chr7	84621832	84622050	219	84621907	18.51	4.87816	9.25272	5.11636	Intron (Zm00001eb309080_T005/Zm00001eb309080, intron 4 of 11)	chr7	84605038	84624551	19514	12	+	Zm00001eb309080	Zm00001eb309080_T005	16869	--	NP_001348242.1 uncharacterized protein LOC100381764 [Zea mays]	-	-	-	-	-	-	-
Zm00001eb369870	IP_peak_3253	chr8	178569872	178570093	222	178569997	20.73	4.73089	9.52509	5.34112	Promoter (1-2kb)	chr8	178571139	178572514	1376	1	+	Zm00001eb369870	Zm00001eb369870_T001	-1142	-	-	-	-	-	-	-	-	-
Zm00001eb421270	IP_peak_738	chr10	112978189	112978398	210	112978269	22.22	4.64304	10.2238	5.92154	Promoter (<=1kb)	chr10	112969967	112978011	8045	7	-	Zm00001eb421270	Zm00001eb421270_T002	-258	CRK5	XP_008663149.1 cysteine-rich receptor-like protein kinase 25 isoform X1 [Zea mays]	-	-	-	-	GO:0005886//plasma membrane;GO:0016020//membrane;GO:0016021//integral component of membrane	GO:0000166//nucleotide binding;GO:0004672//protein kinase activity;GO:0004674//protein serine/threonine kinase activity;GO:0004713//protein tyrosine kinase activity;GO:0005524//ATP binding;GO:0016301//kinase activity;GO:0016740//transferase activity	GO:0006468//protein phosphorylation;GO:0016310//phosphorylation;GO:0018108//peptidyl-tyrosine phosphorylation
Zm00001eb376980	IP_peak_3304	chr9	21196453	21196692	240	21196568	17.77	4.47515	8.03484	4.12963	Exon (Zm00001eb376980_T001/Zm00001eb376980, exon 6 of 11)	chr9	21194827	21198952	4126	11	-	Zm00001eb376980	Zm00001eb376980_T001	2384	NAP1;1	NP_001105215.1 nucleosome/chromatin assembly factor group A [Zea mays]	-	-	-	-	GO:0000785//chromatin;GO:0005634//nucleus	GO:0003682//chromatin binding;GO:0042393//histone binding	GO:0006334//nucleosome assembly
Zm00001eb231810	IP_peak_2173	chr5	79053690	79053918	229	79053768	11.85	4.46593	6.14726	2.68291	Intron (Zm00001eb231810_T001/Zm00001eb231810, intron 5 of 5)	chr5	79044451	79054561	10111	6	+	Zm00001eb231810	Zm00001eb231810_T001	9317	PPH	NP_001141976.2 uncharacterized protein LOC100274126 [Zea mays]	-	-	-	-	GO:0009507//chloroplast	GO:0016787//hydrolase activity;GO:0080124//pheophytinase activity	GO:0015996//chlorophyll catabolic process
Zm00001eb142350	IP_peak_1483	chr3	158000350	158000795	446	158000754	14.07	3.7674	6.17368	2.6867	Intron (Zm00001eb142350_T001/Zm00001eb142350, intron 2 of 5)	chr3	157999720	158004465	4746	6	+	Zm00001eb142350	Zm00001eb142350_T001	1034	TPK1	XP_020405966.1 thiamine pyrophosphokinase 1 [Zea mays]	Metabolism;Metabolism	Global and overview maps;Metabolism of cofactors and vitamins	ko01100//Metabolic pathways;ko00730//Thiamine metabolism	K00949;K00949	GO:0005829//cytosol	GO:0000166//nucleotide binding;GO:0004788//thiamine diphosphokinase activity;GO:0005524//ATP binding;GO:0016301//kinase activity;GO:0016740//transferase activity;GO:0030975//thiamine binding	GO:0006772//thiamine metabolic process;GO:0009229//thiamine diphosphate biosynthetic process;GO:0016310//phosphorylation
Zm00001eb421990	IP_peak_747	chr10	117038850	117039083	234	117038884	8.15	4.40066	5.68464	2.38242	Promoter (<=1kb)	chr10	117036868	117038439	1572	1	-	Zm00001eb421990	Zm00001eb421990_T001	-445	At2g36090	XP_008663180.1 probable F-box protein At2g36090 [Zea mays]	-	-	-	-	GO:0016020//membrane;GO:0016021//integral component of membrane	GO:0005515//protein binding	-
Zm00001eb067500	IP_peak_840	chr2	4024131	4024420	290	4024333	8.15	4.08655	5.20638	2.01011	Intron (Zm00001eb067500_T001/Zm00001eb067500, intron 7 of 8)	chr2	4020809	4025787	4979	9	+	Zm00001eb067500	Zm00001eb067500_T001	3524	IPK1	ONM12614.1 Inositol-pentakisphosphate 2-kinase [Zea mays]	Metabolism;Environmental Information Processing;Metabolism	Global and overview maps;Signal transduction;Carbohydrate metabolism	ko01100//Metabolic pathways;ko04070//Phosphatidylinositol signaling system;ko00562//Inositol phosphate metabolism	K10572;K10572;K10572	GO:0005634//nucleus	GO:0000166//nucleotide binding;GO:0005524//ATP binding;GO:0016301//kinase activity;GO:0016740//transferase activity;GO:0035299//inositol pentakisphosphate 2-kinase activity	GO:0016310//phosphorylation;GO:0032958//inositol phosphate biosynthetic process;GO:0052746//inositol phosphorylation
Zm00001eb072310	IP_peak_868	chr2	13947215	13947415	201	13947379	8.15	4.01491	5.0977	1.91811	Promoter (<=1kb)	chr2	13944158	13947269	3112	3	-	Zm00001eb072310	Zm00001eb072310_T001	-110	--	XP_008668969.1 WEB family protein At5g16730, chloroplastic [Zea mays]	-	-	-	-	-	-	GO:0007131//reciprocal meiotic recombination
Zm00001eb152750	IP_peak_1544	chr3	201172201	201172563	363	201172478	18.51	3.90253	7.28745	3.53792	Intron (Zm00001eb152750_T001/Zm00001eb152750, intron 1 of 3)	chr3	201170518	201174481	3964	4	-	Zm00001eb152750	Zm00001eb152750_T001	2003	--	XP_020405205.1 uncharacterized protein LOC100276100 isoform X1 [Zea mays]	-	-	-	-	GO:0005886//plasma membrane;GO:0016020//membrane;GO:0016021//integral component of membrane	-	-
Zm00001eb303610	IP_peak_2712	chr7	21715730	21715933	204	21715763	12.59	3.82153	5.52022	2.24093	Promoter (1-2kb)	chr7	21717455	21722222	4768	3	+	Zm00001eb303610	Zm00001eb303610_T001	-1692	--	NP_001131639.1 uncharacterized protein LOC100192996 [Zea mays]	-	-	-	-	GO:0005886//plasma membrane;GO:0016020//membrane;GO:0016021//integral component of membrane	-	GO:0003333//amino acid transmembrane transport
Zm00001eb023680	IP_peak_191	chr1	94907376	94907821	446	94907618	14.07	3.7674	6.17368	2.6867	Downstream (1-2kb)	chr1	94908941	94909989	1049	1	-	Zm00001eb023680	Zm00001eb023680_T001	2371	ERF5	XP_020402748.1 ethylene-responsive transcription factor 5 [Zea mays]	-	-	-	-	GO:0005634//nucleus	GO:0000976//transcription regulatory region sequence-specific DNA binding;GO:0003677//DNA binding;GO:0003700//DNA-binding transcription factor activity	GO:0000302//response to reactive oxygen species;GO:0006355//regulation of transcription, DNA-templated;GO:0009624//response to nematode;GO:0009644//response to high light intensity;GO:0010087//phloem or xylem histogenesis;GO:0010200//response to chitin;GO:0051301//cell division
Zm00001eb426610	IP_peak_775	chr10	132946301	132946791	491	132946672	14.07	3.7674	6.17368	2.6867	Intron (Zm00001eb426610_T001/Zm00001eb426610, intron 2 of 4)	chr10	132945558	132947533	1976	5	-	Zm00001eb426610	Zm00001eb426610_T001	861	RPL14A	NP_001131311.1 uncharacterized protein LOC100192625 [Zea mays]	Genetic Information Processing	Translation	ko03010//Ribosome	K02875	GO:0005840//ribosome;GO:0022625//cytosolic large ribosomal subunit	GO:0003723//RNA binding;GO:0003735//structural constituent of ribosome	GO:0006412//translation;GO:0042273//ribosomal large subunit biogenesis															{"60S ribosomal protein L14"}
Zm00001eb227360	IP_peak_2153	chr5	60420818	60421344	527	60421257	15.55	3.76628	6.20723	2.70935	Promoter (<=1kb)	chr5	60415628	60420627	5000	3	-	Zm00001eb227360	Zm00001eb227360_T001	-630	PCMP-H12	XP_020408952.1 uncharacterized protein LOC100283224 isoform X1 [Zea mays]	-	-	-	-	-	GO:0005515//protein binding;GO:0008270//zinc ion binding;GO:0046872//metal ion binding	-
Zm00001eb145540	IP_peak_1501	chr3	175178126	175178354	229	175178287	13.33	3.58228	5.46828	2.19678	Promoter (<=1kb)	chr3	175176150	175178072	1923	1	-	Zm00001eb145540	Zm00001eb145540_T001	-215	PCMP-H44	XP_008674727.1 pentatricopeptide repeat-containing protein At2g03880, mitochondrial [Zea mays]	-	-	-	-	-	GO:0005515//protein binding;GO:0008270//zinc ion binding	-
Zm00001eb029540	IP_peak_285	chr1	160769388	160769602	215	160769449	14.81	3.4414	5.23506	2.03277	Promoter (<=1kb)	chr1	160769705	160774269	4565	5	+	Zm00001eb029540	Zm00001eb029540_T001	-256	--	XP_008660977.1 uncharacterized protein LOC103640107 [Zea mays]	-	-	-	-	-	-	GO:0008356//asymmetric cell division
Zm00001eb216870	IP_peak_2070	chr5	12871881	12872118	238	12872108	13.33	3.26075	4.87459	1.76658	Promoter (1-2kb)	chr5	12865481	12870632	5152	9	-	Zm00001eb216870	Zm00001eb216870_T003	-1476	Os03g0700700	NP_001105975.1 linoleate 9S-lipoxygenase5 [Zea mays]	Metabolism	Lipid metabolism	ko00591//Linoleic acid metabolism	K15718	-	GO:0005515//protein binding;GO:0016491//oxidoreductase activity;GO:0016702//oxidoreductase activity, acting on single donors with incorporation of molecular oxygen, incorporation of two atoms of oxygen;GO:0046872//metal ion binding;GO:0051213//dioxygenase activity	GO:0006629//lipid metabolic process;GO:0006631//fatty acid metabolic process;GO:0006633//fatty acid biosynthetic process;GO:0031408//oxylipin biosynthetic process;GO:0034440//lipid oxidation;GO:0055114//oxidation-reduction process															{"linoleate 9S-lipoxygenase"}
Zm00001eb060550	IP_peak_554	chr1	294148285	294148490	206	294148371	14.81	3.16202	4.70046	1.65653	Promoter (<=1kb)	chr1	294145228	294147493	2266	4	-	Zm00001eb060550	Zm00001eb060550_T001	-878	RPS18A	NP_001151612.1 40S ribosomal protein S18 [Zea mays]	Genetic Information Processing	Translation	ko03010//Ribosome	K02964	GO:0005829//cytosol;GO:0005840//ribosome;GO:0015935//small ribosomal subunit	GO:0003676//nucleic acid binding;GO:0003723//RNA binding;GO:0003735//structural constituent of ribosome	GO:0006412//translation
Zm00001eb058100	IP_peak_535	chr1	285744443	285744704	262	285744479	17.03	3.00527	5.26629	2.05449	Intron (Zm00001eb058100_T001/Zm00001eb058100, intron 1 of 1)	chr1	285739306	285756097	16792	2	-	Zm00001eb058100	Zm00001eb058100_T001	11618	CYP81Q32	ACG45546.1 cytochrome P450 CYP81A4 [Zea mays]	-	-	-	-	-	GO:0004497//monooxygenase activity;GO:0005506//iron ion binding;GO:0016491//oxidoreductase activity;GO:0016705//oxidoreductase activity, acting on paired donors, with incorporation or reduction of molecular oxygen;GO:0020037//heme binding;GO:0046872//metal ion binding	GO:0055114//oxidation-reduction process
Zm00001eb421700	IP_peak_744	chr10	115579503	115579728	226	115579504	16.29	2.88186	4.70182	1.65653	Intron (Zm00001eb421700_T001/Zm00001eb421700, intron 4 of 6)	chr10	115576486	115581534	5049	7	-	Zm00001eb421700	Zm00001eb421700_T001	2030	Os04g0403701	NP_001334839.1 uncharacterized protein LOC100274745 [Zea mays]	-	-	-	-	-	GO:0004722//protein serine/threonine phosphatase activity;GO:0004724//magnesium-dependent protein serine/threonine phosphatase activity;GO:0016791//phosphatase activity	GO:0006470//protein dephosphorylation															{"serine/threonine specific protein phosphatase"}
