# Supplementary material for: Genome-Wide Identification of Binding Motifs and Drought-Responsive Target Genes by the Transcription Factor ZmNAC20 in Maize
Source: Plants (Basel). 2026 Jan 30;15(3):423. doi: 10.3390/plants15030423 (PMC12899871; doi:10.3390/plants15030423)
Supplement: Supplementary file 1 [file plants-15-00423-s001.zip › Table S12.xlsx]

## Sheet: Sheet1
Table S10 List of 48 up-regulated genes by ZmNAC20 using RNA-seq
Gene_ID	baseMean	log2FoldChange	lfcSE	stat	pvalue	padj	WT-R1	WT-R2	WT-R3	OE-R1	OE-R2	OE-R3	locus_symbol	fucntion	gene_products
Zm00001eb160010	1904.84	1.07404	0.161791	6.63842	3.17e-11	3.88e-09	993	1219	1178	2538	3626	2454
Zm00001eb274920	248.723	1.01504	0.370301	2.74111	0.0061232	0.0398008	73	179	216	340	427	332
Zm00001eb040550	1443.5	1.38948	0.318739	4.35931	1.3e-05	0.000314232	700	686	829	1550	4412	1448	Zm00001d032079
Zm00001eb316270	1843.71	1.56535	0.277218	5.64665	1.64e-08	1.05e-06	1059	619	884	2285	4615	2503	burp4	BURP domain-containing protein-RD22-like4	{"BURP domain protein"}
Zm00001eb262760	38.7308	2.37542	0.812711	2.92284	0.00346856	0.0258691	17	8	9	40	179	24
Zm00001eb033590	1268.44	1.03205	0.230699	4.47356	7.69e-06	0.000203164	521	721	1130	1849	2268	1544	mbd119	methyl binding domain119	{"methyl-CpG-binding domain proteins"}
Zm00001eb183170	1458.01	1.58149	0.432636	3.65548	0.000256701	0.00345415	302	801	979	2149	1739	2974
Zm00001eb430720	3846	1.81442	0.455704	3.98157	6.85e-05	0.00121546	541	1892	2464	8771	6115	4599
Zm00001eb176320	1043.76	2.28375	0.29909	7.63564	2.25e-14	5.35e-12	208	449	325	1744	2584	1504
Zm00001eb283860	1323.92	1.52673	0.267017	5.71772	1.08e-08	7.4e-07	486	463	1008	1697	3004	1919	ga2ox6	gibberellin 2-oxidase6	{"gibberellin 2-beta-dioxygenase"}
Zm00001eb182650	234.45	4.00064	0.457124	8.75177	2.1e-18	8.97e-16	12	36	29	415	856	277	hb56	Homeobox-transcription factor 56
Zm00001eb299500	46.4525	3.23972	0.881563	3.67497	0.000237874	0.00325794	4	6	16	20	231	61	aaap52	amino acid/auxin permease52	{"amino acid/auxin permease"}
Zm00001eb164800	15.23	7.25479	1.51515	4.78816	1.68e-06	5.73e-05	0	0	0	48	33	19
Zm00001eb052950	515.667	1.07216	0.398646	2.68949	0.0071561	0.0445844	370	226	320	474	1536	484	spx12	SPX domain-containing membrane protein12	{"SPX domain-containing membrane protein"}
Zm00001eb175950	215.133	2.08391	0.590382	3.52977	0.000415924	0.00506474	22	96	118	261	790	202	ga20ox8	gibberellin 20-oxidase8	{"gibberellin-44 dioxygenase"}
Zm00001eb351590	201.929	1.13818	0.282063	4.03518	5.46e-05	0.00100414	86	124	143	318	310	277
Zm00001eb307720	30.3431	4.71592	1.61773	2.91515	0.00355515	0.0263512	0	0	7	16	215	4	chph1	chlorophyllase1	{chlorophyllase}
Zm00001eb201890	646.564	1.73274	0.306523	5.6529	1.58e-08	1.01e-06	272	209	359	776	1937	763
Zm00001eb315500	784.428	1.11949	0.267063	4.19186	2.77e-05	0.000579908	505	391	466	978	1931	806
Zm00001eb269550	41.2241	2.07273	0.547871	3.78325	0.000154794	0.00234569	8	20	16	77	71	68
Zm00001eb196970	7425.43	6.94605	1.07034	6.48958	8.61e-11	9.64e-09	41	251	21	18358	23495	8549	ena1	efflux transporter of Na1	{"sodium efflux transporter"}
Zm00001eb352710	3609.16	1.65507	0.33841	4.89074	1e-06	3.67e-05	770	1807	2394	6762	6625	4666
Zm00001eb044650	524.604	1.38441	0.474188	2.91955	0.00350541	0.0260875	162	359	285	1026	430	893	pcr2	protochlorophyllide reductase2	{"protochlorophyllide reductase"}
Zm00001eb180150	112.156	1.48632	0.394128	3.77117	0.000162485	0.00243551	37	50	81	198	260	106
Zm00001eb161560	366.173	1.03348	0.380343	2.71723	0.00658299	0.0420835	154	140	406	392	793	483	sweet6a	sugars will eventually be exported transporter6a	{sweet}
Zm00001eb344970	411.141	2.17038	0.441601	4.9148	8.89e-07	3.31e-05	93	116	220	425	1546	450
Zm00001eb085680	23303.6	1.00403	0.140285	7.15711	8.24e-13	1.43e-10	11588	14129	17723	33162	40061	29609
Zm00001eb037040	344.881	1.33344	0.320723	4.15762	3.22e-05	0.000657091	183	102	272	472	677	493	ereb119	AP2-EREBP-transcription factor 119
Zm00001eb156290	36.0425	2.0511	0.4976	4.12199	3.76e-05	0.000747029	11	13	15	68	70	53
Zm00001eb428680	482.784	1.08747	0.302397	3.59616	0.000322947	0.00416796	180	290	408	540	1139	574	iqd25	IQ-domain 25	{"IQ Domain protein","calmodulin binding protein"}
Zm00001eb100780	40.3122	2.64118	0.917143	2.87979	0.00397939	0.0286452	0	16	16	60	112	64	abh5	abscisic acid 8'-hydroxylase5	{"(+)-abscisic acid 8' hydroxylase"}
Zm00001eb227830	159.3	1.08173	0.303794	3.56072	0.000369838	0.00461554	79	110	93	191	351	193	dbb5	double B-box zinc finger protein5	{"double B-box",B-box}
Zm00001eb308690	2457.03	1.34083	0.219623	6.10513	1.03e-09	9.19e-08	862	1391	1663	3651	4431	3524
Zm00001eb071110	4492.13	1.02799	0.250992	4.09573	4.21e-05	0.000818716	1644	2904	3844	6476	7862	5630	gl2	glossy2	{"BAHD acyltransferase"}
Zm00001eb248720	46.2546	1.64685	0.471769	3.4908	0.000481577	0.00569989	24	16	22	60	120	60	vpe1	vacuolar processing enzyme1
Zm00001eb302780	37.5648	2.87871	0.613268	4.69405	2.68e-06	8.48e-05	4	6	16	69	79	69	cadtfr14	CCAAT-DR1-transcription factor 14	{"NF-YB, CCAAT-box binding protein subunit B"}
Zm00001eb284490	851.534	2.49908	0.42074	5.93972	2.86e-09	2.25e-07	95	312	318	1364	2649	1012
Zm00001eb130550	490.286	2.68606	0.612248	4.3872	1.15e-05	0.000281195	21	195	157	788	1575	590	sweet17a	sugars will eventually be exported transporter17a	{sweet}
Zm00001eb026300	5420.75	1.86872	0.294878	6.33727	2.34e-10	2.38e-08	1184	2652	2721	9936	11442	6992
Zm00001eb219710	1688.26	1.69854	0.468475	3.62567	0.000288211	0.00379135	224	1067	958	3237	3399	1964	IDP628
Zm00001eb089130	211.507	1.23223	0.401528	3.06885	0.00214884	0.0179612	71	102	190	374	263	311
Zm00001eb184310	359.645	1.13998	0.315618	3.6119	0.000303962	0.00397055	171	165	301	434	530	630	pza03459
Zm00001eb300170	607.841	1.29197	0.274869	4.70033	2.6e-06	8.27e-05	213	341	443	775	1472	712
Zm00001eb333780	129.302	1.21702	0.304739	3.99365	6.51e-05	0.00116413	53	81	83	188	275	148
Zm00001eb122360	486.891	1.3571	0.299017	4.53853	5.66e-06	0.000159031	206	236	327	549	1358	540
Zm00001eb229710	22.5956	2.74221	0.833619	3.28952	0.00100357	0.0100667	6	6	4	66	51	15
Zm00001eb318780	1017.04	1.53288	0.331617	4.62245	3.79e-06	0.000113871	234	557	697	1604	2196	1279
Zm00001eb235240	2401.99	1.07357	0.17362	6.18343	6.27e-10	5.83e-08	1227	1537	1519	3543	4706	2690
