# Supplementary material for: Genome-Wide Identification of Binding Motifs and Drought-Responsive Target Genes by the Transcription Factor ZmNAC20 in Maize
Source: Plants (Basel). 2026 Jan 30;15(3):423. doi: 10.3390/plants15030423 (PMC12899871; doi:10.3390/plants15030423)
Supplement: Supplementary file 1 [file plants-15-00423-s001.zip › Table S13.xlsx]

## Sheet: Sheet1
Table S11 List of 33 down-regulated genes by ZmNAC20 using RNA-seq
Gene_ID	baseMean	log2FoldChange	lfcSE	stat	pvalue	padj	WT-R1	WT-R2	WT-R3	OE-R1	OE-R2	OE-R3	locus_symbol	function	gene_products
Zm00001eb087080	1057.06	-1.26785	0.28445	-4.45718	8.3e-06	0.000216426	1169	1506	1459	438	1162	549
Zm00001eb010210	85.5217	-1.48739	0.421105	-3.5321	0.000412271	0.00503032	128	100	120	36	89	32
Zm00001eb088470	287.64	-1.10669	0.350862	-3.15419	0.00160944	0.0144353	450	289	334	127	306	187	phm4880
Zm00001eb381960	448.641	-1.13955	0.253343	-4.49807	6.86e-06	0.000184992	644	494	556	249	453	249	cl19095_1
Zm00001eb011750	4584.6	-1.13948	0.319273	-3.56898	0.000358367	0.00449647	7918	3677	5661	2429	3871	3172
Zm00001eb382100	2368.53	-1.25778	0.241705	-5.20377	1.95e-07	8.95e-06	3754	2449	2938	1546	1808	1272
Zm00001eb338980	3727.79	-1.00851	0.32035	-3.14814	0.00164312	0.0146816	5509	2858	5488	1831	3202	3088	si707081g03
Zm00001eb047160	368.172	-1.52798	0.489069	-3.12426	0.00178251	0.0155927	780	424	238	189	211	215	ks1	kaurene synthase1	{"ent-kaurene synthase"}
Zm00001eb258060	326.11	-1.10212	0.257995	-4.27186	1.94e-05	0.000433959	341	448	445	165	338	200
Zm00001eb258800	261.161	-1.39549	0.349851	-3.98881	6.64e-05	0.0011858	397	318	320	114	280	108
Zm00001eb296600	10623.2	-2.3353	0.862016	-2.70911	0.00674637	0.0428138	28352	6024	13460	1892	3502	5734
Zm00001eb387600	1085.06	-1.00529	0.312582	-3.21609	0.00129952	0.0122557	1513	1072	1409	642	702	958	bzip35	bZIP-transcription factor 35
Zm00001eb309080	247.394	-1.15275	0.223891	-5.14874	2.62e-07	1.15e-05	300	318	324	148	230	138
Zm00001eb369870	204.621	-1.10894	0.332748	-3.33267	0.000860167	0.00892976	270	289	198	152	162	114
Zm00001eb421270	1134.07	-1.07051	0.250036	-4.28141	1.86e-05	0.000418792	1351	1388	1508	879	701	770
Zm00001eb376980	1406.7	-1.18213	0.240901	-4.90714	9.24e-07	3.44e-05	2019	1668	1650	791	1424	721	nfa101a	nucleosome/chromatin asssembly factor A
Zm00001eb231810	41648.1	-1.0664	0.240814	-4.42833	9.5e-06	0.000241792	58222	39016	59127	25116	30886	31471
Zm00001eb142350	260.858	-1.1721	0.399573	-2.93337	0.00335305	0.0252392	399	308	274	100	313	145
Zm00001eb421990	3258.82	-2.07815	0.353237	-5.88317	4.02e-09	3.1e-07	6779	3782	3631	921	1902	1364
Zm00001eb067500	513.669	-1.21334	0.214558	-5.65509	1.56e-08	1e-06	674	613	695	262	482	300	IDP8938
Zm00001eb072310	196.547	-1.12448	0.398616	-2.82096	0.00478799	0.0330671	135	288	340	98	149	156	IDP9097
Zm00001eb152750	121.308	-1.02657	0.349505	-2.93721	0.0033118	0.0250213	154	166	122	76	102	85	cl1493_2a
Zm00001eb303610	129.869	-1.72506	0.389748	-4.42609	9.6e-06	0.000243635	202	195	143	45	88	68
Zm00001eb023680	441.363	-1.25684	0.463841	-2.70964	0.00673562	0.0427685	339	555	890	140	607	190
Zm00001eb426610	1010.2	-1.1042	0.262639	-4.20426	2.62e-05	0.000555332	1327	1140	1339	459	916	756	rpl14b	60S ribosomal protein L14	{"60S ribosomal protein L14"}
Zm00001eb227360	35.0799	-1.99313	0.718279	-2.77487	0.00552244	0.0368852	75	35	42	15	30	5
Zm00001eb145540	52.3968	-1.52377	0.485827	-3.13645	0.00171004	0.0151071	88	53	73	32	43	17
Zm00001eb029540	771.651	-1.47752	0.287212	-5.14435	2.68e-07	1.18e-05	1075	1007	1039	534	376	399
Zm00001eb216870	9242.2	-1.15344	0.434474	-2.6548	0.00793548	0.0482115	3920	13447	19530	7016	6227	5412	lox5	lipoxygenase5	{"linoleate 9S-lipoxygenase"}
Zm00001eb060550	2532.18	-1.02762	0.296672	-3.46383	0.000532541	0.00615027	3573	2958	2722	1214	3058	1486
Zm00001eb058100	2065.91	-1.74881	0.216175	-8.08976	5.98e-16	1.78e-13	2195	2633	4215	835	1480	887
Zm00001eb421700	4852.79	-1.0214	0.272854	-3.74341	0.000181538	0.00264086	7604	4497	5675	3031	3908	3549	prh90	protein phosphatase homolog90	{"serine/threonine specific protein phosphatase"}
