# Supplementary material for: Genome-Wide Identification of Binding Motifs and Drought-Responsive Target Genes by the Transcription Factor ZmNAC20 in Maize
Source: Plants (Basel). 2026 Jan 30;15(3):423. doi: 10.3390/plants15030423 (PMC12899871; doi:10.3390/plants15030423)
Supplement: Supplementary file 1 [file plants-15-00423-s001.zip › Table S2.xlsx]

## Sheet: Sheet1
Table S2 The mapping rate for each replicate of DAP-seq
Sample_ID	Total_Reads	UnMapped_Reads	Mapped_Reads	Multi_Mapped_Reads	Unique_Mapped_Reads	Duplicate_Reads
Input	68071107	1771461-2.60%	66299646-97.40%	56565797-83.10%	9733849-14.30%	9139158-13.78%
IP_1	88965582	2274630-2.56%	86690952-97.44%	73219705-82.30%	13471247-15.14%	13549088-15.63%
IP_2	89658841	2370191-2.64%	87288650-97.36%	73705320-82.21%	13583330-15.15%	12388818-14.19%
