# Supplementary material for: Genome-Wide Identification of Binding Motifs and Drought-Responsive Target Genes by the Transcription Factor ZmNAC20 in Maize
Source: Plants (Basel). 2026 Jan 30;15(3):423. doi: 10.3390/plants15030423 (PMC12899871; doi:10.3390/plants15030423)
Supplement: Supplementary file 1 [file plants-15-00423-s001.zip › Table S3.xlsx]

## Sheet: LH003_IP_peaks
Table S3 List of DAP-seq enriched peaks
chr	start	end	length	abs_summit	pileup	log10(pvalue)	fold_enrichment	log10(qvalue)	name
chr1	20942	21211	270	21061	77.01	29.7422	4.87579	23.4156	IP_peak_1
chr1	1602954	1603251	298	1603143	11.85	5.15179	3.82825	1.96376	IP_peak_2
chr1	1829063	1829478	416	1829100	17.03	4.24476	2.57595	1.32566	IP_peak_3
chr1	3565659	3565961	303	3565791	17.03	12.2845	6.63616	7.72259	IP_peak_4
chr1	3989176	3989416	241	3989300	11.85	10.2289	7.18039	5.92154	IP_peak_5
chr1	4189494	4189789	296	4189595	39.99	15.1687	4.55415	10.2518	IP_peak_6
chr1	4669400	4669617	218	4669461	21.47	13.6949	6.61786	8.93882	IP_peak_7
chr1	4755865	4756231	367	4756090	25.92	27.0236	13.4589	20.9733	IP_peak_8
chr1	4892521	4892728	208	4892614	10.37	7.99793	5.68354	4.10336	IP_peak_9
chr1	5432286	5432489	204	5432374	19.99	5.73266	3.18529	2.40773	IP_peak_10
chr1	5593643	5593856	214	5593800	18.51	5.62105	3.15154	2.32725	IP_peak_11
chr1	5707940	5708172	233	5708095	14.07	6.95395	4.19097	3.257	IP_peak_12
chr1	5764915	5765199	285	5765061	40.73	31.2332	10.432	24.6984	IP_peak_13
chr1	5773030	5773272	243	5773181	17.77	4.24476	2.68174	1.32566	IP_peak_14
chr1	6249078	6249552	475	6249461	24.44	14.5125	6.35918	9.66451	IP_peak_15
chr1	7285776	7286054	279	7285870	22.96	12.6839	5.98892	8.04772	IP_peak_16
chr1	7610903	7611143	241	7611036	19.25	12.9717	6.626	8.3004	IP_peak_17
chr1	7665932	7666154	223	7665940	12.59	5.78214	3.97789	2.45248	IP_peak_18
chr1	7980493	7980708	216	7980574	25.92	12.9801	5.54585	8.30743	IP_peak_19
chr1	8059805	8060071	267	8059958	29.62	11.5922	4.37432	7.10099	IP_peak_20
chr1	8398242	8398448	207	8398335	20.73	10.9285	5.43354	6.53421	IP_peak_21
chr1	8712704	8712980	277	8712915	14.81	9.02721	5.65243	4.96471	IP_peak_22
chr1	8908836	8909157	322	8908990	14.07	7.88123	4.71457	4.03034	IP_peak_23
chr1	9011086	9011361	276	9011216	26.66	16.4086	6.91456	11.3573	IP_peak_24
chr1	9205093	9205330	238	9205205	14.81	9.02721	5.65243	4.96471	IP_peak_25
chr1	9417667	9417902	236	9417819	28.14	8.09835	3.23769	4.18722	IP_peak_26
chr1	9537040	9537238	199	9537126	15.55	8.58489	5.08266	4.57377	IP_peak_27
chr1	10121440	10121711	272	10121552	14.07	8.41215	5.02321	4.43599	IP_peak_28
chr1	10549571	10549788	218	10549715	22.96	10.2793	4.81669	5.95862	IP_peak_29
chr1	10550728	10551102	375	10550969	47.39	10.9988	3.02452	6.59845	IP_peak_30
chr1	11586141	11586668	528	11586245	22.22	25.1038	12.9742	19.2477	IP_peak_31
chr1	12227543	12227748	206	12227725	11.85	5.86499	4.2827	2.48598	IP_peak_32
chr1	12267487	12267713	227	12267654	17.03	6.83712	3.71505	3.19064	IP_peak_33
chr1	12336990	12337206	217	12337194	13.33	5.81598	3.77538	2.48154	IP_peak_34
chr1	12409612	12409835	224	12409747	22.96	11.6133	5.45138	7.11741	IP_peak_35
chr1	12439276	12439510	235	12439410	21.47	9.08947	4.32779	4.9768	IP_peak_36
chr1	12483822	12484074	253	12483936	17.03	10.5565	5.64125	6.19848	IP_peak_37
chr1	12827672	12827954	283	12827815	32.58	20.8521	7.64202	15.387	IP_peak_38
chr1	13336287	13336522	236	13336422	29.62	11.5922	4.37432	7.10099	IP_peak_39
chr1	13378223	13378427	205	13378330	14.81	6.17368	3.95253	2.6867	IP_peak_40
chr1	14252877	14253081	205	14252950	19.99	7.99138	4.19873	4.10336	IP_peak_41
chr1	14822921	14823121	201	14822984	11.85	8.21734	5.84527	4.28607	IP_peak_42
chr1	15326643	15326969	327	15326653	11.11	5.45454	3.78789	2.19576	IP_peak_43
chr1	16038085	16038299	215	16038190	14.81	9.42822	5.90537	5.26309	IP_peak_44
chr1	17504373	17504592	220	17504507	14.07	7.88123	4.71457	4.03034	IP_peak_45
chr1	17670041	17670275	235	17670114	25.92	8.87152	3.84539	4.82428	IP_peak_46
chr1	17730729	17730970	242	17730908	14.81	7.25821	4.57473	3.52066	IP_peak_47
chr1	17867961	17868170	210	17868043	14.81	4.70046	3.16202	1.65653	IP_peak_48
chr1	17892459	17892846	388	17892535	13.33	5.46828	3.58228	2.19678	IP_peak_49
chr1	17893623	17893886	264	17893747	19.99	9.16912	4.77734	5.04503	IP_peak_50
chr1	18042172	18042419	248	18042273	23.7	13.0146	5.8874	8.33671	IP_peak_51
chr1	18057072	18057461	390	18057332	15.55	5.31046	3.31013	2.08239	IP_peak_52
chr1	19791534	19791748	215	19791608	15.55	7.74856	4.60285	3.91603	IP_peak_53
chr1	19858216	19858487	272	19858349	17.77	6.60524	3.75443	3.02597	IP_peak_54
chr1	21162432	21162630	199	21162491	14.07	7.39493	4.43738	3.62875	IP_peak_55
chr1	21569372	21569768	397	21569603	11.85	9.93293	6.98789	5.70966	IP_peak_56
chr1	23368235	23368590	356	23368340	16.29	10.2513	5.76371	5.93275	IP_peak_57
chr1	23428971	23429276	306	23429156	12.59	8.84398	5.91357	4.80103	IP_peak_58
chr1	23794437	23794653	217	23794579	17.77	8.44714	4.69304	4.44986	IP_peak_59
chr1	24191286	24191709	424	24191487	13.33	5.46828	3.58228	2.19678	IP_peak_60
chr1	24398760	24399054	295	24399004	22.22	10.2238	4.64304	5.92154	IP_peak_61
chr1	24655023	24655240	218	24655133	34.06	16.2078	5.32002	11.1952	IP_peak_62
chr1	24786784	24787300	517	24786972	13.33	5.46828	3.58228	2.19678	IP_peak_63
chr1	24841576	24841865	290	24841701	11.85	8.21734	5.84527	4.28607	IP_peak_64
chr1	25698737	25699173	437	25698881	45.17	15.9803	4.19735	10.9947	IP_peak_65
chr1	25809069	25809300	232	25809229	17.03	11.6546	6.2677	7.15599	IP_peak_66
chr1	27125287	27125651	365	27125378	12.59	4.79185	3.39715	1.69879	IP_peak_67
chr1	27800264	27800468	205	27800310	14.07	6.17368	3.7674	2.6867	IP_peak_68
chr1	27989442	27989644	203	27989509	22.96	10.2238	4.79114	5.92154	IP_peak_69
chr1	28238953	28239481	529	28238974	16.29	7.66459	4.32278	3.84329	IP_peak_70
chr1	28703560	28704043	484	28703941	15.55	9.31879	5.51688	5.16406	IP_peak_71
chr1	29649721	29650098	378	29649788	13.33	8.10209	5.12294	4.18808	IP_peak_72
chr1	30555608	30555834	227	30555640	15.55	5.31046	3.31013	2.08239	IP_peak_73
chr1	30912291	30912598	308	30912406	16.29	7.27926	4.12209	3.53566	IP_peak_74
chr1	31498709	31499019	311	31498784	19.99	10.0802	5.24842	5.83263	IP_peak_75
chr1	31602102	31602421	320	31602385	11.85	4.74159	3.57315	1.67061	IP_peak_76
chr1	31803692	31803925	234	31803772	11.85	9.08008	6.42405	4.9742	IP_peak_77
chr1	32193136	32193444	309	32193307	27.4	19.8615	8.36225	14.4901	IP_peak_78
chr1	32839797	32840103	307	32839847	11.11	5.86499	4.03586	2.48598	IP_peak_79
chr1	33017012	33017236	225	33017126	21.47	10.7793	5.11436	6.40355	IP_peak_80
chr1	33036623	33036854	232	33036743	8.89	5.49647	4.6237	2.22179	IP_peak_81
chr1	34069241	34069467	227	34069381	14.81	4.70046	3.16202	1.65653	IP_peak_82
chr1	34405385	34405597	213	34405501	14.07	8.42152	5.0287	4.44104	IP_peak_83
chr1	35167044	35167248	205	35167168	27.4	13.3243	5.26606	8.60894	IP_peak_84
chr1	35785206	35785483	278	35785336	22.22	10.2238	4.64304	5.92154	IP_peak_85
chr1	37675770	37676336	567	37676225	10.37	7.99793	5.68354	4.10336	IP_peak_86
chr1	37791320	37791525	206	37791435	8.89	6.7918	5.52501	3.14808	IP_peak_87
chr1	38020700	38020930	231	38020818	17.77	14.765	8.46355	9.8997	IP_peak_88
chr1	38261980	38262221	242	38262091	39.99	19.3229	5.85533	14.0195	IP_peak_89
chr1	39152566	39152832	267	39152657	18.51	12.1886	6.50422	7.62913	IP_peak_90
chr1	40472168	40472377	210	40472192	16.29	6.91265	3.93479	3.24468	IP_peak_91
chr1	40719058	40719558	501	40719415	11.11	7.49341	5.04966	3.71653	IP_peak_92
chr1	43276692	43276955	264	43276830	39.25	23.3729	7.19663	17.6818	IP_peak_93
chr1	44733543	44733755	213	44733658	20.73	9.78501	4.85757	5.57876	IP_peak_94
chr1	45350426	45350664	239	45350528	15.55	9.97992	5.91718	5.74972	IP_peak_95
chr1	45788809	45789024	216	45788910	17.77	6.31508	3.61482	2.79763	IP_peak_96
chr1	45959153	45959456	304	45959316	17.03	8.45797	4.51346	4.4579	IP_peak_97
chr1	46403914	46404115	202	46403962	10.37	5.08049	3.78903	1.90465	IP_peak_98
chr1	46941496	46941753	258	46941652	17.77	7.27668	4.08615	3.53566	IP_peak_99
chr1	47200829	47201050	222	47200936	31.1	15.1537	5.35021	10.2463	IP_peak_100
chr1	47518240	47518863	624	47518763	11.11	9.08008	6.0538	4.9742	IP_peak_101
chr1	49833475	49834047	573	49833555	12.59	7.20639	4.8582	3.47693	IP_peak_102
chr1	49963581	49963792	212	49963674	24.44	10.9502	4.7168	6.55216	IP_peak_103
chr1	50152402	50152640	239	50152402	12.59	4.25063	3.09224	1.32587	IP_peak_104
chr1	50607642	50607905	264	50607893	14.07	8.41215	5.02321	4.43599	IP_peak_105
chr1	50953106	50953304	199	50953208	17.77	10.4319	5.80045	6.09724	IP_peak_106
chr1	52651666	52651933	268	52651691	17.03	6.93523	3.76148	3.257	IP_peak_107
chr1	52824679	52824917	239	52824814	16.29	7.66459	4.32278	3.84329	IP_peak_108
chr1	52825779	52826000	222	52825865	25.18	10.5157	4.36287	6.1658	IP_peak_109
chr1	52901812	52902520	709	52901949	12.59	9.08677	6.07185	4.9768	IP_peak_110
chr1	53159862	53160262	401	53160260	14.81	4.70046	3.16202	1.65653	IP_peak_111
chr1	53287343	53287591	249	53287373	11.85	7.49341	5.3585	3.71653	IP_peak_112
chr1	54816364	54816572	209	54816448	27.4	12.0029	4.73312	7.46206	IP_peak_113
chr1	55238053	55238418	366	55238214	24.44	5.931	2.8263	2.50782	IP_peak_114
chr1	55827428	55827652	225	55827556	21.47	15.2574	7.49156	10.3285	IP_peak_115
chr1	56340547	56340828	282	56340645	18.51	4.75456	2.78752	1.68107	IP_peak_116
chr1	57446353	57446690	338	57446512	22.22	16.3197	7.7384	11.2816	IP_peak_117
chr1	58248954	58249195	242	58249007	9.63	6.24582	4.83459	2.73619	IP_peak_118
chr1	58603258	58603554	297	58603395	11.11	6.87683	4.66147	3.22178	IP_peak_119
chr1	59402867	59403092	226	59402993	13.33	7.54171	4.7816	3.74628	IP_peak_120
chr1	60199000	60199218	219	60199137	25.18	19.6141	8.72574	14.2716	IP_peak_121
chr1	60800731	60800964	234	60800841	22.96	13.432	6.37887	8.7102	IP_peak_122
chr1	61161190	61161398	209	61161282	10.37	7.99793	5.68354	4.10336	IP_peak_123
chr1	61264669	61264886	218	61264757	18.51	12.1886	6.50422	7.62913	IP_peak_124
chr1	61730294	61730529	236	61730374	13.33	8.73791	5.51676	4.70853	IP_peak_125
chr1	61849207	61849474	268	61849422	14.07	6.40016	3.88866	2.87264	IP_peak_126
chr1	62043698	62044445	748	62044238	14.81	12.5229	7.90506	7.92429	IP_peak_127
chr1	62464596	62464842	247	62464726	46.65	28.6849	7.94198	22.4867	IP_peak_128
chr1	63414864	63415147	284	63414959	15.55	15.2867	9.24961	10.3518	IP_peak_129
chr1	63478349	63478610	262	63478524	16.29	7.66459	4.32278	3.84329	IP_peak_130
chr1	63614036	63614254	219	63614184	23.7	14.2408	6.50686	9.41996	IP_peak_131
chr1	64565421	64565724	304	64565648	19.99	8.75452	4.56971	4.71776	IP_peak_132
chr1	64949289	64949543	255	64949424	23.7	16.5058	7.72627	11.4495	IP_peak_133
chr1	65209358	65209701	344	65209594	19.25	6.46191	3.37553	2.92013	IP_peak_134
chr1	65747848	65748127	280	65747949	21.47	5.34426	2.80933	2.10489	IP_peak_135
chr1	66295983	66296292	310	66296243	11.11	5.53437	3.83582	2.24841	IP_peak_136
chr1	67452344	67452671	328	67452571	12.59	4.79185	3.39715	1.69879	IP_peak_137
chr1	67481772	67481990	219	67481871	14.81	8.41215	5.27004	4.43599	IP_peak_138
chr1	67828520	67828997	478	67828658	17.03	8.82127	4.70144	4.77931	IP_peak_139
chr1	68068368	68068685	318	68068506	29.62	4.42143	2.18716	1.45267	IP_peak_140
chr1	68567090	68567303	214	68567181	12.59	4.79185	3.39715	1.69879	IP_peak_141
chr1	68691925	68692352	428	68692082	14.07	9.71375	5.80186	5.51105	IP_peak_142
chr1	68780768	68781299	532	68781277	19.25	7.99138	4.05063	4.10336	IP_peak_143
chr1	69375348	69375605	258	69375466	14.81	12.5229	7.90506	7.92429	IP_peak_144
chr1	70593324	70593637	314	70593559	15.55	6.20723	3.76628	2.70935	IP_peak_145
chr1	70883621	70883880	260	70883763	12.59	10.1966	6.7943	5.92154	IP_peak_146
chr1	70884246	70884501	256	70884477	10.37	5.08049	3.78903	1.90465	IP_peak_147
chr1	71491631	71491901	271	71491784	16.29	12.6511	7.21154	8.03021	IP_peak_148
chr1	71859853	71860208	356	71859985	39.99	29.0865	9.7711	22.8255	IP_peak_149
chr1	71871216	71871430	215	71871313	27.4	14.3168	5.68721	9.48535	IP_peak_150
chr1	72170600	72170889	290	72170746	14.07	4.70046	3.01392	1.65653	IP_peak_151
chr1	72698433	72698671	239	72698551	10.37	7.99793	5.68354	4.10336	IP_peak_152
chr1	73233182	73233407	226	73233274	24.44	10.9502	4.7168	6.55216	IP_peak_153
chr1	73440687	73440891	205	73440852	12.59	6.23278	4.25123	2.7291	IP_peak_154
chr1	73560911	73561200	290	73561125	11.11	5.86499	4.03586	2.48598	IP_peak_155
chr1	75800559	75800830	272	75800687	19.99	10.0802	5.24842	5.83263	IP_peak_156
chr1	75869228	75869542	315	75869476	25.18	13.132	5.46068	8.44353	IP_peak_157
chr1	75986910	75987235	326	75987065	26.66	20.7635	9.2295	15.3052	IP_peak_158
chr1	76298811	76299282	472	76299199	15.55	10.1199	6.00288	5.86861	IP_peak_159
chr1	76336334	76336561	228	76336486	17.77	8.44714	4.69304	4.44986	IP_peak_160
chr1	76954379	76954694	316	76954630	12.59	4.98213	3.50649	1.84765	IP_peak_161
chr1	77048083	77048314	232	77048216	13.33	6.67956	4.26954	3.08343	IP_peak_162
chr1	77320547	77320794	248	77320722	14.81	4.70046	3.16202	1.65653	IP_peak_163
chr1	78115758	78115995	238	78115839	19.25	10.0924	5.06953	5.84222	IP_peak_164
chr1	78145790	78146060	271	78145991	10.37	5.08049	3.78903	1.90465	IP_peak_165
chr1	78295596	78296045	450	78295694	15.55	7.3144	4.3607	3.56103	IP_peak_166
chr1	78553690	78553921	232	78553728	13.33	5.46828	3.58228	2.19678	IP_peak_167
chr1	78692922	78693215	294	78693105	13.33	7.54171	4.7816	3.74628	IP_peak_168
chr1	79043976	79044276	301	79044115	15.55	11.5639	6.9027	7.07504	IP_peak_169
chr1	80550781	80551072	292	80550961	19.25	10.6097	5.33623	6.24568	IP_peak_170
chr1	81575891	81576160	270	81576060	11.85	8.21734	5.84527	4.28607	IP_peak_171
chr1	81974956	81975154	199	81974982	12.59	6.6833	4.52953	3.08343	IP_peak_172
chr1	82181087	82181351	265	82181227	17.77	11.2199	6.26423	6.78247	IP_peak_173
chr1	84029334	84029940	607	84029434	12.59	6.6833	4.52953	3.08343	IP_peak_174
chr1	86673463	86673732	270	86673498	11.11	7.49341	5.04966	3.71653	IP_peak_175
chr1	87285567	87285842	276	87285670	25.18	10.5157	4.36287	6.1658	IP_peak_176
chr1	88048902	88049109	208	88049068	11.85	4.74159	3.57315	1.67061	IP_peak_177
chr1	88752969	88753169	201	88753063	18.51	7.8194	4.157	3.97954	IP_peak_178
chr1	89663606	89663808	203	89663669	15.55	8.97257	5.31061	4.91762	IP_peak_179
chr1	90115571	90115795	225	90115583	17.77	5.26629	3.12869	2.05449	IP_peak_180
chr1	90252211	90252504	294	90252488	14.07	6.17368	3.7674	2.6867	IP_peak_181
chr1	90298726	90299203	478	90299074	16.29	7.67471	4.32811	3.85063	IP_peak_182
chr1	91389703	91389956	254	91389857	20.73	14.2141	7.24472	9.39741	IP_peak_183
chr1	91527449	91527713	265	91527575	8.89	5.94877	4.94304	2.50782	IP_peak_184
chr1	91979163	91979388	226	91979301	19.99	12.4581	6.56793	7.88149	IP_peak_185
chr1	92298802	92299041	240	92298936	25.18	7.5446	3.27215	3.74725	IP_peak_186
chr1	92342592	92342799	208	92342663	11.11	9.49069	6.311	5.31016	IP_peak_187
chr1	92590766	92590981	216	92590850	17.03	6.60524	3.60633	3.02597	IP_peak_188
chr1	92884606	92884902	297	92884800	14.81	8.42152	5.27581	4.44104	IP_peak_189
chr1	93392125	93392324	200	93392131	9.63	4.33257	3.54219	1.38704	IP_peak_190
chr1	94907376	94907821	446	94907618	14.07	6.17368	3.7674	2.6867	IP_peak_191
chr1	96348134	96348509	376	96348414	17.77	11.2084	6.25738	6.7729	IP_peak_192
chr1	96542630	96542835	206	96542695	15.55	6.9063	4.13766	3.2409	IP_peak_193
chr1	97240496	97240767	272	97240721	17.03	9.95786	5.30957	5.73057	IP_peak_194
chr1	98082392	98082670	279	98082544	33.32	29.0782	11.4409	22.8253	IP_peak_195
chr1	99322999	99323277	279	99323114	37.03	28.9354	10.0188	22.7158	IP_peak_196
chr1	99464249	99464451	203	99464362	18.51	9.25272	4.87816	5.11636	IP_peak_197
chr1	101021347	101021618	272	101021600	11.85	5.45454	4.01956	2.19576	IP_peak_198
chr1	101056325	101056525	201	101056401	22.96	8.40735	3.99262	4.43599	IP_peak_199
chr1	101068004	101068268	265	101068139	37.03	20.2698	6.33755	14.8599	IP_peak_200
chr1	103414861	103415152	292	103415112	14.07	4.70046	3.01392	1.65653	IP_peak_201
chr1	103416321	103416581	261	103416511	15.55	6.54791	3.94556	2.99768	IP_peak_202
chr1	103761532	103761793	262	103761667	25.18	13.132	5.46068	8.44353	IP_peak_203
chr1	104237879	104238104	226	104237888	9.63	4.33257	3.54219	1.38704	IP_peak_204
chr1	104431501	104431773	273	104431608	11.85	5.86499	4.2827	2.48598	IP_peak_205
chr1	105262636	105262943	308	105262828	17.77	9.15942	5.07963	5.03923	IP_peak_206
chr1	106756595	106756847	253	106756656	17.77	9.46591	5.24982	5.2907	IP_peak_207
chr1	107180464	107180776	313	107180481	11.11	6.87683	4.66147	3.22178	IP_peak_208
chr1	107569566	107569821	256	107569735	10.37	6.55538	4.74082	2.99803	IP_peak_209
chr1	107670542	107670900	359	107670656	35.54	19.6741	6.53457	14.3232	IP_peak_210
chr1	108244787	108244987	201	108244941	16.29	10.2513	5.76371	5.93275	IP_peak_211
chr1	108418951	108419149	199	108419024	30.36	10.6508	3.92009	6.28428	IP_peak_212
chr1	108481929	108482242	314	108482079	14.81	11.4261	7.19285	6.95246	IP_peak_213
chr1	108818851	108819121	271	108818964	13.33	7.9268	5.01553	4.06171	IP_peak_214
chr1	109091625	109091848	224	109091708	19.25	6.46191	3.37553	2.92013	IP_peak_215
chr1	110215021	110215240	220	110215193	13.33	6.18668	3.98503	2.69235	IP_peak_216
chr1	110308789	110309226	438	110308889	27.4	14.2995	5.67975	9.46961	IP_peak_217
chr1	111363038	111363280	243	111363107	18.51	7.28745	3.90253	3.53792	IP_peak_218
chr1	111714316	111714708	393	111714473	15.55	5.31046	3.31013	2.08239	IP_peak_219
chr1	111885508	111885729	222	111885607	13.33	12.6982	8.00808	8.05061	IP_peak_220
chr1	112528727	112528972	246	112528907	11.85	4.74159	3.57315	1.67061	IP_peak_221
chr1	115187491	115187763	273	115187625	39.99	21.4961	6.61997	15.9669	IP_peak_222
chr1	115397013	115397305	293	115397131	12.59	5.44856	3.77909	2.19576	IP_peak_223
chr1	116568739	116569523	785	116569218	15.55	6.9063	4.13766	3.2409	IP_peak_224
chr1	117009283	117009490	208	117009393	18.51	6.38915	3.4891	2.8621	IP_peak_225
chr1	117668210	117668638	429	117668281	14.81	12.5229	7.90506	7.92429	IP_peak_226
chr1	118173457	118173712	256	118173590	22.22	12.6839	5.8038	8.04772	IP_peak_227
chr1	118884946	118885260	315	118885149	17.03	6.60524	3.60633	3.02597	IP_peak_228
chr1	118886718	118886922	205	118886858	17.03	7.27668	3.92496	3.53566	IP_peak_229
chr1	118935065	118935309	245	118935190	21.47	9.46042	4.49494	5.28568	IP_peak_230
chr1	120033640	120033907	268	120033738	16.29	7.27926	4.12209	3.53566	IP_peak_231
chr1	120049654	120049900	247	120049879	10.37	5.99612	4.37637	2.54422	IP_peak_232
chr1	120318527	120318740	214	120318643	12.59	10.1966	6.7943	5.92154	IP_peak_233
chr1	120702771	120702978	208	120702789	14.07	7.88123	4.71457	4.03034	IP_peak_234
chr1	121372134	121372393	260	121372377	14.07	6.95395	4.19097	3.257	IP_peak_235
chr1	121856412	121856759	348	121856518	13.33	10.9185	6.89487	6.53051	IP_peak_236
chr1	122042274	122042626	353	122042402	15.55	9.32886	5.52291	5.17269	IP_peak_237
chr1	122435647	122435877	231	122435826	9.63	6.24582	4.83459	2.73619	IP_peak_238
chr1	122518965	122519179	215	122519123	10.37	7.43441	5.31637	3.66685	IP_peak_239
chr1	123860724	123861305	582	123861163	12.59	6.06294	4.1476	2.6047	IP_peak_240
chr1	124131829	124132231	403	124132146	15.55	9.32886	5.52292	5.17269	IP_peak_241
chr1	125654054	125654361	308	125654177	14.07	5.34945	3.33825	2.10952	IP_peak_242
chr1	126870158	126870443	286	126870354	17.03	16.2172	9.01582	11.1952	IP_peak_243
chr1	127852897	127853164	268	127852904	12.59	4.5139	3.23943	1.51844	IP_peak_244
chr1	127874305	127874909	605	127874843	19.99	11.3495	5.9374	6.88824	IP_peak_245
chr1	129821080	129821305	226	129821183	8.89	5.94877	4.94304	2.50782	IP_peak_246
chr1	130451517	130451715	199	130451699	8.15	5.0977	4.01491	1.91811	IP_peak_247
chr1	132262719	132262918	200	132262816	33.32	11.1278	3.81364	6.71159	IP_peak_248
chr1	134014082	134014310	229	134014297	8.89	4.79364	4.12314	1.69879	IP_peak_249
chr1	134360016	134360255	240	134360085	13.33	7.04236	4.4829	3.32684	IP_peak_250
chr1	134410276	134410504	229	134410392	21.47	11.7967	5.61867	7.27929	IP_peak_251
chr1	136812004	136812228	225	136812007	9.63	4.33257	3.54219	1.38704	IP_peak_252
chr1	137009940	137010204	265	137010080	12.59	6.6833	4.52953	3.08343	IP_peak_253
chr1	137656876	137657243	368	137657214	7.41	5.46504	4.52228	2.19678	IP_peak_254
chr1	137730734	137730984	251	137730936	29.62	8.67725	3.40225	4.66	IP_peak_255
chr1	138106080	138106296	217	138106237	22.96	10.2238	4.79114	5.92154	IP_peak_256
chr1	139768489	139768698	210	139768622	11.85	6.65426	4.799	3.07072	IP_peak_257
chr1	139770367	139770662	296	139770488	16.29	10.6701	6.0103	6.30092	IP_peak_258
chr1	141488347	141488560	214	141488434	13.33	5.46828	3.58228	2.19678	IP_peak_259
chr1	141627784	141628020	237	141627954	9.63	6.95302	5.31329	3.257	IP_peak_260
chr1	143148730	143149167	438	143148810	8.15	6.48992	4.9207	2.94627	IP_peak_261
chr1	144493556	144494060	505	144493616	18.51	7.28745	3.90253	3.53792	IP_peak_262
chr1	146950523	146950836	314	146950662	58.5	30.2721	6.61111	23.862	IP_peak_263
chr1	147980955	147981174	220	147981030	19.25	8.75452	4.40852	4.71776	IP_peak_264
chr1	150382105	150382395	291	150382260	19.25	10.0802	5.06329	5.83263	IP_peak_265
chr1	150725277	150725648	372	150725544	19.25	10.0802	5.06329	5.83263	IP_peak_266
chr1	150852482	150852685	204	150852613	17.03	9.4137	5.01473	5.24887	IP_peak_267
chr1	150994782	150994981	200	150994857	17.77	6.03244	3.48098	2.57638	IP_peak_268
chr1	151153766	151154038	273	151153877	14.81	4.70046	3.16202	1.65653	IP_peak_269
chr1	151208130	151208486	357	151208343	11.85	5.87225	4.28739	2.48643	IP_peak_270
chr1	151376527	151376804	278	151376641	15.55	9.31879	5.51688	5.16406	IP_peak_271
chr1	151492247	151492456	210	151492261	10.37	5.08049	3.78903	1.90465	IP_peak_272
chr1	151565906	151566200	295	151565938	14.07	6.18239	3.77204	2.69131	IP_peak_273
chr1	151641887	151642138	252	151642029	38.51	21.1635	6.58439	15.6647	IP_peak_274
chr1	152502592	152502871	280	152502597	12.59	4.79185	3.39715	1.69879	IP_peak_275
chr1	152663098	152663356	259	152663114	13.33	5.16359	3.41596	1.97116	IP_peak_276
chr1	153206546	153206744	199	153206678	11.11	5.86499	4.03586	2.48598	IP_peak_277
chr1	153978991	153979300	310	153979144	41.47	32.3801	10.6171	25.7249	IP_peak_278
chr1	155859473	155859801	329	155859704	31.84	13.0386	4.69168	8.35715	IP_peak_279
chr1	155996802	155997109	308	155997011	22.96	10.2238	4.79114	5.92154	IP_peak_280
chr1	156828636	156828866	231	156828724	53.32	7.58732	2.26319	3.78761	IP_peak_281
chr1	159351968	159352390	423	159352255	13.33	7.04236	4.4829	3.32684	IP_peak_282
chr1	159828037	159828263	227	159828170	14.81	8.41215	5.27004	4.43599	IP_peak_283
chr1	160601835	160602372	538	160601945	14.81	7.88123	4.94624	4.03034	IP_peak_284
chr1	160769388	160769602	215	160769449	14.81	5.23506	3.4414	2.03277	IP_peak_285
chr1	160814182	160814398	217	160814214	22.22	9.08863	4.15116	4.9768	IP_peak_286
chr1	161173894	161174094	201	161173991	19.99	8.18198	4.29002	4.26248	IP_peak_287
chr1	161205060	161205386	327	161205252	26.66	13.452	5.53164	8.72261	IP_peak_288
chr1	161452125	161452326	202	161452278	14.07	10.5028	6.28502	6.16068	IP_peak_289
chr1	161998835	161999260	426	161998918	18.51	7.6401	4.07042	3.83283	IP_peak_290
chr1	162028337	162028582	246	162028468	10.37	9.04472	6.3527	4.97113	IP_peak_291
chr1	162291727	162291991	265	162291870	12.59	6.88986	4.65866	3.23387	IP_peak_292
chr1	162879496	162879731	236	162879655	12.59	7.31732	4.92856	3.56346	IP_peak_293
chr1	163065868	163066205	338	163066033	37.77	9.78053	3.23048	5.57442	IP_peak_294
chr1	163771922	163772207	286	163771936	16.29	4.71064	2.8858	1.65653	IP_peak_295
chr1	163840189	163840491	303	163840402	17.03	6.60524	3.60633	3.02597	IP_peak_296
chr1	163847097	163847302	206	163847147	17.03	5.26629	3.00527	2.05449	IP_peak_297
chr1	163946116	163946437	322	163946186	11.11	7.23555	4.88688	3.49858	IP_peak_298
chr1	164251990	164252307	318	164252140	18.51	7.28745	3.90253	3.53792	IP_peak_299
chr1	164615706	164616011	306	164615859	14.07	8.41215	5.02321	4.43599	IP_peak_300
chr1	165426617	165426829	213	165426619	8.15	5.0977	4.01491	1.91811	IP_peak_301
chr1	165694290	165694653	364	165694355	11.85	5.86499	4.2827	2.48598	IP_peak_302
chr1	166223114	166223577	464	166223451	17.03	12.5375	6.78576	7.93687	IP_peak_303
chr1	166891049	166891272	224	166891072	11.85	4.74159	3.57315	1.67061	IP_peak_304
chr1	167243925	167244155	231	167243975	17.77	8.44714	4.69304	4.44986	IP_peak_305
chr1	167358623	167358974	352	167358704	17.77	8.44714	4.69304	4.44986	IP_peak_306
chr1	167474964	167475219	256	167475172	14.07	7.88123	4.71457	4.03034	IP_peak_307
chr1	167864826	167865350	525	167865227	13.33	8.40947	5.31256	4.43599	IP_peak_308
chr1	168172650	168172943	294	168172704	13.33	7.04236	4.4829	3.32684	IP_peak_309
chr1	168826961	168827159	199	168827017	11.85	6.34222	4.59345	2.81794	IP_peak_310
chr1	170280854	170281130	277	170281090	15.55	5.59529	3.45253	2.3038	IP_peak_311
chr1	170484890	170485165	276	170485050	16.29	10.2621	5.77002	5.942	IP_peak_312
chr1	171252631	171252850	220	171252813	17.03	6.60524	3.60633	3.02597	IP_peak_313
chr1	171492558	171492910	353	171492831	14.07	6.17368	3.7674	2.6867	IP_peak_314
chr1	172345619	172345914	296	172345648	10.37	5.51198	4.06396	2.23411	IP_peak_315
chr1	172433851	172434220	370	172434029	19.99	14.0367	7.50565	9.23245	IP_peak_316
chr1	172546987	172547266	280	172547095	16.29	6.84248	3.89936	3.19548	IP_peak_317
chr1	173451482	173451722	241	173451579	19.99	10.0802	5.24842	5.83263	IP_peak_318
chr1	174864520	174864789	270	174864628	38.51	23.1001	7.32578	17.4245	IP_peak_319
chr1	175790446	175790666	221	175790574	30.36	16.9306	6.27215	11.8408	IP_peak_320
chr1	176850557	176850759	203	176850658	25.18	15.4524	6.5443	10.4957	IP_peak_321
chr1	176887808	176888083	276	176887983	14.81	7.03886	4.44629	3.32684	IP_peak_322
chr1	177053505	177053726	222	177053634	24.44	18.4988	8.4789	13.2557	IP_peak_323
chr1	178790946	178791184	239	178791029	16.29	5.94584	3.45823	2.50782	IP_peak_324
chr1	179123865	179124127	263	179123911	13.33	8.10209	5.12294	4.18808	IP_peak_325
chr1	179953621	179953830	210	179953759	19.25	9.61379	4.82821	5.42185	IP_peak_326
chr1	180125924	180126163	240	180126095	15.55	5.31046	3.31013	2.08239	IP_peak_327
chr1	180176563	180176779	217	180176670	21.47	7.75209	3.75091	3.91898	IP_peak_328
chr1	180543833	180544049	217	180543890	8.89	6.7918	5.52501	3.14808	IP_peak_329
chr1	180778328	180778536	209	180778429	59.98	17.7473	3.81131	12.5798	IP_peak_330
chr1	181034889	181035196	308	181034906	11.11	5.86499	4.03586	2.48598	IP_peak_331
chr1	181122255	181122700	446	181122561	23.7	10.3898	4.66587	6.05765	IP_peak_332
chr1	181704415	181705017	603	181704533	19.99	10.0802	5.24842	5.83263	IP_peak_333
chr1	181852575	181852812	238	181852620	15.55	8.0284	4.76149	4.12767	IP_peak_334
chr1	182384043	182384359	317	182384149	12.59	6.6833	4.52953	3.08343	IP_peak_335
chr1	183932197	183932457	261	183932305	31.84	9.87633	3.64909	5.65661	IP_peak_336
chr1	183971420	183971703	284	183971523	22.22	14.6792	6.83591	9.81723	IP_peak_337
chr1	184389704	184390000	297	184389990	15.55	6.9063	4.13766	3.2409	IP_peak_338
chr1	184490561	184490783	223	184490691	48.13	9.39337	2.67441	5.23194	IP_peak_339
chr1	184915850	184916061	212	184915963	27.4	11.2498	4.44345	6.80879	IP_peak_340
chr1	185274096	185274318	223	185274193	15.55	6.9063	4.13766	3.2409	IP_peak_341
chr1	185695224	185695539	316	185695393	25.18	23.4088	10.9176	17.7119	IP_peak_342
chr1	186483474	186483764	291	186483664	14.81	11.4261	7.19285	6.95246	IP_peak_343
chr1	191623974	191624411	438	191624275	10.37	8.88207	6.25027	4.83445	IP_peak_344
chr1	192547441	192547818	378	192547694	28.88	15.1622	5.97595	10.2463	IP_peak_345
chr1	192959295	192959545	251	192959414	22.22	19.2547	9.44626	13.9572	IP_peak_346
chr1	193301073	193301308	236	193301186	16.29	9.88074	5.54821	5.65993	IP_peak_347
chr1	194318759	194319102	344	194318965	10.37	5.08705	3.79318	1.90864	IP_peak_348
chr1	194418579	194418782	204	194418701	17.77	8.96376	4.97217	4.90915	IP_peak_349
chr1	194966900	194967105	206	194967009	23.7	13.7279	6.24407	8.96296	IP_peak_350
chr1	195300985	195301245	261	195301226	8.89	4.34858	3.80618	1.3925	IP_peak_351
chr1	195517543	195517750	208	195517567	9.63	7.89784	5.93885	4.03492	IP_peak_352
chr1	196548584	196548806	223	196548696	15.55	5.31046	3.31013	2.08239	IP_peak_353
chr1	196663146	196663351	206	196663228	10.37	7.99793	5.68354	4.10336	IP_peak_354
chr1	199108949	199109332	384	199109178	15.55	9.31879	5.51688	5.16406	IP_peak_355
chr1	199729040	199729312	273	199729188	14.07	6.17368	3.7674	2.6867	IP_peak_356
chr1	200200632	200200844	213	200200730	11.85	5.86499	4.2827	2.48598	IP_peak_357
chr1	200582236	200582641	406	200582623	12.59	6.50169	4.41678	2.9571	IP_peak_358
chr1	202631547	202631968	422	202631785	14.07	10.8538	6.50159	6.47557	IP_peak_359
chr1	203135889	203136126	238	203135997	16.29	13.7076	7.86664	8.94954	IP_peak_360
chr1	203645978	203646313	336	203646007	14.81	6.17368	3.95253	2.6867	IP_peak_361
chr1	204923234	204923442	209	204923347	15.55	5.31046	3.31013	2.08239	IP_peak_362
chr1	205583265	205583468	204	205583384	19.99	7.99138	4.19873	4.10336	IP_peak_363
chr1	205868263	205868467	205	205868347	27.4	12.0029	4.73312	7.46206	IP_peak_364
chr1	206224040	206224312	273	206224214	13.33	5.81598	3.77538	2.48154	IP_peak_365
chr1	206823089	206823420	332	206823225	13.33	7.43734	4.71872	3.66926	IP_peak_366
chr1	207017728	207017983	256	207017962	11.85	5.86499	4.2827	2.48598	IP_peak_367
chr1	207266541	207266763	223	207266700	16.29	7.66459	4.32278	3.84329	IP_peak_368
chr1	207435950	207436175	226	207436018	18.51	7.28745	3.90253	3.53792	IP_peak_369
chr1	207911677	207911894	218	207911683	14.81	4.70046	3.16202	1.65653	IP_peak_370
chr1	208130323	208130536	214	208130389	46.65	9.59376	2.80305	5.40665	IP_peak_371
chr1	209253730	209253979	250	209253891	9.63	5.29492	4.18786	2.07816	IP_peak_372
chr1	209856731	209856958	228	209856906	16.29	7.3947	4.18181	3.62875	IP_peak_373
chr1	210159728	210159953	226	210159841	37.03	15.5595	4.75316	10.5927	IP_peak_374
chr1	210751856	210752070	215	210751939	29.62	11.5922	4.37432	7.10099	IP_peak_375
chr1	211022015	211022522	508	211022521	10.37	5.08049	3.78903	1.90465	IP_peak_376
chr1	211155239	211155449	211	211155374	16.29	9.13233	5.12164	5.01397	IP_peak_377
chr1	211157705	211157903	199	211157863	9.63	5.29492	4.18786	2.07816	IP_peak_378
chr1	211206632	211207009	378	211206837	14.07	11.2287	6.73362	6.79057	IP_peak_379
chr1	211950561	211950795	235	211950666	23.7	13.5895	6.17405	8.84461	IP_peak_380
chr1	212653819	212654027	209	212653911	9.63	6.95302	5.31329	3.257	IP_peak_381
chr1	212855446	212855644	199	212855576	20.73	7.09102	3.62236	3.36934	IP_peak_382
chr1	213601994	213602270	277	213602156	31.1	22.7731	8.68641	17.1393	IP_peak_383
chr1	213851882	213852083	202	213851973	22.96	8.40735	3.99262	4.43599	IP_peak_384
chr1	214806405	214806604	200	214806494	16.29	9.07868	5.09152	4.9742	IP_peak_385
chr1	216021201	216021479	279	216021408	28.14	12.7692	4.85654	8.10815	IP_peak_386
chr1	216559135	216559347	213	216559231	13.33	6.18668	3.98503	2.69235	IP_peak_387
chr1	217166183	217166418	236	217166283	17.77	8.44714	4.69304	4.44986	IP_peak_388
chr1	217359848	217360089	242	217359938	12.59	9.25589	6.18217	5.11636	IP_peak_389
chr1	219347939	219348269	331	219348046	14.07	6.17368	3.7674	2.6867	IP_peak_390
chr1	219375285	219375707	423	219375508	14.81	4.70046	3.16202	1.65653	IP_peak_391
chr1	219521042	219521351	310	219521149	24.44	11.8194	5.09402	7.29278	IP_peak_392
chr1	220045875	220046078	204	220045998	22.22	8.42037	3.87449	4.44104	IP_peak_393
chr1	220423371	220423654	284	220423493	19.99	10.0802	5.24842	5.83263	IP_peak_394
chr1	221359770	221360011	242	221359842	14.81	8.41215	5.27004	4.43599	IP_peak_395
chr1	221928973	221929228	256	221929088	56.28	23.8688	5.20713	18.1222	IP_peak_396
chr1	222009925	222010251	327	222010074	12.59	6.23278	4.25123	2.7291	IP_peak_397
chr1	222294292	222294518	227	222294483	9.63	4.88482	3.91089	1.77636	IP_peak_398
chr1	222716490	222716713	224	222716500	11.85	4.43403	3.38517	1.45426	IP_peak_399
chr1	223520903	223521112	210	223520977	21.47	9.08947	4.32779	4.9768	IP_peak_400
chr1	223795965	223796270	306	223796090	15.55	9.97992	5.91718	5.74972	IP_peak_401
chr1	223953183	223953382	200	223953273	20.73	11.7789	5.88114	7.27208	IP_peak_402
chr1	224566687	224567322	636	224567152	16.29	12.7492	7.2721	8.09664	IP_peak_403
chr1	224655806	224656017	212	224655937	14.07	7.39493	4.43738	3.62875	IP_peak_404
chr1	224657720	224658162	443	224657949	21.47	14.4436	7.03127	9.60556	IP_peak_405
chr1	225347684	225348019	336	225347801	16.29	11.7467	6.65716	7.24233	IP_peak_406
chr1	226333121	226333398	278	226333249	11.11	9.08008	6.0538	4.9742	IP_peak_407
chr1	226425399	226425599	201	226425483	20.73	5.83711	3.10488	2.48598	IP_peak_408
chr1	226732357	226732772	416	226732698	11.11	5.86499	4.03586	2.48598	IP_peak_409
chr1	226771446	226771853	408	226771790	13.33	7.04236	4.4829	3.32684	IP_peak_410
chr1	227529498	227529729	232	227529597	9.63	6.11902	4.74832	2.65623	IP_peak_411
chr1	227590845	227591099	255	227590947	14.07	10.6755	6.39147	6.30555	IP_peak_412
chr1	227833784	227834173	390	227833838	13.33	6.18668	3.98503	2.69235	IP_peak_413
chr1	228224025	228224290	266	228224147	20.73	13.1481	6.63384	8.45846	IP_peak_414
chr1	228601338	228601573	236	228601477	37.77	22.8339	7.46485	17.1847	IP_peak_415
chr1	228776401	228776627	227	228776433	19.25	7.33848	3.7556	3.58169	IP_peak_416
chr1	229061539	229061851	313	229061747	17.03	8.91587	4.75091	4.86282	IP_peak_417
chr1	229062136	229062438	303	229062305	23.7	7.60524	3.52803	3.80294	IP_peak_418
chr1	229287899	229288148	250	229288007	14.81	7.88123	4.94624	4.03034	IP_peak_419
chr1	229556162	229556484	323	229556233	18.51	12.1886	6.50422	7.62913	IP_peak_420
chr1	229805943	229806261	319	229806193	11.11	5.86499	4.03586	2.48598	IP_peak_421
chr1	230353114	230353333	220	230353140	15.55	5.31046	3.31013	2.08239	IP_peak_422
chr1	230465472	230465671	200	230465582	14.07	7.39493	4.43738	3.62875	IP_peak_423
chr1	231893244	231893459	216	231893362	14.81	9.71375	6.08696	5.51105	IP_peak_424
chr1	232356464	232356677	214	232356555	13.33	11.3449	7.16456	6.88378	IP_peak_425
chr1	232442982	232443202	221	232443075	15.55	9.32886	5.52291	5.17269	IP_peak_426
chr1	233012449	233012719	271	233012558	18.51	8.39477	4.44032	4.43599	IP_peak_427
chr1	234018964	234019185	222	234019043	39.25	19.3229	5.74955	14.0195	IP_peak_428
chr1	234820343	234820679	337	234820676	10.37	5.08049	3.78903	1.90465	IP_peak_429
chr1	235883720	235883924	205	235883812	15.55	8.22389	4.87347	4.28996	IP_peak_430
chr1	237777014	237777287	274	237777196	9.63	6.95302	5.31329	3.257	IP_peak_431
chr1	238007651	238007852	202	238007744	22.96	12.1363	5.71087	7.58626	IP_peak_432
chr1	238093748	238094069	322	238093899	14.07	8.41215	5.02321	4.43599	IP_peak_433
chr1	238548155	238548357	203	238548238	13.33	5.46828	3.58228	2.19678	IP_peak_434
chr1	238925559	238925906	348	238925831	16.29	5.67579	3.32963	2.37577	IP_peak_435
chr1	238930769	238931096	328	238931003	16.29	8.28453	4.65374	4.34666	IP_peak_436
chr1	240226816	240227017	202	240226918	14.07	9.56905	5.71401	5.38238	IP_peak_437
chr1	240227878	240228219	342	240228214	11.85	5.07996	3.78323	1.90465	IP_peak_438
chr1	241968455	241968853	399	241968537	16.29	7.66459	4.32278	3.84329	IP_peak_439
chr1	242243235	242243559	325	242243417	14.07	8.41215	5.02321	4.43599	IP_peak_440
chr1	242413194	242413633	440	242413596	17.03	6.55384	3.58242	2.99803	IP_peak_441
chr1	242456010	242456264	255	242456134	28.88	12.7692	4.97996	8.10815	IP_peak_442
chr1	242519032	242519296	265	242519173	14.81	8.41215	5.27004	4.43599	IP_peak_443
chr1	243766454	243766666	213	243766500	14.81	7.53571	4.73902	3.74238	IP_peak_444
chr1	244040637	244040871	235	244040720	30.36	20.3845	7.84019	14.962	IP_peak_445
chr1	244260978	244261188	211	244261072	31.1	7.60861	2.9183	3.80601	IP_peak_446
chr1	245038295	245038504	210	245038359	14.81	6.47521	4.12222	2.93194	IP_peak_447
chr1	245039685	245039898	214	245039790	17.03	8.44714	4.50791	4.44986	IP_peak_448
chr1	245342677	245342957	281	245342846	28.14	12.7692	4.85654	8.10815	IP_peak_449
chr1	245396873	245397521	649	245397430	14.81	8.9633	5.61237	4.90892	IP_peak_450
chr1	245781718	245781932	215	245781840	17.03	14.886	8.20354	10.0097	IP_peak_451
chr1	246226005	246226214	210	246226105	20.73	20.1225	10.8671	14.7279	IP_peak_452
chr1	246235152	246235359	208	246235258	14.81	13.9785	8.83577	9.17919	IP_peak_453
chr1	246306162	246306394	233	246306316	27.4	7.53378	3.15541	3.74149	IP_peak_454
chr1	246418220	246418459	240	246418385	25.92	7.5446	3.36471	3.74725	IP_peak_455
chr1	246570338	246570625	288	246570485	14.07	4.70046	3.01392	1.65653	IP_peak_456
chr1	246769978	246770203	226	246770140	12.59	6.6833	4.52953	3.08343	IP_peak_457
chr1	248394197	248394550	354	248394277	14.07	6.17368	3.7674	2.6867	IP_peak_458
chr1	248549493	248549692	200	248549503	13.33	5.46828	3.58228	2.19678	IP_peak_459
chr1	248827475	248827702	228	248827475	13.33	4.87459	3.26075	1.76658	IP_peak_460
chr1	249029318	249029674	357	249029419	18.51	5.85335	3.25211	2.48598	IP_peak_461
chr1	250259506	250259707	202	250259541	27.4	5.64714	2.5817	2.35258	IP_peak_462
chr1	250370102	250370386	285	250370233	17.77	8.45797	4.69882	4.4579	IP_peak_463
chr1	250464400	250464616	217	250464546	14.81	7.77996	4.88521	3.94442	IP_peak_464
chr1	250544251	250544554	304	250544431	16.29	4.70182	2.88186	1.65653	IP_peak_465
chr1	251534008	251534312	305	251534206	11.11	7.49341	5.04966	3.71653	IP_peak_466
chr1	252187458	252187803	346	252187770	18.51	7.28745	3.90253	3.53792	IP_peak_467
chr1	252306132	252306372	241	252306238	17.03	8.44714	4.50791	4.44986	IP_peak_468
chr1	252618403	252618694	292	252618578	15.55	9.31879	5.51688	5.16406	IP_peak_469
chr1	253526489	253526747	259	253526648	15.55	6.54791	3.94556	2.99768	IP_peak_470
chr1	253635645	253635954	310	253635878	12.59	4.79185	3.39715	1.69879	IP_peak_471
chr1	254201747	254201975	229	254201867	14.07	6.43752	3.9088	2.90455	IP_peak_472
chr1	254499590	254499818	229	254499700	14.81	8.30864	5.20643	4.36974	IP_peak_473
chr1	254508795	254509050	256	254508886	19.25	7.66088	3.90001	3.84329	IP_peak_474
chr1	257131286	257131486	201	257131429	12.59	4.79185	3.39715	1.69879	IP_peak_475
chr1	257517377	257517653	277	257517504	12.59	6.6833	4.52953	3.08343	IP_peak_476
chr1	258143235	258143464	230	258143349	11.85	5.86499	4.2827	2.48598	IP_peak_477
chr1	259033494	259033692	199	259033525	17.77	6.60524	3.75443	3.02597	IP_peak_478
chr1	259625116	259625371	256	259625171	11.85	5.87225	4.28739	2.48643	IP_peak_479
chr1	259765150	259765473	324	259765210	17.77	6.93523	3.91595	3.257	IP_peak_480
chr1	260066125	260066348	224	260066237	17.03	7.64224	4.1033	3.83283	IP_peak_481
chr1	260944405	260944731	327	260944624	22.96	12.6983	5.9963	8.05061	IP_peak_482
chr1	262529645	262529884	240	262529748	29.62	16.0393	6.12405	11.0457	IP_peak_483
chr1	263343061	263343269	209	263343138	8.89	5.94877	4.94304	2.50782	IP_peak_484
chr1	263949552	263949805	254	263949641	22.96	6.99767	3.42224	3.29046	IP_peak_485
chr1	264179279	264179692	414	264179365	14.07	8.41215	5.02321	4.43599	IP_peak_486
chr1	264342817	264343132	316	264343076	19.25	7.99138	4.05063	4.10336	IP_peak_487
chr1	264495567	264495801	235	264495648	34.8	13.3826	4.47547	8.66216	IP_peak_488
chr1	265135561	265135965	405	265135934	18.51	5.85335	3.25211	2.48598	IP_peak_489
chr1	265139748	265139948	201	265139913	14.81	4.9366	3.28438	1.82384	IP_peak_490
chr1	265171123	265171375	253	265171248	21.47	7.73977	3.74578	3.90944	IP_peak_491
chr1	265909873	265910202	330	265909918	13.33	5.46828	3.58228	2.19678	IP_peak_492
chr1	266549501	266549874	374	266549678	20.73	10.9942	5.46756	6.59411	IP_peak_493
chr1	266793118	266793318	201	266793141	13.33	5.96029	3.85654	2.51451	IP_peak_494
chr1	266947884	266948476	593	266948465	14.81	5.52737	3.59777	2.24261	IP_peak_495
chr1	267601961	267602222	262	267602086	14.81	6.70824	4.25514	3.10551	IP_peak_496
chr1	268038557	268038841	285	268038699	20.73	7.09102	3.62236	3.36934	IP_peak_497
chr1	268802245	268802501	257	268802399	42.21	15.5586	4.32089	10.5927	IP_peak_498
chr1	268940345	268940546	202	268940496	15.55	6.54791	3.94556	2.99768	IP_peak_499
chr1	268950087	268950365	279	268950124	9.63	6.65653	5.11329	3.07227	IP_peak_500
chr1	269099995	269100356	362	269100223	17.03	8.44714	4.50791	4.44986	IP_peak_501
chr1	269578656	269578939	284	269578814	17.03	11.2084	6.01055	6.7729	IP_peak_502
chr1	269955044	269955276	233	269955225	11.11	6.87683	4.66147	3.22178	IP_peak_503
chr1	270089415	270089716	302	270089539	14.07	6.17368	3.7674	2.6867	IP_peak_504
chr1	270371170	270371591	422	270371571	13.33	4.35725	2.98911	1.39716	IP_peak_505
chr1	270576217	270576440	224	270576323	14.81	13.9785	8.83577	9.17919	IP_peak_506
chr1	274378488	274378861	374	274378729	15.55	9.31879	5.51688	5.16406	IP_peak_507
chr1	274832871	274833155	285	274832940	11.85	5.78485	4.23101	2.45424	IP_peak_508
chr1	275452315	275452513	199	275452362	15.55	5.31046	3.31013	2.08239	IP_peak_509
chr1	275617188	275617428	241	275617297	20.73	10.9285	5.43354	6.53421	IP_peak_510
chr1	276188953	276189196	244	276189091	29.62	14.4876	5.47528	9.6466	IP_peak_511
chr1	277231217	277231477	261	277231357	24.44	11.8043	5.08734	7.28052	IP_peak_512
chr1	277456162	277456414	253	277456352	12.59	6.83932	4.62698	3.19265	IP_peak_513
chr1	277649152	277649405	254	277649198	12.59	4.79917	3.40134	1.70208	IP_peak_514
chr1	277651234	277651471	238	277651378	19.25	7.33848	3.7556	3.58169	IP_peak_515
chr1	277704335	277704583	249	277704451	11.85	5.37642	3.96996	2.13547	IP_peak_516
chr1	277737470	277737705	236	277737568	16.29	7.66459	4.32278	3.84329	IP_peak_517
chr1	278185597	278185877	281	278185804	11.11	6.34222	4.3287	2.81794	IP_peak_518
chr1	278282361	278282623	263	278282363	16.29	4.70182	2.88186	1.65653	IP_peak_519
chr1	278517062	278517398	337	278517196	17.77	6.6154	3.75936	3.03411	IP_peak_520
chr1	279232166	279232402	237	279232313	21.47	10.7793	5.11436	6.40355	IP_peak_521
chr1	279490166	279490558	393	279490219	11.85	6.87683	4.94657	3.22178	IP_peak_522
chr1	280572115	280572349	235	280572278	15.55	7.74856	4.60285	3.91603	IP_peak_523
chr1	281412004	281412399	396	281412307	14.81	9.71375	6.08696	5.51105	IP_peak_524
chr1	282218075	282218284	210	282218194	13.33	7.53305	4.77637	3.74136	IP_peak_525
chr1	282512863	282513338	476	282513291	14.07	8.41215	5.02321	4.43599	IP_peak_526
chr1	282860708	282860961	254	282860866	18.51	7.78306	4.13939	3.94742	IP_peak_527
chr1	283517217	283517421	205	283517288	25.92	10.5157	4.48629	6.1658	IP_peak_528
chr1	283897018	283897726	709	283897545	18.51	12.1886	6.50422	7.62913	IP_peak_529
chr1	285143451	285143675	225	285143525	17.03	8.44714	4.50791	4.44986	IP_peak_530
chr1	285353212	285353590	379	285353310	15.55	5.31046	3.31013	2.08239	IP_peak_531
chr1	285455228	285455503	276	285455357	10.37	6.55538	4.74082	2.99803	IP_peak_532
chr1	285464541	285465024	484	285464700	15.55	7.3144	4.3607	3.56103	IP_peak_533
chr1	285739087	285739299	213	285739186	14.81	7.34891	4.62821	3.59164	IP_peak_534
chr1	285744443	285744704	262	285744479	17.03	5.26629	3.00527	2.05449	IP_peak_535
chr1	286045449	286045695	247	286045468	11.11	4.74159	3.36721	1.67061	IP_peak_536
chr1	286224351	286224569	219	286224447	16.29	6.87744	3.91699	3.2221	IP_peak_537
chr1	286384795	286385062	268	286384945	27.4	19.6771	8.26506	14.3257	IP_peak_538
chr1	286394679	286394898	220	286394819	19.25	6.74589	3.49667	3.13798	IP_peak_539
chr1	286499621	286499844	224	286499689	10.37	7.99793	5.68354	4.10336	IP_peak_540
chr1	287552567	287552842	276	287552712	19.25	14.0367	7.24091	9.23245	IP_peak_541
chr1	287903955	287904275	321	287904268	11.85	4.74159	3.57315	1.67061	IP_peak_542
chr1	288246907	288247164	258	288247035	16.29	4.70182	2.88186	1.65653	IP_peak_543
chr1	288551967	288552169	203	288551994	14.81	4.70046	3.16202	1.65653	IP_peak_544
chr1	289023006	289023264	259	289023120	18.51	17.4972	9.75633	12.3532	IP_peak_545
chr1	289498449	289498750	302	289498636	23.7	11.0053	4.93924	6.59845	IP_peak_546
chr1	289987094	289987299	206	289987194	12.59	4.79185	3.39715	1.69879	IP_peak_547
chr1	290633988	290634240	253	290634112	36.28	22.5515	7.45696	16.9316	IP_peak_548
chr1	290857137	290857363	227	290857258	9.63	7.29033	5.53903	3.54043	IP_peak_549
chr1	292564771	292565055	285	292564931	35.54	14.0966	4.56804	9.291	IP_peak_550
chr1	293153663	293153896	234	293153735	15.55	13.7287	8.27531	8.96296	IP_peak_551
chr1	293415615	293415814	200	293415787	14.81	9.02721	5.65243	4.96471	IP_peak_552
chr1	293694452	293694668	217	293694544	17.03	16.2172	9.01582	11.1952	IP_peak_553
chr1	294148285	294148490	206	294148371	14.81	4.70046	3.16202	1.65653	IP_peak_554
chr1	295329304	295329523	220	295329453	11.11	10.2289	6.76654	5.92154	IP_peak_555
chr1	295330635	295330846	212	295330714	12.59	10.1966	6.7943	5.92154	IP_peak_556
chr1	296191739	296191980	242	296191838	28.88	24.5843	10.8373	18.7714	IP_peak_557
chr1	297288883	297289131	249	297288998	16.29	7.24136	4.10256	3.50425	IP_peak_558
chr1	297567976	297568177	202	297568101	9.63	6.95302	5.31329	3.257	IP_peak_559
chr1	298117893	298118118	226	298117977	18.51	5.85335	3.25211	2.48598	IP_peak_560
chr1	298125391	298125621	231	298125538	17.03	8.72823	4.653	4.70134	IP_peak_561
chr1	298378134	298378372	239	298378300	14.07	6.17368	3.7674	2.6867	IP_peak_562
chr1	298619607	298620016	410	298619953	11.11	6.764	4.59089	3.14808	IP_peak_563
chr1	299252106	299252478	373	299252384	15.55	7.3144	4.3607	3.56103	IP_peak_564
chr1	299365262	299365489	228	299365386	22.96	4.94366	2.66174	1.82903	IP_peak_565
chr1	299444603	299444817	215	299444656	19.99	9.61379	5.00475	5.42185	IP_peak_566
chr1	300604581	300604781	201	300604604	11.11	5.86499	4.03586	2.48598	IP_peak_567
chr1	300930406	300930638	233	300930507	14.81	6.18239	3.9574	2.69131	IP_peak_568
chr1	302014514	302014784	271	302014522	8.15	5.94877	4.57278	2.50782	IP_peak_569
chr1	302390855	302391123	269	302391044	18.51	7.6401	4.07042	3.83283	IP_peak_570
chr1	303108541	303108799	259	303108667	31.1	9.87633	3.56681	5.65661	IP_peak_571
chr1	303133181	303133455	275	303133328	38.51	21.1635	6.58439	15.6647	IP_peak_572
chr1	304412988	304413199	212	304413089	32.58	13.7817	4.79747	9.01005	IP_peak_573
chr1	304528034	304528242	209	304528153	19.99	10.0802	5.24842	5.83263	IP_peak_574
chr1	304556921	304557169	249	304557048	30.36	12.3086	4.48011	7.74271	IP_peak_575
chr1	304710344	304710589	246	304710519	20.73	4.83877	2.71677	1.73702	IP_peak_576
chr1	305537860	305538320	461	305537876	11.11	5.86499	4.03586	2.48598	IP_peak_577
chr1	306270319	306270772	454	306270345	14.07	6.17368	3.7674	2.6867	IP_peak_578
chr1	307135061	307135265	205	307135146	17.03	11.2084	6.01055	6.7729	IP_peak_579
chr10	451583	451888	306	451667	16.29	10.2513	5.76371	5.93275	IP_peak_580
chr10	583321	583542	222	583443	16.29	6.57156	3.76377	3.01213	IP_peak_581
chr10	950137	950358	222	950310	16.29	5.41297	3.20635	2.16841	IP_peak_582
chr10	1267708	1268012	305	1268007	14.07	4.70046	3.01392	1.65653	IP_peak_583
chr10	1530509	1530885	377	1530641	37.03	23.5306	7.60506	17.8085	IP_peak_584
chr10	2231499	2231967	469	2231553	15.55	5.31046	3.31013	2.08239	IP_peak_585
chr10	2708234	2708442	209	2708374	28.14	8.34953	3.3161	4.40882	IP_peak_586
chr10	3975223	3975446	224	3975346	31.1	13.0386	4.58589	8.35715	IP_peak_587
chr10	4023384	4023630	247	4023491	28.88	8.09835	3.31997	4.18722	IP_peak_588
chr10	4355672	4356044	373	4355767	11.85	8.21734	5.84527	4.28607	IP_peak_589
chr10	4429687	4430106	420	4429925	29.62	17.9247	6.96798	12.7361	IP_peak_590
chr10	5019167	5019374	208	5019296	10.37	7.28543	5.21889	3.53792	IP_peak_591
chr10	5551059	5551276	218	5551142	35.54	18.5163	6.09072	13.2691	IP_peak_592
chr10	5564107	5564951	845	5564622	71.09	22.4631	4.00492	16.8546	IP_peak_593
chr10	6618260	6618462	203	6618392	17.77	9.15942	5.07963	5.03923	IP_peak_594
chr10	6812711	6812948	238	6812742	17.77	7.68023	4.29131	3.856	IP_peak_595
chr10	6827607	6827823	217	6827682	21.47	9.46042	4.49494	5.28568	IP_peak_596
chr10	7461517	7461780	264	7461671	22.96	10.2375	4.79743	5.92824	IP_peak_597
chr10	8353811	8354036	226	8353955	12.59	5.82105	4.00128	2.48245	IP_peak_598
chr10	8659982	8660216	235	8660214	14.07	4.47047	2.90185	1.48226	IP_peak_599
chr10	9043607	9043957	351	9043812	25.18	14.2218	5.95692	9.40292	IP_peak_600
chr10	9368538	9368750	213	9368615	18.51	9.25272	4.87816	5.11636	IP_peak_601
chr10	10432663	10433745	1083	10433254	14.07	6.17368	3.7674	2.6867	IP_peak_602
chr10	10915397	10915640	244	10915591	8.15	5.31912	4.1608	2.08239	IP_peak_603
chr10	12453280	12453547	268	12453506	13.33	7.53305	4.77637	3.74136	IP_peak_604
chr10	12938679	12938877	199	12938795	13.33	8.53818	5.3924	4.53154	IP_peak_605
chr10	13493699	13493948	250	13493794	14.07	9.86253	5.89246	5.64423	IP_peak_606
chr10	14146576	14146780	205	14146676	12.59	8.46557	5.66734	4.4623	IP_peak_607
chr10	14629839	14630100	262	14629940	20.73	8.02296	4.03023	4.12234	IP_peak_608
chr10	14823292	14823770	479	14823417	21.47	6.40804	3.21067	2.87785	IP_peak_609
chr10	15001718	15002135	418	15001812	39.25	10.8988	3.3539	6.51252	IP_peak_610
chr10	15086918	15087120	203	15087001	15.55	6.9063	4.13766	3.2409	IP_peak_611
chr10	15765853	15766207	355	15766108	14.07	5.58844	3.46071	2.29856	IP_peak_612
chr10	16171226	16171457	232	16171341	26.66	11.2515	4.6097	6.80879	IP_peak_613
chr10	16457072	16457315	244	16457198	14.81	6.17368	3.95253	2.6867	IP_peak_614
chr10	16458749	16459068	320	16458902	29.62	22.4527	9.23355	16.8482	IP_peak_615
chr10	17200515	17200751	237	17200516	16.29	4.50141	2.79273	1.51026	IP_peak_616
chr10	18843668	18843871	204	18843793	22.96	9.45029	4.44218	5.2814	IP_peak_617
chr10	22465242	22465470	229	22465404	15.55	5.06047	3.18704	1.90465	IP_peak_618
chr10	22660200	22660713	514	22660679	14.81	6.95395	4.39691	3.257	IP_peak_619
chr10	22966709	22966929	221	22966763	11.11	7.11243	4.80936	3.38885	IP_peak_620
chr10	23097077	23097282	206	23097152	27.4	14.3168	5.68721	9.48535	IP_peak_621
chr10	25435362	25435617	256	25435498	22.22	12.6839	5.8038	8.04772	IP_peak_622
chr10	25655757	25655987	231	25655857	25.18	10.5157	4.36287	6.1658	IP_peak_623
chr10	25720363	25720596	234	25720483	11.85	5.86499	4.2827	2.48598	IP_peak_624
chr10	25723848	25724142	295	25723994	16.29	10.2513	5.76371	5.93275	IP_peak_625
chr10	25883754	25884023	270	25883804	19.25	6.21361	3.27114	2.71424	IP_peak_626
chr10	26554014	26554306	293	26554301	39.99	4.74966	2.04937	1.67808	IP_peak_627
chr10	27052868	27053082	215	27053007	17.77	8.44714	4.69304	4.44986	IP_peak_628
chr10	28177378	28177653	276	28177616	14.81	6.95395	4.39691	3.257	IP_peak_629
chr10	29507168	29507380	213	29507176	10.37	4.85566	3.64736	1.7524	IP_peak_630
chr10	31491439	31491844	406	31491819	22.22	5.86828	2.9019	2.48643	IP_peak_631
chr10	32235922	32236125	204	32235973	16.29	5.41297	3.20635	2.16841	IP_peak_632
chr10	32484746	32485114	369	32484881	28.88	12.7692	4.97996	8.10815	IP_peak_633
chr10	34408550	34408926	377	34408808	14.07	9.3592	5.58711	5.20146	IP_peak_634
chr10	34697970	34698206	237	34698127	9.63	6.24582	4.83459	2.73619	IP_peak_635
chr10	36163704	36163905	202	36163791	22.96	8.40735	3.99262	4.43599	IP_peak_636
chr10	36164897	36165138	242	36164943	17.03	5.26629	3.00527	2.05449	IP_peak_637
chr10	37286970	37287173	204	37287173	12.59	4.79185	3.39715	1.69879	IP_peak_638
chr10	37287672	37288148	477	37287953	11.85	10.2289	7.18039	5.92154	IP_peak_639
chr10	37816865	37817078	214	37817023	9.63	6.95302	5.31329	3.257	IP_peak_640
chr10	39111557	39111961	405	39111601	14.81	6.17368	3.95253	2.6867	IP_peak_641
chr10	39811285	39811497	213	39811342	10.37	5.08049	3.78903	1.90465	IP_peak_642
chr10	40885767	40886407	641	40886278	15.55	11.2103	6.68018	6.77462	IP_peak_643
chr10	41314953	41315181	229	41315013	13.33	5.46828	3.58228	2.19678	IP_peak_644
chr10	41316182	41316452	271	41316329	14.81	5.52737	3.59777	2.24261	IP_peak_645
chr10	43645089	43645320	232	43645171	24.44	14.5125	6.35918	9.66451	IP_peak_646
chr10	44552877	44553101	225	44553014	14.07	8.41215	5.02321	4.43599	IP_peak_647
chr10	44923779	44924007	229	44923901	17.77	5.26629	3.12869	2.05449	IP_peak_648
chr10	45118506	45118749	244	45118617	19.25	9.52228	4.78268	5.34011	IP_peak_649
chr10	46582262	46582472	211	46582394	10.37	7.99793	5.68354	4.10336	IP_peak_650
chr10	47996287	47996651	365	47996541	13.33	9.62957	6.0774	5.43659	IP_peak_651
chr10	48096872	48097091	220	48097069	10.37	5.08049	3.78903	1.90465	IP_peak_652
chr10	48247010	48247219	210	48247078	17.03	8.44714	4.50791	4.44986	IP_peak_653
chr10	48895372	48895572	201	48895425	12.59	11.4476	7.59423	6.9664	IP_peak_654
chr10	49204444	49204694	251	49204603	37.77	17.6823	5.53797	12.5195	IP_peak_655
chr10	49691729	49691956	228	49691811	11.85	9.08008	6.42405	4.9742	IP_peak_656
chr10	49706035	49706241	207	49706162	11.85	5.86499	4.2827	2.48598	IP_peak_657
chr10	49852749	49853152	404	49852922	48.13	19.8491	4.91329	14.4826	IP_peak_658
chr10	53456797	53457048	252	53456880	15.55	6.9063	4.13766	3.2409	IP_peak_659
chr10	53928004	53928396	393	53928007	14.81	4.70046	3.16202	1.65653	IP_peak_660
chr10	54543619	54543823	205	54543722	17.03	11.2084	6.01055	6.7729	IP_peak_661
chr10	55877936	55878456	521	55878207	20.73	11.4884	5.72644	7.00297	IP_peak_662
chr10	57147657	57147910	254	57147778	24.44	27.9645	14.1418	21.8246	IP_peak_663
chr10	58226948	58227187	240	58227110	13.33	5.46828	3.58228	2.19678	IP_peak_664
chr10	58397962	58398171	210	58398060	13.33	10.3262	6.51906	5.9967	IP_peak_665
chr10	58785354	58785604	251	58785458	29.62	29.3813	13.2107	23.0983	IP_peak_666
chr10	60036796	60037045	250	60036815	8.89	5.31912	4.49769	2.08239	IP_peak_667
chr10	60116223	60116643	421	60116590	21.47	9.46042	4.49494	5.28568	IP_peak_668
chr10	60270565	60270807	243	60270686	34.8	21.636	7.59537	16.0917	IP_peak_669
chr10	62701252	62701468	217	62701321	11.85	5.86499	4.2827	2.48598	IP_peak_670
chr10	62931374	62931626	253	62931495	22.22	10.2238	4.64304	5.92154	IP_peak_671
chr10	63284946	63285249	304	63285107	17.03	8.44714	4.50791	4.44986	IP_peak_672
chr10	64008762	64009007	246	64008886	19.25	10.0802	5.06329	5.83263	IP_peak_673
chr10	64902579	64902851	273	64902753	22.96	11.9755	5.63047	7.44152	IP_peak_674
chr10	66038490	66038717	228	66038610	28.14	15.1622	5.82785	10.2463	IP_peak_675
chr10	66701499	66701730	232	66701618	33.32	16.81	5.72046	11.7332	IP_peak_676
chr10	68884944	68885222	279	68885074	16.29	10.2621	5.77002	5.942	IP_peak_677
chr10	68938460	68938751	292	68938533	9.63	4.33257	3.54219	1.38704	IP_peak_678
chr10	69019323	69019551	229	69019381	18.51	6.38915	3.4891	2.8621	IP_peak_679
chr10	69219563	69219786	224	69219658	27.4	16.0431	6.46245	11.0486	IP_peak_680
chr10	70604902	70605221	320	70604954	16.29	5.9553	3.46277	2.50985	IP_peak_681
chr10	70882154	70882419	266	70882203	22.22	8.40735	3.8692	4.43599	IP_peak_682
chr10	73704456	73704708	253	73704565	13.33	5.46828	3.58228	2.19678	IP_peak_683
chr10	75696577	75696844	268	75696709	15.55	6.9063	4.13766	3.2409	IP_peak_684
chr10	75724898	75725126	229	75725028	14.07	6.95395	4.19097	3.257	IP_peak_685
chr10	75819720	75819943	224	75819830	12.59	9.99976	6.66666	5.76842	IP_peak_686
chr10	76833170	76833383	214	76833289	15.55	7.65864	4.55229	3.84329	IP_peak_687
chr10	77491578	77491835	258	77491733	17.77	10.5565	5.87292	6.19848	IP_peak_688
chr10	77871573	77871876	304	77871824	14.07	7.39493	4.43738	3.62875	IP_peak_689
chr10	78417331	78417808	478	78417501	10.37	6.67812	4.82112	3.08343	IP_peak_690
chr10	80431655	80431972	318	80431691	13.33	6.46725	4.1462	2.9251	IP_peak_691
chr10	81246219	81246443	225	81246268	18.51	8.81339	4.65168	4.77157	IP_peak_692
chr10	82715966	82716172	207	82716107	18.51	9.25272	4.87816	5.11636	IP_peak_693
chr10	84343379	84343599	221	84343496	24.44	11.8043	5.08734	7.28052	IP_peak_694
chr10	84446186	84446457	272	84446315	17.03	17.9801	10.0773	12.7794	IP_peak_695
chr10	84504401	84504640	240	84504593	13.33	5.46828	3.58228	2.19678	IP_peak_696
chr10	85673537	85673787	251	85673761	11.85	4.43403	3.38517	1.45426	IP_peak_697
chr10	86836310	86836537	228	86836507	14.07	6.17368	3.7674	2.6867	IP_peak_698
chr10	87194091	87194452	362	87194395	14.81	4.70046	3.16202	1.65653	IP_peak_699
chr10	87483308	87483538	231	87483342	12.59	5.10948	3.58028	1.92677	IP_peak_700
chr10	90027474	90027703	230	90027675	16.29	6.57156	3.76377	3.01213	IP_peak_701
chr10	90904399	90904609	211	90904464	14.81	8.25315	5.17242	4.31576	IP_peak_702
chr10	91301518	91301820	303	91301667	37.03	34.1251	12.6751	27.3145	IP_peak_703
chr10	92188511	92188746	236	92188564	14.07	6.17368	3.7674	2.6867	IP_peak_704
chr10	93397733	93397955	223	93397924	9.63	6.24582	4.83459	2.73619	IP_peak_705
chr10	93412183	93412464	282	93412284	17.77	5.26629	3.12869	2.05449	IP_peak_706
chr10	93653603	93653932	330	93653748	23.7	10.8464	4.86787	6.46828	IP_peak_707
chr10	94017191	94017432	242	94017373	8.89	5.95455	4.94709	2.50985	IP_peak_708
chr10	94074888	94075184	297	94075101	17.77	4.24476	2.68174	1.32566	IP_peak_709
chr10	96171858	96172071	214	96171959	14.07	8.90017	5.31185	4.85071	IP_peak_710
chr10	96363314	96363538	225	96363396	11.85	5.49424	4.04483	2.21995	IP_peak_711
chr10	96936747	96937047	301	96936876	15.55	9.97992	5.91718	5.74972	IP_peak_712
chr10	98118363	98118568	206	98118494	19.99	7.99138	4.19873	4.10336	IP_peak_713
chr10	98129202	98129518	317	98129340	12.59	4.79185	3.39715	1.69879	IP_peak_714
chr10	98636614	98637099	486	98636694	11.11	9.08008	6.0538	4.9742	IP_peak_715
chr10	99828856	99829121	266	99828992	14.07	6.17368	3.7674	2.6867	IP_peak_716
chr10	100423838	100424088	251	100423927	17.77	8.44714	4.69304	4.44986	IP_peak_717
chr10	101360754	101360961	208	101360857	11.85	5.86499	4.2827	2.48598	IP_peak_718
chr10	101517060	101517407	348	101517195	14.07	11.0381	6.61557	6.62909	IP_peak_719
chr10	101856201	101856402	202	101856288	13.33	7.53305	4.77637	3.74136	IP_peak_720
chr10	103082033	103082274	242	103082075	17.77	5.76591	3.35669	2.43702	IP_peak_721
chr10	103223738	103223941	204	103223815	22.22	8.40735	3.8692	4.43599	IP_peak_722
chr10	103713005	103713240	236	103713125	27.4	18.1538	7.48239	12.9477	IP_peak_723
chr10	104284310	104284537	228	104284444	17.77	12.8008	7.22735	8.13398	IP_peak_724
chr10	104298814	104299026	213	104298947	15.55	5.89056	3.60259	2.50147	IP_peak_725
chr10	104928955	104929372	418	104929077	19.25	7.99138	4.05063	4.10336	IP_peak_726
chr10	105010183	105010440	258	105010284	14.81	7.39493	4.65543	3.62875	IP_peak_727
chr10	105552578	105552793	216	105552690	14.81	8.41215	5.27004	4.43599	IP_peak_728
chr10	106107229	106107490	262	106107384	11.85	9.08008	6.42405	4.9742	IP_peak_729
chr10	106155919	106156190	272	106156036	12.59	6.6833	4.52953	3.08343	IP_peak_730
chr10	107591333	107591566	234	107591473	11.85	5.45454	4.01956	2.19576	IP_peak_731
chr10	107757073	107757589	517	107757498	11.85	7.36247	5.27072	3.60337	IP_peak_732
chr10	108119231	108119445	215	108119369	16.29	8.10298	4.5558	4.18808	IP_peak_733
chr10	108336326	108336789	464	108336472	12.59	7.66813	5.15245	3.84648	IP_peak_734
chr10	109396649	109396895	247	109396772	31.84	9.87633	3.64909	5.65661	IP_peak_735
chr10	111109029	111109489	461	111109061	10.37	6.37852	4.62527	2.8525	IP_peak_736
chr10	111752127	111752332	206	111752289	12.59	6.69126	4.53449	3.08924	IP_peak_737
chr10	112978189	112978398	210	112978269	22.22	10.2238	4.64304	5.92154	IP_peak_738
chr10	113881574	113881896	323	113881598	11.85	5.0446	3.76112	1.89785	IP_peak_739
chr10	113966554	113966807	254	113966642	16.29	13.7076	7.86664	8.94954	IP_peak_740
chr10	114036330	114036666	337	114036459	13.33	7.53305	4.77637	3.74136	IP_peak_741
chr10	114853691	114853940	250	114853873	19.99	8.36671	4.37937	4.42244	IP_peak_742
chr10	115000052	115000290	239	115000064	11.85	4.52334	3.43945	1.52664	IP_peak_743
chr10	115579503	115579728	226	115579504	16.29	4.70182	2.88186	1.65653	IP_peak_744
chr10	115969364	115969573	210	115969415	19.99	5.50915	3.09163	2.23393	IP_peak_745
chr10	116112089	116112425	337	116112245	14.07	8.42152	5.0287	4.44104	IP_peak_746
chr10	117038850	117039083	234	117038884	8.15	5.68464	4.40066	2.38242	IP_peak_747
chr10	117617537	117617767	231	117617660	32.58	18.7745	6.72528	13.5142	IP_peak_748
chr10	118516116	118516410	295	118516260	28.14	8.09835	3.23769	4.18722	IP_peak_749
chr10	119327804	119328463	660	119328036	13.33	5.46828	3.58228	2.19678	IP_peak_750
chr10	119378907	119379148	242	119379052	15.55	5.31046	3.31013	2.08239	IP_peak_751
chr10	119383291	119383520	230	119383415	9.63	5.19912	4.12297	2.00393	IP_peak_752
chr10	120070187	120070481	295	120070276	16.29	9.13233	5.12164	5.01397	IP_peak_753
chr10	120418100	120418312	213	120418184	25.18	11.7256	4.85412	7.22302	IP_peak_754
chr10	120456734	120457122	389	120456841	15.55	6.9063	4.13766	3.2409	IP_peak_755
chr10	121152232	121152477	246	121152368	27.4	12.867	5.07804	8.19734	IP_peak_756
chr10	121701505	121701731	227	121701576	11.85	5.45454	4.01956	2.19576	IP_peak_757
chr10	122078476	122078701	226	122078493	12.59	5.44856	3.77909	2.19576	IP_peak_758
chr10	122088676	122088903	228	122088762	18.51	9.25272	4.87816	5.11636	IP_peak_759
chr10	122452529	122452782	254	122452713	20.73	9.52509	4.73089	5.34112	IP_peak_760
chr10	122553590	122553811	222	122553706	17.77	8.45797	4.69882	4.4579	IP_peak_761
chr10	124286465	124286804	340	124286743	14.07	6.17368	3.7674	2.6867	IP_peak_762
chr10	125504847	125505298	452	125505223	11.11	9.08008	6.0538	4.9742	IP_peak_763
chr10	125636364	125636682	319	125636431	12.59	5.44856	3.77909	2.19576	IP_peak_764
chr10	125843334	125843638	305	125843410	13.33	5.46828	3.58228	2.19678	IP_peak_765
chr10	127082161	127082389	229	127082266	14.07	7.39493	4.43738	3.62875	IP_peak_766
chr10	127505795	127506050	256	127505937	30.36	10.9751	4.02637	6.57557	IP_peak_767
chr10	127563356	127563562	207	127563455	17.77	17.9801	10.4911	12.7794	IP_peak_768
chr10	128111197	128111398	202	128111217	14.07	7.39493	4.43738	3.62875	IP_peak_769
chr10	129886416	129886635	220	129886576	23.7	8.78037	3.98874	4.7415	IP_peak_770
chr10	130139561	130139783	223	130139704	25.92	12.6201	5.38354	8.00641	IP_peak_771
chr10	130814301	130814580	280	130814418	24.44	14.1523	6.18164	9.34354	IP_peak_772
chr10	131241155	131241504	350	131241320	13.33	7.53305	4.77637	3.74136	IP_peak_773
chr10	132016149	132016361	213	132016327	14.81	6.17368	3.95253	2.6867	IP_peak_774
chr10	132946301	132946791	491	132946672	14.07	6.17368	3.7674	2.6867	IP_peak_775
chr10	134597285	134597508	224	134597428	10.37	7.99793	5.68354	4.10336	IP_peak_776
chr10	135020258	135020474	217	135020311	12.59	10.1966	6.7943	5.92154	IP_peak_777
chr10	135104024	135104325	302	135104081	15.55	7.48352	4.45444	3.71349	IP_peak_778
chr10	135824708	135824939	232	135824815	13.33	7.53305	4.77637	3.74136	IP_peak_779
chr10	136626099	136626341	243	136626215	29.62	24.2525	10.2179	18.4846	IP_peak_780
chr10	136956470	136956871	402	136956764	13.33	4.93064	3.29065	1.81933	IP_peak_781
chr10	136961582	136962424	843	136961700	17.03	9.4137	5.01473	5.24887	IP_peak_782
chr10	137220845	137221163	319	137220968	16.29	10.2513	5.76371	5.93275	IP_peak_783
chr10	137420840	137421056	217	137420977	15.55	8.22389	4.87347	4.28996	IP_peak_784
chr10	137981568	137981787	220	137981690	22.96	12.1363	5.71087	7.58626	IP_peak_785
chr10	138271656	138272081	426	138271729	18.51	17.4972	9.75633	12.3532	IP_peak_786
chr10	139503993	139504332	340	139504083	15.55	6.91572	4.14275	3.24592	IP_peak_787
chr10	139950641	139950902	262	139950647	9.63	4.33257	3.54219	1.38704	IP_peak_788
chr10	140392684	140393053	370	140392789	12.59	7.20639	4.8582	3.47693	IP_peak_789
chr10	141080105	141080329	225	141080209	23.7	13.0146	5.8874	8.33671	IP_peak_790
chr10	141177053	141177286	234	141177198	28.14	15.1622	5.82785	10.2463	IP_peak_791
chr10	141905783	141906022	240	141905889	9.63	4.33257	3.54219	1.38704	IP_peak_792
chr10	142287441	142287784	344	142287600	22.96	21.1058	10.8987	15.615	IP_peak_793
chr10	142405643	142406080	438	142405809	26.66	28.0309	13.5693	21.8815	IP_peak_794
chr10	143133382	143133604	223	143133469	28.14	15.1622	5.82785	10.2463	IP_peak_795
chr10	143162103	143162312	210	143162212	27.4	10.202	4.05696	5.92154	IP_peak_796
chr10	143195431	143195672	242	143195640	18.51	5.85335	3.25211	2.48598	IP_peak_797
chr10	143246520	143246756	237	143246593	18.51	7.6401	4.07042	3.83283	IP_peak_798
chr10	143306306	143306516	211	143306437	20.73	7.10263	3.62732	3.38	IP_peak_799
chr10	143449728	143449978	251	143449823	31.1	16.6985	5.95263	11.6277	IP_peak_800
chr10	143792673	143792950	278	143792919	15.55	5.31923	3.31447	2.08239	IP_peak_801
chr10	144146167	144146420	254	144146301	11.11	9.08008	6.0538	4.9742	IP_peak_802
chr10	144160459	144160679	221	144160461	21.47	5.34426	2.80933	2.10489	IP_peak_803
chr10	144216020	144216530	511	144216419	22.96	14.6792	7.05396	9.81723	IP_peak_804
chr10	144424614	144424853	240	144424675	15.55	5.31046	3.31013	2.08239	IP_peak_805
chr10	144727944	144728215	272	144728076	65.91	21.5187	4.18157	15.9833	IP_peak_806
chr10	144729827	144730073	247	144729942	39.99	13.5438	4.09873	8.81031	IP_peak_807
chr10	144734042	144734281	240	144734142	67.39	22.8287	4.27413	17.1847	IP_peak_808
chr10	144739999	144740264	266	144740149	17.03	11.2199	6.01713	6.78247	IP_peak_809
chr10	146593750	146593983	234	146593867	23.7	6.41011	3.08702	2.87844	IP_peak_810
chr10	146597609	146597919	311	146597752	22.96	14.7545	7.09568	9.89003	IP_peak_811
chr10	146786540	146786820	281	146786653	16.29	11.7467	6.65716	7.24233	IP_peak_812
chr10	147263311	147263696	386	147263372	14.81	6.55155	4.16559	2.99768	IP_peak_813
chr10	147979114	147979496	383	147979132	9.63	5.70904	4.4692	2.40261	IP_peak_814
chr10	148118242	148118452	211	148118354	23.7	7.60524	3.52803	3.80294	IP_peak_815
chr10	148159395	148159713	319	148159582	12.59	9.25589	6.18217	5.11636	IP_peak_816
chr10	148331575	148331968	394	148331658	11.11	5.87225	4.04028	2.48643	IP_peak_817
chr10	148457272	148457513	242	148457479	14.07	6.95395	4.19097	3.257	IP_peak_818
chr10	148841202	148841461	260	148841319	24.44	11.8043	5.08734	7.28052	IP_peak_819
chr10	149196986	149197189	204	149197120	11.11	5.86499	4.03586	2.48598	IP_peak_820
chr10	149988405	149988637	233	149988510	14.07	7.48832	4.49018	3.71653	IP_peak_821
chr10	150063711	150063935	225	150063862	15.55	6.9063	4.13766	3.2409	IP_peak_822
chr10	150078587	150078900	314	150078726	40.73	25.7759	8.03523	19.8438	IP_peak_823
chr10	150360951	150361165	215	150361056	22.22	8.40735	3.8692	4.43599	IP_peak_824
chr10	150508409	150508645	237	150508536	17.77	6.60524	3.75443	3.02597	IP_peak_825
chr10	151442029	151442293	265	151442102	15.55	9.31879	5.51688	5.16406	IP_peak_826
chr2	104955	105168	214	105075	26.66	15.7523	6.59353	10.7787	IP_peak_827
chr2	1174687	1174902	216	1174798	17.77	8.44714	4.69304	4.44986	IP_peak_828
chr2	1223115	1223502	388	1223372	22.22	12.1363	5.53434	7.58626	IP_peak_829
chr2	1249137	1249375	239	1249231	18.51	4.75456	2.78752	1.68107	IP_peak_830
chr2	1322685	1322929	245	1322702	14.07	5.84217	3.59249	2.48598	IP_peak_831
chr2	1956224	1956493	270	1956356	27.4	13.8067	5.46854	9.03286	IP_peak_832
chr2	3156184	3156427	244	3156299	14.81	13.9785	8.83577	9.17919	IP_peak_833
chr2	3356688	3356982	295	3356721	11.11	6.00726	4.12269	2.55444	IP_peak_834
chr2	3637348	3637559	212	3637392	15.55	9.31879	5.51688	5.16406	IP_peak_835
chr2	3680941	3681154	214	3681089	27.4	14.3168	5.68721	9.48535	IP_peak_836
chr2	3687452	3687743	292	3687573	35.54	21.584	7.30886	16.0432	IP_peak_837
chr2	3694343	3694543	201	3694482	14.07	8.30864	4.96257	4.36974	IP_peak_838
chr2	3845131	3845431	301	3845281	99.23	58.558	8.35232	49.2288	IP_peak_839
chr2	4024131	4024420	290	4024333	8.15	5.20638	4.08655	2.01011	IP_peak_840
chr2	4145023	4145354	332	4145195	21.47	13.6949	6.61786	8.93882	IP_peak_841
chr2	4152035	4152257	223	4152128	22.96	15.2216	7.35674	10.2994	IP_peak_842
chr2	4430031	4430664	634	4430530	11.85	9.08008	6.42405	4.9742	IP_peak_843
chr2	4667429	4667643	215	4667545	11.11	5.86499	4.03586	2.48598	IP_peak_844
chr2	5298440	5298751	312	5298637	25.18	12.6201	5.23544	8.00641	IP_peak_845
chr2	5365058	5365579	522	5365535	13.33	6.59338	4.21933	3.02597	IP_peak_846
chr2	5966737	5967022	286	5966959	15.55	8.74758	5.17791	4.71363	IP_peak_847
chr2	6048430	6048680	251	6048553	25.18	15.4524	6.5443	10.4957	IP_peak_848
chr2	6211456	6211780	325	6211515	14.81	7.34891	4.62821	3.59164	IP_peak_849
chr2	7329787	7329999	213	7329886	12.59	9.25589	6.18217	5.11636	IP_peak_850
chr2	7567542	7567819	278	7567698	32.58	9.22533	3.35823	5.09844	IP_peak_851
chr2	9019772	9020061	290	9019941	14.81	11.6308	7.32595	7.13323	IP_peak_852
chr2	9250081	9250369	289	9250270	15.55	7.3144	4.3607	3.56103	IP_peak_853
chr2	10000688	10001044	357	10000942	11.85	6.82002	4.90883	3.17442	IP_peak_854
chr2	10276874	10277326	453	10276924	19.25	10.0802	5.06329	5.83263	IP_peak_855
chr2	11020687	11020965	279	11020797	11.11	5.86499	4.03586	2.48598	IP_peak_856
chr2	11238819	11239079	261	11239003	18.51	6.11922	3.36882	2.65623	IP_peak_857
chr2	11676689	11676923	235	11676822	16.29	8.10298	4.5558	4.18808	IP_peak_858
chr2	11937092	11937555	464	11937458	18.51	7.28745	3.90253	3.53792	IP_peak_859
chr2	12545200	12545418	219	12545316	15.55	6.9063	4.13766	3.2409	IP_peak_860
chr2	12606338	12606737	400	12606473	11.85	5.87225	4.28739	2.48643	IP_peak_861
chr2	12656523	12656731	209	12656610	11.11	9.08008	6.0538	4.9742	IP_peak_862
chr2	12699037	12699235	199	12699151	14.81	6.17368	3.95253	2.6867	IP_peak_863
chr2	12704400	12704754	355	12704532	22.96	12.6839	5.98892	8.04772	IP_peak_864
chr2	12962733	12962935	203	12962853	26.66	8.13604	3.45728	4.21859	IP_peak_865
chr2	13456424	13456958	535	13456736	12.59	10.2052	6.79988	5.92154	IP_peak_866
chr2	13747507	13747727	221	13747608	12.59	11.4476	7.59423	6.9664	IP_peak_867
chr2	13947215	13947415	201	13947379	8.15	5.0977	4.01491	1.91811	IP_peak_868
chr2	16503680	16503953	274	16503835	17.03	6.03244	3.34366	2.57638	IP_peak_869
chr2	16986386	16986613	228	16986573	15.55	5.34603	3.32778	2.10655	IP_peak_870
chr2	17094202	17094461	260	17094347	28.88	5.32932	2.48998	2.09195	IP_peak_871
chr2	17451132	17451406	275	17451220	19.99	4.35259	2.62421	1.3949	IP_peak_872
chr2	17532507	17532770	264	17532636	25.92	10.5157	4.48629	6.1658	IP_peak_873
chr2	18295031	18295346	316	18295077	16.29	5.16534	3.09187	1.97191	IP_peak_874
chr2	18760647	18760853	207	18760790	15.55	7.3144	4.3607	3.56103	IP_peak_875
chr2	18975257	18975501	245	18975394	17.03	8.63669	4.60554	4.62235	IP_peak_876
chr2	19528363	19528595	233	19528492	28.14	18.3673	7.28481	13.1444	IP_peak_877
chr2	20122105	20122312	208	20122267	28.88	8.09835	3.31997	4.18722	IP_peak_878
chr2	20400659	20400890	232	20400780	37.03	17.6823	5.43219	12.5195	IP_peak_879
chr2	21260556	21260797	242	21260654	19.25	12.4581	6.33626	7.88149	IP_peak_880
chr2	21562457	21562666	210	21562553	16.29	9.94259	5.58399	5.71902	IP_peak_881
chr2	22857598	22858021	424	22857655	16.29	7.66459	4.32278	3.84329	IP_peak_882
chr2	23243114	23243438	325	23243148	11.85	5.86499	4.2827	2.48598	IP_peak_883
chr2	23665974	23666206	233	23666061	21.47	4.47616	2.49719	1.48722	IP_peak_884
chr2	24038152	24038383	232	24038256	15.55	6.17453	3.74924	2.68742	IP_peak_885
chr2	24305346	24305596	251	24305485	28.88	23.0554	9.95991	17.3886	IP_peak_886
chr2	24563599	24563882	284	24563746	31.1	15.1537	5.35021	10.2463	IP_peak_887
chr2	25155838	25156036	199	25155923	17.03	4.24476	2.57595	1.32566	IP_peak_888
chr2	25445807	25446029	223	25445906	17.03	5.26629	3.00527	2.05449	IP_peak_889
chr2	25735807	25736101	295	25735963	19.25	14.3987	7.45375	9.56257	IP_peak_890
chr2	26262674	26262914	241	26262845	14.07	5.68179	3.50898	2.38124	IP_peak_891
chr2	26806930	26807131	202	26807033	14.81	8.30864	5.20643	4.36974	IP_peak_892
chr2	27096451	27096700	250	27096563	11.85	5.87225	4.28739	2.48643	IP_peak_893
chr2	27335599	27335886	288	27335683	13.33	5.81598	3.77538	2.48154	IP_peak_894
chr2	28128092	28128599	508	28128466	13.33	5.78069	3.75562	2.45114	IP_peak_895
chr2	29480258	29480621	364	29480364	14.81	5.23506	3.4414	2.03277	IP_peak_896
chr2	29842764	29843018	255	29842776	15.55	6.9063	4.13766	3.2409	IP_peak_897
chr2	29844234	29844450	217	29844322	14.07	7.39493	4.43738	3.62875	IP_peak_898
chr2	31055543	31056001	459	31055586	13.33	5.46828	3.58228	2.19678	IP_peak_899
chr2	31878444	31878683	240	31878531	18.51	10.011	5.28001	5.77838	IP_peak_900
chr2	32617888	32618442	555	32618145	16.29	16.0284	9.30336	11.0415	IP_peak_901
chr2	32971516	32971767	252	32971626	17.03	6.6154	3.61107	3.03411	IP_peak_902
chr2	34950747	34950962	216	34950846	21.47	11.8103	5.62559	7.28478	IP_peak_903
chr2	34966646	34967095	450	34966765	13.33	10.3262	6.51906	5.9967	IP_peak_904
chr2	35202904	35203188	285	35203058	16.29	10.2513	5.76371	5.93275	IP_peak_905
chr2	35419179	35419410	232	35419263	19.25	9.61379	4.82821	5.42185	IP_peak_906
chr2	36589705	36589953	249	36589820	17.77	9.84496	5.46338	5.62729	IP_peak_907
chr2	37392497	37392838	342	37392781	13.33	6.18668	3.98503	2.69235	IP_peak_908
chr2	38459629	38459885	257	38459750	11.11	9.08008	6.0538	4.9742	IP_peak_909
chr2	39413658	39413898	241	39413786	9.63	6.95302	5.31329	3.257	IP_peak_910
chr2	39705022	39705268	247	39705145	28.14	14.4447	5.52614	9.60661	IP_peak_911
chr2	40572850	40573049	200	40572965	14.81	6.55155	4.16559	2.99768	IP_peak_912
chr2	41208607	41208840	234	41208709	15.55	11.5639	6.9027	7.07504	IP_peak_913
chr2	41639510	41639744	235	41639567	8.15	4.79364	3.8143	1.69879	IP_peak_914
chr2	41895456	41895701	246	41895500	11.85	5.45454	4.01956	2.19576	IP_peak_915
chr2	42793008	42793253	246	42793141	19.99	6.4463	3.4921	2.91223	IP_peak_916
chr2	43183765	43183977	213	43183873	14.81	12.5229	7.90506	7.92429	IP_peak_917
chr2	43554903	43555114	212	43554995	12.59	6.6833	4.52953	3.08343	IP_peak_918
chr2	43681605	43681841	237	43681747	21.47	15.2574	7.49156	10.3285	IP_peak_919
chr2	43702301	43702570	270	43702338	11.11	5.87225	4.04028	2.48643	IP_peak_920
chr2	43705983	43706272	290	43706112	11.11	5.86499	4.03586	2.48598	IP_peak_921
chr2	43796998	43797253	256	43797124	38.51	24.5208	7.90126	18.723	IP_peak_922
chr2	44380473	44380684	212	44380571	15.55	6.9063	4.13766	3.2409	IP_peak_923
chr2	44490358	44490627	270	44490481	13.33	7.04236	4.4829	3.32684	IP_peak_924
chr2	44565314	44565612	299	44565435	13.33	5.46828	3.58228	2.19678	IP_peak_925
chr2	45299771	45299987	217	45299887	27.4	13.3243	5.26606	8.60894	IP_peak_926
chr2	45834530	45834766	237	45834661	22.22	4.94366	2.57946	1.82903	IP_peak_927
chr2	46008829	46009031	203	46008872	16.29	5.94584	3.45823	2.50782	IP_peak_928
chr2	47054131	47054332	202	47054222	22.96	9.83256	4.61297	5.61545	IP_peak_929
chr2	49068130	49068347	218	49068181	15.55	5.06047	3.18704	1.90465	IP_peak_930
chr2	49384522	49384984	463	49384902	20.73	12.7297	6.39981	8.07859	IP_peak_931
chr2	49501371	49501781	411	49501713	12.59	4.79185	3.39715	1.69879	IP_peak_932
chr2	49928494	49928806	313	49928753	11.11	5.86499	4.03586	2.48598	IP_peak_933
chr2	50896981	50897203	223	50897150	18.51	9.25272	4.87816	5.11636	IP_peak_934
chr2	51632880	51633095	216	51632945	14.07	8.41215	5.02321	4.43599	IP_peak_935
chr2	53855938	53856329	392	53856061	10.37	7.99793	5.68354	4.10336	IP_peak_936
chr2	54483012	54483217	206	54483209	10.37	5.08049	3.78903	1.90465	IP_peak_937
chr2	54886473	54886750	278	54886543	17.77	4.24476	2.68174	1.32566	IP_peak_938
chr2	55089883	55090292	410	55090214	13.33	8.10209	5.12294	4.18808	IP_peak_939
chr2	55263604	55263918	315	55263826	21.47	4.47616	2.49719	1.48722	IP_peak_940
chr2	56453387	56454016	630	56453905	35.54	25.6604	9.13607	19.7395	IP_peak_941
chr2	56594884	56595127	244	56594967	11.11	7.91278	5.31524	4.04883	IP_peak_942
chr2	56826820	56827105	286	56826965	14.81	8.42152	5.27581	4.44104	IP_peak_943
chr2	57807977	57808197	221	57808067	24.44	9.79599	4.23945	5.58515	IP_peak_944
chr2	58576472	58576765	294	58576693	14.81	6.17368	3.95253	2.6867	IP_peak_945
chr2	58883487	58883689	203	58883623	16.29	11.7467	6.65716	7.24233	IP_peak_946
chr2	59683695	59684126	432	59683873	13.33	7.33531	4.65747	3.58073	IP_peak_947
chr2	59919311	59919563	253	59919479	18.51	5.85335	3.25211	2.48598	IP_peak_948
chr2	59926113	59926313	201	59926173	9.63	5.15227	4.09128	1.96376	IP_peak_949
chr2	60122627	60122888	262	60122756	19.25	13.1909	6.75105	8.48669	IP_peak_950
chr2	60329567	60329785	219	60329687	11.85	9.08008	6.42405	4.9742	IP_peak_951
chr2	61377595	61377827	233	61377760	14.07	7.39493	4.43738	3.62875	IP_peak_952
chr2	62714234	62714602	369	62714378	57.02	17.8589	3.86793	12.6769	IP_peak_953
chr2	63667205	63667488	284	63667267	11.85	4.74159	3.57315	1.67061	IP_peak_954
chr2	63937397	63937642	246	63937423	14.81	5.84217	3.76902	2.48598	IP_peak_955
chr2	65119888	65120225	338	65120038	11.11	7.49341	5.04966	3.71653	IP_peak_956
chr2	65127651	65127915	265	65127655	11.11	4.43403	3.19006	1.45426	IP_peak_957
chr2	65409143	65409361	219	65409249	14.81	7.88123	4.94624	4.03034	IP_peak_958
chr2	65937322	65937550	229	65937470	19.25	8.36671	4.22489	4.42244	IP_peak_959
chr2	66241234	66241459	226	66241385	12.59	5.10948	3.58028	1.92677	IP_peak_960
chr2	68126682	68126880	199	68126764	17.03	8.44714	4.50791	4.44986	IP_peak_961
chr2	68926918	68927123	206	68927007	23.7	11.4717	5.15173	6.98847	IP_peak_962
chr2	69302717	69303198	482	69303056	31.84	13.0386	4.69168	8.35715	IP_peak_963
chr2	69304603	69305023	421	69304938	33.32	11.1278	3.81364	6.71159	IP_peak_964
chr2	69363278	69363556	279	69363493	14.07	6.17368	3.7674	2.6867	IP_peak_965
chr2	71594955	71595273	319	71595228	12.59	5.44856	3.77909	2.19576	IP_peak_966
chr2	72017287	72017509	223	72017415	21.47	9.46042	4.49494	5.28568	IP_peak_967
chr2	72638156	72638414	259	72638279	22.22	10.2238	4.64304	5.92154	IP_peak_968
chr2	73020306	73020829	524	73020717	22.22	6.99767	3.31646	3.29046	IP_peak_969
chr2	74619539	74619737	199	74619614	14.81	6.17368	3.95253	2.6867	IP_peak_970
chr2	75376565	75376766	202	75376707	14.07	7.88123	4.71457	4.03034	IP_peak_971
chr2	75433138	75433337	200	75433201	33.32	12.6807	4.29035	8.04772	IP_peak_972
chr2	75586394	75586606	213	75586564	17.77	6.60524	3.75443	3.02597	IP_peak_973
chr2	76093654	76093877	224	76093824	14.81	4.70046	3.16202	1.65653	IP_peak_974
chr2	76101689	76101913	225	76101822	24.44	10.5503	4.5484	6.19687	IP_peak_975
chr2	76406086	76406300	215	76406195	11.11	8.71872	5.82592	4.69417	IP_peak_976
chr2	76735428	76735711	284	76735579	32.58	10.4957	3.73136	6.15787	IP_peak_977
chr2	76992552	76992846	295	76992729	39.25	26.3544	8.39566	20.3795	IP_peak_978
chr2	80625162	80625417	256	80625231	17.77	7.27668	4.08615	3.53566	IP_peak_979
chr2	81768193	81768790	598	81768579	11.85	5.86499	4.2827	2.48598	IP_peak_980
chr2	82305182	82305461	280	82305261	15.55	8.69279	5.14577	4.67476	IP_peak_981
chr2	83492967	83493185	219	83493091	25.92	6.4496	2.99086	2.91441	IP_peak_982
chr2	84256338	84256629	292	84256502	16.29	6.91265	3.93479	3.24468	IP_peak_983
chr2	84604956	84605236	281	84605196	16.29	8.56895	4.80879	4.55798	IP_peak_984
chr2	84642055	84642302	248	84642211	11.11	7.36247	4.96694	3.60337	IP_peak_985
chr2	85308481	85308796	316	85308583	19.99	8.00295	4.20425	4.10599	IP_peak_986
chr2	85412733	85412957	225	85412841	12.59	6.6833	4.52953	3.08343	IP_peak_987
chr2	85742589	85742796	208	85742708	11.11	5.86499	4.03586	2.48598	IP_peak_988
chr2	85978094	85978667	574	85978216	12.59	10.2052	6.79988	5.92154	IP_peak_989
chr2	86416937	86417205	269	86416993	13.33	5.46828	3.58228	2.19678	IP_peak_990
chr2	86419825	86420045	221	86419988	15.55	6.54791	3.94556	2.99768	IP_peak_991
chr2	86689414	86690328	915	86689939	79.23	10.8687	2.2924	6.48866	IP_peak_992
chr2	88937929	88938129	201	88938023	19.25	13.1909	6.75105	8.48669	IP_peak_993
chr2	89233867	89234165	299	89234006	12.59	4.79185	3.39715	1.69879	IP_peak_994
chr2	89993547	89993750	204	89993624	11.85	5.86499	4.2827	2.48598	IP_peak_995
chr2	91424812	91425048	237	91424941	17.77	17.9801	10.4911	12.7794	IP_peak_996
chr2	91445566	91446168	603	91446087	16.29	8.7672	4.91803	4.72968	IP_peak_997
chr2	91890029	91890529	501	91890371	17.77	13.7628	7.82922	8.99436	IP_peak_998
chr2	93923909	93924224	316	93923977	8.89	6.09865	5.04797	2.63874	IP_peak_999
chr2	94710417	94710844	428	94710522	14.07	8.42152	5.0287	4.44104	IP_peak_1000
chr2	94877156	94877427	272	94877251	17.03	8.44714	4.50791	4.44986	IP_peak_1001
chr2	95945515	95945742	228	95945524	13.33	4.87459	3.26075	1.76658	IP_peak_1002
chr2	99293894	99294303	410	99293897	8.89	4.79364	4.12314	1.69879	IP_peak_1003
chr2	99988865	99989367	503	99988916	16.29	8.56895	4.80879	4.55798	IP_peak_1004
chr2	101399179	101399455	277	101399181	14.81	4.70046	3.16202	1.65653	IP_peak_1005
chr2	101695314	101695512	199	101695410	11.11	5.45454	3.78789	2.19576	IP_peak_1006
chr2	102311574	102311857	284	102311778	19.99	7.99138	4.19873	4.10336	IP_peak_1007
chr2	102651103	102651419	317	102651343	20.73	5.83711	3.10488	2.48598	IP_peak_1008
chr2	102865846	102866055	210	102865981	19.25	7.99138	4.05063	4.10336	IP_peak_1009
chr2	103248153	103248430	278	103248180	8.89	5.94877	4.94304	2.50782	IP_peak_1010
chr2	103634557	103634886	330	103634733	14.07	6.17368	3.7674	2.6867	IP_peak_1011
chr2	105005784	105006000	217	105005844	14.07	10.5028	6.28502	6.16068	IP_peak_1012
chr2	105549524	105549744	221	105549631	10.37	7.99793	5.68354	4.10336	IP_peak_1013
chr2	105750241	105750478	238	105750330	20.73	12.7297	6.39981	8.07859	IP_peak_1014
chr2	106137203	106137411	209	106137298	29.62	10.9352	4.14375	6.54057	IP_peak_1015
chr2	106663910	106664132	223	106664021	28.14	18.3673	7.28481	13.1444	IP_peak_1016
chr2	106727735	106727938	204	106727814	54.06	15.0634	3.48998	10.1702	IP_peak_1017
chr2	107044916	107045194	279	107045021	12.59	11.3848	7.55473	6.919	IP_peak_1018
chr2	107488132	107488391	260	107488199	14.07	9.15746	5.46572	5.03767	IP_peak_1019
chr2	108901579	108901778	200	108901669	31.84	16.6985	6.08995	11.6277	IP_peak_1020
chr2	110304714	110304978	265	110304869	19.25	6.74589	3.49667	3.13798	IP_peak_1021
chr2	110307687	110308052	366	110307928	28.88	16.5898	6.61902	11.5292	IP_peak_1022
chr2	110482634	110483081	448	110482955	14.81	6.18239	3.9574	2.69131	IP_peak_1023
chr2	110998299	110998523	225	110998450	19.99	8.75452	4.56971	4.71776	IP_peak_1024
chr2	112127964	112128276	313	112128077	18.51	11.8392	6.30141	7.31139	IP_peak_1025
chr2	113977873	113978089	217	113978023	13.33	6.76749	4.32095	3.14808	IP_peak_1026
chr2	114663529	114663742	214	114663690	9.63	4.33257	3.54219	1.38704	IP_peak_1027
chr2	115657898	115658193	296	115657983	15.55	6.91572	4.14275	3.24592	IP_peak_1028
chr2	116845650	116845940	291	116845651	9.63	4.33257	3.54219	1.38704	IP_peak_1029
chr2	117157247	117157551	305	117157340	12.59	6.59539	4.47486	3.02597	IP_peak_1030
chr2	117949359	117949577	219	117949506	11.85	7.49341	5.3585	3.71653	IP_peak_1031
chr2	118090882	118091185	304	118091030	17.77	8.03484	4.47515	4.12963	IP_peak_1032
chr2	119200085	119200292	208	119200231	11.11	9.08008	6.0538	4.9742	IP_peak_1033
chr2	121349093	121349294	202	121349128	10.37	7.99793	5.68354	4.10336	IP_peak_1034
chr2	121415637	121415950	314	121415933	13.33	7.04236	4.4829	3.32684	IP_peak_1035
chr2	124049775	124049986	212	124049868	24.44	8.23007	3.63381	4.2939	IP_peak_1036
chr2	124050289	124050504	216	124050457	24.44	8.23007	3.63381	4.2939	IP_peak_1037
chr2	125957451	125957659	209	125957534	25.18	12.6359	5.24232	8.01701	IP_peak_1038
chr2	127623871	127624192	322	127624136	14.81	7.88123	4.94624	4.03034	IP_peak_1039
chr2	128158087	128158307	221	128158169	18.51	9.25272	4.87816	5.11636	IP_peak_1040
chr2	128598913	128599123	211	128599019	33.32	14.1573	4.77379	9.34835	IP_peak_1041
chr2	128729670	128730021	352	128729765	11.11	9.08008	6.0538	4.9742	IP_peak_1042
chr2	129822056	129822546	491	129822210	13.33	12.6982	8.00808	8.05061	IP_peak_1043
chr2	129888637	129888848	212	129888738	19.25	8.36671	4.22489	4.42244	IP_peak_1044
chr2	131592717	131593254	538	131593012	16.29	10.2513	5.76371	5.93275	IP_peak_1045
chr2	132119335	132119542	208	132119430	18.51	7.28745	3.90253	3.53792	IP_peak_1046
chr2	132244405	132244681	277	132244552	39.99	22.068	6.83122	16.4845	IP_peak_1047
chr2	132479547	132479751	205	132479656	11.11	10.2289	6.76654	5.92154	IP_peak_1048
chr2	133676341	133676550	210	133676548	12.59	4.79185	3.39715	1.69879	IP_peak_1049
chr2	134586793	134587064	272	134587057	15.55	5.31046	3.31013	2.08239	IP_peak_1050
chr2	136834889	136835097	209	136835027	10.37	8.99213	6.31965	4.93446	IP_peak_1051
chr2	137149292	137149504	213	137149461	14.07	5.84217	3.59249	2.48598	IP_peak_1052
chr2	137747274	137747490	217	137747370	27.4	17.3983	7.10843	12.2652	IP_peak_1053
chr2	138061804	138062027	224	138061909	19.25	10.0802	5.06329	5.83263	IP_peak_1054
chr2	139086225	139086543	319	139086379	11.11	7.6286	5.13519	3.82466	IP_peak_1055
chr2	139187642	139187919	278	139187783	14.81	4.70046	3.16202	1.65653	IP_peak_1056
chr2	140548638	140548849	212	140548788	11.85	5.87225	4.28739	2.48643	IP_peak_1057
chr2	140735981	140736179	199	140736067	12.59	10.1966	6.7943	5.92154	IP_peak_1058
chr2	140927586	140927898	313	140927818	13.33	10.1429	6.40274	5.89054	IP_peak_1059
chr2	141308200	141308427	228	141308279	23.7	9.09299	4.11603	4.9768	IP_peak_1060
chr2	141739109	141739308	200	141739200	14.07	7.88123	4.71457	4.03034	IP_peak_1061
chr2	142759977	142760235	259	142760006	7.41	4.98931	4.20253	1.84765	IP_peak_1062
chr2	145300900	145301178	279	145301013	22.96	8.40735	3.99262	4.43599	IP_peak_1063
chr2	146709040	146709295	256	146709246	12.59	6.23278	4.25123	2.7291	IP_peak_1064
chr2	146718845	146719044	200	146718983	17.77	6.60524	3.75443	3.02597	IP_peak_1065
chr2	147171804	147172005	202	147171886	12.59	7.79157	5.23167	3.95327	IP_peak_1066
chr2	147469361	147469584	224	147469502	11.85	8.8995	6.30336	4.85049	IP_peak_1067
chr2	147691049	147691251	203	147691125	9.63	6.95302	5.31329	3.257	IP_peak_1068
chr2	147723183	147723404	222	147723287	25.92	15.4524	6.72943	10.4957	IP_peak_1069
chr2	149099195	149099446	252	149099307	13.33	7.04236	4.4829	3.32684	IP_peak_1070
chr2	149356488	149356781	294	149356589	9.63	4.33257	3.54219	1.38704	IP_peak_1071
chr2	150334053	150334270	218	150334230	15.55	6.20723	3.76628	2.70935	IP_peak_1072
chr2	152601182	152601418	237	152601313	21.47	9.08947	4.32779	4.9768	IP_peak_1073
chr2	155112624	155112910	287	155112739	20.73	14.2141	7.24472	9.39741	IP_peak_1074
chr2	155169808	155170107	300	155169960	22.22	17.3044	8.29989	12.1865	IP_peak_1075
chr2	155331274	155331546	273	155331540	10.37	5.55751	4.09318	2.26897	IP_peak_1076
chr2	155789815	155790105	291	155789957	11.85	5.86499	4.2827	2.48598	IP_peak_1077
chr2	155969480	155969688	209	155969521	11.11	5.86499	4.03586	2.48598	IP_peak_1078
chr2	156500842	156501082	241	156500937	18.51	9.80279	5.16831	5.5911	IP_peak_1079
chr2	156654376	156654637	262	156654524	9.63	7.55975	5.71755	3.76161	IP_peak_1080
chr2	157589882	157590088	207	157589976	24.44	11.8043	5.08734	7.28052	IP_peak_1081
chr2	157593468	157593688	221	157593552	14.81	8.47893	5.3112	4.47427	IP_peak_1082
chr2	158730736	158731166	431	158731122	12.59	5.82105	4.00128	2.48245	IP_peak_1083
chr2	159127875	159128113	239	159128027	12.59	6.6833	4.52953	3.08343	IP_peak_1084
chr2	160613787	160613985	199	160613867	13.33	6.59338	4.21933	3.02597	IP_peak_1085
chr2	160762410	160762631	222	160762530	17.77	6.6154	3.75936	3.03411	IP_peak_1086
chr2	161028852	161029174	323	161028956	14.81	8.42152	5.27581	4.44104	IP_peak_1087
chr2	161214419	161214747	329	161214665	17.03	8.91587	4.75091	4.86282	IP_peak_1088
chr2	161408984	161409185	202	161409084	19.25	8.75452	4.40852	4.71776	IP_peak_1089
chr2	162133506	162133889	384	162133871	11.85	4.74159	3.57315	1.67061	IP_peak_1090
chr2	162579204	162579415	212	162579252	15.55	5.31046	3.31013	2.08239	IP_peak_1091
chr2	162581806	162582087	282	162581981	13.33	6.03439	3.89844	2.57806	IP_peak_1092
chr2	163837416	163837787	372	163837710	17.03	6.60524	3.60633	3.02597	IP_peak_1093
chr2	164595219	164595489	271	164595357	34.8	11.7722	3.9782	7.26597	IP_peak_1094
chr2	164998118	164998389	272	164998207	14.81	7.39493	4.65543	3.62875	IP_peak_1095
chr2	166144244	166144544	301	166144336	14.07	10.5028	6.28502	6.16068	IP_peak_1096
chr2	167401661	167401863	203	167401827	12.59	5.27516	3.677	2.06295	IP_peak_1097
chr2	168288946	168289160	215	168289013	24.44	10.5503	4.5484	6.19687	IP_peak_1098
chr2	168513546	168513821	276	168513589	12.59	6.6833	4.52953	3.08343	IP_peak_1099
chr2	169448782	169449073	292	169448931	24.44	13.6179	5.92297	8.87149	IP_peak_1100
chr2	171776412	171776631	220	171776487	24.44	11.8043	5.08734	7.28052	IP_peak_1101
chr2	173211255	173211672	418	173211616	14.81	6.55155	4.16559	2.99768	IP_peak_1102
chr2	174044869	174045106	238	174044976	19.99	10.0924	5.25488	5.84222	IP_peak_1103
chr2	174250012	174250226	215	174250139	27.4	14.2995	5.67975	9.46961	IP_peak_1104
chr2	174635355	174635564	210	174635413	14.07	11.2287	6.73362	6.79057	IP_peak_1105
chr2	174784731	174784978	248	174784858	25.18	14.8233	6.24047	9.95345	IP_peak_1106
chr2	175506311	175506545	235	175506399	12.59	10.1966	6.7943	5.92154	IP_peak_1107
chr2	176888552	176888914	363	176888830	16.29	7.66459	4.32278	3.84329	IP_peak_1108
chr2	177656372	177656744	373	177656476	23.7	9.09299	4.11603	4.9768	IP_peak_1109
chr2	178114139	178114451	313	178114262	17.03	16.2172	9.01582	11.1952	IP_peak_1110
chr2	179847929	179848187	259	179848028	13.33	7.53305	4.77637	3.74136	IP_peak_1111
chr2	181141216	181141415	200	181141371	14.81	4.70046	3.16202	1.65653	IP_peak_1112
chr2	182752978	182753197	220	182753033	10.37	5.99612	4.37637	2.54422	IP_peak_1113
chr2	183614082	183614397	316	183614253	15.55	12.0383	7.2026	7.4962	IP_peak_1114
chr2	183943032	183943250	219	183943086	8.89	5.94877	4.94304	2.50782	IP_peak_1115
chr2	184056371	184056571	201	184056450	14.81	9.71375	6.08696	5.51105	IP_peak_1116
chr2	184356237	184356436	200	184356368	19.25	7.33848	3.7556	3.58169	IP_peak_1117
chr2	184418720	184419074	355	184418879	15.55	9.58011	5.67414	5.39314	IP_peak_1118
chr2	185158546	185158770	225	185158713	11.85	5.45454	4.01956	2.19576	IP_peak_1119
chr2	186384650	186384872	223	186384791	21.47	14.5226	7.07546	9.674	IP_peak_1120
chr2	187365526	187365756	231	187365582	15.55	5.31046	3.31013	2.08239	IP_peak_1121
chr2	187477928	187478267	340	187477992	10.37	4.37247	3.34714	1.40688	IP_peak_1122
chr2	187654285	187654501	217	187654417	16.29	7.66459	4.32278	3.84329	IP_peak_1123
chr2	188343868	188344100	233	188344008	26.66	9.529	3.95117	5.34326	IP_peak_1124
chr2	188406967	188407470	504	188407047	17.77	5.26629	3.12869	2.05449	IP_peak_1125
chr2	188670382	188670696	315	188670595	10.37	5.08049	3.78903	1.90465	IP_peak_1126
chr2	188714119	188714420	302	188714370	17.03	10.5565	5.64125	6.19848	IP_peak_1127
chr2	188971023	188971276	254	188971214	15.55	6.9063	4.13766	3.2409	IP_peak_1128
chr2	189779490	189779858	369	189779783	14.81	4.70046	3.16202	1.65653	IP_peak_1129
chr2	190032704	190032930	227	190032746	11.11	5.86499	4.03586	2.48598	IP_peak_1130
chr2	190695323	190695532	210	190695364	14.07	6.95395	4.19097	3.257	IP_peak_1131
chr2	190712679	190712921	243	190712775	9.63	5.34391	4.22107	2.10489	IP_peak_1132
chr2	191313015	191313226	212	191313118	18.51	10.9825	5.81404	6.58248	IP_peak_1133
chr2	191324437	191324742	306	191324640	15.55	6.91572	4.14275	3.24592	IP_peak_1134
chr2	191396333	191396623	291	191396396	11.85	6.34222	4.59345	2.81794	IP_peak_1135
chr2	191693248	191693455	208	191693356	19.99	11.7845	6.18177	7.27329	IP_peak_1136
chr2	191918107	191918399	293	191918226	55.54	33.1562	7.8636	26.4451	IP_peak_1137
chr2	192067254	192067494	241	192067382	30.36	12.3086	4.48011	7.74271	IP_peak_1138
chr2	192979025	192979363	339	192979111	18.51	4.75456	2.78752	1.68107	IP_peak_1139
chr2	193405176	193405398	223	193405234	20.73	10.435	5.18128	6.09869	IP_peak_1140
chr2	193968239	193968660	422	193968322	13.33	5.16359	3.41596	1.97116	IP_peak_1141
chr2	194572385	194572624	240	194572538	14.07	7.88123	4.71457	4.03034	IP_peak_1142
chr2	194959789	194959993	205	194959902	11.85	10.2289	7.18039	5.92154	IP_peak_1143
chr2	195310115	195310324	210	195310242	28.14	12.7692	4.85654	8.10815	IP_peak_1144
chr2	195891825	195892115	291	195892003	16.29	7.67471	4.32811	3.85063	IP_peak_1145
chr2	195931103	195931329	227	195931165	16.29	7.66459	4.32278	3.84329	IP_peak_1146
chr2	196876982	196877185	204	196877166	17.03	5.76591	3.22428	2.43702	IP_peak_1147
chr2	199362596	199362935	340	199362767	14.07	5.84217	3.59249	2.48598	IP_peak_1148
chr2	199680964	199681229	266	199681030	12.59	4.79185	3.39715	1.69879	IP_peak_1149
chr2	200535148	200535479	332	200535306	22.96	12.6839	5.98892	8.04772	IP_peak_1150
chr2	201640815	201641045	231	201640881	19.99	10.3459	5.38956	6.01476	IP_peak_1151
chr2	201784403	201784683	281	201784539	22.96	16.3197	7.98523	11.2816	IP_peak_1152
chr2	202528010	202528247	238	202528193	19.25	7.03399	3.62151	3.32348	IP_peak_1153
chr2	202801788	202801998	211	202801796	11.11	4.74159	3.36721	1.67061	IP_peak_1154
chr2	203130773	203131096	324	203130967	17.03	5.26629	3.00527	2.05449	IP_peak_1155
chr2	204386432	204386664	233	204386553	25.92	12.6201	5.38354	8.00641	IP_peak_1156
chr2	205278400	205278682	283	205278527	22.96	12.5825	5.93695	7.97895	IP_peak_1157
chr2	205442237	205442439	203	205442356	28.88	12.3758	4.82595	7.80499	IP_peak_1158
chr2	205560996	205561276	281	205561120	13.33	7.53305	4.77637	3.74136	IP_peak_1159
chr2	205868591	205868793	203	205868674	8.89	6.7918	5.52501	3.14808	IP_peak_1160
chr2	206289698	206289932	235	206289799	30.36	14.3637	5.23395	9.52793	IP_peak_1161
chr2	206492093	206492376	284	206492188	14.07	4.70046	3.01392	1.65653	IP_peak_1162
chr2	208954435	208954656	222	208954579	19.99	5.28566	2.9991	2.06951	IP_peak_1163
chr2	209846569	209846946	378	209846684	20.73	11.9592	5.97804	7.42755	IP_peak_1164
chr2	209934921	209935238	318	209935001	11.85	5.07996	3.78323	1.90465	IP_peak_1165
chr2	210167383	210167611	229	210167584	14.07	5.23506	3.28021	2.03277	IP_peak_1166
chr2	210633003	210633239	237	210633168	15.55	6.91572	4.14275	3.24592	IP_peak_1167
chr2	210778744	210778981	238	210778896	10.37	7.99793	5.68354	4.10336	IP_peak_1168
chr2	211153358	211153648	291	211153604	11.85	5.86499	4.2827	2.48598	IP_peak_1169
chr2	212334857	212335104	248	212335012	21.47	8.72717	4.16755	4.70134	IP_peak_1170
chr2	212774961	212775253	293	212775061	25.18	12.1679	5.04076	7.61489	IP_peak_1171
chr2	212912584	212913003	420	212912915	15.55	8.22389	4.87347	4.28996	IP_peak_1172
chr2	212948743	212948962	220	212948865	11.85	6.99292	5.02381	3.29002	IP_peak_1173
chr2	213062839	213063196	358	213063114	19.99	7.99138	4.19873	4.10336	IP_peak_1174
chr2	213093905	213094216	312	213093983	15.55	9.31879	5.51688	5.16406	IP_peak_1175
chr2	213739557	213739867	311	213739700	34.8	28.981	11.2013	22.7522	IP_peak_1176
chr2	214117931	214118155	225	214118114	8.89	5.0977	4.33999	1.91811	IP_peak_1177
chr2	214762299	214762861	563	214762787	15.55	5.31046	3.31013	2.08239	IP_peak_1178
chr2	215016777	215017014	238	215016784	11.85	5.45454	4.01956	2.19576	IP_peak_1179
chr2	215234090	215234481	392	215234197	14.81	8.41215	5.27004	4.43599	IP_peak_1180
chr2	215577952	215578291	340	215578230	25.18	5.53144	2.61772	2.24618	IP_peak_1181
chr2	216929112	216929330	219	216929214	32.58	11.9912	4.19778	7.45446	IP_peak_1182
chr2	218529440	218529751	312	218529615	17.03	9.4137	5.01473	5.24887	IP_peak_1183
chr2	218903974	218904316	343	218904145	28.14	4.64558	2.24148	1.63677	IP_peak_1184
chr2	218999181	218999545	365	218999368	13.33	11.3449	7.16456	6.88378	IP_peak_1185
chr2	219044516	219044779	264	219044633	28.88	12.7692	4.97996	8.10815	IP_peak_1186
chr2	219583228	219583480	253	219583409	17.03	7.64224	4.1033	3.83283	IP_peak_1187
chr2	219956735	219956937	203	219956857	11.11	5.86499	4.03586	2.48598	IP_peak_1188
chr2	219957281	219957552	272	219957414	11.11	6.87683	4.66147	3.22178	IP_peak_1189
chr2	220013597	220013895	299	220013737	13.33	5.46828	3.58228	2.19678	IP_peak_1190
chr2	220847373	220847597	225	220847446	18.51	9.25272	4.87816	5.11636	IP_peak_1191
chr2	220965328	220965531	204	220965431	16.29	5.94584	3.45823	2.50782	IP_peak_1192
chr2	221448049	221448248	200	221448137	27.4	14.2995	5.67975	9.46961	IP_peak_1193
chr2	221817028	221817581	554	221817134	12.59	10.1966	6.7943	5.92154	IP_peak_1194
chr2	221890862	221891112	251	221890983	22.96	11.1249	5.21445	6.70971	IP_peak_1195
chr2	222090975	222091194	220	222091054	25.92	15.8102	6.91041	10.835	IP_peak_1196
chr2	222310676	222310879	204	222310768	11.11	9.08008	6.0538	4.9742	IP_peak_1197
chr2	222624204	222624449	246	222624291	13.33	7.53305	4.77637	3.74136	IP_peak_1198
chr2	222680097	222680305	209	222680255	20.73	8.71601	4.34683	4.69286	IP_peak_1199
chr2	222753121	222753332	212	222753267	22.96	8.40735	3.99262	4.43599	IP_peak_1200
chr2	223637911	223638135	225	223638005	45.91	14.4988	3.90928	9.65694	IP_peak_1201
chr2	223852046	223852329	284	223852168	15.55	9.7764	5.79311	5.57074	IP_peak_1202
chr2	224271934	224272162	229	224271949	11.11	5.45454	3.78789	2.19576	IP_peak_1203
chr2	224792512	224792766	255	224792630	28.14	11.609	4.42119	7.11665	IP_peak_1204
chr2	225116699	225117044	346	225116861	42.95	29.4896	9.16802	23.1943	IP_peak_1205
chr2	225119211	225119423	213	225119313	19.25	10.0924	5.06953	5.84222	IP_peak_1206
chr2	225266877	225267109	233	225266979	11.85	7.49341	5.3585	3.71653	IP_peak_1207
chr2	226755554	226755802	249	226755686	12.59	6.6833	4.52953	3.08343	IP_peak_1208
chr2	227163409	227163713	305	227163681	14.81	4.70046	3.16202	1.65653	IP_peak_1209
chr2	227381981	227382182	202	227382090	21.47	9.46042	4.49494	5.28568	IP_peak_1210
chr2	227702384	227702638	255	227702505	22.22	16.3197	7.7384	11.2816	IP_peak_1211
chr2	228646268	228646527	260	228646407	15.55	5.31046	3.31013	2.08239	IP_peak_1212
chr2	228687679	228687924	246	228687727	13.33	7.53305	4.77637	3.74136	IP_peak_1213
chr2	228825593	228825949	357	228825756	9.63	6.95302	5.31329	3.257	IP_peak_1214
chr2	229241815	229242100	286	229241882	9.63	4.33257	3.54219	1.38704	IP_peak_1215
chr2	229344968	229345336	369	229345239	10.37	5.08049	3.78903	1.90465	IP_peak_1216
chr2	229791076	229791308	233	229791167	13.33	8.40947	5.31256	4.43599	IP_peak_1217
chr2	230169743	230169944	202	230169938	11.11	5.45454	3.78789	2.19576	IP_peak_1218
chr2	230262899	230263103	205	230263000	28.14	15.1801	5.8355	10.2615	IP_peak_1219
chr2	230440602	230440922	321	230440781	20.73	13.4409	6.7996	8.71744	IP_peak_1220
chr2	230722924	230723193	270	230722972	10.37	6.55538	4.74082	2.99803	IP_peak_1221
chr2	231200103	231200501	399	231200229	19.99	20.7671	11.7327	15.3052	IP_peak_1222
chr2	232447096	232447368	273	232447281	14.07	12.5229	7.53481	7.92429	IP_peak_1223
chr2	233414534	233414755	222	233414677	11.85	10.2289	7.18039	5.92154	IP_peak_1224
chr2	233479177	233479466	290	233479292	24.44	20.7717	9.79323	15.3087	IP_peak_1225
chr2	234331280	234331501	222	234331392	11.11	9.08008	6.0538	4.9742	IP_peak_1226
chr2	234395938	234396267	330	234396003	25.18	10.1708	4.22795	5.91349	IP_peak_1227
chr2	235692918	235693151	234	235693010	24.44	6.96909	3.17959	3.26936	IP_peak_1228
chr2	236687936	236688146	211	236688020	13.33	12.6982	8.00808	8.05061	IP_peak_1229
chr2	236758833	236759032	200	236758921	12.59	9.8027	6.53855	5.5911	IP_peak_1230
chr2	237265408	237265627	220	237265466	11.11	6.87683	4.66147	3.22178	IP_peak_1231
chr2	237510419	237510697	279	237510604	33.32	17.8943	6.13734	12.7074	IP_peak_1232
chr2	237916182	237916438	257	237916283	10.37	9.04472	6.3527	4.97113	IP_peak_1233
chr2	238095381	238095614	234	238095483	28.88	9.36461	3.73497	5.20387	IP_peak_1234
chr2	238096014	238096238	225	238096132	31.1	6.69973	2.6751	3.09756	IP_peak_1235
chr2	238214174	238214656	483	238214251	12.59	8.25262	5.52921	4.31567	IP_peak_1236
chr2	238606994	238607337	344	238607196	12.59	6.6833	4.52953	3.08343	IP_peak_1237
chr2	238820387	238820652	266	238820545	16.29	10.2513	5.76371	5.93275	IP_peak_1238
chr2	239980361	239980669	309	239980472	21.47	21.4658	11.2373	15.9411	IP_peak_1239
chr2	241448246	241448448	203	241448410	19.25	7.33848	3.7556	3.58169	IP_peak_1240
chr2	242669837	242670049	213	242669982	28.14	15.1622	5.82785	10.2463	IP_peak_1241
chr2	242870519	242870734	216	242870574	14.07	9.71375	5.80186	5.51105	IP_peak_1242
chr3	1072098	1072422	325	1072254	10.37	5.84383	4.27772	2.48598	IP_peak_1243
chr3	1279020	1279295	276	1279216	10.37	9.04472	6.3527	4.97113	IP_peak_1244
chr3	1394778	1395011	234	1394918	31.1	15.6567	5.54222	10.6883	IP_peak_1245
chr3	1446390	1446703	314	1446659	14.07	4.70046	3.01392	1.65653	IP_peak_1246
chr3	1582798	1583144	347	1583105	14.07	6.17368	3.7674	2.6867	IP_peak_1247
chr3	1727198	1727595	398	1727256	11.11	5.86499	4.03586	2.48598	IP_peak_1248
chr3	1980430	1980637	208	1980496	17.03	8.91587	4.75091	4.86282	IP_peak_1249
chr3	2190575	2190849	275	2190725	31.1	26.6287	10.7004	20.6174	IP_peak_1250
chr3	2645743	2645951	209	2645914	14.81	4.47047	3.04444	1.48226	IP_peak_1251
chr3	4633821	4634039	219	4633974	11.85	9.08008	6.42405	4.9742	IP_peak_1252
chr3	4770107	4770442	336	4770246	9.63	4.33257	3.54219	1.38704	IP_peak_1253
chr3	5077542	5077758	217	5077676	15.55	6.91572	4.14275	3.24592	IP_peak_1254
chr3	5279306	5279572	267	5279476	15.55	9.31879	5.51688	5.16406	IP_peak_1255
chr3	7198926	7199189	264	7199015	18.51	17.4972	9.75633	12.3532	IP_peak_1256
chr3	7534568	7534818	251	7534578	12.59	4.5139	3.23943	1.51844	IP_peak_1257
chr3	8213353	8213762	410	8213407	19.99	4.35259	2.62421	1.3949	IP_peak_1258
chr3	8240250	8240492	243	8240368	13.33	9.09013	5.73729	4.9768	IP_peak_1259
chr3	8242845	8243078	234	8242993	22.22	13.5613	6.24813	8.82337	IP_peak_1260
chr3	9919168	9919375	208	9919282	14.81	4.9628	3.29806	1.8445	IP_peak_1261
chr3	10044988	10045192	205	10045029	12.59	5.07722	3.56154	1.90465	IP_peak_1262
chr3	10066828	10067040	213	10066887	12.59	6.6833	4.52953	3.08343	IP_peak_1263
chr3	10669962	10670195	234	10670079	17.77	11.2084	6.25738	6.7729	IP_peak_1264
chr3	12197669	12197967	299	12197924	17.03	5.26629	3.00527	2.05449	IP_peak_1265
chr3	12726260	12726490	231	12726360	24.44	11.8043	5.08734	7.28052	IP_peak_1266
chr3	13353299	13353536	238	13353379	14.81	10.0156	6.28007	5.78218	IP_peak_1267
chr3	13851678	13851879	202	13851771	14.07	8.41215	5.02321	4.43599	IP_peak_1268
chr3	15212622	15212893	272	15212662	10.37	6.55538	4.74082	2.99803	IP_peak_1269
chr3	15285465	15285976	512	15285545	13.33	8.10209	5.12294	4.18808	IP_peak_1270
chr3	15407555	15407777	223	15407574	10.37	4.67459	3.53415	1.65653	IP_peak_1271
chr3	15841239	15841480	242	15841307	12.59	9.25589	6.18217	5.11636	IP_peak_1272
chr3	15843735	15844049	315	15844006	17.03	8.03484	4.29862	4.12963	IP_peak_1273
chr3	17064843	17065047	205	17064969	15.55	9.31879	5.51688	5.16406	IP_peak_1274
chr3	17466258	17466489	232	17466406	22.22	13.3048	6.11665	8.59144	IP_peak_1275
chr3	18968066	18968326	261	18968101	13.33	7.04236	4.4829	3.32684	IP_peak_1276
chr3	18994364	18994619	256	18994490	11.85	5.86499	4.2827	2.48598	IP_peak_1277
chr3	19120000	19120198	199	19120164	10.37	5.08049	3.78903	1.90465	IP_peak_1278
chr3	20817012	20817230	219	20817139	28.88	8.09835	3.31997	4.18722	IP_peak_1279
chr3	20833348	20833729	382	20833697	16.29	4.70182	2.88186	1.65653	IP_peak_1280
chr3	21307093	21307334	242	21307313	11.11	5.45454	3.78789	2.19576	IP_peak_1281
chr3	21442273	21442480	208	21442331	13.33	7.53305	4.77637	3.74136	IP_peak_1282
chr3	21512454	21512667	214	21512551	24.44	11.8043	5.08734	7.28052	IP_peak_1283
chr3	21917577	21917787	211	21917668	29.62	10.0007	3.82753	5.76859	IP_peak_1284
chr3	22686661	22686913	253	22686753	23.7	19.5761	9.50813	14.2465	IP_peak_1285
chr3	23595267	23595567	301	23595485	11.85	5.86499	4.2827	2.48598	IP_peak_1286
chr3	23751205	23751722	518	23751250	14.07	6.55155	3.97049	2.99768	IP_peak_1287
chr3	26274500	26274710	211	26274608	13.33	10.5162	6.6397	6.1658	IP_peak_1288
chr3	26311567	26311838	272	26311702	30.36	28.2809	12.074	22.1173	IP_peak_1289
chr3	26365150	26365425	276	26365317	16.29	8.23856	4.62886	4.30216	IP_peak_1290
chr3	26437526	26437736	211	26437713	14.07	6.18239	3.77204	2.69131	IP_peak_1291
chr3	26441963	26442358	396	26442293	17.03	8.03484	4.29862	4.12963	IP_peak_1292
chr3	27687102	27687440	339	27687242	22.96	12.6839	5.98892	8.04772	IP_peak_1293
chr3	27703525	27703731	207	27703631	23.7	11.9525	5.37564	7.42144	IP_peak_1294
chr3	27913952	27914202	251	27914056	21.47	13.0126	6.25037	8.33665	IP_peak_1295
chr3	27933375	27933647	273	27933477	22.22	14.6792	6.83591	9.81723	IP_peak_1296
chr3	28033472	28033676	205	28033510	11.11	5.87225	4.04028	2.48643	IP_peak_1297
chr3	28310564	28310771	208	28310769	11.11	5.45454	3.78789	2.19576	IP_peak_1298
chr3	28354924	28355186	263	28355005	12.59	6.06294	4.1476	2.6047	IP_peak_1299
chr3	28660807	28661080	274	28661057	13.33	5.46828	3.58228	2.19678	IP_peak_1300
chr3	29799007	29799319	313	29799187	22.22	12.1363	5.53434	7.58626	IP_peak_1301
chr3	29923740	29924148	409	29923809	17.77	6.60524	3.75443	3.02597	IP_peak_1302
chr3	30348350	30348582	233	30348444	19.25	10.0802	5.06329	5.83263	IP_peak_1303
chr3	30545816	30546036	221	30545916	20.73	7.10263	3.62732	3.38	IP_peak_1304
chr3	32641925	32642251	327	32642108	19.25	17.5896	9.38473	12.4411	IP_peak_1305
chr3	33492901	33493230	330	33493039	11.11	5.86499	4.03586	2.48598	IP_peak_1306
chr3	33639358	33639707	350	33639412	10.37	5.08049	3.78903	1.90465	IP_peak_1307
chr3	33753288	33753538	251	33753412	14.07	11.4261	6.85596	6.95246	IP_peak_1308
chr3	34009584	34009797	214	34009722	13.33	7.53305	4.77637	3.74136	IP_peak_1309
chr3	35930033	35930274	242	35930167	40.73	22.3951	6.73957	16.7941	IP_peak_1310
chr3	36192239	36192454	216	36192429	15.55	6.58341	3.96443	3.02276	IP_peak_1311
chr3	36201373	36201678	306	36201589	17.03	6.60524	3.60633	3.02597	IP_peak_1312
chr3	37023185	37023389	205	37023350	16.29	7.66459	4.32278	3.84329	IP_peak_1313
chr3	37150301	37150539	239	37150434	21.47	8.3846	4.01875	4.43599	IP_peak_1314
chr3	38896185	38896458	274	38896359	11.11	5.86499	4.03586	2.48598	IP_peak_1315
chr3	39006458	39006831	374	39006798	13.33	7.53305	4.77637	3.74136	IP_peak_1316
chr3	40503872	40504139	268	40503984	13.33	7.53305	4.77637	3.74136	IP_peak_1317
chr3	40550790	40551016	227	40550901	22.22	7.53497	3.52235	3.74208	IP_peak_1318
chr3	41355569	41355767	199	41355698	11.11	7.7683	5.22366	3.93335	IP_peak_1319
chr3	43747640	43747929	290	43747767	32.58	23.3829	8.84813	17.6913	IP_peak_1320
chr3	44747475	44747791	317	44747502	13.33	5.46828	3.58228	2.19678	IP_peak_1321
chr3	45552014	45552245	232	45552079	11.85	5.45454	4.01956	2.19576	IP_peak_1322
chr3	46571614	46571864	251	46571760	13.33	9.62957	6.0774	5.43659	IP_peak_1323
chr3	46595730	46595962	233	46595926	10.37	5.08049	3.78903	1.90465	IP_peak_1324
chr3	46737534	46737776	243	46737637	12.59	4.79185	3.39715	1.69879	IP_peak_1325
chr3	47850727	47851352	626	47851099	17.03	16.2172	9.01582	11.1952	IP_peak_1326
chr3	48313869	48314077	209	48313970	19.25	6.46191	3.37553	2.92013	IP_peak_1327
chr3	48517151	48517386	236	48517289	29.62	16.6427	6.38751	11.5759	IP_peak_1328
chr3	48611549	48611785	237	48611551	14.07	4.70046	3.01392	1.65653	IP_peak_1329
chr3	48718300	48718652	353	48718591	11.85	5.07996	3.78323	1.90465	IP_peak_1330
chr3	50636550	50636752	203	50636623	14.07	6.17368	3.7674	2.6867	IP_peak_1331
chr3	51791236	51791463	228	51791334	13.33	7.04236	4.4829	3.32684	IP_peak_1332
chr3	52178027	52178239	213	52178164	14.07	6.18239	3.77204	2.69131	IP_peak_1333
chr3	53007381	53007790	410	53007422	17.03	6.60524	3.60633	3.02597	IP_peak_1334
chr3	54795780	54796076	297	54796063	11.11	5.15179	3.60761	1.96376	IP_peak_1335
chr3	54905598	54905892	295	54905802	14.81	4.70046	3.16202	1.65653	IP_peak_1336
chr3	54908717	54908915	199	54908841	11.85	5.37642	3.96996	2.13547	IP_peak_1337
chr3	55584801	55585030	230	55584869	8.15	5.94877	4.57278	2.50782	IP_peak_1338
chr3	55734815	55735023	209	55734961	8.89	4.34858	3.80618	1.3925	IP_peak_1339
chr3	55756685	55756921	237	55756826	10.37	7.99793	5.68354	4.10336	IP_peak_1340
chr3	57337893	57338102	210	57337938	14.07	6.17368	3.7674	2.6867	IP_peak_1341
chr3	57341889	57342088	200	57341966	11.85	8.37812	5.95344	4.43192	IP_peak_1342
chr3	58184063	58184418	356	58184083	17.03	5.5141	3.11313	2.23497	IP_peak_1343
chr3	58360196	58360410	215	58360334	22.96	10.2238	4.79114	5.92154	IP_peak_1344
chr3	58546749	58546977	229	58546892	11.11	5.86499	4.03586	2.48598	IP_peak_1345
chr3	58816639	58816953	315	58816777	15.55	6.87761	4.12215	3.22218	IP_peak_1346
chr3	59055967	59056228	262	59056128	45.91	14.4988	3.90928	9.65694	IP_peak_1347
chr3	59214337	59214563	227	59214443	14.07	13.9785	8.42192	9.17919	IP_peak_1348
chr3	59406706	59407023	318	59406850	31.84	23.2557	9.13353	17.5703	IP_peak_1349
chr3	59410647	59410862	216	59410743	17.77	6.93523	3.91595	3.257	IP_peak_1350
chr3	59770032	59770252	221	59770146	11.11	7.49341	5.04966	3.71653	IP_peak_1351
chr3	59844822	59845098	277	59845015	14.81	7.88123	4.94624	4.03034	IP_peak_1352
chr3	59998308	59998516	209	59998446	24.44	12.7976	5.53683	8.13398	IP_peak_1353
chr3	60361439	60361698	260	60361556	34.06	20.6283	7.01266	15.1837	IP_peak_1354
chr3	60472042	60472255	214	60472136	15.55	15.2867	9.24961	10.3518	IP_peak_1355
chr3	61180474	61180675	202	61180540	8.89	5.94877	4.94304	2.50782	IP_peak_1356
chr3	61259650	61259981	332	61259786	37.77	25.8958	8.78169	19.9556	IP_peak_1357
chr3	61362261	61362639	379	61362487	14.07	8.41215	5.02321	4.43599	IP_peak_1358
chr3	62898249	62898518	270	62898457	16.29	6.25322	3.607	2.74104	IP_peak_1359
chr3	63186886	63187103	218	63186942	17.77	6.17166	3.54663	2.6867	IP_peak_1360
chr3	65061691	65061899	209	65061800	13.33	6.38517	4.09883	2.85895	IP_peak_1361
chr3	65082168	65082366	199	65082299	12.59	7.79157	5.23167	3.95327	IP_peak_1362
chr3	66505398	66505597	200	66505483	22.96	6.30396	3.15656	2.78993	IP_peak_1363
chr3	67062356	67062616	261	67062473	24.44	10.9502	4.7168	6.55216	IP_peak_1364
chr3	68390304	68390544	241	68390466	15.55	6.65525	4.00272	3.07166	IP_peak_1365
chr3	68511933	68512140	208	68512054	14.81	6.17368	3.95253	2.6867	IP_peak_1366
chr3	68614902	68615288	387	68614942	15.55	6.20723	3.76628	2.70935	IP_peak_1367
chr3	68874136	68874351	216	68874236	13.33	11.3449	7.16456	6.88378	IP_peak_1368
chr3	68897691	68897895	205	68897720	9.63	5.65434	4.43198	2.35638	IP_peak_1369
chr3	69275491	69275695	205	69275624	12.59	6.6833	4.52953	3.08343	IP_peak_1370
chr3	70224481	70224768	288	70224676	9.63	5.65434	4.43198	2.35638	IP_peak_1371
chr3	70529811	70530021	211	70529812	10.37	4.37247	3.34714	1.40688	IP_peak_1372
chr3	72236359	72236563	205	72236484	32.58	15.9754	5.59705	10.991	IP_peak_1373
chr3	73172389	73172653	265	73172546	8.89	5.94877	4.94304	2.50782	IP_peak_1374
chr3	73516917	73517301	385	73517299	14.07	4.70046	3.01392	1.65653	IP_peak_1375
chr3	73636216	73636422	207	73636345	15.55	6.80232	4.08155	3.15837	IP_peak_1376
chr3	74963304	74963581	278	74963475	19.25	13.1909	6.75105	8.48669	IP_peak_1377
chr3	76016895	76017098	204	76017098	11.11	4.43403	3.19006	1.45426	IP_peak_1378
chr3	77546558	77546785	228	77546681	18.51	12.1886	6.50422	7.62913	IP_peak_1379
chr3	79980172	79980395	224	79980287	14.81	13.9785	8.83577	9.17919	IP_peak_1380
chr3	81181630	81181876	247	81181734	22.22	8.40735	3.8692	4.43599	IP_peak_1381
chr3	81579075	81579384	310	81579230	9.63	5.65434	4.43198	2.35638	IP_peak_1382
chr3	82744721	82744931	211	82744747	17.77	4.24476	2.68174	1.32566	IP_peak_1383
chr3	82791075	82791575	501	82791436	19.99	9.61379	5.00475	5.42185	IP_peak_1384
chr3	84464281	84464626	346	84464351	18.51	12.1886	6.50422	7.62913	IP_peak_1385
chr3	84464922	84465149	228	84464924	11.11	4.74159	3.36721	1.67061	IP_peak_1386
chr3	84729898	84730101	204	84730000	10.37	7.99793	5.68354	4.10336	IP_peak_1387
chr3	91598202	91598457	256	91598388	10.37	9.04472	6.3527	4.97113	IP_peak_1388
chr3	91883649	91883927	279	91883852	8.89	6.7918	5.52501	3.14808	IP_peak_1389
chr3	93046582	93046781	200	93046623	17.03	9.4137	5.01473	5.24887	IP_peak_1390
chr3	93071684	93071905	222	93071765	15.55	10.639	6.32345	6.27402	IP_peak_1391
chr3	94650673	94650968	296	94650871	11.85	5.15179	3.82825	1.96376	IP_peak_1392
chr3	94663600	94663818	219	94663699	15.55	5.79984	3.55622	2.46882	IP_peak_1393
chr3	96852756	96853030	275	96852927	17.77	11.2199	6.26423	6.78247	IP_peak_1394
chr3	96964354	96964654	301	96964430	11.85	7.49341	5.3585	3.71653	IP_peak_1395
chr3	97844334	97844772	439	97844453	22.96	10.2238	4.79114	5.92154	IP_peak_1396
chr3	98523650	98523951	302	98523863	15.55	7.74856	4.60285	3.91603	IP_peak_1397
chr3	98539858	98540056	199	98539958	24.44	11.8043	5.08734	7.28052	IP_peak_1398
chr3	100519330	100519676	347	100519418	14.81	6.17368	3.95253	2.6867	IP_peak_1399
chr3	102062442	102062677	236	102062648	14.81	6.17368	3.95253	2.6867	IP_peak_1400
chr3	104114622	104114853	232	104114812	13.33	6.18668	3.98503	2.69235	IP_peak_1401
chr3	104153309	104153551	243	104153392	17.77	9.95786	5.52762	5.73057	IP_peak_1402
chr3	106219101	106219463	363	106219366	13.33	7.53305	4.77637	3.74136	IP_peak_1403
chr3	107692828	107693281	454	107693226	14.81	5.52737	3.59777	2.24261	IP_peak_1404
chr3	107961767	107962045	279	107961877	14.81	8.42152	5.27581	4.44104	IP_peak_1405
chr3	108639682	108639914	233	108639705	23.7	5.42882	2.74402	2.18273	IP_peak_1406
chr3	108717395	108717670	276	108717400	13.33	5.46828	3.58228	2.19678	IP_peak_1407
chr3	111605597	111605809	213	111605665	14.81	6.55155	4.16559	2.99768	IP_peak_1408
chr3	111780731	111780990	260	111780959	11.85	4.46353	3.40307	1.47935	IP_peak_1409
chr3	111785319	111785555	237	111785412	14.07	5.71338	3.52537	2.40626	IP_peak_1410
chr3	113038616	113038980	365	113038910	14.07	7.44139	4.46362	3.67296	IP_peak_1411
chr3	114507319	114507566	248	114507424	16.29	9.52303	5.34283	5.34056	IP_peak_1412
chr3	114683964	114684426	463	114684117	19.25	7.99138	4.05063	4.10336	IP_peak_1413
chr3	116337831	116338054	224	116337877	12.59	6.6833	4.52953	3.08343	IP_peak_1414
chr3	117154674	117155043	370	117154752	19.99	10.0802	5.24842	5.83263	IP_peak_1415
chr3	117160780	117161148	369	117160964	17.03	6.93523	3.76148	3.257	IP_peak_1416
chr3	117882786	117883023	238	117882786	9.63	4.33257	3.54219	1.38704	IP_peak_1417
chr3	118382456	118382686	231	118382597	14.07	8.41215	5.02321	4.43599	IP_peak_1418
chr3	119232200	119232442	243	119232316	19.99	7.99138	4.19873	4.10336	IP_peak_1419
chr3	120901590	120901791	202	120901696	21.47	11.7967	5.61867	7.27929	IP_peak_1420
chr3	121190459	121190948	490	121190619	14.07	12.5329	7.54099	7.93252	IP_peak_1421
chr3	122356410	122356627	218	122356533	11.11	5.86499	4.03586	2.48598	IP_peak_1422
chr3	122549966	122550175	210	122550112	12.59	6.6833	4.52953	3.08343	IP_peak_1423
chr3	122643926	122644126	201	122644006	11.11	10.1713	6.73135	5.91349	IP_peak_1424
chr3	122983349	122983580	232	122983486	17.03	13.8671	7.58353	9.09146	IP_peak_1425
chr3	123539371	123539656	286	123539516	19.99	10.0802	5.24842	5.83263	IP_peak_1426
chr3	123824148	123824356	209	123824276	8.89	6.57416	5.37689	3.0136	IP_peak_1427
chr3	124172427	124172662	236	124172499	10.37	7.99793	5.68354	4.10336	IP_peak_1428
chr3	125750307	125750674	368	125750642	20.73	6.56418	3.40067	3.00641	IP_peak_1429
chr3	126892614	126893094	481	126892643	11.85	6.34222	4.59345	2.81794	IP_peak_1430
chr3	127083348	127083568	221	127083415	14.81	6.55155	4.16559	2.99768	IP_peak_1431
chr3	127084973	127085180	208	127084990	12.59	4.79185	3.39715	1.69879	IP_peak_1432
chr3	127908491	127908882	392	127908517	12.59	5.82105	4.00128	2.48245	IP_peak_1433
chr3	128590895	128591185	291	128590907	11.11	5.07996	3.56518	1.90465	IP_peak_1434
chr3	128787759	128788011	253	128787799	13.33	5.81598	3.77538	2.48154	IP_peak_1435
chr3	129035890	129036092	203	129035984	15.55	6.9063	4.13766	3.2409	IP_peak_1436
chr3	130309922	130310135	214	130310049	22.96	9.83256	4.61297	5.61545	IP_peak_1437
chr3	130510096	130510338	243	130510219	14.81	8.41215	5.27004	4.43599	IP_peak_1438
chr3	132564206	132564480	275	132564316	14.07	4.70046	3.01392	1.65653	IP_peak_1439
chr3	132820672	132821110	439	132820896	16.29	5.70296	3.34248	2.39683	IP_peak_1440
chr3	133245704	133246244	541	133245764	23.7	13.0146	5.8874	8.33671	IP_peak_1441
chr3	133823897	133824140	244	133824052	22.22	11.1249	5.05327	6.70971	IP_peak_1442
chr3	134981920	134982187	268	134982063	11.85	5.86499	4.2827	2.48598	IP_peak_1443
chr3	135032345	135032599	255	135032452	27.4	12.0194	4.7396	7.47757	IP_peak_1444
chr3	135111136	135111393	258	135111317	14.81	6.17368	3.95253	2.6867	IP_peak_1445
chr3	135855632	135855841	210	135855774	17.77	6.60524	3.75443	3.02597	IP_peak_1446
chr3	136296305	136296539	235	136296354	11.11	5.86499	4.03586	2.48598	IP_peak_1447
chr3	136623289	136623563	275	136623491	14.07	6.18239	3.77204	2.69131	IP_peak_1448
chr3	136710683	136710954	272	136710802	18.51	10.8602	5.74567	6.48018	IP_peak_1449
chr3	137032912	137033353	442	137032912	14.07	4.70046	3.01392	1.65653	IP_peak_1450
chr3	137280557	137280755	199	137280642	21.47	9.46042	4.49494	5.28568	IP_peak_1451
chr3	137753067	137753272	206	137753210	19.25	17.3116	9.21422	12.1896	IP_peak_1452
chr3	139765186	139765434	249	139765279	11.85	5.86499	4.2827	2.48598	IP_peak_1453
chr3	140069955	140070440	486	140070270	13.33	5.46828	3.58228	2.19678	IP_peak_1454
chr3	140965718	140966312	595	140966152	12.59	8.46557	5.66734	4.4623	IP_peak_1455
chr3	141358647	141358882	236	141358739	15.55	9.31879	5.51688	5.16406	IP_peak_1456
chr3	141736865	141737070	206	141736987	29.62	13.1405	4.94555	8.45116	IP_peak_1457
chr3	141742523	141742915	393	141742624	16.29	10.2513	5.76371	5.93275	IP_peak_1458
chr3	141860679	141860921	243	141860892	13.33	5.46828	3.58228	2.19678	IP_peak_1459
chr3	142862443	142862647	205	142862577	19.25	7.99138	4.05063	4.10336	IP_peak_1460
chr3	143801146	143801392	247	143801280	12.59	6.69126	4.53449	3.08924	IP_peak_1461
chr3	145160659	145160930	272	145160823	19.25	12.4581	6.33626	7.88149	IP_peak_1462
chr3	145206336	145206844	509	145206417	14.07	8.42152	5.0287	4.44104	IP_peak_1463
chr3	145268064	145268504	441	145268433	20.73	12.7297	6.39981	8.07859	IP_peak_1464
chr3	146089445	146089643	199	146089565	17.77	6.46293	3.68567	2.921	IP_peak_1465
chr3	147368380	147368668	289	147368504	18.51	10.1178	5.33769	5.86682	IP_peak_1466
chr3	147410322	147410572	251	147410334	16.29	4.93162	2.98528	1.81933	IP_peak_1467
chr3	147969595	147969813	219	147969688	22.22	12.6839	5.8038	8.04772	IP_peak_1468
chr3	149502915	149503289	375	149503249	14.07	4.70046	3.01392	1.65653	IP_peak_1469
chr3	150142675	150142910	236	150142813	19.99	6.46191	3.49894	2.92013	IP_peak_1470
chr3	151343529	151343939	411	151343552	11.11	5.86499	4.03586	2.48598	IP_peak_1471
chr3	152394443	152394644	202	152394562	10.37	9.04472	6.3527	4.97113	IP_peak_1472
chr3	152996968	152997224	257	152997154	22.96	6.99767	3.42224	3.29046	IP_peak_1473
chr3	153425284	153425508	225	153425452	13.33	5.46828	3.58228	2.19678	IP_peak_1474
chr3	154065170	154065417	248	154065318	15.55	7.74856	4.60285	3.91603	IP_peak_1475
chr3	154434849	154435558	710	154435501	19.25	7.99138	4.05063	4.10336	IP_peak_1476
chr3	155402464	155402666	203	155402550	19.25	10.0802	5.06329	5.83263	IP_peak_1477
chr3	156442052	156442365	314	156442083	12.59	4.79185	3.39715	1.69879	IP_peak_1478
chr3	156627205	156627411	207	156627330	13.33	11.3449	7.16456	6.88378	IP_peak_1479
chr3	156697603	156697808	206	156697651	10.37	5.51198	4.06396	2.23411	IP_peak_1480
chr3	156698044	156698248	205	156698136	14.07	11.4261	6.85596	6.95246	IP_peak_1481
chr3	157511368	157511580	213	157511443	17.03	8.91587	4.75091	4.86282	IP_peak_1482
chr3	158000350	158000795	446	158000754	14.07	6.17368	3.7674	2.6867	IP_peak_1483
chr3	158003142	158003383	242	158003255	23.7	9.81077	4.41598	5.59724	IP_peak_1484
chr3	159094237	159094476	240	159094354	19.25	9.34318	4.69415	5.18646	IP_peak_1485
chr3	159653625	159653831	207	159653729	20.73	10.1486	5.03741	5.89605	IP_peak_1486
chr3	161709670	161709984	315	161709777	13.33	7.53305	4.77637	3.74136	IP_peak_1487
chr3	162203045	162203322	278	162203219	26.66	10.5309	4.32759	6.17898	IP_peak_1488
chr3	163764965	163765283	319	163765127	14.07	8.41215	5.02321	4.43599	IP_peak_1489
chr3	164470544	164470756	213	164470547	17.03	5.26629	3.00527	2.05449	IP_peak_1490
chr3	164885315	164885557	243	164885483	12.59	5.98065	4.09765	2.53281	IP_peak_1491
chr3	167059205	167059440	236	167059320	23.7	13.5895	6.17405	8.84461	IP_peak_1492
chr3	168899159	168899392	234	168899256	12.59	9.8027	6.53855	5.5911	IP_peak_1493
chr3	169206442	169206696	255	169206577	31.84	22.8681	8.93507	17.2125	IP_peak_1494
chr3	169327067	169327361	295	169327222	18.51	9.25272	4.87816	5.11636	IP_peak_1495
chr3	170673988	170674190	203	170674043	22.96	7.99123	3.81987	4.10336	IP_peak_1496
chr3	171687400	171687643	244	171687602	17.03	6.6154	3.61107	3.03411	IP_peak_1497
chr3	171838651	171838889	239	171838653	13.33	5.46828	3.58228	2.19678	IP_peak_1498
chr3	173666762	173666962	201	173666877	20.73	9.23459	4.59121	5.10762	IP_peak_1499
chr3	174735354	174735596	243	174735498	29.62	17.9247	6.96798	12.7361	IP_peak_1500
chr3	175178126	175178354	229	175178287	13.33	5.46828	3.58228	2.19678	IP_peak_1501
chr3	176745916	176746180	265	176746028	14.07	8.42152	5.0287	4.44104	IP_peak_1502
chr3	176794389	176794782	394	176794624	27.4	25.9981	11.8441	20.0528	IP_peak_1503
chr3	177234431	177234869	439	177234480	11.85	5.07996	3.78323	1.90465	IP_peak_1504
chr3	178264333	178264533	201	178264469	12.59	4.79185	3.39715	1.69879	IP_peak_1505
chr3	178524100	178524321	222	178524237	27.4	12.0029	4.73312	7.46206	IP_peak_1506
chr3	179273631	179273886	256	179273634	15.55	6.9063	4.13766	3.2409	IP_peak_1507
chr3	179989528	179989736	209	179989660	25.92	10.5157	4.48629	6.1658	IP_peak_1508
chr3	180356028	180356233	206	180356154	25.18	11.7256	4.85412	7.22302	IP_peak_1509
chr3	180413031	180413239	209	180413155	19.99	9.16912	4.77734	5.04503	IP_peak_1510
chr3	182094373	182094644	272	182094477	31.84	17.8356	6.56835	12.6563	IP_peak_1511
chr3	182591084	182591421	338	182591259	17.03	8.03484	4.29862	4.12963	IP_peak_1512
chr3	183813013	183813223	211	183813081	12.59	6.23278	4.25123	2.7291	IP_peak_1513
chr3	184465388	184465601	214	184465465	14.81	6.95395	4.39691	3.257	IP_peak_1514
chr3	185723846	185724078	233	185724056	14.81	6.17368	3.95253	2.6867	IP_peak_1515
chr3	185734988	185735330	343	185735211	11.85	5.45454	4.01956	2.19576	IP_peak_1516
chr3	185921181	185921394	214	185921331	19.99	9.61379	5.00475	5.42185	IP_peak_1517
chr3	186786364	186786635	272	186786393	14.07	7.63192	4.57178	3.82765	IP_peak_1518
chr3	187168745	187169100	356	187168897	15.55	11.5639	6.9027	7.07504	IP_peak_1519
chr3	187687974	187688227	254	187688218	17.03	5.26629	3.00527	2.05449	IP_peak_1520
chr3	188452957	188453349	393	188453198	10.37	7.99793	5.68354	4.10336	IP_peak_1521
chr3	188553834	188554061	228	188553960	28.14	12.7692	4.85654	8.10815	IP_peak_1522
chr3	189140058	189140274	217	189140144	9.63	6.95302	5.31329	3.257	IP_peak_1523
chr3	190568620	190569053	434	190568687	18.51	9.25272	4.87816	5.11636	IP_peak_1524
chr3	191471592	191471817	226	191471756	14.81	6.17368	3.95253	2.6867	IP_peak_1525
chr3	191969035	191969342	308	191969290	23.7	13.5895	6.17405	8.84461	IP_peak_1526
chr3	192379292	192379610	319	192379467	9.63	4.33257	3.54219	1.38704	IP_peak_1527
chr3	193593755	193593999	245	193593800	14.07	4.9628	3.14359	1.8445	IP_peak_1528
chr3	194080894	194081167	274	194081060	21.47	15.2574	7.49156	10.3285	IP_peak_1529
chr3	194411029	194411421	393	194411330	23.7	9.09299	4.11603	4.9768	IP_peak_1530
chr3	194596479	194596742	264	194596642	8.89	5.31912	4.49769	2.08239	IP_peak_1531
chr3	194707410	194707622	213	194707453	11.85	7.11243	5.1035	3.38885	IP_peak_1532
chr3	195360552	195360782	231	195360642	12.59	9.25589	6.18217	5.11636	IP_peak_1533
chr3	195523182	195523413	232	195523315	23.7	14.2408	6.50686	9.41996	IP_peak_1534
chr3	195953736	195953949	214	195953795	14.07	7.88123	4.71457	4.03034	IP_peak_1535
chr3	195971122	195971323	202	195971246	20.73	16.0979	8.36774	11.0947	IP_peak_1536
chr3	196025295	196025501	207	196025406	11.11	8.21734	5.50838	4.28607	IP_peak_1537
chr3	196486867	196487134	268	196487039	14.07	7.98465	4.77422	4.10336	IP_peak_1538
chr3	196866979	196867196	218	196867048	24.44	11.8043	5.08734	7.28052	IP_peak_1539
chr3	197122464	197122693	230	197122542	19.99	7.72766	4.07393	3.90126	IP_peak_1540
chr3	198667913	198668234	322	198668031	16.29	7.66459	4.32278	3.84329	IP_peak_1541
chr3	200209118	200209319	202	200209250	20.73	10.2427	5.08447	5.93275	IP_peak_1542
chr3	201099357	201099609	253	201099491	13.33	6.76749	4.32095	3.14808	IP_peak_1543
chr3	201172201	201172563	363	201172478	18.51	7.28745	3.90253	3.53792	IP_peak_1544
chr3	201739840	201740308	469	201740221	13.33	8.60385	5.43323	4.59109	IP_peak_1545
chr3	201888634	201888860	227	201888699	14.07	12.5229	7.53481	7.92429	IP_peak_1546
chr3	201889134	201889599	466	201889473	13.33	11.3449	7.16456	6.88378	IP_peak_1547
chr3	203396567	203396791	225	203396731	12.59	5.82105	4.00128	2.48245	IP_peak_1548
chr3	203692408	203692777	370	203692460	14.81	5.71338	3.6986	2.40626	IP_peak_1549
chr3	203942830	203943062	233	203942952	12.59	5.74362	3.95478	2.41792	IP_peak_1550
chr3	204076092	204076340	249	204076201	14.81	10.6755	6.70554	6.30555	IP_peak_1551
chr3	204480333	204480534	202	204480423	23.7	11.0053	4.93924	6.59845	IP_peak_1552
chr3	205370744	205370945	202	205370828	11.85	9.81827	6.91282	5.60453	IP_peak_1553
chr3	205772528	205772903	376	205772797	12.59	10.2052	6.79988	5.92154	IP_peak_1554
chr3	205884515	205884804	290	205884780	11.85	5.86499	4.2827	2.48598	IP_peak_1555
chr3	206123273	206123553	281	206123432	28.88	20.0211	8.30977	14.6385	IP_peak_1556
chr3	206719972	206720240	269	206720028	16.29	9.07868	5.09152	4.9742	IP_peak_1557
chr3	207379805	207380060	256	207379868	14.07	6.55155	3.97049	2.99768	IP_peak_1558
chr3	207650403	207650614	212	207650501	8.89	6.7918	5.52501	3.14808	IP_peak_1559
chr3	207832936	207833190	255	207833076	44.43	7.89324	2.52391	4.03492	IP_peak_1560
chr3	207951862	207952084	223	207951952	17.03	10.5565	5.64125	6.19848	IP_peak_1561
chr3	208098409	208098657	249	208098481	14.81	7.39493	4.65543	3.62875	IP_peak_1562
chr3	208906683	208906915	233	208906795	30.36	9.81081	3.65189	5.59725	IP_peak_1563
chr3	208907139	208907337	199	208907200	20.73	6.31415	3.29765	2.79763	IP_peak_1564
chr3	209346353	209346631	279	209346434	11.85	4.74159	3.57315	1.67061	IP_peak_1565
chr3	209676498	209676884	387	209676511	13.33	5.46828	3.58228	2.19678	IP_peak_1566
chr3	209776165	209776429	265	209776310	19.25	10.6097	5.33623	6.24568	IP_peak_1567
chr3	209977594	209977802	209	209977703	21.47	7.45936	3.62994	3.69005	IP_peak_1568
chr3	210778738	210779152	415	210779001	15.55	10.5619	6.27557	6.20389	IP_peak_1569
chr3	211935448	211935787	340	211935499	11.11	5.78485	3.98715	2.45424	IP_peak_1570
chr3	212022994	212023272	279	212023266	10.37	4.71	3.55622	1.65653	IP_peak_1571
chr3	212571205	212571651	447	212571549	14.81	6.21794	3.97728	2.71837	IP_peak_1572
chr3	212631590	212631863	274	212631649	13.33	6.59338	4.21933	3.02597	IP_peak_1573
chr3	214238768	214239051	284	214238907	17.77	4.24476	2.68174	1.32566	IP_peak_1574
chr3	214654020	214654312	293	214654111	11.11	8.06235	5.41009	4.15406	IP_peak_1575
chr3	215092316	215092536	221	215092437	12.59	10.2052	6.79988	5.92154	IP_peak_1576
chr3	215814452	215814652	201	215814581	13.33	7.04236	4.4829	3.32684	IP_peak_1577
chr3	215861744	215862024	281	215861895	25.18	14.9487	6.30045	10.0695	IP_peak_1578
chr3	216809685	216809888	204	216809800	21.47	15.2574	7.49156	10.3285	IP_peak_1579
chr3	217229349	217229689	341	217229412	18.51	7.28745	3.90253	3.53792	IP_peak_1580
chr3	217300946	217301198	253	217301059	14.07	6.17368	3.7674	2.6867	IP_peak_1581
chr3	217478133	217478354	222	217478208	20.73	8.71601	4.34683	4.69286	IP_peak_1582
chr3	218791260	218791498	239	218791473	11.11	4.90662	3.46337	1.79619	IP_peak_1583
chr3	219846297	219846570	274	219846408	11.11	6.87683	4.66147	3.22178	IP_peak_1584
chr3	220141309	220141596	288	220141458	10.37	7.99793	5.68354	4.10336	IP_peak_1585
chr3	220256667	220256920	254	220256810	14.07	7.39493	4.43738	3.62875	IP_peak_1586
chr3	220271630	220271832	203	220271733	11.85	6.14726	4.46593	2.68291	IP_peak_1587
chr3	220512387	220512714	328	220512551	11.85	9.08008	6.42405	4.9742	IP_peak_1588
chr3	220869530	220869780	251	220869680	17.03	17.8918	10.0249	12.7062	IP_peak_1589
chr3	221055622	221055838	217	221055692	31.84	15.1537	5.47363	10.2463	IP_peak_1590
chr3	222459898	222460099	202	222460009	20.73	12.7297	6.39981	8.07859	IP_peak_1591
chr3	222745940	222746306	367	222746215	11.85	5.00958	3.73926	1.86425	IP_peak_1592
chr3	223163453	223163802	350	223163701	10.37	7.99793	5.68354	4.10336	IP_peak_1593
chr3	224021449	224021732	284	224021516	12.59	5.63029	3.88701	2.3361	IP_peak_1594
chr3	224165443	224165656	214	224165572	20.73	11.4884	5.72644	7.00297	IP_peak_1595
chr3	224269678	224269977	300	224269859	15.55	9.31879	5.51688	5.16406	IP_peak_1596
chr3	224453409	224453719	311	224453491	14.07	6.17368	3.7674	2.6867	IP_peak_1597
chr3	224845775	224846047	273	224845889	29.62	22.0445	9.01639	16.4675	IP_peak_1598
chr3	225045903	225046127	225	225046024	22.96	12.5253	5.90772	7.92615	IP_peak_1599
chr3	225596676	225596912	237	225596687	8.15	6.09865	4.66986	2.63874	IP_peak_1600
chr3	226523851	226524126	276	226524101	14.81	4.70046	3.16202	1.65653	IP_peak_1601
chr3	227187327	227187537	211	227187482	22.22	10.3637	4.70559	6.0322	IP_peak_1602
chr3	227199014	227199221	208	227199106	27.4	14.2995	5.67975	9.46961	IP_peak_1603
chr3	228196414	228196641	228	228196523	19.99	13.1909	6.99789	8.48669	IP_peak_1604
chr3	229214534	229214922	389	229214813	15.55	6.20723	3.76628	2.70935	IP_peak_1605
chr3	229226542	229226955	414	229226818	21.47	15.2574	7.49156	10.3285	IP_peak_1606
chr3	229235156	229235562	407	229235483	12.59	5.10948	3.58028	1.92677	IP_peak_1607
chr3	229385660	229385925	266	229385790	20.73	8.71601	4.34683	4.69286	IP_peak_1608
chr3	229617363	229617566	204	229617454	13.33	6.03439	3.89844	2.57806	IP_peak_1609
chr3	229773897	229774149	253	229774023	15.55	6.9063	4.13766	3.2409	IP_peak_1610
chr3	230723469	230723715	247	230723627	13.33	6.59338	4.21933	3.02597	IP_peak_1611
chr3	230958956	230959193	238	230959074	19.99	10.6097	5.53133	6.24568	IP_peak_1612
chr3	231354003	231354226	224	231354091	14.81	8.41215	5.27004	4.43599	IP_peak_1613
chr3	231872961	231873361	401	231872982	12.59	5.86034	4.02495	2.48598	IP_peak_1614
chr3	232967147	232967369	223	232967217	22.96	9.83256	4.61297	5.61545	IP_peak_1615
chr3	233057214	233057506	293	233057331	15.55	10.7172	6.37206	6.34479	IP_peak_1616
chr3	233190894	233191127	234	233191038	27.4	13.8067	5.46854	9.03286	IP_peak_1617
chr3	233202855	233203148	294	233203029	19.25	7.03399	3.62151	3.32348	IP_peak_1618
chr3	233235191	233235415	225	233235361	25.18	6.4496	2.90858	2.91441	IP_peak_1619
chr3	233887381	233887962	582	233887540	12.59	7.79157	5.23167	3.95327	IP_peak_1620
chr3	234163621	234163888	268	234163772	26.66	8.13604	3.45728	4.21859	IP_peak_1621
chr3	234517111	234517328	218	234517222	14.81	8.41215	5.27004	4.43599	IP_peak_1622
chr3	234624459	234624675	217	234624570	24.44	14.5125	6.35918	9.66451	IP_peak_1623
chr3	234626965	234627167	203	234627110	14.81	6.95395	4.39691	3.257	IP_peak_1624
chr3	234770103	234770357	255	234770219	20.73	8.71601	4.34683	4.69286	IP_peak_1625
chr3	235211241	235211511	271	235211264	14.07	4.70046	3.01392	1.65653	IP_peak_1626
chr3	235467118	235467479	362	235467343	32.58	24.361	9.33947	18.579	IP_peak_1627
chr3	236168057	236168256	200	236168217	14.81	8.41215	5.27004	4.43599	IP_peak_1628
chr3	236187108	236187317	210	236187185	11.85	5.86499	4.2827	2.48598	IP_peak_1629
chr3	236290219	236290457	239	236290417	11.11	5.07996	3.56518	1.90465	IP_peak_1630
chr3	236534986	236535217	232	236535087	15.55	6.9063	4.13766	3.2409	IP_peak_1631
chr3	236812624	236812837	214	236812709	24.44	14.5283	6.36701	9.67865	IP_peak_1632
chr3	236841575	236842076	502	236841780	15.55	7.27302	4.33788	3.53501	IP_peak_1633
chr3	236961645	236961868	224	236961756	25.92	20.7377	9.62362	15.2854	IP_peak_1634
chr3	237108865	237109077	213	237108963	14.07	9.71375	5.80186	5.51105	IP_peak_1635
chr3	237758114	237758327	214	237758231	27.4	17.3804	7.09968	12.2496	IP_peak_1636
chr4	1266477	1267066	590	1266591	17.03	14.886	8.20354	10.0097	IP_peak_1637
chr4	2056795	2057037	243	2056915	15.55	9.31879	5.51688	5.16406	IP_peak_1638
chr4	3289036	3289289	254	3289176	24.44	10.5503	4.5484	6.19687	IP_peak_1639
chr4	3544454	3544674	221	3544604	13.33	6.46725	4.1462	2.9251	IP_peak_1640
chr4	4559225	4559529	305	4559433	11.85	10.1713	7.14304	5.91349	IP_peak_1641
chr4	4640301	4640529	229	4640409	9.63	6.95302	5.31329	3.257	IP_peak_1642
chr4	5844419	5844663	245	5844596	18.51	8.35454	4.42024	4.41372	IP_peak_1643
chr4	6082568	6082774	207	6082741	17.03	5.26629	3.00527	2.05449	IP_peak_1644
chr4	6611805	6612305	501	6612228	13.33	7.54171	4.7816	3.74628	IP_peak_1645
chr4	6682252	6682495	244	6682426	15.55	7.3144	4.3607	3.56103	IP_peak_1646
chr4	7105627	7105857	231	7105670	13.33	6.99534	4.45507	3.29046	IP_peak_1647
chr4	7249729	7249940	212	7249832	31.84	14.7116	5.30436	9.84843	IP_peak_1648
chr4	9939258	9939546	289	9939305	8.15	6.57416	4.97414	3.0136	IP_peak_1649
chr4	11232136	11232439	304	11232192	11.11	5.00958	3.52375	1.86425	IP_peak_1650
chr4	11445750	11445997	248	11445883	26.66	7.66427	3.29741	3.84329	IP_peak_1651
chr4	12379500	12379725	226	12379599	17.03	11.2084	6.01055	6.7729	IP_peak_1652
chr4	12488840	12489098	259	12488996	17.77	7.87434	4.39154	4.02961	IP_peak_1653
chr4	13218746	13219026	281	13218829	8.89	4.39007	3.83566	1.42256	IP_peak_1654
chr4	13653287	13653514	228	13653409	33.32	14.9746	5.05454	10.0862	IP_peak_1655
chr4	13882929	13883285	357	13883214	14.81	6.17368	3.95253	2.6867	IP_peak_1656
chr4	14007928	14008163	236	14008034	31.84	15.1537	5.47363	10.2463	IP_peak_1657
chr4	14206748	14207214	467	14206820	15.55	6.9063	4.13766	3.2409	IP_peak_1658
chr4	14473372	14473618	247	14473448	9.63	4.33257	3.54219	1.38704	IP_peak_1659
chr4	15467555	15467903	349	15467748	24.44	14.5125	6.35918	9.66451	IP_peak_1660
chr4	15536138	15536611	474	15536232	11.85	5.86499	4.2827	2.48598	IP_peak_1661
chr4	15550605	15550885	281	15550727	10.37	9.04472	6.3527	4.97113	IP_peak_1662
chr4	15848598	15848948	351	15848723	15.55	7.61427	4.52743	3.81158	IP_peak_1663
chr4	16112808	16113009	202	16112952	11.85	5.87225	4.28739	2.48643	IP_peak_1664
chr4	16852948	16853189	242	16853052	16.29	13.2637	7.59082	8.5557	IP_peak_1665
chr4	17933958	17934218	261	17934094	10.37	6.55538	4.74082	2.99803	IP_peak_1666
chr4	18216338	18216646	309	18216391	14.81	6.17368	3.95253	2.6867	IP_peak_1667
chr4	18676380	18676600	221	18676481	15.55	9.91125	5.87524	5.68923	IP_peak_1668
chr4	19156234	19156772	539	19156692	16.29	7.66459	4.32278	3.84329	IP_peak_1669
chr4	19238368	19238613	246	19238405	13.33	6.42601	4.12238	2.89387	IP_peak_1670
chr4	19248770	19249115	346	19248866	9.63	6.88132	5.26504	3.22567	IP_peak_1671
chr4	21073146	21073353	208	21073295	10.37	9.04472	6.3527	4.97113	IP_peak_1672
chr4	21658364	21658630	267	21658553	19.25	7.99138	4.05063	4.10336	IP_peak_1673
chr4	22434941	22435140	200	22434987	14.07	8.41215	5.02321	4.43599	IP_peak_1674
chr4	22445205	22445496	292	22445328	25.18	16.1648	6.89707	11.1586	IP_peak_1675
chr4	23024682	23025068	387	23024734	14.81	7.39493	4.65543	3.62875	IP_peak_1676
chr4	23358620	23358846	227	23358757	28.88	13.2173	5.15868	8.51048	IP_peak_1677
chr4	23388260	23388504	245	23388436	8.89	5.94877	4.94304	2.50782	IP_peak_1678
chr4	24042413	24042617	205	24042513	14.81	10.0156	6.28007	5.78218	IP_peak_1679
chr4	24828627	24828843	217	24828725	17.77	13.6601	7.76456	8.90972	IP_peak_1680
chr4	25535066	25535376	311	25535167	17.77	6.6154	3.75936	3.03411	IP_peak_1681
chr4	25759815	25760018	204	25759931	46.65	12.3643	3.36089	7.79597	IP_peak_1682
chr4	25785062	25785424	363	25785418	10.37	5.08049	3.78903	1.90465	IP_peak_1683
chr4	25952733	25952993	261	25952901	14.81	4.70046	3.16202	1.65653	IP_peak_1684
chr4	26611795	26612112	318	26611903	14.07	8.19827	4.89816	4.27699	IP_peak_1685
chr4	27263176	27263471	296	27263368	13.33	5.46828	3.58228	2.19678	IP_peak_1686
chr4	27659352	27659661	310	27659577	14.81	4.70046	3.16202	1.65653	IP_peak_1687
chr4	30344721	30344973	253	30344872	14.07	12.5229	7.53481	7.92429	IP_peak_1688
chr4	30883967	30884212	246	30884121	14.07	7.39493	4.43738	3.62875	IP_peak_1689
chr4	31051342	31051625	284	31051483	31.84	15.1537	5.47363	10.2463	IP_peak_1690
chr4	31099510	31099745	236	31099642	18.51	11.4963	6.10459	7.00949	IP_peak_1691
chr4	31841790	31842112	323	31842004	14.81	7.88123	4.94624	4.03034	IP_peak_1692
chr4	32164079	32164292	214	32164082	11.85	4.43403	3.38517	1.45426	IP_peak_1693
chr4	32582132	32582343	212	32582159	14.07	4.70046	3.01392	1.65653	IP_peak_1694
chr4	34466957	34467205	249	34467078	22.96	21.1058	10.8987	15.615	IP_peak_1695
chr4	34716747	34717141	395	34716816	8.89	6.74937	5.49627	3.13798	IP_peak_1696
chr4	35328368	35329103	736	35328881	13.33	7.53305	4.77637	3.74136	IP_peak_1697
chr4	36792484	36792702	219	36792609	18.51	11.4963	6.10459	7.00949	IP_peak_1698
chr4	37287915	37288187	273	37288079	17.03	11.2084	6.01055	6.7729	IP_peak_1699
chr4	38224656	38224874	219	38224860	18.51	4.75456	2.78752	1.68107	IP_peak_1700
chr4	38255236	38255457	222	38255385	10.37	5.08049	3.78903	1.90465	IP_peak_1701
chr4	38640083	38640283	201	38640147	11.85	10.2289	7.18039	5.92154	IP_peak_1702
chr4	38879661	38880218	558	38879806	14.81	6.17368	3.95253	2.6867	IP_peak_1703
chr4	39891884	39892291	408	39892163	16.29	10.2513	5.76371	5.93275	IP_peak_1704
chr4	39986111	39986350	240	39986192	14.81	8.41215	5.27004	4.43599	IP_peak_1705
chr4	40590772	40590982	211	40590878	17.77	7.27668	4.08615	3.53566	IP_peak_1706
chr4	40994136	40994353	218	40994271	21.47	11.7967	5.61867	7.27929	IP_peak_1707
chr4	41234793	41235038	246	41234919	14.07	12.5229	7.53481	7.92429	IP_peak_1708
chr4	41691909	41692115	207	41691989	33.32	14.5376	4.90325	9.68456	IP_peak_1709
chr4	42413553	42413771	219	42413597	16.29	5.94584	3.45823	2.50782	IP_peak_1710
chr4	44159616	44159838	223	44159726	12.59	11.4476	7.59423	6.9664	IP_peak_1711
chr4	44357172	44357372	201	44357244	12.59	6.6833	4.52953	3.08343	IP_peak_1712
chr4	45242461	45242796	336	45242645	22.96	10.6674	4.99726	6.29825	IP_peak_1713
chr4	45361035	45361266	232	45361175	14.81	7.88123	4.94624	4.03034	IP_peak_1714
chr4	46091364	46091585	222	46091421	16.29	7.66459	4.32278	3.84329	IP_peak_1715
chr4	46250935	46251153	219	46251074	14.81	12.5229	7.90506	7.92429	IP_peak_1716
chr4	47918000	47918213	214	47918099	11.85	8.46081	6.00903	4.46034	IP_peak_1717
chr4	48931775	48932003	229	48931917	34.06	18.2152	6.05361	13.003	IP_peak_1718
chr4	49205310	49205691	382	49205552	30.36	24.2451	9.8113	18.4774	IP_peak_1719
chr4	49951803	49952152	350	49952136	22.96	4.94366	2.66174	1.82903	IP_peak_1720
chr4	50257124	50257552	429	50257238	11.85	9.70642	6.83935	5.50844	IP_peak_1721
chr4	51048115	51048334	220	51048217	24.44	18.4988	8.4789	13.2557	IP_peak_1722
chr4	51107141	51107367	227	51107216	11.85	8.71872	6.18224	4.69417	IP_peak_1723
chr4	52557725	52558115	391	52557782	19.99	7.99138	4.19873	4.10336	IP_peak_1724
chr4	53185720	53185936	217	53185841	14.07	8.41215	5.02321	4.43599	IP_peak_1725
chr4	53186798	53187018	221	53186945	27.4	7.53378	3.15541	3.74149	IP_peak_1726
chr4	53292173	53292427	255	53292311	13.33	8.22267	5.19714	4.28996	IP_peak_1727
chr4	53695598	53695979	382	53695979	12.59	4.79185	3.39715	1.69879	IP_peak_1728
chr4	53719223	53719445	223	53719337	23.7	11.9525	5.37564	7.42144	IP_peak_1729
chr4	54704443	54704793	351	54704672	31.1	15.1537	5.35021	10.2463	IP_peak_1730
chr4	55572714	55573233	520	55573170	14.81	8.19827	5.13885	4.27699	IP_peak_1731
chr4	56033366	56033647	282	56033600	22.22	6.99767	3.31646	3.29046	IP_peak_1732
chr4	56601476	56601674	199	56601558	19.25	6.46191	3.37553	2.92013	IP_peak_1733
chr4	56919191	56919576	386	56919453	11.85	9.28481	6.56042	5.14208	IP_peak_1734
chr4	57393086	57393338	253	57393210	13.33	5.16359	3.41596	1.97116	IP_peak_1735
chr4	57687862	57688171	310	57688072	14.81	4.70046	3.16202	1.65653	IP_peak_1736
chr4	58494578	58494866	289	58494744	17.77	6.60524	3.75443	3.02597	IP_peak_1737
chr4	60094745	60095033	289	60094979	14.81	7.88123	4.94624	4.03034	IP_peak_1738
chr4	60365542	60365821	280	60365651	17.77	16.2172	9.38607	11.1952	IP_peak_1739
chr4	60488105	60488343	239	60488192	14.81	5.52737	3.59777	2.24261	IP_peak_1740
chr4	61104458	61104702	245	61104473	13.33	6.18668	3.98503	2.69235	IP_peak_1741
chr4	61540697	61540979	283	61540818	14.07	6.17368	3.7674	2.6867	IP_peak_1742
chr4	62105941	62106143	203	62106052	11.85	9.08008	6.42405	4.9742	IP_peak_1743
chr4	62509512	62509764	253	62509710	11.85	5.86499	4.2827	2.48598	IP_peak_1744
chr4	62628882	62629098	217	62628935	12.59	5.86034	4.02495	2.48598	IP_peak_1745
chr4	63656598	63656807	210	63656753	9.63	6.51422	5.01688	2.96866	IP_peak_1746
chr4	63723227	63723672	446	63723362	10.37	5.08049	3.78903	1.90465	IP_peak_1747
chr4	64987539	64987771	233	64987690	8.89	5.94877	4.94304	2.50782	IP_peak_1748
chr4	65754433	65754697	265	65754609	17.77	10.5565	5.87292	6.19848	IP_peak_1749
chr4	65915977	65916312	336	65916099	15.55	13.7287	8.27531	8.96296	IP_peak_1750
chr4	66803016	66803269	254	66803143	19.99	10.8286	5.65024	6.45081	IP_peak_1751
chr4	66921193	66921518	326	66921346	18.51	11.1072	5.88405	6.69639	IP_peak_1752
chr4	67020327	67020723	397	67020639	8.89	6.7918	5.52501	3.14808	IP_peak_1753
chr4	67372389	67372847	459	67372528	10.37	7.14194	5.12493	3.41665	IP_peak_1754
chr4	67727218	67727423	206	67727367	17.03	7.64224	4.1033	3.83283	IP_peak_1755
chr4	68436625	68437196	572	68436667	12.59	6.23278	4.25123	2.7291	IP_peak_1756
chr4	68508353	68508602	250	68508430	11.11	4.74159	3.36721	1.67061	IP_peak_1757
chr4	68521122	68521455	334	68521316	25.92	13.6595	5.8592	8.90934	IP_peak_1758
chr4	69170925	69171125	201	69171020	13.33	7.53305	4.77637	3.74136	IP_peak_1759
chr4	69899391	69899606	216	69899518	11.85	5.87225	4.28739	2.48643	IP_peak_1760
chr4	70544932	70545154	223	70545034	15.55	7.74856	4.60285	3.91603	IP_peak_1761
chr4	70988913	70989260	348	70988979	13.33	7.53305	4.77637	3.74136	IP_peak_1762
chr4	73536478	73536679	202	73536612	14.81	9.3592	5.86165	5.20146	IP_peak_1763
chr4	74053189	74053506	318	74053346	14.81	12.5229	7.90506	7.92429	IP_peak_1764
chr4	74724069	74724280	212	74724091	11.85	5.53437	4.07042	2.24841	IP_peak_1765
chr4	75501734	75501969	236	75501826	14.81	5.65044	3.66437	2.35543	IP_peak_1766
chr4	75579718	75580163	446	75579909	17.03	8.91587	4.75091	4.86282	IP_peak_1767
chr4	75982154	75982692	539	75982200	14.07	7.39493	4.43738	3.62875	IP_peak_1768
chr4	76360433	76360708	276	76360586	23.7	6.41011	3.08702	2.87844	IP_peak_1769
chr4	77000722	77000954	233	77000834	14.81	13.9785	8.83577	9.17919	IP_peak_1770
chr4	77336782	77337168	387	77336936	23.7	13.5895	6.17405	8.84461	IP_peak_1771
chr4	78142293	78142546	254	78142421	17.03	8.44714	4.50791	4.44986	IP_peak_1772
chr4	78934929	78935177	249	78935058	17.03	8.03484	4.29862	4.12963	IP_peak_1773
chr4	80552637	80552883	247	80552708	11.11	6.87683	4.66147	3.22178	IP_peak_1774
chr4	81589895	81590125	231	81589995	23.7	13.5895	6.17405	8.84461	IP_peak_1775
chr4	81679640	81679972	333	81679684	14.81	4.70046	3.16202	1.65653	IP_peak_1776
chr4	82620424	82620651	228	82620550	15.55	8.53176	5.05168	4.52567	IP_peak_1777
chr4	84978968	84979330	363	84979281	8.15	6.7918	5.11116	3.14808	IP_peak_1778
chr4	85911168	85911412	245	85911371	13.33	5.46828	3.58228	2.19678	IP_peak_1779
chr4	87373841	87374066	226	87373971	28.14	14.649	5.61113	9.79073	IP_peak_1780
chr4	87741528	87741953	426	87741841	14.07	13.9055	8.37812	9.12463	IP_peak_1781
chr4	87849666	87850088	423	87850024	13.33	6.18668	3.98503	2.69235	IP_peak_1782
chr4	88192466	88192706	241	88192584	12.59	9.52147	6.35537	5.33952	IP_peak_1783
chr4	88365335	88365563	229	88365475	15.55	7.74856	4.60285	3.91603	IP_peak_1784
chr4	89973882	89974280	399	89973888	14.07	6.18239	3.77204	2.69131	IP_peak_1785
chr4	90631290	90631500	211	90631415	11.11	5.86499	4.03586	2.48598	IP_peak_1786
chr4	91162291	91162710	420	91162329	17.77	7.79585	4.35089	3.95704	IP_peak_1787
chr4	93552688	93552929	242	93552747	16.29	8.56895	4.80879	4.55798	IP_peak_1788
chr4	95488072	95488335	264	95488234	24.44	12.7976	5.53683	8.13398	IP_peak_1789
chr4	96665857	96666077	221	96665962	18.51	17.4972	9.75633	12.3532	IP_peak_1790
chr4	97076853	97077121	269	97076970	18.51	8.81339	4.65168	4.77157	IP_peak_1791
chr4	101255464	101255685	222	101255603	14.81	13.9785	8.83577	9.17919	IP_peak_1792
chr4	101372221	101372555	335	101372358	18.51	9.80279	5.16831	5.5911	IP_peak_1793
chr4	101470349	101470580	232	101470547	10.37	5.08705	3.79318	1.90864	IP_peak_1794
chr4	101471473	101471676	204	101471532	11.85	6.34222	4.59345	2.81794	IP_peak_1795
chr4	102035954	102036236	283	102035992	17.03	6.60524	3.60633	3.02597	IP_peak_1796
chr4	102036556	102036846	291	102036684	17.03	12.8909	6.99604	8.22107	IP_peak_1797
chr4	104562956	104563174	219	104563044	30.36	14.3451	5.22679	9.50979	IP_peak_1798
chr4	105461646	105462219	574	105462174	11.85	5.86499	4.2827	2.48598	IP_peak_1799
chr4	107722710	107723024	315	107722869	50.35	32.6708	8.55907	25.9987	IP_peak_1800
chr4	109959563	109959812	250	109959664	14.81	9.71375	6.08696	5.51105	IP_peak_1801
chr4	110801674	110801879	206	110801751	14.81	13.9785	8.83577	9.17919	IP_peak_1802
chr4	113774198	113774501	304	113774335	13.33	7.08987	4.51108	3.36934	IP_peak_1803
chr4	117821911	117822521	611	117822449	13.33	7.64851	4.84618	3.83894	IP_peak_1804
chr4	119058610	119059069	460	119058691	21.47	12.631	6.04883	8.01485	IP_peak_1805
chr4	119906892	119907120	229	119907000	30.36	13.4947	4.90691	8.76265	IP_peak_1806
chr4	121355162	121355440	279	121355241	14.07	6.17368	3.7674	2.6867	IP_peak_1807
chr4	121465602	121465863	262	121465698	39.99	41.0905	16.1528	33.6478	IP_peak_1808
chr4	122936627	122936941	315	122936859	8.15	5.94877	4.57278	2.50782	IP_peak_1809
chr4	123169639	123169882	244	123169733	15.55	9.26782	5.48636	5.12667	IP_peak_1810
chr4	123569700	123570077	378	123569992	14.07	7.39493	4.43738	3.62875	IP_peak_1811
chr4	124286424	124286715	292	124286588	14.07	12.5229	7.53481	7.92429	IP_peak_1812
chr4	125121281	125121487	207	125121375	13.33	12.6982	8.00808	8.05061	IP_peak_1813
chr4	125443427	125443630	204	125443530	22.22	8.40735	3.8692	4.43599	IP_peak_1814
chr4	126148880	126149339	460	126149017	17.03	8.44714	4.50791	4.44986	IP_peak_1815
chr4	126210753	126210995	243	126210864	14.81	13.9055	8.78981	9.12463	IP_peak_1816
chr4	126444787	126445039	253	126444909	30.36	16.9306	6.27215	11.8408	IP_peak_1817
chr4	128060790	128061006	217	128060876	12.59	9.25589	6.18217	5.11636	IP_peak_1818
chr4	128171259	128171500	242	128171395	49.61	22.7291	5.62377	17.0975	IP_peak_1819
chr4	128490132	128490345	214	128490263	16.29	7.66459	4.32278	3.84329	IP_peak_1820
chr4	128907460	128907988	529	128907546	17.03	15.9392	8.84644	10.9577	IP_peak_1821
chr4	130296719	130296957	239	130296936	14.07	6.95395	4.19097	3.257	IP_peak_1822
chr4	130362518	130362753	236	130362608	14.81	6.87057	4.34861	3.22178	IP_peak_1823
chr4	130414185	130414786	602	130414370	13.33	11.3449	7.16456	6.88378	IP_peak_1824
chr4	130451597	130451869	273	130451749	12.59	6.6833	4.52953	3.08343	IP_peak_1825
chr4	130693338	130693582	245	130693442	19.99	18.7993	10.4968	13.5207	IP_peak_1826
chr4	130820510	130820775	266	130820622	11.11	9.08008	6.0538	4.9742	IP_peak_1827
chr4	131203284	131203570	287	131203388	8.89	5.31912	4.49769	2.08239	IP_peak_1828
chr4	131268158	131268412	255	131268264	31.1	17.8356	6.42025	12.6563	IP_peak_1829
chr4	132987677	132988079	403	132987948	17.03	11.2199	6.01713	6.78247	IP_peak_1830
chr4	135057486	135057697	212	135057567	17.77	6.60524	3.75443	3.02597	IP_peak_1831
chr4	135695798	135696049	252	135695863	13.33	7.04236	4.4829	3.32684	IP_peak_1832
chr4	135945716	135946146	431	135946071	14.07	6.18239	3.77204	2.69131	IP_peak_1833
chr4	136001816	136002107	292	136001962	16.29	8.56895	4.80879	4.55798	IP_peak_1834
chr4	136726351	136726759	409	136726566	14.81	6.17368	3.95253	2.6867	IP_peak_1835
chr4	138330428	138330676	249	138330554	11.11	5.87225	4.04028	2.48643	IP_peak_1836
chr4	138416899	138417337	439	138417086	10.37	8.99213	6.31965	4.93446	IP_peak_1837
chr4	140239421	140239682	262	140239442	9.63	4.33257	3.54219	1.38704	IP_peak_1838
chr4	140996164	140996398	235	140996295	15.55	6.9063	4.13766	3.2409	IP_peak_1839
chr4	141176560	141176780	221	141176637	14.81	6.78868	4.30137	3.14808	IP_peak_1840
chr4	141759801	141760111	311	141759906	22.22	12.6839	5.8038	8.04772	IP_peak_1841
chr4	143035622	143035911	290	143035674	14.81	7.88123	4.94624	4.03034	IP_peak_1842
chr4	143537259	143537508	250	143537279	10.37	5.08049	3.78903	1.90465	IP_peak_1843
chr4	144244480	144244687	208	144244560	11.11	10.1713	6.73135	5.91349	IP_peak_1844
chr4	145067483	145067703	221	145067592	17.03	6.60524	3.60633	3.02597	IP_peak_1845
chr4	145149263	145149548	286	145149271	14.07	4.70046	3.01392	1.65653	IP_peak_1846
chr4	146090815	146091052	238	146090969	31.84	17.8556	6.57698	12.6748	IP_peak_1847
chr4	146598364	146599032	669	146598861	17.03	14.6461	8.05716	9.79014	IP_peak_1848
chr4	147675365	147675585	221	147675519	11.85	5.15179	3.82825	1.96376	IP_peak_1849
chr4	147966056	147966303	248	147966153	17.03	6.60524	3.60633	3.02597	IP_peak_1850
chr4	148977368	148977602	235	148977542	19.99	6.47282	3.50373	2.92993	IP_peak_1851
chr4	149101406	149101640	235	149101466	8.89	5.26223	4.4572	2.05449	IP_peak_1852
chr4	149187316	149187736	421	149187659	29.62	17.2636	6.66513	12.1486	IP_peak_1853
chr4	151006379	151006697	319	151006381	12.59	4.5139	3.23943	1.51844	IP_peak_1854
chr4	152448988	152449188	201	152449103	11.85	9.08008	6.42405	4.9742	IP_peak_1855
chr4	153667059	153667315	257	153667300	8.15	6.6606	5.02875	3.0762	IP_peak_1856
chr4	155102226	155102436	211	155102230	14.07	5.23506	3.28021	2.03277	IP_peak_1857
chr4	155125879	155126105	227	155126070	17.03	5.76591	3.22428	2.43702	IP_peak_1858
chr4	155133353	155133768	416	155133601	13.33	10.3262	6.51906	5.9967	IP_peak_1859
chr4	155582104	155582303	200	155582196	11.11	9.28481	6.18231	5.14208	IP_peak_1860
chr4	155939957	155940155	199	155940027	17.77	7.06909	3.9823	3.35238	IP_peak_1861
chr4	156152373	156152592	220	156152486	11.11	8.21734	5.50838	4.28607	IP_peak_1862
chr4	157199343	157199595	253	157199475	35.54	16.0864	5.22061	11.0865	IP_peak_1863
chr4	158521950	158522185	236	158522062	11.85	5.86499	4.2827	2.48598	IP_peak_1864
chr4	158530241	158530481	241	158530374	42.21	26.2599	7.72628	20.2938	IP_peak_1865
chr4	160539465	160539692	228	160539567	19.99	9.75361	5.07725	5.54861	IP_peak_1866
chr4	161083355	161083564	210	161083428	14.07	7.83033	4.6853	3.9899	IP_peak_1867
chr4	161149800	161150318	519	161149994	17.03	7.64224	4.1033	3.83283	IP_peak_1868
chr4	161308311	161308572	262	161308488	14.07	4.70046	3.01392	1.65653	IP_peak_1869
chr4	161748003	161748395	393	161748325	11.11	7.49341	5.04966	3.71653	IP_peak_1870
chr4	162344581	162344825	245	162344582	16.29	4.70182	2.88186	1.65653	IP_peak_1871
chr4	162761735	162761936	202	162761851	11.11	5.45454	3.78789	2.19576	IP_peak_1872
chr4	165006172	165006373	202	165006328	8.15	6.74937	5.08458	3.13798	IP_peak_1873
chr4	165276988	165277191	204	165276999	14.07	6.62921	4.01271	3.04716	IP_peak_1874
chr4	165278945	165279244	300	165279184	13.33	5.7457	3.73607	2.41947	IP_peak_1875
chr4	165437153	165437552	400	165437292	14.07	6.17368	3.7674	2.6867	IP_peak_1876
chr4	165444295	165444671	377	165444320	11.11	4.90662	3.46337	1.79619	IP_peak_1877
chr4	165510224	165510423	200	165510298	27.4	11.2498	4.44345	6.80879	IP_peak_1878
chr4	166238180	166238407	228	166238279	17.77	6.46293	3.68567	2.921	IP_peak_1879
chr4	166250451	166250755	305	166250455	11.11	4.43403	3.19006	1.45426	IP_peak_1880
chr4	166536760	166537010	251	166536842	12.59	5.10948	3.58028	1.92677	IP_peak_1881
chr4	166558670	166559087	418	166559012	13.33	6.59338	4.21933	3.02597	IP_peak_1882
chr4	169182273	169182650	378	169182492	14.81	7.39493	4.65543	3.62875	IP_peak_1883
chr4	170701659	170701947	289	170701840	36.28	32.8458	12.4283	26.1511	IP_peak_1884
chr4	171228869	171229306	438	171229231	11.11	7.49341	5.04966	3.71653	IP_peak_1885
chr4	171277817	171278097	281	171278060	10.37	5.99612	4.37637	2.54422	IP_peak_1886
chr4	172243216	172243452	237	172243319	14.81	8.42152	5.27581	4.44104	IP_peak_1887
chr4	172692148	172692428	281	172692327	10.37	7.99793	5.68354	4.10336	IP_peak_1888
chr4	174530962	174531179	218	174531061	16.29	9.40861	5.27771	5.24663	IP_peak_1889
chr4	174563825	174564088	264	174563836	14.07	4.70046	3.01392	1.65653	IP_peak_1890
chr4	174659550	174659814	265	174659693	37.03	20.2698	6.33755	14.8599	IP_peak_1891
chr4	174724554	174724952	399	174724719	12.59	6.6833	4.52953	3.08343	IP_peak_1892
chr4	174858821	174859040	220	174858867	13.33	6.46725	4.1462	2.9251	IP_peak_1893
chr4	177005737	177005985	249	177005863	16.29	10.2513	5.76371	5.93275	IP_peak_1894
chr4	179860591	179860895	305	179860668	25.18	13.132	5.46068	8.44353	IP_peak_1895
chr4	179869146	179869406	261	179869290	12.59	5.01355	3.52465	1.86803	IP_peak_1896
chr4	180694226	180694459	234	180694255	28.88	5.32932	2.48998	2.09195	IP_peak_1897
chr4	180816827	180817123	297	180816965	15.55	5.31046	3.31013	2.08239	IP_peak_1898
chr4	181398179	181398411	233	181398324	23.7	7.1101	3.34206	3.38726	IP_peak_1899
chr4	181912236	181912449	214	181912321	57.76	16.5457	3.67247	11.4856	IP_peak_1900
chr4	182323438	182323933	496	182323501	17.03	11.8836	6.40098	7.35512	IP_peak_1901
chr4	182424825	182425480	656	182424884	18.51	8.39477	4.44032	4.43599	IP_peak_1902
chr4	182584698	182584899	202	182584889	10.37	4.71	3.55622	1.65653	IP_peak_1903
chr4	183447437	183447685	249	183447557	39.99	30.0967	10.2468	23.7179	IP_peak_1904
chr4	184147961	184148543	583	184148090	22.22	8.40735	3.8692	4.43599	IP_peak_1905
chr4	184744713	184744980	268	184744853	39.99	36.7173	13.6624	29.6892	IP_peak_1906
chr4	185177167	185177371	205	185177302	13.33	12.6982	8.00808	8.05061	IP_peak_1907
chr4	186465277	186465579	303	186465422	20.73	8.71601	4.34683	4.69286	IP_peak_1908
chr4	187262797	187263002	206	187262882	14.07	6.17368	3.7674	2.6867	IP_peak_1909
chr4	187669445	187669917	473	187669456	11.85	5.86499	4.2827	2.48598	IP_peak_1910
chr4	187928500	187928740	241	187928592	32.58	14.4107	5.01928	9.57431	IP_peak_1911
chr4	187952274	187952517	244	187952417	14.81	4.70046	3.16202	1.65653	IP_peak_1912
chr4	188542323	188542576	254	188542525	15.55	6.9063	4.13766	3.2409	IP_peak_1913
chr4	189566998	189567210	213	189567126	11.85	5.86499	4.2827	2.48598	IP_peak_1914
chr4	190256871	190257116	246	190257015	17.03	10.9459	5.86092	6.54921	IP_peak_1915
chr4	190341868	190342072	205	190341960	25.92	12.6201	5.38354	8.00641	IP_peak_1916
chr4	190661343	190661711	369	190661605	11.85	9.08008	6.42405	4.9742	IP_peak_1917
chr4	191955028	191955293	266	191955130	13.33	7.04236	4.4829	3.32684	IP_peak_1918
chr4	193097455	193097723	269	193097581	65.16	26.636	5.08958	20.6239	IP_peak_1919
chr4	194311253	194311494	242	194311383	13.33	7.53305	4.77637	3.74136	IP_peak_1920
chr4	194316609	194316895	287	194316799	18.51	9.26425	4.88417	5.12325	IP_peak_1921
chr4	194604648	194605142	495	194604674	12.59	6.6833	4.52953	3.08343	IP_peak_1922
chr4	195144318	195144533	216	195144422	19.25	13.1909	6.75105	8.48669	IP_peak_1923
chr4	195439027	195439249	223	195439112	11.85	5.45454	4.01956	2.19576	IP_peak_1924
chr4	196373081	196373400	320	196373200	11.85	5.45454	4.01956	2.19576	IP_peak_1925
chr4	197337747	197337959	213	197337869	9.63	7.03942	5.37132	3.32684	IP_peak_1926
chr4	198147071	198147313	243	198147156	14.81	8.41215	5.27004	4.43599	IP_peak_1927
chr4	198479976	198480289	314	198480150	26.66	20.7635	9.2295	15.3052	IP_peak_1928
chr4	198773876	198774106	231	198773935	14.81	6.17368	3.95253	2.6867	IP_peak_1929
chr4	198843422	198843882	461	198843821	16.29	5.94584	3.45823	2.50782	IP_peak_1930
chr4	199257124	199257347	224	199257213	12.59	11.4476	7.59423	6.9664	IP_peak_1931
chr4	200514448	200514712	265	200514546	10.37	7.99793	5.68354	4.10336	IP_peak_1932
chr4	201324687	201324930	244	201324741	11.85	9.08008	6.42405	4.9742	IP_peak_1933
chr4	202115347	202115551	205	202115489	16.29	6.57156	3.76377	3.01213	IP_peak_1934
chr4	202175649	202175879	231	202175790	14.07	6.17368	3.7674	2.6867	IP_peak_1935
chr4	203320191	203320400	210	203320331	11.85	5.86499	4.2827	2.48598	IP_peak_1936
chr4	203321093	203321325	233	203321213	20.73	8.71601	4.34683	4.69286	IP_peak_1937
chr4	203830689	203830899	211	203830802	18.51	9.25272	4.87816	5.11636	IP_peak_1938
chr4	204197117	204197406	290	204197221	17.03	5.26629	3.00527	2.05449	IP_peak_1939
chr4	204604984	204605202	219	204605070	11.85	5.86499	4.2827	2.48598	IP_peak_1940
chr4	204924419	204924962	544	204924890	12.59	10.1966	6.7943	5.92154	IP_peak_1941
chr4	205214566	205214796	231	205214633	20.73	4.83877	2.71677	1.73702	IP_peak_1942
chr4	206155135	206155342	208	206155237	15.55	8.22389	4.87347	4.28996	IP_peak_1943
chr4	206499752	206500294	543	206500284	16.29	4.70182	2.88186	1.65653	IP_peak_1944
chr4	206717890	206718160	271	206718066	27.4	14.3694	5.71004	9.53354	IP_peak_1945
chr4	206758219	206758490	272	206758309	15.55	8.85889	5.24342	4.81549	IP_peak_1946
chr4	207115868	207116108	241	207115945	11.11	9.08008	6.0538	4.9742	IP_peak_1947
chr4	207294281	207294523	243	207294445	13.33	7.81348	4.94639	3.97433	IP_peak_1948
chr4	208195470	208195785	316	208195502	18.51	5.85335	3.25211	2.48598	IP_peak_1949
chr4	208377316	208377868	553	208377766	19.99	9.47702	4.93428	5.2971	IP_peak_1950
chr4	208906385	208906584	200	208906476	14.81	13.0437	8.24092	8.36073	IP_peak_1951
chr4	210056828	210057135	308	210056979	19.25	6.46191	3.37553	2.92013	IP_peak_1952
chr4	210083732	210083952	221	210083857	19.99	6.46191	3.49894	2.92013	IP_peak_1953
chr4	210940807	210941028	222	210940848	17.77	6.60524	3.75443	3.02597	IP_peak_1954
chr4	211246077	211246292	216	211246154	12.59	6.64305	4.50448	3.06014	IP_peak_1955
chr4	211460124	211460326	203	211460213	25.18	12.1679	5.04076	7.61489	IP_peak_1956
chr4	211954716	211954991	276	211954821	11.85	5.86499	4.2827	2.48598	IP_peak_1957
chr4	212099742	212099957	216	212099834	10.37	6.87004	4.9468	3.22178	IP_peak_1958
chr4	212234192	212234527	336	212234261	19.25	7.99138	4.05063	4.10336	IP_peak_1959
chr4	212259782	212260067	286	212259804	14.81	5.52737	3.59777	2.24261	IP_peak_1960
chr4	212643624	212643827	204	212643701	22.22	6.99767	3.31646	3.29046	IP_peak_1961
chr4	212864107	212864368	262	212864324	11.85	7.49341	5.3585	3.71653	IP_peak_1962
chr4	212905762	212906034	273	212905878	14.81	11.6308	7.32595	7.13323	IP_peak_1963
chr4	212954014	212954381	368	212954162	43.69	34.7042	11.1725	27.8678	IP_peak_1964
chr4	213755425	213755627	203	213755524	13.33	7.53305	4.77637	3.74136	IP_peak_1965
chr4	213884468	213884692	225	213884545	14.07	6.28992	3.82946	2.77633	IP_peak_1966
chr4	213992465	213992738	274	213992608	15.55	9.97992	5.91718	5.74972	IP_peak_1967
chr4	214112128	214112430	303	214112224	19.99	10.6097	5.53133	6.24568	IP_peak_1968
chr4	214129703	214129904	202	214129810	10.37	5.08049	3.78903	1.90465	IP_peak_1969
chr4	214489715	214490084	370	214489850	12.59	9.25589	6.18217	5.11636	IP_peak_1970
chr4	215489404	215489692	289	215489513	51.84	29.3738	7.34863	23.0983	IP_peak_1971
chr4	215893031	215893270	240	215893129	15.55	9.31879	5.51688	5.16406	IP_peak_1972
chr4	216229185	216229521	337	216229285	11.85	5.86499	4.2827	2.48598	IP_peak_1973
chr4	217574285	217574506	222	217574405	13.33	8.10209	5.12294	4.18808	IP_peak_1974
chr4	219146996	219147198	203	219147102	20.73	10.9285	5.43354	6.53421	IP_peak_1975
chr4	221161473	221161673	201	221161662	9.63	4.33257	3.54219	1.38704	IP_peak_1976
chr4	222849645	222849912	268	222849798	14.81	6.17368	3.95253	2.6867	IP_peak_1977
chr4	224038300	224038601	302	224038346	11.85	5.07996	3.78323	1.90465	IP_peak_1978
chr4	224100858	224101090	233	224100992	29.62	11.5922	4.37432	7.10099	IP_peak_1979
chr4	224103106	224103431	326	224103234	18.51	10.8602	5.74567	6.48018	IP_peak_1980
chr4	224289800	224290097	298	224289979	12.59	10.1966	6.7943	5.92154	IP_peak_1981
chr4	224576401	224577044	644	224576591	17.77	8.44714	4.69304	4.44986	IP_peak_1982
chr4	224633621	224633835	215	224633683	19.25	6.46191	3.37553	2.92013	IP_peak_1983
chr4	225415676	225415907	232	225415877	14.07	6.55155	3.97049	2.99768	IP_peak_1984
chr4	225550979	225551274	296	225551096	29.62	22.0445	9.01639	16.4675	IP_peak_1985
chr4	225581167	225581378	212	225581200	10.37	5.08049	3.78903	1.90465	IP_peak_1986
chr4	226439458	226439661	204	226439549	22.96	12.6839	5.98892	8.04772	IP_peak_1987
chr4	226440204	226440463	260	226440257	18.51	7.29832	3.90766	3.54763	IP_peak_1988
chr4	226928936	226929266	331	226929038	18.51	9.25272	4.87816	5.11636	IP_peak_1989
chr4	227048738	227048962	225	227048846	19.99	10.0802	5.24842	5.83263	IP_peak_1990
chr4	227051716	227051919	204	227051842	26.66	8.95306	3.74291	4.89917	IP_peak_1991
chr4	227273184	227273541	358	227273209	14.81	5.15138	3.39711	1.96376	IP_peak_1992
chr4	227550131	227550404	274	227550277	12.59	6.6833	4.52953	3.08343	IP_peak_1993
chr4	228144445	228144718	274	228144590	31.1	8.65647	3.21013	4.64076	IP_peak_1994
chr4	228150336	228150556	221	228150479	20.73	8.71601	4.34683	4.69286	IP_peak_1995
chr4	228801669	228801901	233	228801816	20.73	9.11406	4.53384	4.99612	IP_peak_1996
chr4	228981485	228981701	217	228981647	12.59	4.79185	3.39715	1.69879	IP_peak_1997
chr4	228988702	228988960	259	228988882	15.55	6.37439	3.85383	2.84905	IP_peak_1998
[truncated: 1,539 more rows]
