# Supplementary material for: Genome-Wide Identification of Binding Motifs and Drought-Responsive Target Genes by the Transcription Factor ZmNAC20 in Maize
Source: Plants (Basel). 2026 Jan 30;15(3):423. doi: 10.3390/plants15030423 (PMC12899871; doi:10.3390/plants15030423)
Supplement: Supplementary file 1 [file plants-15-00423-s001.zip › Table S4.xlsx]

## Sheet: LH003_IP.motif_anno
Table S4 List of ZmNAC20-binding motifs
motif_name	consensus	motif_id	motif_alt_id	sequence_name	start	stop	strand	score	p-value	q-value	matched_sequence	distToSummit	ame	chr	start	end	length	abs_summit	pileup	fold_enrichment	log10(pvalue)	log10(qvalue)	annotation	geneChr	geneStart	geneEnd	geneLength	exonNumber	geneStrand	geneId	transcriptId	distToTSS
motif-1	ACACGTCTCTT	ACACGTCTCTT	MEME-1	chr3	21512578	21512588	+	17.9259	2.32e-07	0.0448	ACACGTCTCTT	27	IP_peak_1283	chr3	21512454	21512667	214	21512551	24.44	5.08734	11.8043	7.28052	Intron (Zm00001eb125130_T001/Zm00001eb125130, intron 1 of 2)	chr3	21504648	21514841	10194	3	-	Zm00001eb125130	Zm00001eb125130_T001	2290
motif-1	ACACGTCTCTT	ACACGTCTCTT	MEME-1	chr10	25655861	25655871	+	17.9259	2.32e-07	0.0448	ACACGTCTCTT	4	IP_peak_623	chr10	25655757	25655987	231	25655857	25.18	4.36287	10.5157	6.1658	Promoter (<=1kb)	chr10	25650666	25655095	4430	7	-	Zm00001eb410510	Zm00001eb410510_T004	-762
motif-1	ACACGTCTCTT	ACACGTCTCTT	MEME-1	chr3	27687321	27687331	+	17.9259	2.32e-07	0.0448	ACACGTCTCTT	79	IP_peak_1293	chr3	27687102	27687440	339	27687242	22.96	5.98892	12.6839	8.04772	Promoter (1-2kb)	chr3	27678358	27686014	7657	9	-	Zm00001eb126140	Zm00001eb126140_T001	-1228
motif-1	ACACGTCTCTT	ACACGTCTCTT	MEME-1	chr7	35997756	35997766	+	17.9259	2.32e-07	0.0448	ACACGTCTCTT	21	IP_peak_2734	chr7	35997588	35997799	212	35997735	17.03	4.50791	8.44714	4.44986	Distal Intergenic	chr7	36023080	36027226	4147	3	+	Zm00001eb305840	Zm00001eb305840_T001	-25345
motif-1	ACACGTCTCTT	ACACGTCTCTT	MEME-1	chr4	138330565	138330575	+	17.9259	2.32e-07	0.0448	ACACGTCTCTT	11	IP_peak_1836	chr4	138330428	138330676	249	138330554	11.11	4.04028	5.87225	2.48643	3' UTR	chr4	138327879	138330646	2768	5	+	Zm00001eb184020	Zm00001eb184020_T001	2675
motif-1	ACACGTCTCTT	ACACGTCTCTT	MEME-1	chr6	144194985	144194995	+	17.9259	2.32e-07	0.0448	ACACGTCTCTT	0	IP_peak_2591	chr6	144194870	144195159	290	144194991	34.8	11.9346	30.322	23.881	Distal Intergenic	chr6	144189699	144192073	2375	5	+	Zm00001eb284330	Zm00001eb284330_T006	5292
motif-1	ACACGTCTCTT	ACACGTCTCTT	MEME-1	chr10	149988429	149988439	+	17.9259	2.32e-07	0.0448	ACACGTCTCTT	-71	IP_peak_821	chr10	149988405	149988637	233	149988510	14.07	4.49018	7.48832	3.71653	Distal Intergenic	chr10	149976350	149985703	9354	15	-	Zm00001eb433460	Zm00001eb433460_T001	-2807
motif-1	ACACGTCTCTT	ACACGTCTCTT	MEME-1	chr6	158065804	158065814	+	17.9259	2.32e-07	0.0448	ACACGTCTCTT	2	IP_peak_2626	chr6	158065671	158065877	207	158065802	26.66	4.6097	11.2515	6.80879	Distal Intergenic	chr6	158060564	158063140	2577	3	+	Zm00001eb288070	Zm00001eb288070_T006	5238
motif-1	ACACGTCTCTT	ACACGTCTCTT	MEME-1	chr8	170319775	170319785	+	17.9259	2.32e-07	0.0448	ACACGTCTCTT	4	IP_peak_3238	chr8	170319684	170319908	225	170319771	37.03	6.33755	20.2698	14.8599	Promoter (1-2kb)	chr8	170316144	170318574	2431	2	-	Zm00001eb365650	Zm00001eb365650_T002	-1197
motif-1	ACACGTCTCTT	ACACGTCTCTT	MEME-1	chr1	182384139	182384149	+	17.9259	2.32e-07	0.0448	ACACGTCTCTT	0	IP_peak_335	chr1	182384043	182384359	317	182384149	12.59	4.52953	6.6833	3.08343	Distal Intergenic	chr1	182386579	182387890	1312	1	+	Zm00001eb032630	Zm00001eb032630_T001	-2430
motif-1	ACACGTCTCTT	ACACGTCTCTT	MEME-1	chr5	198508790	198508800	+	17.9259	2.32e-07	0.0448	ACACGTCTCTT	1	IP_peak_2341	chr5	198508644	198508927	284	198508789	53.32	7.75949	31.8989	25.2747	Distal Intergenic	chr5	198497355	198500415	3061	7	-	Zm00001eb250230	Zm00001eb250230_T003	-8374
motif-1	ACACGTCTCTT	ACACGTCTCTT	MEME-1	chr2	222753278	222753288	+	17.9259	2.32e-07	0.0448	ACACGTCTCTT	11	IP_peak_1200	chr2	222753121	222753332	212	222753267	22.96	3.99262	8.40735	4.43599	Intron (Zm00001eb111100_T001/Zm00001eb111100, intron 9 of 13)	chr2	222739726	222765409	25684	14	+	Zm00001eb111100	Zm00001eb111100_T001	13541
motif-1	ACACGTCTCTT	ACACGTCTCTT	MEME-1	chr2	225116869	225116879	+	17.9259	2.32e-07	0.0448	ACACGTCTCTT	8	IP_peak_1205	chr2	225116699	225117044	346	225116861	42.95	9.16802	29.4896	23.1943	3' UTR	chr2	225114946	225118767	3822	6	+	Zm00001eb111970	Zm00001eb111970_T003	1915
motif-1	ACACGTCTCTT	ACACGTCTCTT	MEME-1	chr8	9216502	9216512	-	17.9259	2.32e-07	0.0448	ACACGTCTCTT	-14	IP_peak_2982	chr8	9216391	9216623	233	9216526	22.96	8.56464	17.3044	12.1865	Promoter (<=1kb)	chr8	9215033	9216480	1448	1	-	Zm00001eb334590	Zm00001eb334590_T001	-46
motif-1	ACACGTCTCTT	ACACGTCTCTT	MEME-1	chr4	48931895	48931905	-	17.9259	2.32e-07	0.0448	ACACGTCTCTT	-12	IP_peak_1718	chr4	48931775	48932003	229	48931917	34.06	6.05361	18.2152	13.003	Distal Intergenic	chr4	48965554	48967347	1794	4	-	Zm00001eb175470	Zm00001eb175470_T002	35430
motif-1	ACACGTCTCTT	ACACGTCTCTT	MEME-1	chr5	118726859	118726869	-	17.9259	2.32e-07	0.0448	ACACGTCTCTT	-10	IP_peak_2204	chr5	118726719	118726956	238	118726879	22.22	7.90488	16.6142	11.5523	Distal Intergenic	chr5	118731457	118733665	2209	3	+	Zm00001eb235850	Zm00001eb235850_T001	-4578
motif-1	ACACGTCTCTT	ACACGTCTCTT	MEME-1	chr7	170901454	170901464	-	17.9259	2.32e-07	0.0448	ACACGTCTCTT	-3	IP_peak_2938	chr7	170901347	170901598	252	170901467	28.14	5.61113	14.649	9.79073	Intron (Zm00001eb326010_T002/Zm00001eb326010, intron 17 of 24)	chr7	170873274	170919896	46623	25	-	Zm00001eb326010	Zm00001eb326010_T002	18429
motif-1	ACACGTCTCTT	ACACGTCTCTT	MEME-1	chr5	79775145	79775155	+	17.2469	3.86e-07	0.0609	ACACGTCTCCT	15	IP_peak_2175	chr5	79774717	79775207	491	79775130	22.22	3.74954	8.11085	4.19498	Distal Intergenic	chr5	79787551	79788308	758	2	+	Zm00001eb231950	Zm00001eb231950_T001	-12421
motif-1	ACACGTCTCTT	ACACGTCTCTT	MEME-1	chr2	34950842	34950852	-	17.2469	3.86e-07	0.0609	ACACGTCTCCT	0	IP_peak_903	chr2	34950747	34950962	216	34950846	21.47	5.62559	11.8103	7.28478	Promoter (<=1kb)	chr2	34947815	34950074	2260	4	-	Zm00001eb078660	Zm00001eb078660_T001	-772
motif-1	ACACGTCTCTT	ACACGTCTCTT	MEME-1	chr9	139918839	139918849	-	17.2469	3.86e-07	0.0609	ACACGTCTCCT	0	IP_peak_3473	chr9	139918736	139918934	199	139918845	24.44	4.23945	9.79599	5.58515	Exon (Zm00001eb395610_T003/Zm00001eb395610, exon 4 of 7)	chr9	139906714	139919898	13185	7	+	Zm00001eb395610	Zm00001eb395610_T003	12131
motif-1	ACACGTCTCTT	ACACGTCTCTT	MEME-1	chr7	22397966	22397976	+	17.2099	5.39e-07	0.072	GCACGTCTCTT	8	IP_peak_2716	chr7	22397804	22398012	209	22397958	26.66	4.6097	11.2515	6.80879	Distal Intergenic	chr7	22390249	22391814	1566	3	-	Zm00001eb303760	Zm00001eb303760_T001	-6144
motif-1	ACACGTCTCTT	ACACGTCTCTT	MEME-1	chr8	178960950	178960960	+	17.2099	5.39e-07	0.072	GCACGTCTCTT	102	IP_peak_3257	chr8	178960736	178961005	270	178960848	18.51	4.87816	9.25272	5.11636	Intron (Zm00001eb370010_T001/Zm00001eb370010, intron 2 of 2)	chr8	178960198	178962192	1995	3	-	Zm00001eb370010	Zm00001eb370010_T001	1344
motif-1	ACACGTCTCTT	ACACGTCTCTT	MEME-1	chr4	184744853	184744863	+	17.2099	5.39e-07	0.072	GCACGTCTCTT	0	IP_peak_1906	chr4	184744713	184744980	268	184744853	39.99	13.6624	36.7173	29.6892	Downstream (2-3kb)	chr4	184747278	184749490	2213	3	-	Zm00001eb193920	Zm00001eb193920_T001	4637
motif-1	ACACGTCTCTT	ACACGTCTCTT	MEME-1	chr10	138271725	138271735	-	17.2099	5.39e-07	0.072	GCACGTCTCTT	0	IP_peak_786	chr10	138271656	138272081	426	138271729	18.51	9.75633	17.4972	12.3532	Distal Intergenic	chr10	138269786	138270277	492	1	+	Zm00001eb428390	Zm00001eb428390_T001	1943
motif-1	ACACGTCTCTT	ACACGTCTCTT	MEME-1	chr5	3957966	3957976	+	17.1111	6.92e-07	0.0729	ACACGTCTCTG	0	IP_peak_2047	chr5	3957879	3958112	234	3957974	23.7	6.68265	14.5785	9.72377	Exon (Zm00001eb212630_T002/Zm00001eb212630, exon 11 of 14)	chr5	3956989	3967927	10939	14	-	Zm00001eb212630	Zm00001eb212630_T002	9953
motif-1	ACACGTCTCTT	ACACGTCTCTT	MEME-1	chr4	7249830	7249840	+	17.1111	6.92e-07	0.0729	ACACGTCTCTG	0	IP_peak_1648	chr4	7249729	7249940	212	7249832	31.84	5.30436	14.7116	9.84843	Distal Intergenic	chr4	7246459	7247482	1024	1	-	Zm00001eb167180	Zm00001eb167180_T001	-2350
motif-1	ACACGTCTCTT	ACACGTCTCTT	MEME-1	chr1	7611033	7611043	+	17.1111	6.92e-07	0.0729	ACACGTCTCTG	0	IP_peak_17	chr1	7610903	7611143	241	7611036	19.25	6.626	12.9717	8.3004	Distal Intergenic	chr1	7638719	7652797	14079	10	-	Zm00001eb002740	Zm00001eb002740_T002	41761
motif-1	ACACGTCTCTT	ACACGTCTCTT	MEME-1	chr5	221136861	221136871	+	17.1111	6.92e-07	0.0729	ACACGTCTCTG	6	IP_peak_2376	chr5	221136748	221137008	261	221136855	45.17	8.85674	30.798	24.3231	Intron (Zm00001eb257410_T001/Zm00001eb257410, intron 1 of 12)	chr5	221128603	221137815	9213	13	-	Zm00001eb257410	Zm00001eb257410_T001	960
motif-1	ACACGTCTCTT	ACACGTCTCTT	MEME-1	chr3	26311686	26311696	-	17.1111	6.92e-07	0.0729	ACACGTCTCTG	-6	IP_peak_1289	chr3	26311567	26311838	272	26311702	30.36	12.074	28.2809	22.1173	Intron (Zm00001eb125930_T001/Zm00001eb125930, intron 3 of 3)	chr3	26310560	26313159	2600	4	+	Zm00001eb125930	Zm00001eb125930_T001	1142
motif-1	ACACGTCTCTT	ACACGTCTCTT	MEME-1	chr9	160246065	160246075	-	17.1111	6.92e-07	0.0729	ACACGTCTCTG	137	IP_peak_3528	chr9	160245734	160246173	440	160245928	19.25	6.49864	12.747	8.09475	Distal Intergenic	chr9	160239500	160245408	5909	11	+	Zm00001eb403790	Zm00001eb403790_T001	6428
motif-1	ACACGTCTCTT	ACACGTCTCTT	MEME-1	chr1	296191815	296191825	-	17.1111	6.92e-07	0.0729	ACACGTCTCTG	-13	IP_peak_557	chr1	296191739	296191980	242	296191838	28.88	10.8373	24.5843	18.7714	Intron (Zm00001eb061190_T001/Zm00001eb061190, intron 10 of 21)	chr1	296181275	296207192	25918	22	+	Zm00001eb061190	Zm00001eb061190_T001	10563
motif-1	ACACGTCTCTT	ACACGTCTCTT	MEME-1	chr9	24665821	24665831	+	16.9877	8.46e-07	0.0753	ACACGTCTCTC	0	IP_peak_3311	chr9	24665694	24665954	261	24665827	24.44	6.35918	14.5125	9.66451	Distal Intergenic	chr9	24660312	24664798	4487	7	+	Zm00001eb378030	Zm00001eb378030_T006	5515
motif-1	ACACGTCTCTT	ACACGTCTCTT	MEME-1	chr5	57380853	57380863	+	16.9877	8.46e-07	0.0753	ACACGTCTCTC	0	IP_peak_2147	chr5	57380716	57380945	230	57380856	29.62	5.47528	14.4876	9.6466	Intron (Zm00001eb226710_T001/Zm00001eb226710, intron 1 of 4)	chr5	57365615	57387844	22230	5	-	Zm00001eb226710	Zm00001eb226710_T001	6988
motif-1	ACACGTCTCTT	ACACGTCTCTT	MEME-1	chr8	38643228	38643238	-	16.9877	8.46e-07	0.0753	ACACGTCTCTC	-11	IP_peak_3027	chr8	38643132	38643359	228	38643249	44.43	4.54304	16.9515	11.8606	Distal Intergenic	chr8	38640364	38642489	2126	3	+	Zm00001eb340390	Zm00001eb340390_T001	2885
motif-1	ACACGTCTCTT	ACACGTCTCTT	MEME-1	chr7	127444902	127444912	-	16.9877	8.46e-07	0.0753	ACACGTCTCTC	0	IP_peak_2848	chr7	127444740	127445068	329	127444903	36.28	10.9788	30.1097	23.726	Distal Intergenic	chr7	127425370	127438627	13258	8	+	Zm00001eb314250	Zm00001eb314250_T003	19533
motif-1	ACACGTCTCTT	ACACGTCTCTT	MEME-1	chr6	143851552	143851562	-	16.9877	8.46e-07	0.0753	ACACGTCTCTC	-64	IP_peak_2589	chr6	143851496	143851713	218	143851626	25.92	6.72943	15.4524	10.4957	Distal Intergenic	chr6	143863648	143893515	29868	12	+	Zm00001eb284300	Zm00001eb284300_T001	-12022
motif-1	ACACGTCTCTT	ACACGTCTCTT	MEME-1	chr3	236812700	236812710	-	16.9877	8.46e-07	0.0753	ACACGTCTCTC	0	IP_peak_1632	chr3	236812624	236812837	214	236812709	24.44	6.36701	14.5283	9.67865	Distal Intergenic	chr3	236822002	236822865	864	1	+	Zm00001eb163920	Zm00001eb163920_T001	-9293
motif-1	ACACGTCTCTT	ACACGTCTCTT	MEME-1	chr4	248006628	248006638	-	16.3086	1.25e-06	0.109	ACACGTCTCCC	-12	IP_peak_2036	chr4	248006514	248006772	259	248006650	17.77	6.26423	11.2199	6.78247	Distal Intergenic	chr4	247986807	247987468	662	1	-	Zm00001eb209070	Zm00001eb209070_T001	-19182
motif-1	ACACGTCTCTT	ACACGTCTCTT	MEME-1	chr1	175790556	175790566	-	16.2716	1.35e-06	0.115	GCACGTCTCTC	-8	IP_peak_320	chr1	175790446	175790666	221	175790574	30.36	6.27215	16.9306	11.8408	Promoter (<=1kb)	chr1	175790952	175840725	49774	15	+	Zm00001eb031350	Zm00001eb031350_T001	-378
motif-1	ACACGTCTCTT	ACACGTCTCTT	MEME-1	chr3	8243009	8243019	+	16.2346	1.51e-06	0.122	ACACGGCTCTT	16	IP_peak_1260	chr3	8242845	8243078	234	8242993	22.22	6.24813	13.5613	8.82337	Intron (Zm00001eb121650_T001/Zm00001eb121650, intron 2 of 2)	chr3	8241704	8245472	3769	3	-	Zm00001eb121650	Zm00001eb121650_T001	2479
motif-1	ACACGTCTCTT	ACACGTCTCTT	MEME-1	chr9	50824566	50824576	-	16.2346	1.51e-06	0.122	ACACGGCTCTT	89	IP_peak_3349	chr9	50824341	50824594	254	50824477	16.29	5.76371	10.2513	5.93275	Promoter (<=1kb)	chr9	50824626	50846922	22297	7	+	Zm00001eb382100	Zm00001eb382100_T001	-149
motif-1	ACACGTCTCTT	ACACGTCTCTT	MEME-1	chr2	43681727	43681737	-	16.2099	1.66e-06	0.125	CCACGTCTCTT	-10	IP_peak_919	chr2	43681605	43681841	237	43681747	21.47	7.49156	15.2574	10.3285	Promoter (<=1kb)	chr2	43679853	43681667	1815	4	-	Zm00001eb080700	Zm00001eb080700_T001	-80
motif-1	ACACGTCTCTT	ACACGTCTCTT	MEME-1	chr1	55827565	55827575	+	16.2099	1.66e-06	0.125	CCACGTCTCTT	9	IP_peak_115	chr1	55827428	55827652	225	55827556	21.47	7.49156	15.2574	10.3285	Downstream (<1kb)	chr1	55829150	55833276	4127	5	-	Zm00001eb016000	Zm00001eb016000_T005	5720
motif-1	ACACGTCTCTT	ACACGTCTCTT	MEME-1	chr2	75433237	75433247	-	16.2099	1.66e-06	0.125	CCACGTCTCTT	36	IP_peak_972	chr2	75433138	75433337	200	75433201	33.32	4.29035	12.6807	8.04772	Intron (Zm00001eb085680_T001/Zm00001eb085680, intron 1 of 5)	chr2	75432098	75437432	5335	6	+	Zm00001eb085680	Zm00001eb085680_T001	1103
motif-1	ACACGTCTCTT	ACACGTCTCTT	MEME-1	chr8	6362203	6362213	+	15.7407	2.24e-06	0.162	ACACGTCTTTT	134	IP_peak_2977	chr8	6362067	6362269	203	6362069	10.37	3.34714	4.37247	1.40688	Promoter (1-2kb)	chr8	6363319	6364132	814	1	+	Zm00001eb333780	Zm00001eb333780_T001	-1250
motif-1	ACACGTCTCTT	ACACGTCTCTT	MEME-1	chr8	43401101	43401111	+	15.7407	2.24e-06	0.162	ACACGTCTTTT	20	IP_peak_3037	chr8	43400728	43401197	470	43401081	21.47	4.50084	9.47341	5.29363	Downstream (<1kb)	chr8	43401567	43410087	8521	15	-	Zm00001eb340900	Zm00001eb340900_T001	9006
motif-1	ACACGTCTCTT	ACACGTCTCTT	MEME-1	chr10	120418177	120418187	+	15.716	2.31e-06	0.164	GCACGTCTCCG	0	IP_peak_754	chr10	120418100	120418312	213	120418184	25.18	4.85412	11.7256	7.22302	Promoter (<=1kb)	chr10	120413905	120417474	3570	2	-	Zm00001eb422810	Zm00001eb422810_T001	-710
motif-1	ACACGTCTCTT	ACACGTCTCTT	MEME-1	chr1	134014143	134014153	+	15.5926	2.53e-06	0.172	GCACGTCTCCC	-144	IP_peak_249	chr1	134014082	134014310	229	134014297	8.89	4.12314	4.79364	1.69879	Distal Intergenic	chr1	133974293	133984236	9944	6	+	Zm00001eb027530	Zm00001eb027530_T002	40004
motif-1	ACACGTCTCTT	ACACGTCTCTT	MEME-1	chr4	22434990	22435000	+	15.5185	3.07e-06	0.172	ACACGTCTCTA	3	IP_peak_1674	chr4	22434941	22435140	200	22434987	14.07	5.02321	8.41215	4.43599	Distal Intergenic	chr4	22444781	22448845	4065	3	+	Zm00001eb169990	Zm00001eb169990_T002	-9794
motif-1	ACACGTCTCTT	ACACGTCTCTT	MEME-1	chr5	24603310	24603320	-	15.5185	3.07e-06	0.172	ACACGTCTCTA	0	IP_peak_2094	chr5	24603193	24603402	210	24603319	36.28	4.6606	14.8223	9.95345	Downstream (2-3kb)	chr5	24605516	24607565	2050	1	-	Zm00001eb220670	Zm00001eb220670_T001	4246
motif-1	ACACGTCTCTT	ACACGTCTCTT	MEME-1	chr5	29856688	29856698	+	15.5185	3.07e-06	0.172	ACACGTCTCTA	0	IP_peak_2108	chr5	29856587	29856805	219	29856689	29.62	7.06427	18.1316	12.926	Distal Intergenic	chr5	29751109	29756712	5604	6	-	Zm00001eb221790	Zm00001eb221790_T004	-99977
motif-1	ACACGTCTCTT	ACACGTCTCTT	MEME-1	chr10	60270662	60270672	-	15.5185	3.07e-06	0.172	ACACGTCTCTA	-14	IP_peak_669	chr10	60270565	60270807	243	60270686	34.8	7.59537	21.636	16.0917	Distal Intergenic	chr10	60255501	60256787	1287	2	-	Zm00001eb413260	Zm00001eb413260_T001	-13899
motif-1	ACACGTCTCTT	ACACGTCTCTT	MEME-1	chr7	121264063	121264073	+	15.5185	3.07e-06	0.172	ACACGTCTCTA	2	IP_peak_2839	chr7	121263915	121264192	278	121264061	32.58	13.1312	31.2451	24.6984	Distal Intergenic	chr7	121284587	121294847	10261	17	-	Zm00001eb313020	Zm00001eb313020_T001	30786
motif-1	ACACGTCTCTT	ACACGTCTCTT	MEME-1	chr8	122908972	122908982	-	15.5185	3.07e-06	0.172	ACACGTCTCTA	14	IP_peak_3148	chr8	122908779	122908985	207	122908958	14.81	3.4414	5.23506	2.03277	Distal Intergenic	chr8	122904431	122906704	2274	7	+	Zm00001eb352430	Zm00001eb352430_T004	4527
motif-1	ACACGTCTCTT	ACACGTCTCTT	MEME-1	chr6	132059235	132059245	-	15.5185	3.07e-06	0.172	ACACGTCTCTA	-62	IP_peak_2559	chr6	132059139	132059417	279	132059307	40.73	8.34557	26.5338	20.5486	Distal Intergenic	chr6	132038336	132039563	1228	2	-	Zm00001eb281310	Zm00001eb281310_T001	-19744
motif-1	ACACGTCTCTT	ACACGTCTCTT	MEME-1	chr7	132456420	132456430	+	15.5185	3.07e-06	0.172	ACACGTCTCTA	-63	IP_peak_2855	chr7	132456378	132456588	211	132456493	20.73	5.43354	10.9285	6.53421	Promoter (<=1kb)	chr7	132456866	132461877	5012	6	+	Zm00001eb315240	Zm00001eb315240_T001	-373
motif-1	ACACGTCTCTT	ACACGTCTCTT	MEME-1	chr10	137981691	137981701	+	15.5185	3.07e-06	0.172	ACACGTCTCTA	1	IP_peak_785	chr10	137981568	137981787	220	137981690	22.96	5.71087	12.1363	7.58626	Promoter (1-2kb)	chr10	137983413	137987992	4580	4	+	Zm00001eb428300	Zm00001eb428300_T001	-1723
motif-1	ACACGTCTCTT	ACACGTCTCTT	MEME-1	chr8	164200752	164200762	-	15.5185	3.07e-06	0.172	ACACGTCTCTA	0	IP_peak_3228	chr8	164200656	164200896	241	164200754	42.21	7.72628	26.2599	20.2938	Distal Intergenic	chr8	164171382	164172520	1139	2	-	Zm00001eb362850	Zm00001eb362850_T001	-28234
motif-1	ACACGTCTCTT	ACACGTCTCTT	MEME-1	chr5	198479824	198479834	+	15.5185	3.07e-06	0.172	ACACGTCTCTA	41	IP_peak_2338	chr5	198479635	198479875	241	198479783	20.73	4.94585	9.96427	5.73551	Promoter (<=1kb)	chr5	198479947	198482007	2061	1	+	Zm00001eb250210	Zm00001eb250210_T001	-164
motif-1	ACACGTCTCTT	ACACGTCTCTT	MEME-1	chr2	241448431	241448441	-	15.5185	3.07e-06	0.172	GCACGGCTCTT	21	IP_peak_1240	chr2	241448246	241448448	203	241448410	19.25	3.7556	7.33848	3.58169	Promoter (<=1kb)	chr2	241446505	241447548	1044	2	-	Zm00001eb117730	Zm00001eb117730_T001	-862
motif-1	ACACGTCTCTT	ACACGTCTCTT	MEME-1	chr3	221055693	221055703	-	15.4198	3.17e-06	0.175	ACACGGCTCTG	1	IP_peak_1590	chr3	221055622	221055838	217	221055692	31.84	5.47363	15.1537	10.2463	Intron (Zm00001eb158830_T001/Zm00001eb158830, intron 2 of 11)	chr3	221047624	221057158	9535	12	-	Zm00001eb158830	Zm00001eb158830_T001	1466
motif-1	ACACGTCTCTT	ACACGTCTCTT	MEME-1	chr1	146950652	146950662	-	15.3951	3.27e-06	0.175	CCACGTCTCTG	0	IP_peak_263	chr1	146950523	146950836	314	146950662	58.5	6.61111	30.2721	23.862	Distal Intergenic	chr1	147073304	147077439	4136	6	+	Zm00001eb028170	Zm00001eb028170_T001	-122642
motif-1	ACACGTCTCTT	ACACGTCTCTT	MEME-1	chr3	145268447	145268457	+	15.2716	3.47e-06	0.176	CCACGTCTCTC	14	IP_peak_1464	chr3	145268064	145268504	441	145268433	20.73	6.39981	12.7297	8.07859	3' UTR	chr3	145268409	145269264	856	1	-	Zm00001eb139610	Zm00001eb139610_T001	831
motif-1	ACACGTCTCTT	ACACGTCTCTT	MEME-1	chr1	150852604	150852614	+	15.2716	3.47e-06	0.176	CCACGTCTCTC	0	IP_peak_267	chr1	150852482	150852685	204	150852613	17.03	5.01473	9.4137	5.24887	Downstream (<1kb)	chr1	150853415	150862851	9437	9	-	Zm00001eb028460	Zm00001eb028460_T003	10238
motif-1	ACACGTCTCTT	ACACGTCTCTT	MEME-1	chr2	201784538	201784548	+	15.2716	3.47e-06	0.176	CCACGTCTCTC	0	IP_peak_1152	chr2	201784403	201784683	281	201784539	22.96	7.98523	16.3197	11.2816	Distal Intergenic	chr2	201849999	201852078	2080	2	+	Zm00001eb103390	Zm00001eb103390_T001	-65460
motif-1	ACACGTCTCTT	ACACGTCTCTT	MEME-1	chr1	4669477	4669487	+	15.2469	3.63e-06	0.176	ACACGTCACCT	16	IP_peak_7	chr1	4669400	4669617	218	4669461	21.47	6.61786	13.6949	8.93882	Downstream (2-3kb)	chr1	4672277	4675559	3283	2	-	Zm00001eb001560	Zm00001eb001560_T003	6098
motif-1	ACACGTCTCTT	ACACGTCTCTT	MEME-1	chr8	18860556	18860566	+	15.1358	4.01e-06	0.176	TCACGTCTCTT	-40	IP_peak_3001	chr8	18860470	18860730	261	18860606	18.51	7.75078	14.2685	9.44674	Distal Intergenic	chr8	18856865	18860341	3477	6	+	Zm00001eb336920	Zm00001eb336920_T003	3741
motif-1	ACACGTCTCTT	ACACGTCTCTT	MEME-1	chr1	92298988	92298998	+	15.1358	4.01e-06	0.176	TCACGTCTCTT	52	IP_peak_186	chr1	92298802	92299041	240	92298936	25.18	3.27215	7.5446	3.74725	Distal Intergenic	chr1	92293199	92297021	3823	5	+	Zm00001eb023350	Zm00001eb023350_T006	5737
motif-1	ACACGTCTCTT	ACACGTCTCTT	MEME-1	chr9	147435814	147435824	-	15.1358	4.01e-06	0.176	TCACGTCTCTT	0	IP_peak_3492	chr9	147435583	147435854	272	147435822	18.51	3.25211	5.85335	2.48598	Distal Intergenic	chr9	147413089	147432699	19611	19	+	Zm00001eb398150	Zm00001eb398150_T004	22733
motif-1	ACACGTCTCTT	ACACGTCTCTT	MEME-1	chr6	152734482	152734492	+	15.1358	4.01e-06	0.176	TCACGTCTCTT	0	IP_peak_2609	chr6	152734331	152734607	277	152734488	45.91	5.86392	21.8364	16.2862	Distal Intergenic	chr6	152778187	152779171	985	3	+	Zm00001eb286560	Zm00001eb286560_T002	-43699
motif-1	ACACGTCTCTT	ACACGTCTCTT	MEME-1	chr3	224453524	224453534	-	15.1358	4.01e-06	0.176	TCACGTCTCTT	33	IP_peak_1597	chr3	224453409	224453719	311	224453491	14.07	3.7674	6.17368	2.6867	Distal Intergenic	chr3	224441716	224447713	5998	4	-	Zm00001eb159890	Zm00001eb159890_T001	-5778
motif-1	ACACGTCTCTT	ACACGTCTCTT	MEME-1	chr6	20204305	20204315	+	15.1111	4.17e-06	0.176	ACACGTCACTG	-89	IP_peak_2417	chr6	20204287	20204517	231	20204404	22.96	4.79114	10.2238	5.92154	Distal Intergenic	chr6	20200590	20203053	2464	4	+	Zm00001eb263100	Zm00001eb263100_T001	3814
motif-1	ACACGTCTCTT	ACACGTCTCTT	MEME-1	chr6	20204349	20204359	+	15.1111	4.17e-06	0.176	ACACGTCACTG	-45	IP_peak_2417	chr6	20204287	20204517	231	20204404	22.96	4.79114	10.2238	5.92154	Distal Intergenic	chr6	20200590	20203053	2464	4	+	Zm00001eb263100	Zm00001eb263100_T001	3814
motif-1	ACACGTCTCTT	ACACGTCTCTT	MEME-1	chr6	20204464	20204474	+	15.1111	4.17e-06	0.176	ACACGTCACTG	60	IP_peak_2417	chr6	20204287	20204517	231	20204404	22.96	4.79114	10.2238	5.92154	Distal Intergenic	chr6	20200590	20203053	2464	4	+	Zm00001eb263100	Zm00001eb263100_T001	3814
motif-1	ACACGTCTCTT	ACACGTCTCTT	MEME-1	chr10	32484897	32484907	+	15.1111	4.17e-06	0.176	ACACGTCACTG	16	IP_peak_633	chr10	32484746	32485114	369	32484881	28.88	4.97996	12.7692	8.10815	Promoter (1-2kb)	chr10	32486280	32487992	1713	2	+	Zm00001eb411210	Zm00001eb411210_T001	-1399
motif-1	ACACGTCTCTT	ACACGTCTCTT	MEME-1	chr10	32485031	32485041	+	15.1111	4.17e-06	0.176	ACACGTCACTG	150	IP_peak_633	chr10	32484746	32485114	369	32484881	28.88	4.97996	12.7692	8.10815	Promoter (1-2kb)	chr10	32486280	32487992	1713	2	+	Zm00001eb411210	Zm00001eb411210_T001	-1399
motif-1	ACACGTCTCTT	ACACGTCTCTT	MEME-1	chr10	32485073	32485083	+	15.1111	4.17e-06	0.176	ACACGTCACTG	192	IP_peak_633	chr10	32484746	32485114	369	32484881	28.88	4.97996	12.7692	8.10815	Promoter (1-2kb)	chr10	32486280	32487992	1713	2	+	Zm00001eb411210	Zm00001eb411210_T001	-1399
motif-1	ACACGTCTCTT	ACACGTCTCTT	MEME-1	chr4	53292213	53292223	+	15.1111	4.17e-06	0.176	ACACGTCACTG	-88	IP_peak_1727	chr4	53292173	53292427	255	53292311	13.33	5.19714	8.22267	4.28996	Distal Intergenic	chr4	53301713	53307874	6162	3	-	Zm00001eb175930	Zm00001eb175930_T001	15563
motif-1	ACACGTCTCTT	ACACGTCTCTT	MEME-1	chr8	119860150	119860160	-	15.1111	4.17e-06	0.176	ACACGTCACTG	-87	IP_peak_3141	chr8	119860127	119860361	235	119860247	14.81	4.62821	7.34891	3.59164	Intron (Zm00001eb351500_T004/Zm00001eb351500, intron 2 of 12)	chr8	119844463	119862560	18098	13	-	Zm00001eb351500	Zm00001eb351500_T004	2313
motif-1	ACACGTCTCTT	ACACGTCTCTT	MEME-1	chr2	3845272	3845282	+	15.0617	4.4e-06	0.176	ACACGTCTTCT	0	IP_peak_839	chr2	3845131	3845431	301	3845281	99.23	8.35232	58.558	49.2288	Intron (Zm00001eb067410_T003/Zm00001eb067410, intron 10 of 16)	chr2	3834824	3850495	15672	17	+	Zm00001eb067410	Zm00001eb067410_T003	10457
motif-1	ACACGTCTCTT	ACACGTCTCTT	MEME-1	chr8	119226608	119226618	+	15.0617	4.4e-06	0.176	ACACGTCTTCT	0	IP_peak_3140	chr8	119226458	119226734	277	119226616	45.91	7.82927	27.74	21.6355	Distal Intergenic	chr8	119215374	119218426	3053	2	-	Zm00001eb351340	Zm00001eb351340_T003	-8190
motif-1	ACACGTCTCTT	ACACGTCTCTT	MEME-1	chr1	174864633	174864643	+	15.0617	4.4e-06	0.176	ACACGTCTTCT	5	IP_peak_319	chr1	174864520	174864789	270	174864628	38.51	7.32578	23.1001	17.4245	Distal Intergenic	chr1	174867434	174891103	23670	23	+	Zm00001eb031250	Zm00001eb031250_T003	-2806
motif-1	ACACGTCTCTT	ACACGTCTCTT	MEME-1	chr2	219583423	219583433	-	15.0617	4.4e-06	0.176	ACACGTCTTCT	14	IP_peak_1187	chr2	219583228	219583480	253	219583409	17.03	4.1033	7.64224	3.83283	Exon (Zm00001eb109880_T001/Zm00001eb109880, exon 5 of 11)	chr2	219580300	219585119	4820	11	+	Zm00001eb109880	Zm00001eb109880_T001	3109
motif-1	ACACGTCTCTT	ACACGTCTCTT	MEME-1	chr2	141308275	141308285	+	14.9877	4.78e-06	0.176	ACACGTCACTC	0	IP_peak_1060	chr2	141308200	141308427	228	141308279	23.7	4.11603	9.09299	4.9768	Distal Intergenic	chr2	141418160	141418829	670	3	-	Zm00001eb091810	Zm00001eb091810_T001	110550
motif-1	ACACGTCTCTT	ACACGTCTCTT	MEME-1	chr6	131766792	131766802	-	14.9753	4.88e-06	0.176	ACACGCCTCCT	72	IP_peak_2558	chr6	131766586	131766819	234	131766720	15.55	8.81029	14.5789	9.72377	Distal Intergenic	chr6	131755238	131760732	5495	10	-	Zm00001eb281210	Zm00001eb281210_T001	-5988
motif-1	ACACGTCTCTT	ACACGTCTCTT	MEME-1	chr2	237510593	237510603	+	14.9753	4.88e-06	0.176	ACACGCCTCCT	-1	IP_peak_1232	chr2	237510419	237510697	279	237510604	33.32	6.13734	17.8943	12.7074	Distal Intergenic	chr2	237500176	237501923	1748	3	-	Zm00001eb116010	Zm00001eb116010_T001	-8681
motif-1	ACACGTCTCTT	ACACGTCTCTT	MEME-1	chr1	282513253	282513263	-	14.9753	4.88e-06	0.176	ACACGCCTCCT	-28	IP_peak_526	chr1	282512863	282513338	476	282513291	14.07	5.02321	8.41215	4.43599	Distal Intergenic	chr1	282509952	282511166	1215	2	-	Zm00001eb057120	Zm00001eb057120_T002	-2125
motif-1	ACACGTCTCTT	ACACGTCTCTT	MEME-1	chr4	121465772	121465782	+	14.9383	4.99e-06	0.176	GCACGCCTCTT	74	IP_peak_1808	chr4	121465602	121465863	262	121465698	39.99	16.1528	41.0905	33.6478	Distal Intergenic	chr4	121448180	121455288	7109	12	-	Zm00001eb182000	Zm00001eb182000_T003	-10410
motif-1	ACACGTCTCTT	ACACGTCTCTT	MEME-1	chr1	64949401	64949411	-	14.9259	5.22e-06	0.176	ACACGTCTTTG	-13	IP_peak_133	chr1	64949289	64949543	255	64949424	23.7	7.72627	16.5058	11.4495	Distal Intergenic	chr1	64878136	64881162	3027	2	-	Zm00001eb018200	Zm00001eb018200_T001	-68262
motif-1	ACACGTCTCTT	ACACGTCTCTT	MEME-1	chr1	71859994	71860004	+	14.9259	5.22e-06	0.176	ACACGTCTTTG	9	IP_peak_149	chr1	71859853	71860208	356	71859985	39.99	9.7711	29.0865	22.8255	Downstream (1-2kb)	chr1	71861792	71866376	4585	9	-	Zm00001eb019720	Zm00001eb019720_T001	6391
motif-1	ACACGTCTCTT	ACACGTCTCTT	MEME-1	chr9	21773406	21773416	-	14.8395	5.54e-06	0.176	ACACGTCTCCA	-16	IP_peak_3305	chr9	21773346	21773683	338	21773432	25.18	3.97177	9.49958	5.31834	Intron (Zm00001eb377130_T002/Zm00001eb377130, intron 1 of 1)	chr9	21772461	21774253	1793	2	+	Zm00001eb377130	Zm00001eb377130_T002	971
motif-1	ACACGTCTCTT	ACACGTCTCTT	MEME-1	chr3	29799190	29799200	+	14.8395	5.54e-06	0.176	ACACGTCTCCA	3	IP_peak_1301	chr3	29799007	29799319	313	29799187	22.22	5.53434	12.1363	7.58626	Distal Intergenic	chr3	29818949	29820617	1669	3	+	Zm00001eb126620	Zm00001eb126620_T001	-19762
motif-1	ACACGTCTCTT	ACACGTCTCTT	MEME-1	chr2	155169946	155169956	+	14.8395	5.54e-06	0.176	GCACGGCTCCT	-4	IP_peak_1075	chr2	155169808	155170107	300	155169960	22.22	8.29989	17.3044	12.1865	Promoter (<=1kb)	chr2	155169039	155169383	345	1	-	Zm00001eb093790	Zm00001eb093790_T001	-577
motif-1	ACACGTCTCTT	ACACGTCTCTT	MEME-1	chr2	76101716	76101726	+	14.8025	6.28e-06	0.176	ATACGTCTCTT	-96	IP_peak_975	chr2	76101689	76101913	225	76101822	24.44	4.5484	10.5503	6.19687	Distal Intergenic	chr2	76059545	76093125	33581	20	+	Zm00001eb085760	Zm00001eb085760_T005	42277
motif-1	ACACGTCTCTT	ACACGTCTCTT	MEME-1	chr3	84729926	84729936	-	14.8025	6.28e-06	0.176	ACACGTCTTTC	-64	IP_peak_1387	chr3	84729898	84730101	204	84730000	10.37	5.68354	7.99793	4.10336	Distal Intergenic	chr3	84753798	84755688	1891	1	+	Zm00001eb132480	Zm00001eb132480_T001	-23798
motif-1	ACACGTCTCTT	ACACGTCTCTT	MEME-1	chr9	92778038	92778048	-	14.8025	6.28e-06	0.176	GCACGTCTCTA	-180	IP_peak_3394	chr9	92777949	92778271	323	92778228	17.77	4.47515	8.03484	4.12963	Distal Intergenic	chr9	92795016	92808390	13375	9	-	Zm00001eb385980	Zm00001eb385980_T005	30162
motif-1	ACACGTCTCTT	ACACGTCTCTT	MEME-1	chr9	97932765	97932775	-	14.8025	6.28e-06	0.176	GCACGTCTCTA	0	IP_peak_3400	chr9	97932655	97932857	203	97932769	19.99	3.49894	6.46191	2.92013	Distal Intergenic	chr9	97935461	97937214	1754	5	+	Zm00001eb386760	Zm00001eb386760_T001	-2692
motif-1	ACACGTCTCTT	ACACGTCTCTT	MEME-1	chr9	109955521	109955531	+	14.8025	6.28e-06	0.176	ATACGTCTCTT	-26	IP_peak_3422	chr9	109955337	109955557	221	109955557	17.77	2.68174	4.24476	1.32566	Intron (Zm00001eb388830_T001/Zm00001eb388830, intron 1 of 8)	chr9	109951718	109957284	5567	9	-	Zm00001eb388830	Zm00001eb388830_T001	1727
motif-1	ACACGTCTCTT	ACACGTCTCTT	MEME-1	chr1	161998908	161998918	-	14.8025	6.28e-06	0.176	ATACGTCTCTT	0	IP_peak_290	chr1	161998835	161999260	426	161998918	18.51	4.07042	7.6401	3.83283	Intron (Zm00001eb029690_T002/Zm00001eb029690, intron 1 of 3)	chr1	161998347	162009702	11356	4	+	Zm00001eb029690	Zm00001eb029690_T002	571
motif-1	ACACGTCTCTT	ACACGTCTCTT	MEME-1	chr1	167865064	167865074	-	14.8025	6.28e-06	0.176	ATACGTCTCTT	-153	IP_peak_308	chr1	167864826	167865350	525	167865227	13.33	5.31256	8.40947	4.43599	Distal Intergenic	chr1	167852340	167855053	2714	2	-	Zm00001eb030380	Zm00001eb030380_T001	-10174
motif-1	ACACGTCTCTT	ACACGTCTCTT	MEME-1	chr5	170186824	170186834	-	14.8025	6.28e-06	0.176	GCACGTCTCTA	28	IP_peak_2289	chr5	170186687	170186900	214	170186796	21.47	6.11455	12.7561	8.10302	Exon (Zm00001eb242230_T001/Zm00001eb242230, exon 6 of 15)	chr5	170184632	170191809	7178	15	+	Zm00001eb242230	Zm00001eb242230_T001	2164
motif-1	ACACGTCTCTT	ACACGTCTCTT	MEME-1	chr7	171153591	171153601	-	14.8025	6.28e-06	0.176	ATACGTCTCTT	-7	IP_peak_2939	chr7	171153548	171153783	236	171153608	27.4	6.77006	16.6969	11.6277	Distal Intergenic	chr7	171146164	171147882	1719	5	-	Zm00001eb326150	Zm00001eb326150_T001	-5726
motif-1	ACACGTCTCTT	ACACGTCTCTT	MEME-1	chr3	174735502	174735512	+	14.8025	6.28e-06	0.176	GCACGTCTCTA	4	IP_peak_1500	chr3	174735354	174735596	243	174735498	29.62	6.96798	17.9247	12.7361	Promoter (1-2kb)	chr3	174736895	174740040	3146	5	+	Zm00001eb145380	Zm00001eb145380_T001	-1397
motif-1	ACACGTCTCTT	ACACGTCTCTT	MEME-1	chr3	182094476	182094486	-	14.8025	6.28e-06	0.176	GCACGTCTCTA	0	IP_peak_1511	chr3	182094373	182094644	272	182094477	31.84	6.56835	17.8356	12.6563	Promoter (<=1kb)	chr3	182094763	182118566	23804	13	+	Zm00001eb147330	Zm00001eb147330_T002	-286
motif-1	ACACGTCTCTT	ACACGTCTCTT	MEME-1	chr4	215489493	215489503	+	14.8025	6.28e-06	0.176	ATACGTCTCTT	-10	IP_peak_1971	chr4	215489404	215489692	289	215489513	51.84	7.34863	29.3738	23.0983	Intron (Zm00001eb201410_T001/Zm00001eb201410, intron 3 of 8)	chr4	215485874	215515519	29646	9	+	Zm00001eb201410	Zm00001eb201410_T001	3639
motif-1	ACACGTCTCTT	ACACGTCTCTT	MEME-1	chr9	160276346	160276356	+	14.716	6.51e-06	0.176	CCACGTCTCCG	132	IP_peak_3529	chr9	160276139	160276358	220	160276214	17.77	3.75443	6.60524	3.02597	Distal Intergenic	chr9	160270364	160275326	4963	6	+	Zm00001eb403800	Zm00001eb403800_T001	5850
motif-1	ACACGTCTCTT	ACACGTCTCTT	MEME-1	chr7	167433335	167433345	+	14.716	6.51e-06	0.176	ACACGCCTCTC	11	IP_peak_2930	chr7	167433227	167433479	253	167433324	28.14	5.40338	14.1465	9.33819	Intron (Zm00001eb324590_T001/Zm00001eb324590, intron 3 of 5)	chr7	167428635	167438876	10242	6	-	Zm00001eb324590	Zm00001eb324590_T001	5552
motif-1	ACACGTCTCTT	ACACGTCTCTT	MEME-1	chr2	227702503	227702513	-	14.716	6.51e-06	0.176	CCACGTCTCCG	0	IP_peak_1211	chr2	227702384	227702638	255	227702505	22.22	7.7384	16.3197	11.2816	Distal Intergenic	chr2	227696321	227697314	994	1	-	Zm00001eb112720	Zm00001eb112720_T001	-5191
motif-1	ACACGTCTCTT	ACACGTCTCTT	MEME-1	chr4	101372392	101372402	+	14.5802	6.78e-06	0.176	GCACGGCTCTC	34	IP_peak_1793	chr4	101372221	101372555	335	101372358	18.51	5.16831	9.80279	5.5911	Distal Intergenic	chr4	101329136	101329465	330	1	+	Zm00001eb180980	Zm00001eb180980_T001	43222
motif-1	ACACGTCTCTT	ACACGTCTCTT	MEME-1	chr3	35930149	35930159	-	14.5309	7.23e-06	0.176	ACACGTTTCTT	-8	IP_peak_1310	chr3	35930033	35930274	242	35930167	40.73	6.73957	22.3951	16.7941	Promoter (1-2kb)	chr3	35927730	35929048	1319	3	-	Zm00001eb127660	Zm00001eb127660_T001	-1119
motif-1	ACACGTCTCTT	ACACGTCTCTT	MEME-1	chr9	57905822	57905832	+	14.5309	7.23e-06	0.176	ACACGTTTCTT	2	IP_peak_3358	chr9	57905658	57905987	330	57905820	21.47	3.74578	7.73977	3.90944	Promoter (1-2kb)	chr9	57907732	57908656	925	3	+	Zm00001eb382640	Zm00001eb382640_T001	-1912
motif-1	ACACGTCTCTT	ACACGTCTCTT	MEME-1	chr7	57936917	57936927	+	14.5309	7.23e-06	0.176	GCACGTCACCT	10	IP_peak_2770	chr7	57936823	57937056	234	57936907	9.63	4.83459	6.24582	2.73619	Distal Intergenic	chr7	57774984	57787387	12404	3	+	Zm00001eb307690	Zm00001eb307690_T001	161923
motif-1	ACACGTCTCTT	ACACGTCTCTT	MEME-1	chr7	57959306	57959316	+	14.5309	7.23e-06	0.176	GCACGTCACCT	230	IP_peak_2771	chr7	57959014	57959345	332	57959076	11.85	5.84527	8.21734	4.28607	Distal Intergenic	chr7	57774984	57787387	12404	3	+	Zm00001eb307690	Zm00001eb307690_T001	184092
motif-1	ACACGTCTCTT	ACACGTCTCTT	MEME-1	chr2	69303116	69303126	-	14.5309	7.23e-06	0.176	ACACGTTTCTT	60	IP_peak_963	chr2	69302717	69303198	482	69303056	31.84	4.69168	13.0386	8.35715	Distal Intergenic	chr2	69194339	69194959	621	1	+	Zm00001eb085180	Zm00001eb085180_T001	108717
motif-1	ACACGTCTCTT	ACACGTCTCTT	MEME-1	chr8	76376009	76376019	-	14.5309	7.23e-06	0.176	ACACGTTTCTT	-29	IP_peak_3073	chr8	76375923	76376138	216	76376048	31.84	6.56835	17.8356	12.6563	3' UTR	chr8	76373819	76376256	2438	2	+	Zm00001eb344790	Zm00001eb344790_T002	2229
motif-1	ACACGTCTCTT	ACACGTCTCTT	MEME-1	chr1	89663647	89663657	-	14.5309	7.23e-06	0.176	GCACGTCACCT	-12	IP_peak_179	chr1	89663606	89663808	203	89663669	15.55	5.31061	8.97257	4.91762	Intron (Zm00001eb023020_T001/Zm00001eb023020, intron 3 of 3)	chr1	89661470	89674160	12691	4	+	Zm00001eb023020	Zm00001eb023020_T001	2199
motif-1	ACACGTCTCTT	ACACGTCTCTT	MEME-1	chr8	163933136	163933146	-	14.5309	7.23e-06	0.176	ACACGTTTCTT	-6	IP_peak_3226	chr8	163933054	163933273	220	163933152	39.99	5.12342	17.0669	11.9652	Distal Intergenic	chr8	163930114	163931565	1452	2	+	Zm00001eb362740	Zm00001eb362740_T001	3038
motif-1	ACACGTCTCTT	ACACGTCTCTT	MEME-1	chr3	234624568	234624578	+	14.5309	7.23e-06	0.176	ACACGTTTCTT	0	IP_peak_1623	chr3	234624459	234624675	217	234624570	24.44	6.35918	14.5125	9.66451	Intron (Zm00001eb163030_T001/Zm00001eb163030, intron 1 of 1)	chr3	234623628	234625652	2025	2	-	Zm00001eb163030	Zm00001eb163030_T001	1082
motif-1	ACACGTCTCTT	ACACGTCTCTT	MEME-1	chr2	12704582	12704592	-	14.4568	7.49e-06	0.176	TCACGTCTCCT	50	IP_peak_864	chr2	12704400	12704754	355	12704532	22.96	5.98892	12.6839	8.04772	3' UTR	chr2	12700994	12704773	3780	4	+	Zm00001eb071830	Zm00001eb071830_T002	3538
motif-1	ACACGTCTCTT	ACACGTCTCTT	MEME-1	chr8	18860623	18860633	-	14.4568	7.49e-06	0.176	TCACGTCTCCT	17	IP_peak_3001	chr8	18860470	18860730	261	18860606	18.51	7.75078	14.2685	9.44674	Distal Intergenic	chr8	18856865	18860341	3477	6	+	Zm00001eb336920	Zm00001eb336920_T003	3741
motif-1	ACACGTCTCTT	ACACGTCTCTT	MEME-1	chr10	32484826	32484836	-	14.4568	7.49e-06	0.176	TCACGTCTCCT	-45	IP_peak_633	chr10	32484746	32485114	369	32484881	28.88	4.97996	12.7692	8.10815	Promoter (1-2kb)	chr10	32486280	32487992	1713	2	+	Zm00001eb411210	Zm00001eb411210_T001	-1399
motif-1	ACACGTCTCTT	ACACGTCTCTT	MEME-1	chr2	68927002	68927012	+	14.4568	7.49e-06	0.176	TCACGTCTCCT	0	IP_peak_962	chr2	68926918	68927123	206	68927007	23.7	5.15173	11.4717	6.98847	Distal Intergenic	chr2	68906606	68924826	18221	13	-	Zm00001eb085130	Zm00001eb085130_T001	-2181
motif-1	ACACGTCTCTT	ACACGTCTCTT	MEME-1	chr1	107670650	107670660	+	14.4568	7.49e-06	0.176	TCACGTCTCCT	0	IP_peak_210	chr1	107670542	107670900	359	107670656	35.54	6.53457	19.6741	14.3232	Distal Intergenic	chr1	107672735	107676755	4021	2	+	Zm00001eb025240	Zm00001eb025240_T001	-2079
motif-1	ACACGTCTCTT	ACACGTCTCTT	MEME-1	chr7	149547692	149547702	-	14.4568	7.49e-06	0.176	TCACGTCTCCT	-25	IP_peak_2889	chr7	149547621	149547838	218	149547727	20.73	5.43354	10.9285	6.53421	Promoter (<=1kb)	chr7	149542446	149547197	4752	4	-	Zm00001eb319700	Zm00001eb319700_T002	-530
motif-1	ACACGTCTCTT	ACACGTCTCTT	MEME-1	chr9	161875268	161875278	+	14.4568	7.49e-06	0.176	TCACGTCTCCT	171	IP_peak_3535	chr9	161875084	161875355	272	161875097	14.81	3.95253	6.17368	2.6867	3' UTR	chr9	161863652	161875480	11829	7	+	Zm00001eb404550	Zm00001eb404550_T003	11445
motif-1	ACACGTCTCTT	ACACGTCTCTT	MEME-1	chr2	45299891	45299901	-	14.3457	7.84e-06	0.176	GCACGTCTTCT	4	IP_peak_926	chr2	45299771	45299987	217	45299887	27.4	5.26606	13.3243	8.60894	Intron (Zm00001eb081170_T002/Zm00001eb081170, intron 1 of 2)	chr2	45298320	45301993	3674	3	-	Zm00001eb081170	Zm00001eb081170_T002	2106
motif-1	ACACGTCTCTT	ACACGTCTCTT	MEME-1	chr7	154530368	154530378	+	14.3457	7.84e-06	0.176	GCACGTCTTCT	-98	IP_peak_2905	chr7	154530351	154530556	206	154530476	16.29	3.45823	5.94584	2.50782	Promoter (<=1kb)	chr7	154530630	154533803	3174	5	+	Zm00001eb321290	Zm00001eb321290_T001	-154
motif-1	ACACGTCTCTT	ACACGTCTCTT	MEME-1	chr1	155859655	155859665	-	14.3457	7.84e-06	0.176	GCACGTCTTCT	-39	IP_peak_279	chr1	155859473	155859801	329	155859704	31.84	4.69168	13.0386	8.35715	Downstream (<1kb)	chr1	155860230	155878852	18623	4	-	Zm00001eb029030	Zm00001eb029030_T001	19148
motif-1	ACACGTCTCTT	ACACGTCTCTT	MEME-1	chr7	56615327	56615337	+	14.3086	8.1e-06	0.176	ACACGTCACCC	53	IP_peak_2766	chr7	56615210	56615614	405	56615274	10.37	5.68354	7.99793	4.10336	Distal Intergenic	chr7	56017876	56024283	6408	8	-	Zm00001eb307680	Zm00001eb307680_T001	-590991
motif-1	ACACGTCTCTT	ACACGTCTCTT	MEME-1	chr7	57772050	57772060	-	14.3086	8.1e-06	0.176	ACACGTCACCC	-184	IP_peak_2769	chr7	57771973	57772489	517	57772244	12.59	6.18217	9.25589	5.11636	Distal Intergenic	chr7	57774984	57787387	12404	3	+	Zm00001eb307690	Zm00001eb307690_T001	-2740
motif-1	ACACGTCTCTT	ACACGTCTCTT	MEME-1	chr7	57959150	57959160	+	14.3086	8.1e-06	0.176	ACACGTCACCC	74	IP_peak_2771	chr7	57959014	57959345	332	57959076	11.85	5.84527	8.21734	4.28607	Distal Intergenic	chr7	57774984	57787387	12404	3	+	Zm00001eb307690	Zm00001eb307690_T001	184092
motif-1	ACACGTCTCTT	ACACGTCTCTT	MEME-1	chr7	58337637	58337647	+	14.3086	8.1e-06	0.176	ACACGTCACCC	228	IP_peak_2773	chr7	58337409	58337649	241	58337409	7.41	4.20253	4.98931	1.84765	Distal Intergenic	chr7	58448727	58452714	3988	8	-	Zm00001eb307700	Zm00001eb307700_T007	115305
motif-1	ACACGTCTCTT	ACACGTCTCTT	MEME-1	chr7	58401996	58402006	+	14.3086	8.1e-06	0.176	ACACGTCACCC	138	IP_peak_2774	chr7	58401719	58402006	288	58401858	54.06	7.86528	32.862	26.1592	Distal Intergenic	chr7	58448727	58452714	3988	8	-	Zm00001eb307700	Zm00001eb307700_T007	50856
motif-1	ACACGTCTCTT	ACACGTCTCTT	MEME-1	chr9	59310255	59310265	-	14.3086	8.1e-06	0.176	ACACGTCACCC	119	IP_peak_3360	chr9	59310054	59310271	218	59310136	9.63	5.31329	6.95302	3.257	Distal Intergenic	chr9	59389405	59390461	1057	2	+	Zm00001eb382680	Zm00001eb382680_T001	-79269
motif-1	ACACGTCTCTT	ACACGTCTCTT	MEME-1	chr9	59558024	59558034	-	14.3086	8.1e-06	0.176	ACACGTCACCC	0	IP_peak_3361	chr9	59557770	59558123	354	59558026	15.55	5.17791	8.74758	4.71363	Distal Intergenic	chr9	59389405	59390461	1057	2	+	Zm00001eb382680	Zm00001eb382680_T001	168621
motif-1	ACACGTCTCTT	ACACGTCTCTT	MEME-1	chr1	137010067	137010077	-	14.3086	8.1e-06	0.176	ACACGTCACCC	-3	IP_peak_253	chr1	137009940	137010204	265	137010080	12.59	4.52953	6.6833	3.08343	Distal Intergenic	chr1	136404362	136406082	1721	1	+	Zm00001eb027640	Zm00001eb027640_T001	605718
motif-1	ACACGTCTCTT	ACACGTCTCTT	MEME-1	chr7	57607206	57607216	-	14.2716	8.2e-06	0.176	GCACGTCACTC	-24	IP_peak_2767	chr7	57607030	57607412	383	57607240	14.07	6.39147	10.6755	6.30555	Distal Intergenic	chr7	57774984	57787387	12404	3	+	Zm00001eb307690	Zm00001eb307690_T001	-167744
motif-1	ACACGTCTCTT	ACACGTCTCTT	MEME-1	chr5	108057434	108057444	-	14.2716	8.2e-06	0.176	GCACGTCACTC	10	IP_peak_2194	chr5	108057243	108057739	497	108057424	19.25	3.49667	6.74589	3.13798	Distal Intergenic	chr5	107929306	107980823	51518	13	-	Zm00001eb235200	Zm00001eb235200_T002	-76601
motif-1	ACACGTCTCTT	ACACGTCTCTT	MEME-1	chr4	109959723	109959733	-	14.2716	8.2e-06	0.176	GCACGTCACTC	59	IP_peak_1801	chr4	109959563	109959812	250	109959664	14.81	6.08696	9.71375	5.51105	Distal Intergenic	chr4	109999374	109999817	444	1	-	Zm00001eb181380	Zm00001eb181380_T001	40153
motif-1	ACACGTCTCTT	ACACGTCTCTT	MEME-1	chr1	268802371	268802381	-	14.2346	8.57e-06	0.176	ACACGGCACTT	-18	IP_peak_498	chr1	268802245	268802501	257	268802399	42.21	4.32089	15.5586	10.5927	Intron (Zm00001eb053420_T001/Zm00001eb053420, intron 18 of 30)	chr1	268773601	268814486	40886	31	+	Zm00001eb053420	Zm00001eb053420_T001	28798
motif-1	ACACGTCTCTT	ACACGTCTCTT	MEME-1	chr10	2708409	2708419	+	14.1975	9.03e-06	0.176	TCACGTCTCTC	35	IP_peak_586	chr10	2708234	2708442	209	2708374	28.14	3.3161	8.34953	4.40882	3' UTR	chr10	2704293	2715986	11694	9	+	Zm00001eb405770	Zm00001eb405770_T001	4081
motif-1	ACACGTCTCTT	ACACGTCTCTT	MEME-1	chr1	229287974	229287984	+	14.1975	9.03e-06	0.176	TCACGTCTCTC	-23	IP_peak_419	chr1	229287899	229288148	250	229288007	14.81	4.94624	7.88123	4.03034	Distal Intergenic	chr1	229296860	229298587	1728	1	-	Zm00001eb043620	Zm00001eb043620_T001	10580
motif-1	ACACGTCTCTT	ACACGTCTCTT	MEME-1	chr9	99557533	99557543	-	14.1975	9.03e-06	0.176	TCACGTCTCTC	57	IP_peak_3403	chr9	99557395	99557608	214	99557476	25.18	3.7396	8.87152	4.82428	Distal Intergenic	chr9	99575625	99580191	4567	7	-	Zm00001eb387020	Zm00001eb387020_T003	22715
motif-1	ACACGTCTCTT	ACACGTCTCTT	MEME-1	chr9	51387410	51387420	-	14.1728	9.19e-06	0.176	ACACGTCTCGT	-52	IP_peak_3350	chr9	51387315	51387660	346	51387472	25.18	6.36159	15.0759	10.1821	Intron (Zm00001eb382170_T001/Zm00001eb382170, intron 1 of 15)	chr9	51386135	51413794	27660	16	+	Zm00001eb382170	Zm00001eb382170_T001	1337
motif-1	ACACGTCTCTT	ACACGTCTCTT	MEME-1	chr2	3687579	3687589	+	14.1235	9.81e-06	0.176	ATACGTCTCCT	6	IP_peak_837	chr2	3687452	3687743	292	3687573	35.54	7.30886	21.584	16.0432	Promoter (<=1kb)	chr2	3688358	3696793	8436	8	+	Zm00001eb067340	Zm00001eb067340_T001	-785
motif-1	ACACGTCTCTT	ACACGTCTCTT	MEME-1	chr4	224633636	224633646	+	14.1235	9.81e-06	0.176	ATACGTCTCCT	-37	IP_peak_1983	chr4	224633621	224633835	215	224633683	19.25	3.37553	6.46191	2.92013	Downstream (2-3kb)	chr4	224635793	224636194	402	1	+	Zm00001eb202930	Zm00001eb202930_T001	-2110
motif-1	ACACGTCTCTT	ACACGTCTCTT	MEME-1	chr5	219039734	219039744	-	14.1235	9.81e-06	0.176	GCACGTCTCCA	28	IP_peak_2373	chr5	219039453	219039777	325	219039706	19.99	2.9991	5.28566	2.06951	Promoter (<=1kb)	chr5	219029234	219039066	9833	4	-	Zm00001eb256220	Zm00001eb256220_T001	-640
motif-1	ACACGTCTCTT	ACACGTCTCTT	MEME-1	chr6	90586245	90586255	+	14.0864	1.02e-05	0.176	GTACGTCTCTT	-10	IP_peak_2485	chr6	90586149	90586502	354	90586265	34.8	7.16076	20.6283	15.1837	Promoter (1-2kb)	chr6	90583314	90584409	1096	1	-	Zm00001eb271660	Zm00001eb271660_T001	-1856
motif-1	ACACGTCTCTT	ACACGTCTCTT	MEME-1	chr6	178053164	178053174	+	14.0864	1.02e-05	0.176	GTACGTCTCTT	10	IP_peak_2674	chr6	178053050	178053259	210	178053154	17.77	4.69304	8.44714	4.44986	5' UTR	chr6	178052274	178057800	5527	16	+	Zm00001eb296990	Zm00001eb296990_T005	880
motif-1	ACACGTCTCTT	ACACGTCTCTT	MEME-1	chr9	88182996	88183006	-	14.0864	1.02e-05	0.176	GTACGTCTCTT	-11	IP_peak_3389	chr9	88182906	88183169	264	88183017	47.39	6.04905	23.5026	17.7998	Distal Intergenic	chr9	88222266	88229226	6961	4	-	Zm00001eb385470	Zm00001eb385470_T001	46209
motif-1	ACACGTCTCTT	ACACGTCTCTT	MEME-1	chr1	115187605	115187615	-	14.0864	1.02e-05	0.176	GTACGTCTCTT	-10	IP_peak_222	chr1	115187491	115187763	273	115187625	39.99	6.61997	21.4961	15.9669	Distal Intergenic	chr1	115179539	115183191	3653	1	-	Zm00001eb026010	Zm00001eb026010_T001	-4434
motif-1	ACACGTCTCTT	ACACGTCTCTT	MEME-1	chr7	135578134	135578144	-	14.0864	1.02e-05	0.176	GTACGTCTCTT	0	IP_peak_2861	chr7	135578017	135578246	230	135578138	22.22	4.15116	9.08863	4.9768	3' UTR	chr7	135571191	135574387	3197	8	-	Zm00001eb315920	Zm00001eb315920_T003	-3751
motif-1	ACACGTCTCTT	ACACGTCTCTT	MEME-1	chr7	16718762	16718772	-	14.0494	1.08e-05	0.176	ACACGTATCTT	17	IP_peak_2704	chr7	16718650	16718872	223	16718745	19.99	5.97112	11.4099	6.94383	Promoter (<=1kb)	chr7	16719441	16731643	12203	8	+	Zm00001eb302800	Zm00001eb302800_T002	-696
motif-1	ACACGTCTCTT	ACACGTCTCTT	MEME-1	chr2	194959826	194959836	-	14.037	1.08e-05	0.176	ACACGCCTCCC	-66	IP_peak_1143	chr2	194959789	194959993	205	194959902	11.85	7.18039	10.2289	5.92154	Distal Intergenic	chr2	194942285	194944536	2252	2	-	Zm00001eb101900	Zm00001eb101900_T002	-15366
motif-1	ACACGTCTCTT	ACACGTCTCTT	MEME-1	chr6	145610258	145610268	-	14.0247	1.11e-05	0.176	GCACGGCTCCG	7	IP_peak_2597	chr6	145610215	145610522	308	145610251	15.55	3.94556	6.54791	2.99768	Promoter (<=1kb)	chr6	145606754	145609719	2966	4	-	Zm00001eb284750	Zm00001eb284750_T003	-532
motif-1	ACACGTCTCTT	ACACGTCTCTT	MEME-1	chr5	39130045	39130055	+	13.9877	1.14e-05	0.176	ATACGTCTCTG	0	IP_peak_2126	chr5	39129930	39130131	202	39130048	31.1	6.42025	17.8356	12.6563	Intron (Zm00001eb223840_T001/Zm00001eb223840, intron 10 of 11)	chr5	39117209	39138109	20901	12	+	Zm00001eb223840	Zm00001eb223840_T001	12839
motif-1	ACACGTCTCTT	ACACGTCTCTT	MEME-1	chr9	112913306	112913316	+	13.9877	1.14e-05	0.176	ATACGTCTCTG	0	IP_peak_3428	chr9	112913241	112913442	202	112913310	20.73	6.7996	13.4409	8.71744	Distal Intergenic	chr9	112918097	112919290	1194	1	-	Zm00001eb389550	Zm00001eb389550_T002	5980
motif-1	ACACGTCTCTT	ACACGTCTCTT	MEME-1	chr2	115658044	115658054	-	13.8642	1.18e-05	0.176	ATACGTCTCTC	61	IP_peak_1028	chr2	115657898	115658193	296	115657983	15.55	4.14275	6.91572	3.24592	Distal Intergenic	chr2	115650244	115652482	2239	2	-	Zm00001eb089340	Zm00001eb089340_T001	-5501
motif-1	ACACGTCTCTT	ACACGTCTCTT	MEME-1	chr8	12457505	12457515	+	13.8519	1.2e-05	0.176	ACACGTTTCCT	63	IP_peak_2990	chr8	12457354	12457563	210	12457442	14.07	8.42192	13.9785	9.17919	Distal Intergenic	chr8	12366670	12367398	729	1	+	Zm00001eb335170	Zm00001eb335170_T001	90772
motif-1	ACACGTCTCTT	ACACGTCTCTT	MEME-1	chr2	76093839	76093849	-	13.8519	1.2e-05	0.176	ACACGTTTCCT	15	IP_peak_974	chr2	76093654	76093877	224	76093824	14.81	3.16202	4.70046	1.65653	Distal Intergenic	chr2	76059545	76093125	33581	20	+	Zm00001eb085760	Zm00001eb085760_T005	34279
motif-1	ACACGTCTCTT	ACACGTCTCTT	MEME-1	chr3	156698143	156698153	-	13.8519	1.2e-05	0.176	ACACGTTTCCT	7	IP_peak_1481	chr3	156698044	156698248	205	156698136	14.07	6.85596	11.4261	6.95246	Distal Intergenic	chr3	156728186	156729118	933	1	+	Zm00001eb142050	Zm00001eb142050_T001	-30050
motif-1	ACACGTCTCTT	ACACGTCTCTT	MEME-1	chr1	161205224	161205234	-	13.8519	1.2e-05	0.176	ACACGTTTCCT	-18	IP_peak_288	chr1	161205060	161205386	327	161205252	26.66	5.53164	13.452	8.72261	Distal Intergenic	chr1	161130590	161185662	55073	18	-	Zm00001eb029610	Zm00001eb029610_T001	-19590
motif-1	ACACGTCTCTT	ACACGTCTCTT	MEME-1	chr8	44198529	44198539	-	13.8148	1.25e-05	0.176	GCACGTTTCTT	2	IP_peak_3038	chr8	44198485	44198695	211	44198527	25.92	4.48629	10.5157	6.1658	Intron (Zm00001eb340990_T001/Zm00001eb340990, intron 1 of 6)	chr8	44190719	44199393	8675	7	-	Zm00001eb340990	Zm00001eb340990_T001	866
motif-1	ACACGTCTCTT	ACACGTCTCTT	MEME-1	chr6	79959987	79959997	-	13.8148	1.25e-05	0.176	GCACGTTTCTT	5	IP_peak_2470	chr6	79959879	79960077	199	79959982	22.22	5.81094	12.6983	8.05061	Promoter (1-2kb)	chr6	79957482	79958617	1136	4	-	Zm00001eb270310	Zm00001eb270310_T002	-1365
motif-1	ACACGTCTCTT	ACACGTCTCTT	MEME-1	chr5	50577374	50577384	-	13.7407	1.3e-05	0.176	ACACGTCATTT	-18	IP_peak_2140	chr5	50577234	50577569	336	50577402	17.77	5.87292	10.5565	6.19848	Promoter (1-2kb)	chr5	50575822	50576259	438	1	-	Zm00001eb225530	Zm00001eb225530_T001	-1143
motif-1	ACACGTCTCTT	ACACGTCTCTT	MEME-1	chr8	119226594	119226604	-	13.716	1.33e-05	0.176	ACACGTTTCTG	-12	IP_peak_3140	chr8	119226458	119226734	277	119226616	45.91	7.82927	27.74	21.6355	Distal Intergenic	chr8	119215374	119218426	3053	2	-	Zm00001eb351340	Zm00001eb351340_T003	-8190
motif-1	ACACGTCTCTT	ACACGTCTCTT	MEME-1	chr6	155859256	155859266	-	13.716	1.33e-05	0.176	ACACGTTTCTG	-19	IP_peak_2617	chr6	155859199	155859402	204	155859285	25.18	4.90864	11.8558	7.3275	Exon (Zm00001eb287470_T001/Zm00001eb287470, exon 11 of 14)	chr6	155857628	155867185	9558	14	-	Zm00001eb287470	Zm00001eb287470_T001	7900
motif-1	ACACGTCTCTT	ACACGTCTCTT	MEME-1	chr5	38821581	38821591	-	13.7037	1.34e-05	0.176	CCACGGCTCTG	-87	IP_peak_2125	chr5	38821577	38821789	213	38821678	23.7	6.50686	14.2408	9.41996	Distal Intergenic	chr5	38818016	38820152	2137	6	+	Zm00001eb223800	Zm00001eb223800_T001	3662
motif-1	ACACGTCTCTT	ACACGTCTCTT	MEME-1	chr7	154397517	154397527	+	13.6543	1.35e-05	0.176	ACACGCCACTT	10	IP_peak_2904	chr7	154397432	154397644	213	154397507	25.92	6.417	14.8233	9.95345	Distal Intergenic	chr7	154347556	154369145	21590	16	-	Zm00001eb321250	Zm00001eb321250_T002	-28362
motif-1	ACACGTCTCTT	ACACGTCTCTT	MEME-1	chr8	19513236	19513246	+	13.642	1.36e-05	0.176	TCACGTCTCCG	20	IP_peak_3002	chr8	19513105	19513333	229	19513216	17.77	6.71142	11.9618	7.42829	3' UTR	chr8	19512709	19515942	3234	11	-	Zm00001eb337110	Zm00001eb337110_T005	2726
motif-1	ACACGTCTCTT	ACACGTCTCTT	MEME-1	chr7	56238653	56238663	+	13.5926	1.39e-05	0.176	GCACGTCACCC	-1	IP_peak_2763	chr7	56238538	56238848	311	56238664	11.85	4.2827	5.86499	2.48598	Distal Intergenic	chr7	56017876	56024283	6408	8	-	Zm00001eb307680	Zm00001eb307680_T001	-214381
motif-1	ACACGTCTCTT	ACACGTCTCTT	MEME-1	chr7	56238808	56238818	+	13.5926	1.39e-05	0.176	GCACGTCACCC	144	IP_peak_2763	chr7	56238538	56238848	311	56238664	11.85	4.2827	5.86499	2.48598	Distal Intergenic	chr7	56017876	56024283	6408	8	-	Zm00001eb307680	Zm00001eb307680_T001	-214381
motif-1	ACACGTCTCTT	ACACGTCTCTT	MEME-1	chr7	56377755	56377765	+	13.5926	1.39e-05	0.176	GCACGTCACCC	-130	IP_peak_2764	chr7	56377697	56377975	279	56377895	12.59	4.52953	6.6833	3.08343	Distal Intergenic	chr7	56017876	56024283	6408	8	-	Zm00001eb307680	Zm00001eb307680_T001	-353612
motif-1	ACACGTCTCTT	ACACGTCTCTT	MEME-1	chr7	56601118	56601128	+	13.5926	1.39e-05	0.176	GCACGTCACCC	-8	IP_peak_2765	chr7	56601003	56601301	299	56601136	11.85	4.2827	5.86499	2.48598	Distal Intergenic	chr7	56017876	56024283	6408	8	-	Zm00001eb307680	Zm00001eb307680_T001	-576853
motif-1	ACACGTCTCTT	ACACGTCTCTT	MEME-1	chr7	56601273	56601283	+	13.5926	1.39e-05	0.176	GCACGTCACCC	137	IP_peak_2765	chr7	56601003	56601301	299	56601136	11.85	4.2827	5.86499	2.48598	Distal Intergenic	chr7	56017876	56024283	6408	8	-	Zm00001eb307680	Zm00001eb307680_T001	-576853
motif-1	ACACGTCTCTT	ACACGTCTCTT	MEME-1	chr7	56615483	56615493	+	13.5926	1.39e-05	0.176	GCACGTCACCC	209	IP_peak_2766	chr7	56615210	56615614	405	56615274	10.37	5.68354	7.99793	4.10336	Distal Intergenic	chr7	56017876	56024283	6408	8	-	Zm00001eb307680	Zm00001eb307680_T001	-590991
motif-1	ACACGTCTCTT	ACACGTCTCTT	MEME-1	chr7	58327577	58327587	+	13.5926	1.39e-05	0.176	GCACGTCACCC	-6	IP_peak_2772	chr7	58327549	58327763	215	58327593	13.33	4.77637	7.53305	3.74136	Distal Intergenic	chr7	58448727	58452714	3988	8	-	Zm00001eb307700	Zm00001eb307700_T007	125121
motif-1	ACACGTCTCTT	ACACGTCTCTT	MEME-1	chr7	58327731	58327741	+	13.5926	1.39e-05	0.176	GCACGTCACCC	138	IP_peak_2772	chr7	58327549	58327763	215	58327593	13.33	4.77637	7.53305	3.74136	Distal Intergenic	chr7	58448727	58452714	3988	8	-	Zm00001eb307700	Zm00001eb307700_T007	125121
motif-1	ACACGTCTCTT	ACACGTCTCTT	MEME-1	chr7	58337481	58337491	+	13.5926	1.39e-05	0.176	GCACGTCACCC	72	IP_peak_2773	chr7	58337409	58337649	241	58337409	7.41	4.20253	4.98931	1.84765	Distal Intergenic	chr7	58448727	58452714	3988	8	-	Zm00001eb307700	Zm00001eb307700_T007	115305
motif-1	ACACGTCTCTT	ACACGTCTCTT	MEME-1	chr6	58782976	58782986	+	13.5926	1.39e-05	0.176	GCACGTCACCC	99	IP_peak_2451	chr6	58782755	58782998	244	58782877	12.59	6.7943	10.1966	5.92154	Distal Intergenic	chr6	58824504	58827286	2783	8	-	Zm00001eb268060	Zm00001eb268060_T002	44409
motif-1	ACACGTCTCTT	ACACGTCTCTT	MEME-1	chr1	137656975	137656985	+	13.5926	1.39e-05	0.176	GCACGTCACCC	-229	IP_peak_254	chr1	137656876	137657243	368	137657214	7.41	4.52228	5.46504	2.19678	Distal Intergenic	chr1	138391794	138417162	25369	3	-	Zm00001eb027650	Zm00001eb027650_T001	759948
motif-1	ACACGTCTCTT	ACACGTCTCTT	MEME-1	chr1	137657130	137657140	+	13.5926	1.39e-05	0.176	GCACGTCACCC	-74	IP_peak_254	chr1	137656876	137657243	368	137657214	7.41	4.52228	5.46504	2.19678	Distal Intergenic	chr1	138391794	138417162	25369	3	-	Zm00001eb027650	Zm00001eb027650_T001	759948
motif-1	ACACGTCTCTT	ACACGTCTCTT	MEME-1	chr1	137730826	137730836	+	13.5926	1.39e-05	0.176	GCACGTCACCC	-100	IP_peak_255	chr1	137730734	137730984	251	137730936	29.62	3.40225	8.67725	4.66	Distal Intergenic	chr1	138391794	138417162	25369	3	-	Zm00001eb027650	Zm00001eb027650_T001	686226
motif-1	ACACGTCTCTT	ACACGTCTCTT	MEME-1	chr1	138106190	138106200	+	13.5926	1.39e-05	0.176	GCACGTCACCC	-37	IP_peak_256	chr1	138106080	138106296	217	138106237	22.96	4.79114	10.2238	5.92154	Distal Intergenic	chr1	138391794	138417162	25369	3	-	Zm00001eb027650	Zm00001eb027650_T001	310925
motif-1	ACACGTCTCTT	ACACGTCTCTT	MEME-1	chr5	209202691	209202701	+	13.5926	1.39e-05	0.176	ACACGTTTCTC	-61	IP_peak_2351	chr5	209202656	209202875	220	209202762	17.77	3.68567	6.46293	2.921	Distal Intergenic	chr5	209201112	209201422	311	1	+	Zm00001eb252150	Zm00001eb252150_T001	1650
motif-1	ACACGTCTCTT	ACACGTCTCTT	MEME-1	chr8	49475110	49475120	-	13.5926	1.39e-05	0.176	GCACGTCACCC	-106	IP_peak_3043	chr8	49475090	49475341	252	49475226	26.66	13.8291	28.4555	22.2792	Distal Intergenic	chr8	49398343	49457626	59284	21	+	Zm00001eb341370	Zm00001eb341370_T005	76883
motif-1	ACACGTCTCTT	ACACGTCTCTT	MEME-1	chr8	49475264	49475274	-	13.5926	1.39e-05	0.176	GCACGTCACCC	38	IP_peak_3043	chr8	49475090	49475341	252	49475226	26.66	13.8291	28.4555	22.2792	Distal Intergenic	chr8	49398343	49457626	59284	21	+	Zm00001eb341370	Zm00001eb341370_T005	76883
motif-1	ACACGTCTCTT	ACACGTCTCTT	MEME-1	chr8	49501785	49501795	-	13.5926	1.39e-05	0.176	GCACGTCACCC	-142	IP_peak_3044	chr8	49501762	49501988	227	49501937	11.11	5.50838	8.21734	4.28607	Distal Intergenic	chr8	49398343	49457626	59284	21	+	Zm00001eb341370	Zm00001eb341370_T005	103594
motif-1	ACACGTCTCTT	ACACGTCTCTT	MEME-1	chr8	49671845	49671855	-	13.5926	1.39e-05	0.176	GCACGTCACCC	-116	IP_peak_3045	chr8	49671824	49672123	300	49671971	16.29	5.76371	10.2513	5.93275	Distal Intergenic	chr8	49790091	49797025	6935	2	+	Zm00001eb341380	Zm00001eb341380_T001	-118120
motif-1	ACACGTCTCTT	ACACGTCTCTT	MEME-1	chr8	49672001	49672011	-	13.5926	1.39e-05	0.176	GCACGTCACCC	30	IP_peak_3045	chr8	49671824	49672123	300	49671971	16.29	5.76371	10.2513	5.93275	Distal Intergenic	chr8	49790091	49797025	6935	2	+	Zm00001eb341380	Zm00001eb341380_T001	-118120
motif-1	ACACGTCTCTT	ACACGTCTCTT	MEME-1	chr10	49691730	49691740	-	13.5926	1.39e-05	0.176	GCACGTCACCC	-71	IP_peak_656	chr10	49691729	49691956	228	49691811	11.85	6.42405	9.08008	4.9742	Distal Intergenic	chr10	49829871	49830431	561	2	+	Zm00001eb412430	Zm00001eb412430_T001	-138060
motif-1	ACACGTCTCTT	ACACGTCTCTT	MEME-1	chr10	49691884	49691894	-	13.5926	1.39e-05	0.176	GCACGTCACCC	73	IP_peak_656	chr10	49691729	49691956	228	49691811	11.85	6.42405	9.08008	4.9742	Distal Intergenic	chr10	49829871	49830431	561	2	+	Zm00001eb412430	Zm00001eb412430_T001	-138060
motif-1	ACACGTCTCTT	ACACGTCTCTT	MEME-1	chr8	49749143	49749153	-	13.5926	1.39e-05	0.176	GCACGTCACCC	-14	IP_peak_3046	chr8	49748917	49749195	279	49749167	9.63	5.26504	6.88132	3.22567	Distal Intergenic	chr8	49790091	49797025	6935	2	+	Zm00001eb341380	Zm00001eb341380_T001	-40924
motif-1	ACACGTCTCTT	ACACGTCTCTT	MEME-1	chr7	57607052	57607062	-	13.5926	1.39e-05	0.176	GCACGTCACCC	-178	IP_peak_2767	chr7	57607030	57607412	383	57607240	14.07	6.39147	10.6755	6.30555	Distal Intergenic	chr7	57774984	57787387	12404	3	+	Zm00001eb307690	Zm00001eb307690_T001	-167744
motif-1	ACACGTCTCTT	ACACGTCTCTT	MEME-1	chr7	57607362	57607372	-	13.5926	1.39e-05	0.176	GCACGTCACCC	122	IP_peak_2767	chr7	57607030	57607412	383	57607240	14.07	6.39147	10.6755	6.30555	Distal Intergenic	chr7	57774984	57787387	12404	3	+	Zm00001eb307690	Zm00001eb307690_T001	-167744
motif-1	ACACGTCTCTT	ACACGTCTCTT	MEME-1	chr7	57714499	57714509	-	13.5926	1.39e-05	0.176	GCACGTCACCC	10	IP_peak_2768	chr7	57714375	57714717	343	57714489	9.63	4.83459	6.24582	2.73619	Distal Intergenic	chr7	57774984	57787387	12404	3	+	Zm00001eb307690	Zm00001eb307690_T001	-60495
motif-1	ACACGTCTCTT	ACACGTCTCTT	MEME-1	chr7	57714654	57714664	-	13.5926	1.39e-05	0.176	GCACGTCACCC	165	IP_peak_2768	chr7	57714375	57714717	343	57714489	9.63	4.83459	6.24582	2.73619	Distal Intergenic	chr7	57774984	57787387	12404	3	+	Zm00001eb307690	Zm00001eb307690_T001	-60495
motif-1	ACACGTCTCTT	ACACGTCTCTT	MEME-1	chr7	57772205	57772215	-	13.5926	1.39e-05	0.176	GCACGTCACCC	-29	IP_peak_2769	chr7	57771973	57772489	517	57772244	12.59	6.18217	9.25589	5.11636	Distal Intergenic	chr7	57774984	57787387	12404	3	+	Zm00001eb307690	Zm00001eb307690_T001	-2740
motif-1	ACACGTCTCTT	ACACGTCTCTT	MEME-1	chr7	57772360	57772370	-	13.5926	1.39e-05	0.176	GCACGTCACCC	116	IP_peak_2769	chr7	57771973	57772489	517	57772244	12.59	6.18217	9.25589	5.11636	Distal Intergenic	chr7	57774984	57787387	12404	3	+	Zm00001eb307690	Zm00001eb307690_T001	-2740
motif-1	ACACGTCTCTT	ACACGTCTCTT	MEME-1	chr6	58632404	58632414	-	13.5926	1.39e-05	0.176	GCACGTCACCC	-104	IP_peak_2449	chr6	58632349	58632617	269	58632518	11.85	5.84527	8.21734	4.28607	Distal Intergenic	chr6	58505727	58521729	16003	8	+	Zm00001eb268050	Zm00001eb268050_T003	126791
motif-1	ACACGTCTCTT	ACACGTCTCTT	MEME-1	chr6	58632556	58632566	-	13.5926	1.39e-05	0.176	GCACGTCACCC	38	IP_peak_2449	chr6	58632349	58632617	269	58632518	11.85	5.84527	8.21734	4.28607	Distal Intergenic	chr6	58505727	58521729	16003	8	+	Zm00001eb268050	Zm00001eb268050_T003	126791
motif-1	ACACGTCTCTT	ACACGTCTCTT	MEME-1	chr6	58689334	58689344	-	13.5926	1.39e-05	0.176	GCACGTCACCC	-110	IP_peak_2450	chr6	58689311	58689563	253	58689454	12.59	6.7943	10.1966	5.92154	Distal Intergenic	chr6	58824504	58827286	2783	8	-	Zm00001eb268060	Zm00001eb268060_T002	137832
motif-1	ACACGTCTCTT	ACACGTCTCTT	MEME-1	chr6	58689492	58689502	-	13.5926	1.39e-05	0.176	GCACGTCACCC	38	IP_peak_2450	chr6	58689311	58689563	253	58689454	12.59	6.7943	10.1966	5.92154	Distal Intergenic	chr6	58824504	58827286	2783	8	-	Zm00001eb268060	Zm00001eb268060_T002	137832
motif-1	ACACGTCTCTT	ACACGTCTCTT	MEME-1	chr9	59310101	59310111	-	13.5926	1.39e-05	0.176	GCACGTCACCC	-25	IP_peak_3360	chr9	59310054	59310271	218	59310136	9.63	5.31329	6.95302	3.257	Distal Intergenic	chr9	59389405	59390461	1057	2	+	Zm00001eb382680	Zm00001eb382680_T001	-79269
motif-1	ACACGTCTCTT	ACACGTCTCTT	MEME-1	chr9	59557869	59557879	-	13.5926	1.39e-05	0.176	GCACGTCACCC	-147	IP_peak_3361	chr9	59557770	59558123	354	59558026	15.55	5.17791	8.74758	4.71363	Distal Intergenic	chr9	59389405	59390461	1057	2	+	Zm00001eb382680	Zm00001eb382680_T001	168621
motif-1	ACACGTCTCTT	ACACGTCTCTT	MEME-1	chr7	60508952	60508962	-	13.5926	1.39e-05	0.176	GCACGTCACCC	33	IP_peak_2776	chr7	60508809	60509025	217	60508919	9.63	5.16289	6.7299	3.12628	Distal Intergenic	chr7	59992826	60027336	34511	6	+	Zm00001eb307780	Zm00001eb307780_T001	516093
motif-1	ACACGTCTCTT	ACACGTCTCTT	MEME-1	chr5	108057278	108057288	-	13.5926	1.39e-05	0.176	GCACGTCACCC	-136	IP_peak_2194	chr5	108057243	108057739	497	108057424	19.25	3.49667	6.74589	3.13798	Distal Intergenic	chr5	107929306	107980823	51518	13	-	Zm00001eb235200	Zm00001eb235200_T002	-76601
motif-1	ACACGTCTCTT	ACACGTCTCTT	MEME-1	chr5	108057590	108057600	-	13.5926	1.39e-05	0.176	GCACGTCACCC	166	IP_peak_2194	chr5	108057243	108057739	497	108057424	19.25	3.49667	6.74589	3.13798	Distal Intergenic	chr5	107929306	107980823	51518	13	-	Zm00001eb235200	Zm00001eb235200_T002	-76601
motif-1	ACACGTCTCTT	ACACGTCTCTT	MEME-1	chr5	108059319	108059329	-	13.5926	1.39e-05	0.176	GCACGTCACCC	-66	IP_peak_2195	chr5	108059218	108059591	374	108059395	59.98	3.38783	15.3354	10.3953	Distal Intergenic	chr5	107929306	107980823	51518	13	-	Zm00001eb235200	Zm00001eb235200_T002	-78572
motif-1	ACACGTCTCTT	ACACGTCTCTT	MEME-1	chr5	108059473	108059483	-	13.5926	1.39e-05	0.176	GCACGTCACCC	78	IP_peak_2195	chr5	108059218	108059591	374	108059395	59.98	3.38783	15.3354	10.3953	Distal Intergenic	chr5	107929306	107980823	51518	13	-	Zm00001eb235200	Zm00001eb235200_T002	-78572
motif-1	ACACGTCTCTT	ACACGTCTCTT	MEME-1	chr4	109959568	109959578	-	13.5926	1.39e-05	0.176	GCACGTCACCC	-86	IP_peak_1801	chr4	109959563	109959812	250	109959664	14.81	6.08696	9.71375	5.51105	Distal Intergenic	chr4	109999374	109999817	444	1	-	Zm00001eb181380	Zm00001eb181380_T001	40153
motif-1	ACACGTCTCTT	ACACGTCTCTT	MEME-1	chr1	162028455	162028465	-	13.5926	1.39e-05	0.176	GCACGTCACCC	-3	IP_peak_291	chr1	162028337	162028582	246	162028468	10.37	6.3527	9.04472	4.97113	Distal Intergenic	chr1	161998347	162009802	11456	4	+	Zm00001eb029690	Zm00001eb029690_T001	30121
motif-1	ACACGTCTCTT	ACACGTCTCTT	MEME-1	chr1	219521141	219521151	-	13.5926	1.39e-05	0.176	ACACGTTTCTC	0	IP_peak_392	chr1	219521042	219521351	310	219521149	24.44	5.09402	11.8194	7.29278	Distal Intergenic	chr1	219547437	219549217	1781	1	-	Zm00001eb041700	Zm00001eb041700_T001	28068
motif-1	ACACGTCTCTT	ACACGTCTCTT	MEME-1	chr3	235467330	235467340	+	13.5802	1.4e-05	0.176	CCACGGCTCTC	-3	IP_peak_1627	chr3	235467118	235467479	362	235467343	32.58	9.33947	24.361	18.579	Promoter (<=1kb)	chr3	235467799	235475818	8020	14	+	Zm00001eb163350	Zm00001eb163350_T002	-456
motif-1	ACACGTCTCTT	ACACGTCTCTT	MEME-1	chr9	104776976	104776986	+	13.5309	1.43e-05	0.176	GCACGTCTTCG	79	IP_peak_3415	chr9	104776810	104777036	227	104776897	15.55	3.31013	5.31046	2.08239	Downstream (1-2kb)	chr9	104778531	104779147	617	2	-	Zm00001eb387940	Zm00001eb387940_T001	2250
motif-1	ACACGTCTCTT	ACACGTCTCTT	MEME-1	chr6	20204387	20204397	+	13.5185	1.47e-05	0.176	ACACGTCACTA	-7	IP_peak_2417	chr6	20204287	20204517	231	20204404	22.96	4.79114	10.2238	5.92154	Distal Intergenic	chr6	20200590	20203053	2464	4	+	Zm00001eb263100	Zm00001eb263100_T001	3814
motif-1	ACACGTCTCTT	ACACGTCTCTT	MEME-1	chr2	85308784	85308794	+	13.5185	1.47e-05	0.176	ACACGTCACTA	201	IP_peak_986	chr2	85308481	85308796	316	85308583	19.99	4.20425	8.00295	4.10599	Distal Intergenic	chr2	85416079	85416646	568	2	+	Zm00001eb086590	Zm00001eb086590_T001	-107496
motif-1	ACACGTCTCTT	ACACGTCTCTT	MEME-1	chr2	102865861	102865871	+	13.5185	1.47e-05	0.176	ACACGTCACTA	-110	IP_peak_1009	chr2	102865846	102866055	210	102865981	19.25	4.05063	7.99138	4.10336	Distal Intergenic	chr2	102935068	102935433	366	2	+	Zm00001eb087780	Zm00001eb087780_T001	-69087
motif-1	ACACGTCTCTT	ACACGTCTCTT	MEME-1	chr2	102865905	102865915	+	13.5185	1.47e-05	0.176	ACACGTCACTA	-66	IP_peak_1009	chr2	102865846	102866055	210	102865981	19.25	4.05063	7.99138	4.10336	Distal Intergenic	chr2	102935068	102935433	366	2	+	Zm00001eb087780	Zm00001eb087780_T001	-69087
motif-1	ACACGTCTCTT	ACACGTCTCTT	MEME-1	chr1	167243974	167243984	+	13.5185	1.47e-05	0.176	ACACGTCACTA	0	IP_peak_305	chr1	167243925	167244155	231	167243975	17.77	4.69304	8.44714	4.44986	Distal Intergenic	chr1	167185413	167193596	8184	3	-	Zm00001eb030350	Zm00001eb030350_T001	-50379
motif-1	ACACGTCTCTT	ACACGTCTCTT	MEME-1	chr1	167358733	167358743	+	13.5185	1.47e-05	0.176	ACACGTCACTA	29	IP_peak_306	chr1	167358623	167358974	352	167358704	17.77	4.69304	8.44714	4.44986	Distal Intergenic	chr1	167324888	167329109	4222	7	+	Zm00001eb030360	Zm00001eb030360_T001	33816
motif-1	ACACGTCTCTT	ACACGTCTCTT	MEME-1	chr1	167358826	167358836	+	13.5185	1.47e-05	0.176	ACACGTCACTA	122	IP_peak_306	chr1	167358623	167358974	352	167358704	17.77	4.69304	8.44714	4.44986	Distal Intergenic	chr1	167324888	167329109	4222	7	+	Zm00001eb030360	Zm00001eb030360_T001	33816
motif-1	ACACGTCTCTT	ACACGTCTCTT	MEME-1	chr4	169182295	169182305	+	13.5185	1.47e-05	0.176	ACACGTCACTA	-187	IP_peak_1883	chr4	169182273	169182650	378	169182492	14.81	4.65543	7.39493	3.62875	Downstream (<1kb)	chr4	169182939	169184120	1182	1	-	Zm00001eb189490	Zm00001eb189490_T001	1628
motif-1	ACACGTCTCTT	ACACGTCTCTT	MEME-1	chr4	236950663	236950673	+	13.5185	1.47e-05	0.176	ACACGTCACTA	-71	IP_peak_2019	chr4	236950630	236951477	848	236950744	19.25	5.06953	10.0924	5.84222	Distal Intergenic	chr4	236971783	236972259	477	3	+	Zm00001eb204860	Zm00001eb204860_T001	-21039
motif-1	ACACGTCTCTT	ACACGTCTCTT	MEME-1	chr4	236950698	236950708	+	13.5185	1.47e-05	0.176	ACACGTCACTA	-36	IP_peak_2019	chr4	236950630	236951477	848	236950744	19.25	5.06953	10.0924	5.84222	Distal Intergenic	chr4	236971783	236972259	477	3	+	Zm00001eb204860	Zm00001eb204860_T001	-21039
motif-1	ACACGTCTCTT	ACACGTCTCTT	MEME-1	chr10	32485012	32485022	-	13.5185	1.47e-05	0.176	ACACGTCACTA	131	IP_peak_633	chr10	32484746	32485114	369	32484881	28.88	4.97996	12.7692	8.10815	Promoter (1-2kb)	chr10	32486280	32487992	1713	2	+	Zm00001eb411210	Zm00001eb411210_T001	-1399
motif-1	ACACGTCTCTT	ACACGTCTCTT	MEME-1	chr10	32485054	32485064	-	13.5185	1.47e-05	0.176	ACACGTCACTA	173	IP_peak_633	chr10	32484746	32485114	369	32484881	28.88	4.97996	12.7692	8.10815	Promoter (1-2kb)	chr10	32486280	32487992	1713	2	+	Zm00001eb411210	Zm00001eb411210_T001	-1399
motif-1	ACACGTCTCTT	ACACGTCTCTT	MEME-1	chr2	73020702	73020712	-	13.5185	1.47e-05	0.176	ACACGTCACTA	-5	IP_peak_969	chr2	73020306	73020829	524	73020717	22.22	3.31646	6.99767	3.29046	Distal Intergenic	chr2	73030010	73030718	709	2	-	Zm00001eb085450	Zm00001eb085450_T001	10001
motif-1	ACACGTCTCTT	ACACGTCTCTT	MEME-1	chr7	87302553	87302563	-	13.5185	1.47e-05	0.176	ACACGTCACTA	-125	IP_peak_2799	chr7	87302484	87302761	278	87302688	17.03	3.60633	6.60524	3.02597	Promoter (<=1kb)	chr7	87303674	87306518	2845	1	+	Zm00001eb309340	Zm00001eb309340_T001	-986
motif-1	ACACGTCTCTT	ACACGTCTCTT	MEME-1	chr4	91162383	91162393	-	13.5185	1.47e-05	0.176	ACACGTCACTA	54	IP_peak_1787	chr4	91162291	91162710	420	91162329	17.77	4.35089	7.79585	3.95704	Promoter (1-2kb)	chr4	91156641	91160957	4317	10	-	Zm00001eb180150	Zm00001eb180150_T004	-1372
motif-1	ACACGTCTCTT	ACACGTCTCTT	MEME-1	chr4	91162466	91162476	-	13.5185	1.47e-05	0.176	ACACGTCACTA	137	IP_peak_1787	chr4	91162291	91162710	420	91162329	17.77	4.35089	7.79585	3.95704	Promoter (1-2kb)	chr4	91156641	91160957	4317	10	-	Zm00001eb180150	Zm00001eb180150_T004	-1372
motif-1	ACACGTCTCTT	ACACGTCTCTT	MEME-1	chr1	92298955	92298965	-	13.5185	1.47e-05	0.176	ACACGTCACTA	19	IP_peak_186	chr1	92298802	92299041	240	92298936	25.18	3.27215	7.5446	3.74725	Distal Intergenic	chr1	92293199	92297021	3823	5	+	Zm00001eb023350	Zm00001eb023350_T006	5737
motif-1	ACACGTCTCTT	ACACGTCTCTT	MEME-1	chr9	121453349	121453359	-	13.5185	1.47e-05	0.176	ACACGTCACTA	-6	IP_peak_3442	chr9	121453298	121453608	311	121453365	24.44	3.63381	8.23007	4.2939	Distal Intergenic	chr9	121456527	121459207	2681	4	-	Zm00001eb391320	Zm00001eb391320_T001	5842
motif-1	ACACGTCTCTT	ACACGTCTCTT	MEME-1	chr5	137947103	137947113	-	13.5185	1.47e-05	0.176	ACACGTCACTA	0	IP_peak_2232	chr5	137946993	137947208	216	137947105	20.73	4.34683	8.71601	4.69286	Distal Intergenic	chr5	137986868	138015382	28515	13	+	Zm00001eb237460	Zm00001eb237460_T001	-39763
motif-1	ACACGTCTCTT	ACACGTCTCTT	MEME-1	chr1	167358888	167358898	-	13.5185	1.47e-05	0.176	ACACGTCACTA	184	IP_peak_306	chr1	167358623	167358974	352	167358704	17.77	4.69304	8.44714	4.44986	Distal Intergenic	chr1	167324888	167329109	4222	7	+	Zm00001eb030360	Zm00001eb030360_T001	33816
motif-1	ACACGTCTCTT	ACACGTCTCTT	MEME-1	chr4	169182516	169182526	-	13.5185	1.47e-05	0.176	ACACGTCACTA	24	IP_peak_1883	chr4	169182273	169182650	378	169182492	14.81	4.65543	7.39493	3.62875	Downstream (<1kb)	chr4	169182939	169184120	1182	1	-	Zm00001eb189490	Zm00001eb189490_T001	1628
motif-1	ACACGTCTCTT	ACACGTCTCTT	MEME-1	chr8	8055850	8055860	+	13.4815	1.49e-05	0.176	ACACGACTCTT	-7	IP_peak_2979	chr8	8055716	8055997	282	8055867	19.25	4.82821	9.61379	5.42185	Promoter (1-2kb)	chr8	8052925	8054340	1416	1	-	Zm00001eb334230	Zm00001eb334230_T001	-1527
motif-1	ACACGTCTCTT	ACACGTCTCTT	MEME-1	chr1	24398997	24399007	+	13.4815	1.49e-05	0.176	ACACGACTCTT	0	IP_peak_61	chr1	24398760	24399054	295	24399004	22.22	4.64304	10.2238	5.92154	Distal Intergenic	chr1	24371598	24375522	3925	3	-	Zm00001eb008140	Zm00001eb008140_T001	-23482
motif-1	ACACGTCTCTT	ACACGTCTCTT	MEME-1	chr8	43401087	43401097	+	13.4815	1.49e-05	0.176	ACACGACTCTT	6	IP_peak_3037	chr8	43400728	43401197	470	43401081	21.47	4.50084	9.47341	5.29363	Downstream (<1kb)	chr8	43401567	43410087	8521	15	-	Zm00001eb340900	Zm00001eb340900_T001	9006
motif-1	ACACGTCTCTT	ACACGTCTCTT	MEME-1	chr3	46595773	46595783	+	13.4815	1.49e-05	0.176	ACACGACTCTT	-143	IP_peak_1324	chr3	46595730	46595962	233	46595926	10.37	3.78903	5.08049	1.90465	Distal Intergenic	chr3	46586967	46593508	6542	2	-	Zm00001eb129160	Zm00001eb129160_T001	-2418
motif-1	ACACGTCTCTT	ACACGTCTCTT	MEME-1	chr9	55497567	55497577	+	13.4815	1.49e-05	0.176	ACACGACTCTT	0	IP_peak_3355	chr9	55497469	55497685	217	55497570	14.07	7.53481	12.5229	7.92429	Distal Intergenic	chr9	55553809	55555243	1435	4	+	Zm00001eb382500	Zm00001eb382500_T001	-56239
motif-1	ACACGTCTCTT	ACACGTCTCTT	MEME-1	chr7	72241854	72241864	+	13.4815	1.49e-05	0.176	ACACGACTCTT	-16	IP_peak_2780	chr7	72241779	72242023	245	72241880	28.14	5.61113	14.649	9.79073	Downstream (<1kb)	chr7	72242254	72247800	5547	5	-	Zm00001eb308220	Zm00001eb308220_T002	5920
motif-1	ACACGTCTCTT	ACACGTCTCTT	MEME-1	chr7	128951318	128951328	+	13.4815	1.49e-05	0.176	ACACGACTCTT	-79	IP_peak_2849	chr7	128951256	128951489	234	128951407	17.77	3.12869	5.26629	2.05449	Distal Intergenic	chr7	128986364	128988622	2259	2	-	Zm00001eb314510	Zm00001eb314510_T001	37215
motif-1	ACACGTCTCTT	ACACGTCTCTT	MEME-1	chr6	173044822	173044832	+	13.4815	1.49e-05	0.176	ACACGACTCTT	0	IP_peak_2659	chr6	173044733	173044932	200	173044827	17.77	4.47515	8.03484	4.12963	Intron (Zm00001eb294200_T001/Zm00001eb294200, intron 3 of 3)	chr6	173043093	173047120	4028	4	-	Zm00001eb294200	Zm00001eb294200_T001	2293
motif-1	ACACGTCTCTT	ACACGTCTCTT	MEME-1	chr2	212775025	212775035	+	13.4815	1.49e-05	0.176	ACACGACTCTT	-26	IP_peak_1171	chr2	212774961	212775253	293	212775061	25.18	5.04076	12.1679	7.61489	Distal Intergenic	chr2	212768592	212772333	3742	8	-	Zm00001eb107190	Zm00001eb107190_T001	-2728
motif-1	ACACGTCTCTT	ACACGTCTCTT	MEME-1	chr4	53186945	53186955	-	13.4815	1.49e-05	0.176	ACACGACTCTT	0	IP_peak_1726	chr4	53186798	53187018	221	53186945	27.4	3.15541	7.53378	3.74149	Downstream (2-3kb)	chr4	53189773	53190006	234	1	-	Zm00001eb175910	Zm00001eb175910_T001	3061
motif-1	ACACGTCTCTT	ACACGTCTCTT	MEME-1	chr6	161981928	161981938	+	13.4444	1.55e-05	0.18	TCACGGCTCTT	51	IP_peak_2635	chr6	161981699	161981953	255	161981877	20.73	4.34683	8.71601	4.69286	Distal Intergenic	chr6	161992164	161995807	3644	8	-	Zm00001eb289450	Zm00001eb289450_T002	13930
motif-1	ACACGTCTCTT	ACACGTCTCTT	MEME-1	chr8	75538959	75538969	-	13.4444	1.55e-05	0.18	TCACGGCTCTT	-4	IP_peak_3070	chr8	75538882	75539089	208	75538973	34.06	4.38921	13.4028	8.6819	Distal Intergenic	chr8	75535316	75536524	1209	1	-	Zm00001eb344590	Zm00001eb344590_T001	-2449
motif-1	ACACGTCTCTT	ACACGTCTCTT	MEME-1	chr4	224289932	224289942	+	13.4074	1.58e-05	0.182	GTACGTCTCCT	-37	IP_peak_1981	chr4	224289800	224290097	298	224289979	12.59	6.7943	10.1966	5.92154	Distal Intergenic	chr4	224347327	224349163	1837	6	-	Zm00001eb202880	Zm00001eb202880_T001	59184
motif-1	ACACGTCTCTT	ACACGTCTCTT	MEME-1	chr2	191313120	191313130	-	13.4074	1.58e-05	0.182	GTACGTCTCCT	2	IP_peak_1133	chr2	191313015	191313226	212	191313118	18.51	5.81404	10.9825	6.58248	Intron (Zm00001eb100770_T001/Zm00001eb100770, intron 1 of 1)	chr2	191312216	191316228	4013	2	+	Zm00001eb100770	Zm00001eb100770_T001	902
motif-1	ACACGTCTCTT	ACACGTCTCTT	MEME-1	chr10	4355713	4355723	+	13.3704	1.63e-05	0.183	ACACGGCTTCT	-44	IP_peak_589	chr10	4355672	4356044	373	4355767	11.85	5.84527	8.21734	4.28607	Distal Intergenic	chr10	4353006	4355156	2151	1	+	Zm00001eb406510	Zm00001eb406510_T001	2761
motif-1	ACACGTCTCTT	ACACGTCTCTT	MEME-1	chr3	229226918	229226928	+	13.3704	1.63e-05	0.183	ACACGTATCCT	100	IP_peak_1606	chr3	229226542	229226955	414	229226818	21.47	7.49156	15.2574	10.3285	Distal Intergenic	chr3	229235933	229247876	11944	11	+	Zm00001eb161450	Zm00001eb161450_T001	-9115
motif-1	ACACGTCTCTT	ACACGTCTCTT	MEME-1	chr7	32718490	32718500	-	13.3704	1.63e-05	0.183	ACACGTATCCT	41	IP_peak_2728	chr7	32718373	32718671	299	32718449	25.18	4.68081	11.3066	6.85856	Exon (Zm00001eb305390_T001/Zm00001eb305390, exon 6 of 9)	chr7	32717505	32722914	5410	9	-	Zm00001eb305390	Zm00001eb305390_T001	4465
motif-1	ACACGTCTCTT	ACACGTCTCTT	MEME-1	chr2	174784843	174784853	-	13.3704	1.63e-05	0.183	ACACGGCTTCT	-5	IP_peak_1106	chr2	174784731	174784978	248	174784858	25.18	6.24047	14.8233	9.95345	Intron (Zm00001eb097000_T001/Zm00001eb097000, intron 1 of 6)	chr2	174780451	174785814	5364	7	-	Zm00001eb097000	Zm00001eb097000_T001	956
motif-1	ACACGTCTCTT	ACACGTCTCTT	MEME-1	chr2	221448180	221448190	-	13.3704	1.63e-05	0.183	ACACGGCTTCT	43	IP_peak_1193	chr2	221448049	221448248	200	221448137	27.4	5.67975	14.2995	9.46961	Distal Intergenic	chr2	221435752	221439052	3301	6	-	Zm00001eb110640	Zm00001eb110640_T001	-9085
motif-1	ACACGTCTCTT	ACACGTCTCTT	MEME-1	chr3	22686758	22686768	-	13.3333	1.73e-05	0.191	GCACGTATCTT	5	IP_peak_1285	chr3	22686661	22686913	253	22686753	23.7	9.50813	19.5761	14.2465	Distal Intergenic	chr3	22731736	22733053	1318	1	+	Zm00001eb125350	Zm00001eb125350_T001	-44983
motif-1	ACACGTCTCTT	ACACGTCTCTT	MEME-1	chr1	65209595	65209605	-	13.3333	1.73e-05	0.191	ACACGTCTTTA	1	IP_peak_134	chr1	65209358	65209701	344	65209594	19.25	3.37553	6.46191	2.92013	Distal Intergenic	chr1	65200609	65204425	3817	12	-	Zm00001eb018300	Zm00001eb018300_T005	-5169
motif-1	ACACGTCTCTT	ACACGTCTCTT	MEME-1	chr7	149845508	149845518	-	13.3333	1.73e-05	0.191	ACACGTCTTTA	66	IP_peak_2890	chr7	149845340	149845561	222	149845442	14.07	4.71457	7.88123	4.03034	Distal Intergenic	chr7	149841030	149845084	4055	8	+	Zm00001eb319790	Zm00001eb319790_T003	4412
motif-1	ACACGTCTCTT	ACACGTCTCTT	MEME-1	chr2	4145182	4145192	+	13.2716	1.79e-05	0.196	GTACGTCTCTG	-3	IP_peak_841	chr2	4145023	4145354	332	4145195	21.47	6.61786	13.6949	8.93882	Distal Intergenic	chr2	4138711	4143513	4803	6	+	Zm00001eb067560	Zm00001eb067560_T001	6484
motif-1	ACACGTCTCTT	ACACGTCTCTT	MEME-1	chr3	62898464	62898474	+	13.2469	1.81e-05	0.196	ACACGCCTCTA	7	IP_peak_1359	chr3	62898249	62898518	270	62898457	16.29	3.607	6.25322	2.74104	Distal Intergenic	chr3	63169169	63169910	742	2	-	Zm00001eb131220	Zm00001eb131220_T002	271453
motif-1	ACACGTCTCTT	ACACGTCTCTT	MEME-1	chr2	138061970	138061980	-	13.2469	1.81e-05	0.196	ACACGCCTCTA	61	IP_peak_1054	chr2	138061804	138062027	224	138061909	19.25	5.06329	10.0802	5.83263	Promoter (<=1kb)	chr2	138054788	138061170	6383	5	-	Zm00001eb091500	Zm00001eb091500_T001	-739
motif-1	ACACGTCTCTT	ACACGTCTCTT	MEME-1	chr5	77143332	77143342	+	13.1481	1.91e-05	0.203	ACACGGCTCCA	1	IP_peak_2170	chr5	77143220	77143441	222	77143331	37.77	5.54577	17.7053	12.5419	Intron (Zm00001eb231370_T001/Zm00001eb231370, intron 15 of 15)	chr5	77142711	77179601	36891	16	-	Zm00001eb231370	Zm00001eb231370_T001	36270
motif-1	ACACGTCTCTT	ACACGTCTCTT	MEME-1	chr5	10560197	10560207	-	13.1481	1.91e-05	0.203	GTACGTCTCTC	-8	IP_peak_2065	chr5	10560106	10560375	270	10560215	39.99	5.12342	17.0669	11.9652	Distal Intergenic	chr5	10570734	10575482	4749	7	-	Zm00001eb216000	Zm00001eb216000_T001	15267
motif-1	ACACGTCTCTT	ACACGTCTCTT	MEME-1	chr6	12251320	12251330	-	13.1481	1.91e-05	0.203	ACACGGCTCCA	-1	IP_peak_2400	chr6	12251202	12251432	231	12251331	44.43	7.10833	25.4395	19.5539	5' UTR	chr6	12248212	12251370	3159	5	-	Zm00001eb261380	Zm00001eb261380_T001	39
motif-1	ACACGTCTCTT	ACACGTCTCTT	MEME-1	chr1	44733663	44733673	-	13.1481	1.91e-05	0.203	GTACGTCTCTC	5	IP_peak_94	chr1	44733543	44733755	213	44733658	20.73	4.85757	9.78501	5.57876	Intron (Zm00001eb013360_T001/Zm00001eb013360, intron 3 of 3)	chr1	44729549	44735265	5717	4	+	Zm00001eb013360	Zm00001eb013360_T001	4109
motif-1	ACACGTCTCTT	ACACGTCTCTT	MEME-1	chr2	56453892	56453902	-	13.1481	1.91e-05	0.203	GTACGTCTCTC	-3	IP_peak_941	chr2	56453387	56454016	630	56453905	35.54	9.13607	25.6604	19.7395	Promoter (1-2kb)	chr2	56449867	56452364	2498	4	-	Zm00001eb083300	Zm00001eb083300_T001	-1541
motif-1	ACACGTCTCTT	ACACGTCTCTT	MEME-1	chr4	151006485	151006495	-	13.1481	1.91e-05	0.203	ACACGGCTCCA	104	IP_peak_1854	chr4	151006379	151006697	319	151006381	12.59	3.23943	4.5139	1.51844	Distal Intergenic	chr4	151063744	151066815	3072	10	-	Zm00001eb185610	Zm00001eb185610_T001	60434
motif-1	ACACGTCTCTT	ACACGTCTCTT	MEME-1	chr6	176328772	176328782	-	13.1481	1.91e-05	0.203	ACACGGCTCCA	0	IP_peak_2668	chr6	176328631	176328830	200	176328778	21.47	3.21067	6.40804	2.87785	Promoter (<=1kb)	chr6	176323323	176328469	5147	9	-	Zm00001eb296060	Zm00001eb296060_T002	-309
motif-1	ACACGTCTCTT	ACACGTCTCTT	MEME-1	chr8	9639981	9639991	+	13.1358	1.95e-05	0.204	TCACGTCACTT	37	IP_peak_2985	chr8	9639756	9640048	293	9639944	30.36	3.48453	9.27005	5.12822	Intron (Zm00001eb334630_T004/Zm00001eb334630, intron 3 of 3)	chr8	9316181	10061272	745092	4	-	Zm00001eb334630	Zm00001eb334630_T004	421328
motif-1	ACACGTCTCTT	ACACGTCTCTT	MEME-1	chr3	233191018	233191028	+	13.1358	1.95e-05	0.204	TCACGTCACTT	-10	IP_peak_1617	chr3	233190894	233191127	234	233191038	27.4	5.46854	13.8067	9.03286	Promoter (1-2kb)	chr3	233187188	233189212	2025	1	-	Zm00001eb162690	Zm00001eb162690_T001	-1826
motif-1	ACACGTCTCTT	ACACGTCTCTT	MEME-1	chr2	11676912	11676922	-	13.1358	1.95e-05	0.204	TCACGTCACTT	90	IP_peak_858	chr2	11676689	11676923	235	11676822	16.29	4.5558	8.10298	4.18808	Distal Intergenic	chr2	11669769	11674511	4743	13	+	Zm00001eb071360	Zm00001eb071360_T006	7053
motif-1	ACACGTCTCTT	ACACGTCTCTT	MEME-1	chr5	76918432	76918442	-	13.1358	1.95e-05	0.204	GCACGTTTCCT	15	IP_peak_2169	chr5	76918277	76918541	265	76918417	18.51	10.905	19.3625	14.0539	Distal Intergenic	chr5	76907963	76909729	1767	6	+	Zm00001eb231320	Zm00001eb231320_T001	10454
motif-1	ACACGTCTCTT	ACACGTCTCTT	MEME-1	chr1	241968763	241968773	-	13.1358	1.95e-05	0.204	GCACGTTTCCT	226	IP_peak_439	chr1	241968455	241968853	399	241968537	16.29	4.32278	7.66459	3.84329	Intron (Zm00001eb047040_T001/Zm00001eb047040, intron 1 of 11)	chr1	241964878	241983665	18788	12	+	Zm00001eb047040	Zm00001eb047040_T001	3659
motif-1	ACACGTCTCTT	ACACGTCTCTT	MEME-1	chr9	17307145	17307155	+	13.1111	2.04e-05	0.209	ATACGGCTCTT	0	IP_peak_3296	chr9	17307058	17307256	199	17307149	23.7	6.17405	13.5895	8.84461	5' UTR	chr9	17305419	17307261	1843	1	-	Zm00001eb375450	Zm00001eb375450_T001	112
motif-1	ACACGTCTCTT	ACACGTCTCTT	MEME-1	chr4	101372345	101372355	+	13.1111	2.04e-05	0.209	ATACGGCTCTT	-3	IP_peak_1793	chr4	101372221	101372555	335	101372358	18.51	5.16831	9.80279	5.5911	Distal Intergenic	chr4	101329136	101329465	330	1	+	Zm00001eb180980	Zm00001eb180980_T001	43222
motif-1	ACACGTCTCTT	ACACGTCTCTT	MEME-1	chr7	148025176	148025186	+	13.1111	2.04e-05	0.209	GCACGGCTCTA	4	IP_peak_2884	chr7	148025031	148025258	228	148025172	34.8	7.16076	20.6283	15.1837	Intron (Zm00001eb319220_T001/Zm00001eb319220, intron 1 of 1)	chr7	148023190	148026200	3011	2	-	Zm00001eb319220	Zm00001eb319220_T001	1028
motif-1	ACACGTCTCTT	ACACGTCTCTT	MEME-1	chr8	175179514	175179524	+	13.1111	2.04e-05	0.209	ATACGGCTCTT	13	IP_peak_3245	chr8	175179392	175179610	219	175179501	25.18	6.5443	15.4524	10.4957	5' UTR	chr8	175179321	175192414	13094	9	+	Zm00001eb367870	Zm00001eb367870_T001	180
motif-1	ACACGTCTCTT	ACACGTCTCTT	MEME-1	chr4	2056853	2056863	-	13.1111	2.04e-05	0.209	ATACGGCTCTT	-52	IP_peak_1638	chr4	2056795	2057037	243	2056915	15.55	5.51688	9.31879	5.16406	Promoter (<=1kb)	chr4	2055594	2056575	982	2	-	Zm00001eb164800	Zm00001eb164800_T001	-340
motif-1	ACACGTCTCTT	ACACGTCTCTT	MEME-1	chr5	199092531	199092541	-	13.1111	2.04e-05	0.209	GCACGGCTCTA	-82	IP_peak_2342	chr5	199092508	199092723	216	199092623	22.22	4.30486	9.45029	5.2814	Promoter (1-2kb)	chr5	199093674	199103323	9650	3	+	Zm00001eb250380	Zm00001eb250380_T001	-1051
motif-1	ACACGTCTCTT	ACACGTCTCTT	MEME-1	chr6	32878553	32878563	+	13.0864	2.08e-05	0.212	CTACGTCTCTT	0	IP_peak_2427	chr6	32878470	32878683	214	32878556	30.36	6.03891	16.3767	11.3326	Distal Intergenic	chr6	33032515	33034885	2371	2	+	Zm00001eb265030	Zm00001eb265030_T001	-153959
motif-1	ACACGTCTCTT	ACACGTCTCTT	MEME-1	chr8	126448342	126448352	-	13	2.17e-05	0.218	GCACGTTTCTG	0	IP_peak_3155	chr8	126448238	126448462	225	126448342	24.44	6.70197	15.1944	10.2737	Promoter (1-2kb)	chr8	126437266	126446834	9569	2	-	Zm00001eb353190	Zm00001eb353190_T001	-1508
motif-1	ACACGTCTCTT	ACACGTCTCTT	MEME-1	chr1	21088	21098	+	12.9753	2.18e-05	0.218	ACACGCCACCT	27	IP_peak_1	chr1	20942	21211	270	21061	77.01	4.87579	29.7422	23.4156	Distal Intergenic	chr1	34617	40204	5588	9	+	Zm00001eb000010	Zm00001eb000010_T001	-13556
motif-1	ACACGTCTCTT	ACACGTCTCTT	MEME-1	chr1	60800848	60800858	-	12.963	2.19e-05	0.218	ACACGTCGCTT	7	IP_peak_122	chr1	60800731	60800964	234	60800841	22.96	6.37887	13.432	8.7102	Distal Intergenic	chr1	60830176	60832893	2718	5	+	Zm00001eb017030	Zm00001eb017030_T004	-29335
motif-1	ACACGTCTCTT	ACACGTCTCTT	MEME-1	chr4	211954722	211954732	-	12.963	2.19e-05	0.218	ACACGTCGCTT	-89	IP_peak_1957	chr4	211954716	211954991	276	211954821	11.85	4.2827	5.86499	2.48598	Distal Intergenic	chr4	212064843	212066238	1396	2	-	Zm00001eb201070	Zm00001eb201070_T001	111417
motif-1	ACACGTCTCTT	ACACGTCTCTT	MEME-1	chr10	114853863	114853873	+	12.9506	2.23e-05	0.219	TCACGTCTTTT	0	IP_peak_742	chr10	114853691	114853940	250	114853873	19.99	4.37937	8.36671	4.42244	Distal Intergenic	chr10	114829507	114832130	2624	5	-	Zm00001eb421560	Zm00001eb421560_T001	-21743
motif-1	ACACGTCTCTT	ACACGTCTCTT	MEME-1	chr6	145043346	145043356	+	12.9506	2.23e-05	0.219	TCACGTCTTTT	0	IP_peak_2594	chr6	145043181	145043481	301	145043349	33.32	6.86456	19.6848	14.3259	Distal Intergenic	chr6	145045376	145046448	1073	1	+	Zm00001eb284560	Zm00001eb284560_T001	-2027
motif-1	ACACGTCTCTT	ACACGTCTCTT	MEME-1	chr7	18391386	18391396	-	12.9506	2.23e-05	0.219	TCACGTCTTTT	0	IP_peak_2707	chr7	18391290	18391522	233	18391391	31.1	4.58589	13.0386	8.35715	Distal Intergenic	chr7	18364526	18364891	366	1	-	Zm00001eb302990	Zm00001eb302990_T001	-26500
motif-1	ACACGTCTCTT	ACACGTCTCTT	MEME-1	chr2	174784959	174784969	+	12.9383	2.24e-05	0.22	GCACGCCACTT	101	IP_peak_1106	chr2	174784731	174784978	248	174784858	25.18	6.24047	14.8233	9.95345	Intron (Zm00001eb097000_T001/Zm00001eb097000, intron 1 of 6)	chr2	174780451	174785814	5364	7	-	Zm00001eb097000	Zm00001eb097000_T001	956
motif-1	ACACGTCTCTT	ACACGTCTCTT	MEME-1	chr2	216929218	216929228	+	12.9259	2.26e-05	0.221	ACACGTCATTG	4	IP_peak_1182	chr2	216929112	216929330	219	216929214	32.58	4.19778	11.9912	7.45446	Intron (Zm00001eb108690_T001/Zm00001eb108690, intron 7 of 12)	chr2	216914391	216945232	30842	13	-	Zm00001eb108690	Zm00001eb108690_T001	16018
motif-1	ACACGTCTCTT	ACACGTCTCTT	MEME-1	chr4	101471625	101471635	-	12.9259	2.26e-05	0.221	ACACGTCATTG	93	IP_peak_1795	chr4	101471473	101471676	204	101471532	11.85	4.59345	6.34222	2.81794	Distal Intergenic	chr4	101516918	101517277	360	1	+	Zm00001eb180990	Zm00001eb180990_T001	-45386
motif-1	ACACGTCTCTT	ACACGTCTCTT	MEME-1	chr1	213602152	213602162	+	12.9136	2.28e-05	0.222	ACACGTTTCCC	0	IP_peak_383	chr1	213601994	213602270	277	213602156	31.1	8.68641	22.7731	17.1393	Intron (Zm00001eb040550_T001/Zm00001eb040550, intron 4 of 11)	chr1	213598937	213604920	5984	12	-	Zm00001eb040550	Zm00001eb040550_T001	2764
motif-1	ACACGTCTCTT	ACACGTCTCTT	MEME-1	chr6	19329694	19329704	-	12.8765	2.3e-05	0.222	GCACGTTTCTC	127	IP_peak_2410	chr6	19329561	19329770	210	19329567	17.03	3.34366	6.03244	2.57638	Distal Intergenic	chr6	19351202	19351675	474	1	-	Zm00001eb262770	Zm00001eb262770_T001	22108
motif-1	ACACGTCTCTT	ACACGTCTCTT	MEME-1	chr1	75869466	75869476	-	12.8765	2.3e-05	0.222	GCACGTTTCTC	0	IP_peak_157	chr1	75869228	75869542	315	75869476	25.18	5.46068	13.132	8.44353	Promoter (<=1kb)	chr1	75870390	75872007	1618	2	+	Zm00001eb020430	Zm00001eb020430_T001	-914
motif-1	ACACGTCTCTT	ACACGTCTCTT	MEME-1	chr10	32484859	32484869	+	12.8395	2.37e-05	0.225	ACACGTCACCA	-12	IP_peak_633	chr10	32484746	32485114	369	32484881	28.88	4.97996	12.7692	8.10815	Promoter (1-2kb)	chr10	32486280	32487992	1713	2	+	Zm00001eb411210	Zm00001eb411210_T001	-1399
motif-1	ACACGTCTCTT	ACACGTCTCTT	MEME-1	chr2	45834577	45834587	+	12.8395	2.37e-05	0.225	ACACGTCACCA	-74	IP_peak_927	chr2	45834530	45834766	237	45834661	22.22	2.57946	4.94366	1.82903	Intron (Zm00001eb081250_T001/Zm00001eb081250, intron 1 of 14)	chr2	45826488	45835324	8837	15	-	Zm00001eb081250	Zm00001eb081250_T001	663
motif-1	ACACGTCTCTT	ACACGTCTCTT	MEME-1	chr1	167358856	167358866	+	12.8395	2.37e-05	0.225	ACACGCCACTG	152	IP_peak_306	chr1	167358623	167358974	352	167358704	17.77	4.69304	8.44714	4.44986	Distal Intergenic	chr1	167324888	167329109	4222	7	+	Zm00001eb030360	Zm00001eb030360_T001	33816
motif-1	ACACGTCTCTT	ACACGTCTCTT	MEME-1	chr1	183932320	183932330	+	12.8395	2.37e-05	0.225	ACACGTCACCA	15	IP_peak_336	chr1	183932197	183932457	261	183932305	31.84	3.64909	9.87633	5.65661	Distal Intergenic	chr1	183934609	183935547	939	1	+	Zm00001eb032870	Zm00001eb032870_T001	-2304
motif-1	ACACGTCTCTT	ACACGTCTCTT	MEME-1	chr3	188553969	188553979	+	12.8395	2.37e-05	0.225	ACACGCCACTG	9	IP_peak_1522	chr3	188553834	188554061	228	188553960	28.14	4.85654	12.7692	8.10815	Promoter (<=1kb)	chr3	188554018	188555505	1488	1	+	Zm00001eb149120	Zm00001eb149120_T001	-58
motif-1	ACACGTCTCTT	ACACGTCTCTT	MEME-1	chr5	173508337	173508347	-	12.8395	2.37e-05	0.225	GCACGGCACCT	-25	IP_peak_2292	chr5	173508197	173508467	271	173508372	13.33	4.21933	6.59338	3.02597	Distal Intergenic	chr5	173500979	173502662	1684	1	-	Zm00001eb243070	Zm00001eb243070_T001	-5710
motif-1	ACACGTCTCTT	ACACGTCTCTT	MEME-1	chr5	145320269	145320279	-	12.8025	2.48e-05	0.233	ATACGTCACTT	19	IP_peak_2247	chr5	145320165	145320372	208	145320250	11.11	4.03586	5.86499	2.48598	Distal Intergenic	chr5	145317799	145318410	612	1	+	Zm00001eb238360	Zm00001eb238360_T001	2451
motif-1	ACACGTCTCTT	ACACGTCTCTT	MEME-1	chr4	169182473	169182483	-	12.8025	2.48e-05	0.233	GCACGTCACTA	-9	IP_peak_1883	chr4	169182273	169182650	378	169182492	14.81	4.65543	7.39493	3.62875	Downstream (<1kb)	chr4	169182939	169184120	1182	1	-	Zm00001eb189490	Zm00001eb189490_T001	1628
motif-1	ACACGTCTCTT	ACACGTCTCTT	MEME-1	chr5	225356240	225356250	-	12.8025	2.48e-05	0.233	ACACGTCATTC	146	IP_peak_2390	chr5	225356002	225356275	274	225356094	22.22	3.8692	8.40735	4.43599	Distal Intergenic	chr5	225318389	225320522	2134	4	-	Zm00001eb259540	Zm00001eb259540_T003	-35572
motif-1	ACACGTCTCTT	ACACGTCTCTT	MEME-1	chr4	185177281	185177291	-	12.7901	2.5e-05	0.234	ACACGCCTTCT	-11	IP_peak_1907	chr4	185177167	185177371	205	185177302	13.33	8.00808	12.6982	8.05061	Downstream (1-2kb)	chr4	185176256	185176990	735	1	+	Zm00001eb193990	Zm00001eb193990_T001	1046
motif-1	ACACGTCTCTT	ACACGTCTCTT	MEME-1	chr4	185177311	185177321	-	12.7901	2.5e-05	0.234	ACACGCCTTCT	9	IP_peak_1907	chr4	185177167	185177371	205	185177302	13.33	8.00808	12.6982	8.05061	Downstream (1-2kb)	chr4	185176256	185176990	735	1	+	Zm00001eb193990	Zm00001eb193990_T001	1046
motif-1	ACACGTCTCTT	ACACGTCTCTT	MEME-1	chr5	117599542	117599552	-	12.7654	2.52e-05	0.234	TCACGGCTCCT	-16	IP_peak_2202	chr5	117599469	117599681	213	117599568	18.51	5.81404	10.9825	6.58248	Distal Intergenic	chr5	117607228	117608298	1071	2	+	Zm00001eb235710	Zm00001eb235710_T001	-7660
motif-1	ACACGTCTCTT	ACACGTCTCTT	MEME-1	chr2	178114180	178114190	-	12.7654	2.52e-05	0.234	GCACGACTCTT	-72	IP_peak_1110	chr2	178114139	178114451	313	178114262	17.03	9.01582	16.2172	11.1952	Distal Intergenic	chr2	178100663	178108397	7735	4	-	Zm00001eb097790	Zm00001eb097790_T004	-5865
motif-1	ACACGTCTCTT	ACACGTCTCTT	MEME-1	chr2	59919422	59919432	+	12.7407	2.54e-05	0.235	ACACGGCACCG	-47	IP_peak_948	chr2	59919311	59919563	253	59919479	18.51	3.25211	5.85335	2.48598	Distal Intergenic	chr2	59926280	59927430	1151	2	-	Zm00001eb084040	Zm00001eb084040_T001	7951
motif-1	ACACGTCTCTT	ACACGTCTCTT	MEME-1	chr4	170701812	170701822	-	12.7407	2.54e-05	0.235	ACACGGCACCG	-18	IP_peak_1884	chr4	170701659	170701947	289	170701840	36.28	12.4283	32.8458	26.1511	3' UTR	chr4	170700647	170702113	1467	1	+	Zm00001eb189830	Zm00001eb189830_T001	1193
motif-1	ACACGTCTCTT	ACACGTCTCTT	MEME-1	chr1	268038690	268038700	+	12.7284	2.57e-05	0.235	TCACGTCTCTA	0	IP_peak_497	chr1	268038557	268038841	285	268038699	20.73	3.62236	7.09102	3.36934	Distal Intergenic	chr1	268108262	268111969	3708	5	+	Zm00001eb053320	Zm00001eb053320_T001	-69563
motif-1	ACACGTCTCTT	ACACGTCTCTT	MEME-1	chr4	224576764	224576774	+	12.716	2.58e-05	0.235	ACACGCCACTC	173	IP_peak_1982	chr4	224576401	224577044	644	224576591	17.77	4.69304	8.44714	4.44986	Promoter (<=1kb)	chr4	224571224	224575737	4514	12	-	Zm00001eb202920	Zm00001eb202920_T002	-854
motif-1	ACACGTCTCTT	ACACGTCTCTT	MEME-1	chr4	130693428	130693438	-	12.716	2.58e-05	0.235	ACACGCCACTC	-4	IP_peak_1826	chr4	130693338	130693582	245	130693442	19.99	10.4968	18.7993	13.5207	Exon (Zm00001eb183190_T003/Zm00001eb183190, exon 3 of 3)	chr4	130692476	130694347	1872	3	+	Zm00001eb183190	Zm00001eb183190_T003	966
motif-1	ACACGTCTCTT	ACACGTCTCTT	MEME-1	chr5	180245403	180245413	-	12.716	2.58e-05	0.235	ACACGCCACTC	-3	IP_peak_2303	chr5	180245312	180245525	214	180245416	22.96	3.99262	8.40735	4.43599	Intron (Zm00001eb245030_T001/Zm00001eb245030, intron 3 of 3)	chr5	180244365	180246418	2054	4	+	Zm00001eb245030	Zm00001eb245030_T001	1051
motif-1	ACACGTCTCTT	ACACGTCTCTT	MEME-1	chr1	43276824	43276834	-	12.7037	2.59e-05	0.235	GCACGGCACTG	0	IP_peak_93	chr1	43276692	43276955	264	43276830	39.25	7.19663	23.3729	17.6818	Distal Intergenic	chr1	43269029	43270411	1383	1	-	Zm00001eb013020	Zm00001eb013020_T001	-6419
motif-1	ACACGTCTCTT	ACACGTCTCTT	MEME-1	chr5	33319681	33319691	+	12.6543	2.67e-05	0.239	GCACGTATCCT	95	IP_peak_2112	chr5	33319517	33319760	244	33319586	9.63	5.93885	7.89784	4.03492	Distal Intergenic	chr5	33307894	33308746	853	3	-	Zm00001eb222530	Zm00001eb222530_T001	-10840
motif-1	ACACGTCTCTT	ACACGTCTCTT	MEME-1	chr10	49706178	49706188	-	12.6543	2.67e-05	0.239	ACACGCCTTTG	16	IP_peak_657	chr10	49706035	49706241	207	49706162	11.85	4.2827	5.86499	2.48598	Distal Intergenic	chr10	49829871	49830431	561	2	+	Zm00001eb412430	Zm00001eb412430_T001	-123709
motif-1	ACACGTCTCTT	ACACGTCTCTT	MEME-1	chr1	108419017	108419027	-	12.6543	2.67e-05	0.239	ACACGTCTTCA	0	IP_peak_212	chr1	108418951	108419149	199	108419024	30.36	3.92009	10.6508	6.28428	Distal Intergenic	chr1	108440968	108442834	1867	6	-	Zm00001eb025380	Zm00001eb025380_T001	23810
motif-1	ACACGTCTCTT	ACACGTCTCTT	MEME-1	chr2	1249294	1249304	+	12.6296	2.69e-05	0.24	TCACGGCTCTG	63	IP_peak_830	chr2	1249137	1249375	239	1249231	18.51	2.78752	4.75456	1.68107	Promoter (<=1kb)	chr2	1245194	1248269	3076	12	-	Zm00001eb065790	Zm00001eb065790_T001	-962
motif-1	ACACGTCTCTT	ACACGTCTCTT	MEME-1	chr10	130139695	130139705	+	12.6173	2.77e-05	0.245	ATACGTCTTTT	0	IP_peak_771	chr10	130139561	130139783	223	130139704	25.92	5.38354	12.6201	8.00641	Intron (Zm00001eb425720_T002/Zm00001eb425720, intron 1 of 3)	chr10	130135538	130141754	6217	4	-	Zm00001eb425720	Zm00001eb425720_T002	2050
motif-1	ACACGTCTCTT	ACACGTCTCTT	MEME-1	chr3	43747768	43747778	+	12.6049	2.79e-05	0.247	ACACGTCTCAT	1	IP_peak_1320	chr3	43747640	43747929	290	43747767	32.58	8.84813	23.3829	17.6913	Distal Intergenic	chr3	43762090	43763962	1873	4	+	Zm00001eb128800	Zm00001eb128800_T001	-14323
motif-1	ACACGTCTCTT	ACACGTCTCTT	MEME-1	chr2	21260633	21260643	+	12.5432	2.87e-05	0.25	ACACGACTCTC	-11	IP_peak_880	chr2	21260556	21260797	242	21260654	19.25	6.33626	12.4581	7.88149	Promoter (<=1kb)	chr2	21258461	21259671	1211	2	-	Zm00001eb074660	Zm00001eb074660_T003	-983
motif-1	ACACGTCTCTT	ACACGTCTCTT	MEME-1	chr1	39152658	39152668	+	12.5432	2.87e-05	0.25	ACACGACTCTC	1	IP_peak_90	chr1	39152566	39152832	267	39152657	18.51	6.50422	12.1886	7.62913	Distal Intergenic	chr1	39140833	39146679	5847	5	-	Zm00001eb012060	Zm00001eb012060_T001	-5978
motif-1	ACACGTCTCTT	ACACGTCTCTT	MEME-1	chr3	141742639	141742649	+	12.5432	2.87e-05	0.25	ACACGACTCTC	15	IP_peak_1458	chr3	141742523	141742915	393	141742624	16.29	5.76371	10.2513	5.93275	Distal Intergenic	chr3	141758915	141760104	1190	2	+	Zm00001eb138920	Zm00001eb138920_T001	-16291
motif-1	ACACGTCTCTT	ACACGTCTCTT	MEME-1	chr1	304413091	304413101	+	12.5432	2.87e-05	0.25	ACACGACTCTC	2	IP_peak_573	chr1	304412988	304413199	212	304413089	32.58	4.79747	13.7817	9.01005	Promoter (1-2kb)	chr1	304414993	304415861	869	1	+	Zm00001eb064260	Zm00001eb064260_T001	-1904
motif-1	ACACGTCTCTT	ACACGTCTCTT	MEME-1	chr1	58603377	58603387	-	12.5432	2.87e-05	0.25	ACACGACTCTC	-8	IP_peak_119	chr1	58603258	58603554	297	58603395	11.11	4.66147	6.87683	3.22178	Distal Intergenic	chr1	58635479	58638337	2859	7	-	Zm00001eb016630	Zm00001eb016630_T001	34942
motif-1	ACACGTCTCTT	ACACGTCTCTT	MEME-1	chr10	23097161	23097171	+	12.5309	2.96e-05	0.256	ATACGCCTCTT	9	IP_peak_621	chr10	23097077	23097282	206	23097152	27.4	5.68721	14.3168	9.48535	Promoter (<=1kb)	chr10	23083437	23096198	12762	10	-	Zm00001eb410070	Zm00001eb410070_T002	-954
motif-1	ACACGTCTCTT	ACACGTCTCTT	MEME-1	chr7	43713360	43713370	-	12.5309	2.96e-05	0.256	ACACGCCTTTC	-113	IP_peak_2746	chr7	43713336	43713568	233	43713483	10.37	3.78903	5.08049	1.90465	Distal Intergenic	chr7	43677297	43678486	1190	4	-	Zm00001eb306480	Zm00001eb306480_T001	-34997
motif-1	ACACGTCTCTT	ACACGTCTCTT	MEME-1	chr5	6822948	6822958	+	12.5062	3.01e-05	0.26	TCACGGCTCTC	6	IP_peak_2052	chr5	6822817	6823018	202	6822942	17.03	4.58217	8.59147	4.58019	Promoter (1-2kb)	chr5	6824838	6826487	1650	2	+	Zm00001eb214280	Zm00001eb214280_T001	-1896
motif-1	ACACGTCTCTT	ACACGTCTCTT	MEME-1	chr5	23242928	23242938	+	12.4815	3.02e-05	0.26	ACACGGCTCGT	-74	IP_peak_2090	chr5	23242917	23243141	225	23243012	11.11	3.74115	5.37642	2.13547	Intron (Zm00001eb220320_T001/Zm00001eb220320, intron 2 of 6)	chr5	23241569	23245043	3475	7	-	Zm00001eb220320	Zm00001eb220320_T001	2031
motif-1	ACACGTCTCTT	ACACGTCTCTT	MEME-1	chr3	43747754	43747764	-	12.4691	3.03e-05	0.26	GTACGTCTCCC	-3	IP_peak_1320	chr3	43747640	43747929	290	43747767	32.58	8.84813	23.3829	17.6913	Distal Intergenic	chr3	43762090	43763962	1873	4	+	Zm00001eb128800	Zm00001eb128800_T001	-14323
motif-1	ACACGTCTCTT	ACACGTCTCTT	MEME-1	chr8	6362135	6362145	+	12.4568	3.08e-05	0.261	ACACGTCTGTT	66	IP_peak_2977	chr8	6362067	6362269	203	6362069	10.37	3.34714	4.37247	1.40688	Promoter (1-2kb)	chr8	6363319	6364132	814	1	+	Zm00001eb333780	Zm00001eb333780_T001	-1250
motif-1	ACACGTCTCTT	ACACGTCTCTT	MEME-1	chr10	127505826	127505836	+	12.4568	3.08e-05	0.261	ACACGTCTGTT	-101	IP_peak_767	chr10	127505795	127506050	256	127505937	30.36	4.02637	10.9751	6.57557	Downstream (2-3kb)	chr10	127508834	127510808	1975	1	-	Zm00001eb424780	Zm00001eb424780_T001	4871
motif-1	ACACGTCTCTT	ACACGTCTCTT	MEME-1	chr7	105758185	105758195	-	12.4568	3.08e-05	0.261	ACACGTCTGTT	0	IP_peak_2820	chr7	105758094	105758304	211	105758191	24.44	6.36701	14.5283	9.67865	Distal Intergenic	chr7	105762261	105765187	2927	6	-	Zm00001eb311350	Zm00001eb311350_T002	6996
motif-1	ACACGTCTCTT	ACACGTCTCTT	MEME-1	chr1	185274188	185274198	-	12.4568	3.08e-05	0.261	TCACGTCACCT	0	IP_peak_341	chr1	185274096	185274318	223	185274193	15.55	4.13766	6.9063	3.2409	Distal Intergenic	chr1	185289336	185290938	1603	5	+	Zm00001eb033250	Zm00001eb033250_T001	-15143
motif-1	ACACGTCTCTT	ACACGTCTCTT	MEME-1	chr1	303133322	303133332	-	12.4568	3.08e-05	0.261	TCACGTCACCT	0	IP_peak_572	chr1	303133181	303133455	275	303133328	38.51	6.58439	21.1635	15.6647	Promoter (<=1kb)	chr1	303109872	303132822	22951	14	-	Zm00001eb063750	Zm00001eb063750_T002	-506
motif-1	ACACGTCTCTT	ACACGTCTCTT	MEME-1	chr3	60361575	60361585	+	12.3951	3.24e-05	0.272	GTACGGCTCTT	19	IP_peak_1354	chr3	60361439	60361698	260	60361556	34.06	7.01266	20.6283	15.1837	Intron (Zm00001eb131050_T001/Zm00001eb131050, intron 2 of 7)	chr3	60360839	60370489	9651	8	+	Zm00001eb131050	Zm00001eb131050_T001	717
motif-1	ACACGTCTCTT	ACACGTCTCTT	MEME-1	chr9	99557499	99557509	+	12.3457	3.33e-05	0.276	ACACGTTTTTT	23	IP_peak_3403	chr9	99557395	99557608	214	99557476	25.18	3.7396	8.87152	4.82428	Distal Intergenic	chr9	99575625	99580191	4567	7	-	Zm00001eb387020	Zm00001eb387020_T003	22715
motif-1	ACACGTCTCTT	ACACGTCTCTT	MEME-1	chr7	185627497	185627507	+	12.3457	3.33e-05	0.276	ACACGTTTTTT	-48	IP_peak_2965	chr7	185627402	185627635	234	185627555	16.29	8.64557	14.9606	10.0733	Distal Intergenic	chr7	185580195	185584060	3866	2	-	Zm00001eb332130	Zm00001eb332130_T001	-43495
motif-1	ACACGTCTCTT	ACACGTCTCTT	MEME-1	chr5	36454208	36454218	-	12.3457	3.33e-05	0.276	ACACGTTTTTT	-178	IP_peak_2121	chr5	36454155	36454455	301	36454396	13.33	3.58228	5.46828	2.19678	Intron (Zm00001eb223290_T001/Zm00001eb223290, intron 2 of 2)	chr5	36453271	36455949	2679	3	-	Zm00001eb223290	Zm00001eb223290_T001	1553
motif-1	ACACGTCTCTT	ACACGTCTCTT	MEME-1	chr4	49205546	49205556	-	12.3457	3.33e-05	0.276	GCACGTCATCT	0	IP_peak_1719	chr4	49205310	49205691	382	49205552	30.36	9.8113	24.2451	18.4774	Distal Intergenic	chr4	49282779	49285404	2626	3	+	Zm00001eb175500	Zm00001eb175500_T001	-77227
motif-1	ACACGTCTCTT	ACACGTCTCTT	MEME-1	chr3	227187468	227187478	+	12.321	3.4e-05	0.282	TCACGTCACTG	-4	IP_peak_1602	chr3	227187327	227187537	211	227187482	22.22	4.70559	10.3637	6.0322	Promoter (<=1kb)	chr3	227187553	227188995	1443	3	+	Zm00001eb160730	Zm00001eb160730_T001	-71
motif-1	ACACGTCTCTT	ACACGTCTCTT	MEME-1	chr4	165444551	165444561	+	12.2716	3.46e-05	0.283	TCACGTCTTCT	231	IP_peak_1877	chr4	165444295	165444671	377	165444320	11.11	3.46337	4.90662	1.79619	Distal Intergenic	chr4	165437460	165440602	3143	3	-	Zm00001eb188460	Zm00001eb188460_T001	-3718
motif-1	ACACGTCTCTT	ACACGTCTCTT	MEME-1	chr2	31878582	31878592	-	12.2716	3.46e-05	0.283	TCACGTCTTCT	51	IP_peak_900	chr2	31878444	31878683	240	31878531	18.51	5.28001	10.011	5.77838	Intron (Zm00001eb077900_T001/Zm00001eb077900, intron 13 of 20)	chr2	31864886	31889610	24725	21	+	Zm00001eb077900	Zm00001eb077900_T001	13645
motif-1	ACACGTCTCTT	ACACGTCTCTT	MEME-1	chr10	93653727	93653737	-	12.2716	3.46e-05	0.283	TCACGTCTTCT	-11	IP_peak_707	chr10	93653603	93653932	330	93653748	23.7	4.86787	10.8464	6.46828	Exon (Zm00001eb418370_T003/Zm00001eb418370, exon 2 of 8)	chr10	93648850	93656283	7434	8	-	Zm00001eb418370	Zm00001eb418370_T003	2535
motif-1	ACACGTCTCTT	ACACGTCTCTT	MEME-1	chr1	227591021	227591031	-	12.2716	3.46e-05	0.283	TCACGTCTTCT	74	IP_peak_412	chr1	227590845	227591099	255	227590947	14.07	6.39147	10.6755	6.30555	Intron (Zm00001eb043120_T001/Zm00001eb043120, intron 1 of 1)	chr1	227586588	227609680	23093	2	-	Zm00001eb043120	Zm00001eb043120_T001	18733
motif-1	ACACGTCTCTT	ACACGTCTCTT	MEME-1	chr9	7005511	7005521	-	12.2593	3.49e-05	0.285	ACACGCTTCTT	28	IP_peak_3279	chr9	7005394	7005681	288	7005483	28.14	5.40338	14.1465	9.33819	Distal Intergenic	chr9	7014308	7017746	3439	10	-	Zm00001eb372650	Zm00001eb372650_T001	12263
motif-1	ACACGTCTCTT	ACACGTCTCTT	MEME-1	chr5	24603324	24603334	+	12.2469	3.51e-05	0.285	GCACGTCGCTT	5	IP_peak_2094	chr5	24603193	24603402	210	24603319	36.28	4.6606	14.8223	9.95345	Downstream (2-3kb)	chr5	24605516	24607565	2050	1	-	Zm00001eb220670	Zm00001eb220670_T001	4246
motif-1	ACACGTCTCTT	ACACGTCTCTT	MEME-1	chr3	35930163	35930173	+	12.2469	3.51e-05	0.285	GCACGTCGCTT	0	IP_peak_1310	chr3	35930033	35930274	242	35930167	40.73	6.73957	22.3951	16.7941	Promoter (1-2kb)	chr3	35927730	35929048	1319	3	-	Zm00001eb127660	Zm00001eb127660_T001	-1119
motif-1	ACACGTCTCTT	ACACGTCTCTT	MEME-1	chr2	55263650	55263660	+	12.2469	3.51e-05	0.285	ACACGTCATCG	-166	IP_peak_940	chr2	55263604	55263918	315	55263826	21.47	2.49719	4.47616	1.48722	Distal Intergenic	chr2	55135556	55137730	2175	2	-	Zm00001eb083110	Zm00001eb083110_T001	-126096
motif-1	ACACGTCTCTT	ACACGTCTCTT	MEME-1	chr4	145067601	145067611	-	12.1852	3.57e-05	0.289	TCACGCCTCCT	9	IP_peak_1845	chr4	145067483	145067703	221	145067592	17.03	3.60633	6.60524	3.02597	Distal Intergenic	chr4	145064777	145065279	503	1	+	Zm00001eb184820	Zm00001eb184820_T001	2815
motif-1	ACACGTCTCTT	ACACGTCTCTT	MEME-1	chr6	6553492	6553502	+	12.1728	3.6e-05	0.29	ACACGTCACGT	27	IP_peak_2394	chr6	6553360	6553591	232	6553465	17.77	6.25738	11.2084	6.7729	Promoter (<=1kb)	chr6	6553642	6559920	6279	8	+	Zm00001eb260100	Zm00001eb260100_T002	-177
motif-1	ACACGTCTCTT	ACACGTCTCTT	MEME-1	chr4	230703919	230703929	+	12.1728	3.6e-05	0.29	ACACGTCACGT	-178	IP_peak_2003	chr4	230703801	230704179	379	230704107	22.96	4.28357	9.08863	4.9768	Distal Intergenic	chr4	230706932	230708881	1950	4	+	Zm00001eb203940	Zm00001eb203940_T001	-2825
motif-1	ACACGTCTCTT	ACACGTCTCTT	MEME-1	chr8	118121524	118121534	+	12.1605	3.62e-05	0.29	ACACGGTTCCT	-3	IP_peak_3139	chr8	118121433	118121648	216	118121537	30.36	4.61834	12.6996	8.05137	Distal Intergenic	chr8	118064341	118066538	2198	4	-	Zm00001eb351140	Zm00001eb351140_T001	-54999
motif-1	ACACGTCTCTT	ACACGTCTCTT	MEME-1	chr1	5764987	5764997	-	12.1605	3.62e-05	0.29	ACACGCCACCG	-64	IP_peak_13	chr1	5764915	5765199	285	5765061	40.73	10.432	31.2332	24.6984	Intron (Zm00001eb002000_T003/Zm00001eb002000, intron 8 of 8)	chr1	5743584	5766143	22560	9	+	Zm00001eb002000	Zm00001eb002000_T003	21477
motif-1	ACACGTCTCTT	ACACGTCTCTT	MEME-1	chr9	7005497	7005507	+	12.1235	3.79e-05	0.296	ATACGTCACCT	14	IP_peak_3279	chr9	7005394	7005681	288	7005483	28.14	5.40338	14.1465	9.33819	Distal Intergenic	chr9	7014308	7017746	3439	10	-	Zm00001eb372650	Zm00001eb372650_T001	12263
motif-1	ACACGTCTCTT	ACACGTCTCTT	MEME-1	chr3	48517274	48517284	+	12.1235	3.79e-05	0.296	ACACGTTTCTA	-5	IP_peak_1328	chr3	48517151	48517386	236	48517289	29.62	6.38751	16.6427	11.5759	Promoter (<=1kb)	chr3	48515397	48516864	1468	3	-	Zm00001eb129440	Zm00001eb129440_T003	-425
motif-1	ACACGTCTCTT	ACACGTCTCTT	MEME-1	chr7	56377911	56377921	+	12.1235	3.79e-05	0.296	GCACGTCACCA	16	IP_peak_2764	chr7	56377697	56377975	279	56377895	12.59	4.52953	6.6833	3.08343	Distal Intergenic	chr7	56017876	56024283	6408	8	-	Zm00001eb307680	Zm00001eb307680_T001	-353612
motif-1	ACACGTCTCTT	ACACGTCTCTT	MEME-1	chr9	84640791	84640801	+	12.1235	3.79e-05	0.296	ATACGTCACCT	54	IP_peak_3382	chr9	84640611	84640872	262	84640737	13.33	6.51906	10.3262	5.9967	Distal Intergenic	chr9	84611985	84616130	4146	13	-	Zm00001eb385130	Zm00001eb385130_T003	-24607
motif-1	ACACGTCTCTT	ACACGTCTCTT	MEME-1	chr2	107045164	107045174	+	12.1235	3.79e-05	0.296	ATACGTCACCT	143	IP_peak_1018	chr2	107044916	107045194	279	107045021	12.59	7.55473	11.3848	6.919	Distal Intergenic	chr2	107074863	107079439	4577	3	+	Zm00001eb088180	Zm00001eb088180_T002	-29842
motif-1	ACACGTCTCTT	ACACGTCTCTT	MEME-1	chr6	178869598	178869608	+	12.1235	3.79e-05	0.296	ACACGTTTCTA	-2	IP_peak_2676	chr6	178869491	178869717	227	178869610	35.54	4.06048	12.4287	7.8549	3' UTR	chr6	178866102	178869300	3199	4	+	Zm00001eb297300	Zm00001eb297300_T003	3508
motif-1	ACACGTCTCTT	ACACGTCTCTT	MEME-1	chr10	117617637	117617647	-	12.1235	3.79e-05	0.296	GCACGGTTCTT	-13	IP_peak_748	chr10	117617537	117617767	231	117617660	32.58	6.72528	18.7745	13.5142	Distal Intergenic	chr10	117670303	117672419	2117	2	+	Zm00001eb422130	Zm00001eb422130_T001	-52643
motif-1	ACACGTCTCTT	ACACGTCTCTT	MEME-1	chr10	130814410	130814420	-	12.1235	3.79e-05	0.296	ACACGTTTCTA	0	IP_peak_772	chr10	130814301	130814580	280	130814418	24.44	6.18164	14.1523	9.34354	Intron (Zm00001eb425880_T001/Zm00001eb425880, intron 1 of 8)	chr10	130813391	130818703	5313	9	+	Zm00001eb425880	Zm00001eb425880_T001	1027
motif-1	ACACGTCTCTT	ACACGTCTCTT	MEME-1	chr8	155121638	155121648	-	12.1235	3.79e-05	0.296	ACACGTCATCC	15	IP_peak_3212	chr8	155121497	155121719	223	155121623	18.51	6.50422	12.1886	7.62913	Promoter (<=1kb)	chr8	155122053	155127185	5133	3	+	Zm00001eb360440	Zm00001eb360440_T001	-430
motif-1	ACACGTCTCTT	ACACGTCTCTT	MEME-1	chr8	176808487	176808497	-	12.0864	3.85e-05	0.299	GTACGTCACTT	-210	IP_peak_3249	chr8	176808481	176808745	265	176808707	19.99	4.19873	7.99138	4.10336	Distal Intergenic	chr8	176813056	176817561	4506	8	+	Zm00001eb368820	Zm00001eb368820_T003	-4349
motif-1	ACACGTCTCTT	ACACGTCTCTT	MEME-1	chr4	31842056	31842066	+	12.0741	3.86e-05	0.299	GCACGCCTTCT	52	IP_peak_1692	chr4	31841790	31842112	323	31842004	14.81	4.94624	7.88123	4.03034	Intron (Zm00001eb171920_T001/Zm00001eb171920, intron 4 of 18)	chr4	31840297	31846067	5771	19	+	Zm00001eb171920	Zm00001eb171920_T001	1707
motif-1	ACACGTCTCTT	ACACGTCTCTT	MEME-1	chr8	45558888	45558898	+	12.0494	3.94e-05	0.3	ACACGTAACTT	30	IP_peak_3039	chr8	45558763	45558984	222	45558858	17.77	3.12869	5.26629	2.05449	Distal Intergenic	chr8	45556074	45556775	702	1	+	Zm00001eb341170	Zm00001eb341170_T001	2784
motif-1	ACACGTCTCTT	ACACGTCTCTT	MEME-1	chr4	50257315	50257325	+	12.0494	3.94e-05	0.3	ACACGTAACTT	77	IP_peak_1721	chr4	50257124	50257552	429	50257238	11.85	6.83935	9.70642	5.50844	Distal Intergenic	chr4	50316757	50318939	2183	3	-	Zm00001eb175580	Zm00001eb175580_T001	61701
motif-1	ACACGTCTCTT	ACACGTCTCTT	MEME-1	chr6	176746769	176746779	+	12.0494	3.94e-05	0.3	ACACGTAACTT	0	IP_peak_2669	chr6	176746620	176746885	266	176746771	42.95	5.49367	19.4071	14.0838	Promoter (1-2kb)	chr6	176748737	176757387	8651	9	+	Zm00001eb296300	Zm00001eb296300_T004	-1966
motif-1	ACACGTCTCTT	ACACGTCTCTT	MEME-1	chr1	246306311	246306321	+	12.0494	3.94e-05	0.3	ACACGTAACTT	0	IP_peak_454	chr1	246306162	246306394	233	246306316	27.4	3.15541	7.53378	3.74149	Promoter (<=1kb)	chr1	246306805	246327972	21168	6	+	Zm00001eb047920	Zm00001eb047920_T005	-489
motif-1	ACACGTCTCTT	ACACGTCTCTT	MEME-1	chr7	53122537	53122547	-	12.0494	3.94e-05	0.3	ACACGTAACTT	-2	IP_peak_2759	chr7	53122454	53122656	203	53122549	30.36	4.75825	13.0885	8.40283	Intron (Zm00001eb307420_T001/Zm00001eb307420, intron 2 of 9)	chr7	53113783	53124431	10649	10	-	Zm00001eb307420	Zm00001eb307420_T001	1882
motif-1	ACACGTCTCTT	ACACGTCTCTT	MEME-1	chr3	224845880	224845890	-	12.0494	3.94e-05	0.3	ACACGGCATTT	0	IP_peak_1598	chr3	224845775	224846047	273	224845889	29.62	9.01639	22.0445	16.4675	3' UTR	chr3	224845047	224846026	980	2	+	Zm00001eb160010	Zm00001eb160010_T002	842
motif-1	ACACGTCTCTT	ACACGTCTCTT	MEME-1	chr1	290634110	290634120	-	12.0494	3.94e-05	0.3	ACACGTAACTT	0	IP_peak_548	chr1	290633988	290634240	253	290634112	36.28	7.45696	22.5515	16.9316	Distal Intergenic	chr1	290643540	290645050	1511	4	+	Zm00001eb059520	Zm00001eb059520_T001	-9428
motif-1	ACACGTCTCTT	ACACGTCTCTT	MEME-1	chr3	137753142	137753152	-	12.037	3.95e-05	0.3	ACACGCCACCC	-58	IP_peak_1452	chr3	137753067	137753272	206	137753210	19.25	9.21422	17.3116	12.1896	Distal Intergenic	chr3	137708962	137711173	2212	7	+	Zm00001eb138280	Zm00001eb138280_T001	44248
motif-1	ACACGTCTCTT	ACACGTCTCTT	MEME-1	chr7	72743186	72743196	-	12.0123	4.06e-05	0.307	TTACGTCTCTT	-9	IP_peak_2781	chr7	72743062	72743367	306	72743205	44.43	6.49005	23.6063	17.879	Distal Intergenic	chr7	72729302	72738636	9335	2	-	Zm00001eb308290	Zm00001eb308290_T001	-4569
motif-1	ACACGTCTCTT	ACACGTCTCTT	MEME-1	chr7	58401842	58401852	+	12	4.08e-05	0.308	GCACGCCACTC	-6	IP_peak_2774	chr7	58401719	58402006	288	58401858	54.06	7.86528	32.862	26.1592	Distal Intergenic	chr7	58448727	58452714	3988	8	-	Zm00001eb307700	Zm00001eb307700_T007	50856
motif-1	ACACGTCTCTT	ACACGTCTCTT	MEME-1	chr8	91858494	91858504	-	12	4.08e-05	0.308	GCACGCCACTC	-99	IP_peak_3100	chr8	91858485	91858726	242	91858603	18.51	6.50422	12.1886	7.62913	Distal Intergenic	chr8	91794623	91801084	6462	10	-	Zm00001eb346940	Zm00001eb346940_T002	-57519
motif-1	ACACGTCTCTT	ACACGTCTCTT	MEME-1	chr8	142306835	142306845	+	11.9877	4.14e-05	0.308	ATACGTCACTG	0	IP_peak_3186	chr8	142306714	142306926	213	142306835	33.32	6.09382	17.7832	12.6153	Distal Intergenic	chr8	142300182	142305063	4882	19	+	Zm00001eb357010	Zm00001eb357010_T002	6653
motif-1	ACACGTCTCTT	ACACGTCTCTT	MEME-1	chr8	181960954	181960964	+	11.9877	4.14e-05	0.308	ACACGTCTTGT	0	IP_peak_3265	chr8	181960821	181961072	252	181960960	34.8	7.16076	20.6283	15.1837	Distal Intergenic	chr8	181971287	181971595	309	1	+	Zm00001eb371260	Zm00001eb371260_T001	-10327
motif-1	ACACGTCTCTT	ACACGTCTCTT	MEME-1	chr4	212234267	212234277	+	11.9877	4.14e-05	0.308	ACACGACTCCG	6	IP_peak_1959	chr4	212234192	212234527	336	212234261	19.25	4.05063	7.99138	4.10336	Distal Intergenic	chr4	212273883	212275269	1387	1	+	Zm00001eb201100	Zm00001eb201100_T001	-39622
motif-1	ACACGTCTCTT	ACACGTCTCTT	MEME-1	chr4	212954159	212954169	+	11.9877	4.14e-05	0.308	ACACGTCTTGT	0	IP_peak_1964	chr4	212954014	212954381	368	212954162	43.69	11.1725	34.7042	27.8678	Promoter (<=1kb)	chr4	212955137	212983699	28563	22	+	Zm00001eb201140	Zm00001eb201140_T001	-975
motif-1	ACACGTCTCTT	ACACGTCTCTT	MEME-1	chr4	215489479	215489489	-	11.9877	4.14e-05	0.308	ACACGTCTTGT	-24	IP_peak_1971	chr4	215489404	215489692	289	215489513	51.84	7.34863	29.3738	23.0983	Intron (Zm00001eb201410_T001/Zm00001eb201410, intron 3 of 8)	chr4	215485874	215515519	29646	9	+	Zm00001eb201410	Zm00001eb201410_T001	3639
motif-1	ACACGTCTCTT	ACACGTCTCTT	MEME-1	chr3	15841306	15841316	+	11.9506	4.16e-05	0.309	TCACGGCTCCG	0	IP_peak_1272	chr3	15841239	15841480	242	15841307	12.59	6.18217	9.25589	5.11636	Promoter (<=1kb)	chr3	15841327	15842852	1526	1	+	Zm00001eb123910	Zm00001eb123910_T001	-20
motif-1	ACACGTCTCTT	ACACGTCTCTT	MEME-1	chr1	24655125	24655135	-	11.9506	4.16e-05	0.309	GCACGACTCTG	0	IP_peak_62	chr1	24655023	24655240	218	24655133	34.06	5.32002	16.2078	11.1952	Distal Intergenic	chr1	24728567	24733342	4776	12	+	Zm00001eb008170	Zm00001eb008170_T001	-73434
motif-1	ACACGTCTCTT	ACACGTCTCTT	MEME-1	chr4	225551085	225551095	+	11.9383	4.24e-05	0.311	ATACGTCTTCT	-1	IP_peak_1985	chr4	225550979	225551274	296	225551096	29.62	9.01639	22.0445	16.4675	Distal Intergenic	chr4	225536827	225539185	2359	4	-	Zm00001eb203010	Zm00001eb203010_T001	-11911
motif-1	ACACGTCTCTT	ACACGTCTCTT	MEME-1	chr4	236640682	236640692	+	11.9012	4.31e-05	0.314	GTACGTCTTTT	52	IP_peak_2018	chr4	236640526	236640744	219	236640630	18.51	9.75633	17.4972	12.3532	Promoter (1-2kb)	chr4	236638650	236639332	683	1	-	Zm00001eb204780	Zm00001eb204780_T001	-1298
motif-1	ACACGTCTCTT	ACACGTCTCTT	MEME-1	chr6	136789415	136789425	-	11.9012	4.31e-05	0.314	ACACGCCTCGT	80	IP_peak_2572	chr6	136789130	136789494	365	136789335	34.06	7.01266	20.6283	15.1837	Distal Intergenic	chr6	136770779	136772187	1409	2	-	Zm00001eb282570	Zm00001eb282570_T001	-17148
motif-1	ACACGTCTCTT	ACACGTCTCTT	MEME-1	chr5	219039466	219039476	-	11.9012	4.31e-05	0.314	GCACGGCACCC	-230	IP_peak_2373	chr5	219039453	219039777	325	219039706	19.99	2.9991	5.28566	2.06951	Promoter (<=1kb)	chr5	219029234	219039066	9833	4	-	Zm00001eb256220	Zm00001eb256220_T001	-640
motif-1	ACACGTCTCTT	ACACGTCTCTT	MEME-1	chr2	12656550	12656560	-	11.8889	4.33e-05	0.314	GCACGTCTCAT	-50	IP_peak_862	chr2	12656523	12656731	209	12656610	11.11	6.0538	9.08008	4.9742	Distal Intergenic	chr2	12628913	12630267	1355	4	+	Zm00001eb071820	Zm00001eb071820_T001	27697
motif-1	ACACGTCTCTT	ACACGTCTCTT	MEME-1	chr6	94146951	94146961	+	11.8765	4.34e-05	0.314	CCACGTTTCTC	3	IP_peak_2490	chr6	94146793	94147109	317	94146948	38.51	13.1688	35.4158	28.4931	Distal Intergenic	chr6	94200078	94204356	4279	7	+	Zm00001eb272420	Zm00001eb272420_T001	-53130
motif-1	ACACGTCTCTT	ACACGTCTCTT	MEME-1	chr2	105005790	105005800	-	11.8642	4.43e-05	0.319	ACACGTATTTT	-44	IP_peak_1012	chr2	105005784	105006000	217	105005844	14.07	6.28502	10.5028	6.16068	Distal Intergenic	chr2	104930938	104936654	5717	12	-	Zm00001eb087950	Zm00001eb087950_T001	-69190
motif-1	ACACGTCTCTT	ACACGTCTCTT	MEME-1	chr8	40835497	40835507	+	11.8519	4.48e-05	0.322	ACACGTTACCT	-31	IP_peak_3033	chr8	40835412	40835636	225	40835538	30.36	3.92009	10.6508	6.28428	Distal Intergenic	chr8	40803362	40819274	15913	2	+	Zm00001eb340660	Zm00001eb340660_T001	32176
motif-1	ACACGTCTCTT	ACACGTCTCTT	MEME-1	chr2	59919464	59919474	+	11.8272	4.54e-05	0.325	ACACGGCACTA	-5	IP_peak_948	chr2	59919311	59919563	253	59919479	18.51	3.25211	5.85335	2.48598	Distal Intergenic	chr2	59926280	59927430	1151	2	-	Zm00001eb084040	Zm00001eb084040_T001	7951
motif-1	ACACGTCTCTT	ACACGTCTCTT	MEME-1	chr2	44490444	44490454	+	11.8025	4.64e-05	0.331	CCACGTCACTA	-27	IP_peak_924	chr2	44490358	44490627	270	44490481	13.33	4.4829	7.04236	3.32684	Distal Intergenic	chr2	44503041	44504057	1017	5	-	Zm00001eb080930	Zm00001eb080930_T001	13576
motif-1	ACACGTCTCTT	ACACGTCTCTT	MEME-1	chr1	5765050	5765060	-	11.7778	4.69e-05	0.333	ACACGCATCTT	-1	IP_peak_13	chr1	5764915	5765199	285	5765061	40.73	10.432	31.2332	24.6984	Intron (Zm00001eb002000_T003/Zm00001eb002000, intron 8 of 8)	chr1	5743584	5766143	22560	9	+	Zm00001eb002000	Zm00001eb002000_T003	21477
motif-1	ACACGTCTCTT	ACACGTCTCTT	MEME-1	chr1	118884960	118884970	-	11.7407	4.8e-05	0.338	GCACGTCTGTT	-179	IP_peak_228	chr1	118884946	118885260	315	118885149	17.03	3.60633	6.60524	3.02597	Intron (Zm00001eb026300_T001/Zm00001eb026300, intron 1 of 30)	chr1	118836499	118886069	49571	31	-	Zm00001eb026300	Zm00001eb026300_T001	920
motif-1	ACACGTCTCTT	ACACGTCTCTT	MEME-1	chr3	2190742	2190752	+	11.716	4.88e-05	0.342	GTACGGCTCCT	17	IP_peak_1250	chr3	2190575	2190849	275	2190725	31.1	10.7004	26.6287	20.6174	Promoter (<=1kb)	chr3	2191167	2198444	7278	11	+	Zm00001eb119290	Zm00001eb119290_T001	-442
motif-1	ACACGTCTCTT	ACACGTCTCTT	MEME-1	chr5	167762869	167762879	+	11.716	4.88e-05	0.342	ACACGTTACTG	-90	IP_peak_2284	chr5	167762781	167763141	361	167762969	18.51	4.07042	7.6401	3.83283	Promoter (<=1kb)	chr5	167763886	167775258	11373	3	+	Zm00001eb241880	Zm00001eb241880_T002	-917
motif-1	ACACGTCTCTT	ACACGTCTCTT	MEME-1	chr1	252306311	252306321	-	11.716	4.88e-05	0.342	GTACGGCTCCT	73	IP_peak_468	chr1	252306132	252306372	241	252306238	17.03	4.50791	8.44714	4.44986	Downstream (<1kb)	chr1	252306667	252319417	12751	19	-	Zm00001eb049240	Zm00001eb049240_T004	13179
motif-1	ACACGTCTCTT	ACACGTCTCTT	MEME-1	chr6	134674611	134674621	-	11.7037	4.89e-05	0.342	CCACGGCACTG	-68	IP_peak_2566	chr6	134674527	134674763	237	134674689	16.29	6.18192	10.9586	6.55924	Promoter (<=1kb)	chr6	134675137	134676117	981	1	+	Zm00001eb282060	Zm00001eb282060_T001	-448
motif-1	ACACGTCTCTT	ACACGTCTCTT	MEME-1	chr5	22889735	22889745	-	11.679	4.96e-05	0.344	GTACGTCTCTA	-19	IP_peak_2088	chr5	22889310	22889882	573	22889764	21.47	5.06831	10.684	6.31349	Distal Intergenic	chr5	22885993	22886968	976	2	-	Zm00001eb220230	Zm00001eb220230_T002	-2796
motif-1	ACACGTCTCTT	ACACGTCTCTT	MEME-1	chr8	181960940	181960950	-	11.679	4.96e-05	0.344	ATACGTCTTTC	-10	IP_peak_3265	chr8	181960821	181961072	252	181960960	34.8	7.16076	20.6283	15.1837	Distal Intergenic	chr8	181971287	181971595	309	1	+	Zm00001eb371260	Zm00001eb371260_T001	-10327
motif-1	ACACGTCTCTT	ACACGTCTCTT	MEME-1	chr4	36792608	36792618	+	11.6667	5.02e-05	0.346	ACACGTTTTCT	0	IP_peak_1698	chr4	36792484	36792702	219	36792609	18.51	6.10459	11.4963	7.00949	Promoter (<=1kb)	chr4	36788799	36792533	3735	2	-	Zm00001eb172920	Zm00001eb172920_T002	-76
motif-1	ACACGTCTCTT	ACACGTCTCTT	MEME-1	chr1	139770524	139770534	+	11.6667	5.02e-05	0.346	ACACGTCTCAC	36	IP_peak_258	chr1	139770367	139770662	296	139770488	16.29	6.0103	10.6701	6.30092	Distal Intergenic	chr1	140019675	140028418	8744	5	+	Zm00001eb027670	Zm00001eb027670_T001	-249187
motif-1	ACACGTCTCTT	ACACGTCTCTT	MEME-1	chr5	24142742	24142752	+	11.642	5.15e-05	0.351	ACACGGCTTTA	76	IP_peak_2092	chr5	24142479	24142777	299	24142666	16.29	5.76371	10.2513	5.93275	Distal Intergenic	chr5	24137634	24138317	684	1	+	Zm00001eb220550	Zm00001eb220550_T001	5032
motif-1	ACACGTCTCTT	ACACGTCTCTT	MEME-1	chr1	78115820	78115830	+	11.642	5.15e-05	0.351	ACACGTATCTA	-9	IP_peak_164	chr1	78115758	78115995	238	78115839	19.25	5.06953	10.0924	5.84222	Promoter (<=1kb)	chr1	78080507	78114877	34371	5	-	Zm00001eb020810	Zm00001eb020810_T001	-962
motif-1	ACACGTCTCTT	ACACGTCTCTT	MEME-1	chr1	151642032	151642042	+	11.642	5.15e-05	0.351	ACACGTCTGTG	3	IP_peak_274	chr1	151641887	151642138	252	151642029	38.51	6.58439	21.1635	15.6647	Distal Intergenic	chr1	151572510	151580995	8486	6	+	Zm00001eb028520	Zm00001eb028520_T001	69519
motif-1	ACACGTCTCTT	ACACGTCTCTT	MEME-1	chr2	3845258	3845268	-	11.642	5.15e-05	0.351	ACACGTCTGTG	-13	IP_peak_839	chr2	3845131	3845431	301	3845281	99.23	8.35232	58.558	49.2288	Intron (Zm00001eb067410_T003/Zm00001eb067410, intron 10 of 16)	chr2	3834824	3850495	15672	17	+	Zm00001eb067410	Zm00001eb067410_T003	10457
motif-1	ACACGTCTCTT	ACACGTCTCTT	MEME-1	chr1	288552102	288552112	-	11.642	5.15e-05	0.351	ACACGGCTTTA	108	IP_peak_544	chr1	288551967	288552169	203	288551994	14.81	3.16202	4.70046	1.65653	Promoter (<=1kb)	chr1	288542721	288551206	8486	6	-	Zm00001eb058920	Zm00001eb058920_T002	-788
motif-1	ACACGTCTCTT	ACACGTCTCTT	MEME-1	chr2	6211529	6211539	+	11.6296	5.19e-05	0.351	GCACGTTTTTT	14	IP_peak_849	chr2	6211456	6211780	325	6211515	14.81	4.62821	7.34891	3.59164	Promoter (<=1kb)	chr2	6209960	6211040	1081	1	-	Zm00001eb068680	Zm00001eb068680_T001	-475
motif-1	ACACGTCTCTT	ACACGTCTCTT	MEME-1	chr1	177053631	177053641	+	11.6296	5.19e-05	0.351	GCACGTTTTTT	0	IP_peak_323	chr1	177053505	177053726	222	177053634	24.44	8.4789	18.4988	13.2557	Distal Intergenic	chr1	177015257	177017586	2330	4	-	Zm00001eb031610	Zm00001eb031610_T002	-36048
motif-1	ACACGTCTCTT	ACACGTCTCTT	MEME-1	chr4	212864246	212864256	+	11.5926	5.27e-05	0.356	ATACGCCTCTC	-68	IP_peak_1962	chr4	212864107	212864368	262	212864324	11.85	5.3585	7.49341	3.71653	Distal Intergenic	chr4	212803980	212804819	840	1	-	Zm00001eb201130	Zm00001eb201130_T001	-59505
motif-1	ACACGTCTCTT	ACACGTCTCTT	MEME-1	chr1	25809240	25809250	+	11.5309	5.4e-05	0.363	ACACGTTTTTG	11	IP_peak_66	chr1	25809069	25809300	232	25809229	17.03	6.2677	11.6546	7.15599	Intron (Zm00001eb008550_T001/Zm00001eb008550, intron 6 of 6)	chr1	25805646	25809878	4233	7	+	Zm00001eb008550	Zm00001eb008550_T001	3583
motif-1	ACACGTCTCTT	ACACGTCTCTT	MEME-1	chr6	58782821	58782831	+	11.5185	5.46e-05	0.365	TCACGTCACCC	-46	IP_peak_2451	chr6	58782755	58782998	244	58782877	12.59	6.7943	10.1966	5.92154	Distal Intergenic	chr6	58824504	58827286	2783	8	-	Zm00001eb268060	Zm00001eb268060_T002	44409
motif-1	ACACGTCTCTT	ACACGTCTCTT	MEME-1	chr1	134014298	134014308	+	11.5185	5.46e-05	0.365	TCACGTCACCC	1	IP_peak_249	chr1	134014082	134014310	229	134014297	8.89	4.12314	4.79364	1.69879	Distal Intergenic	chr1	133974293	133984236	9944	6	+	Zm00001eb027530	Zm00001eb027530_T002	40004
motif-1	ACACGTCTCTT	ACACGTCTCTT	MEME-1	chr10	46582378	46582388	+	11.4815	5.49e-05	0.366	ACACGACACTT	-6	IP_peak_650	chr10	46582262	46582472	211	46582394	10.37	5.68354	7.99793	4.10336	Distal Intergenic	chr10	46509689	46511562	1874	4	+	Zm00001eb412240	Zm00001eb412240_T001	72705
motif-1	ACACGTCTCTT	ACACGTCTCTT	MEME-1	chr4	81589975	81589985	-	11.4815	5.49e-05	0.366	ACACGACACTT	-10	IP_peak_1775	chr4	81589895	81590125	231	81589995	23.7	6.17405	13.5895	8.84461	Distal Intergenic	chr4	81555320	81557661	2342	1	-	Zm00001eb179070	Zm00001eb179070_T001	-32334
motif-1	ACACGTCTCTT	ACACGTCTCTT	MEME-1	chr1	105262655	105262665	+	11.4691	5.53e-05	0.367	ACACGCCATTT	-163	IP_peak_206	chr1	105262636	105262943	308	105262828	17.77	5.07963	9.15942	5.03923	Intron (Zm00001eb025020_T001/Zm00001eb025020, intron 1 of 11)	chr1	105261223	105267738	6516	12	+	Zm00001eb025020	Zm00001eb025020_T001	1605
motif-1	ACACGTCTCTT	ACACGTCTCTT	MEME-1	chr9	125389667	125389677	+	11.4691	5.53e-05	0.367	ACACGCCATTT	17	IP_peak_3448	chr9	125389523	125389766	244	125389650	32.58	7.64202	20.8521	15.387	Distal Intergenic	chr9	125392078	125395465	3388	2	+	Zm00001eb392380	Zm00001eb392380_T001	-2428
motif-1	ACACGTCTCTT	ACACGTCTCTT	MEME-1	chr2	20122258	20122268	-	11.4568	5.57e-05	0.368	GCACGTCACGT	0	IP_peak_878	chr2	20122105	20122312	208	20122267	28.88	3.31997	8.09835	4.18722	Intron (Zm00001eb074380_T001/Zm00001eb074380, intron 1 of 6)	chr2	20116514	20126542	10029	7	-	Zm00001eb074380	Zm00001eb074380_T001	4275
motif-1	ACACGTCTCTT	ACACGTCTCTT	MEME-1	chr6	5417935	5417945	+	11.4444	5.64e-05	0.368	ACACGTTTCCA	25	IP_peak_2392	chr6	5417767	5417998	232	5417910	22.96	5.90772	12.5253	7.92615	Exon (Zm00001eb259840_T001/Zm00001eb259840, exon 4 of 14)	chr6	5411321	5421404	10084	14	-	Zm00001eb259840	Zm00001eb259840_T001	3494
motif-1	ACACGTCTCTT	ACACGTCTCTT	MEME-1	chr2	35203058	35203068	-	11.4444	5.64e-05	0.368	TCACGGCACTT	0	IP_peak_905	chr2	35202904	35203188	285	35203058	16.29	5.76371	10.2513	5.93275	Distal Intergenic	chr2	35245199	35246112	914	3	-	Zm00001eb078750	Zm00001eb078750_T001	43054
motif-1	ACACGTCTCTT	ACACGTCTCTT	MEME-1	chr4	239234623	239234633	-	11.4444	5.64e-05	0.368	ACACGTTTCCA	0	IP_peak_2023	chr4	239234524	239234732	209	239234628	26.66	6.91456	16.4086	11.3573	Intron (Zm00001eb205290_T001/Zm00001eb205290, intron 1 of 6)	chr4	239228373	239235512	7140	7	-	Zm00001eb205290	Zm00001eb205290_T001	884
motif-1	ACACGTCTCTT	ACACGTCTCTT	MEME-1	chr5	98825606	98825616	-	11.4321	5.65e-05	0.368	GCACGTCGCTG	-138	IP_peak_2190	chr5	98825511	98825892	382	98825754	14.81	6.59386	10.5028	6.16068	Distal Intergenic	chr5	98807657	98808307	651	1	-	Zm00001eb234480	Zm00001eb234480_T001	-17447
motif-1	ACACGTCTCTT	ACACGTCTCTT	MEME-1	chr3	201172494	201172504	+	11.4198	5.67e-05	0.368	ACACGGATCTC	16	IP_peak_1544	chr3	201172201	201172563	363	201172478	18.51	3.90253	7.28745	3.53792	Intron (Zm00001eb152750_T001/Zm00001eb152750, intron 1 of 3)	chr3	201170518	201174481	3964	4	-	Zm00001eb152750	Zm00001eb152750_T001	2003
motif-1	ACACGTCTCTT	ACACGTCTCTT	MEME-1	chr2	108901678	108901688	+	11.4074	5.8e-05	0.371	GCACGTTTCTA	9	IP_peak_1020	chr2	108901579	108901778	200	108901669	31.84	6.08995	16.6985	11.6277	Intron (Zm00001eb088370_T001/Zm00001eb088370, intron 2 of 18)	chr2	108877593	108903565	25973	19	-	Zm00001eb088370	Zm00001eb088370_T001	1896
motif-1	ACACGTCTCTT	ACACGTCTCTT	MEME-1	chr2	149099247	149099257	+	11.4074	5.8e-05	0.371	ATACGTTTCTT	-50	IP_peak_1070	chr2	149099195	149099446	252	149099307	13.33	4.4829	7.04236	3.32684	Distal Intergenic	chr2	149088474	149091772	3299	4	-	Zm00001eb092880	Zm00001eb092880_T001	-7535
motif-1	ACACGTCTCTT	ACACGTCTCTT	MEME-1	chr1	175790588	175790598	+	11.4074	5.8e-05	0.371	ATACGTTTCTT	14	IP_peak_320	chr1	175790446	175790666	221	175790574	30.36	6.27215	16.9306	11.8408	Promoter (<=1kb)	chr1	175790952	175840725	49774	15	+	Zm00001eb031350	Zm00001eb031350_T001	-378
motif-1	ACACGTCTCTT	ACACGTCTCTT	MEME-1	chr1	229287948	229287958	+	11.4074	5.8e-05	0.371	ACACGTTTTTC	-49	IP_peak_419	chr1	229287899	229288148	250	229288007	14.81	4.94624	7.88123	4.03034	Distal Intergenic	chr1	229296860	229298587	1728	1	-	Zm00001eb043620	Zm00001eb043620_T001	10580
motif-1	ACACGTCTCTT	ACACGTCTCTT	MEME-1	chr4	49205356	49205366	-	11.4074	5.8e-05	0.371	GCACGTCATCC	-186	IP_peak_1719	chr4	49205310	49205691	382	49205552	30.36	9.8113	24.2451	18.4774	Distal Intergenic	chr4	49282779	49285404	2626	3	+	Zm00001eb175500	Zm00001eb175500_T001	-77227
motif-1	ACACGTCTCTT	ACACGTCTCTT	MEME-1	chr8	49501940	49501950	-	11.4074	5.8e-05	0.371	GTACGTCACCT	3	IP_peak_3044	chr8	49501762	49501988	227	49501937	11.11	5.50838	8.21734	4.28607	Distal Intergenic	chr8	49398343	49457626	59284	21	+	Zm00001eb341370	Zm00001eb341370_T005	103594
motif-1	ACACGTCTCTT	ACACGTCTCTT	MEME-1	chr10	132946659	132946669	-	11.4074	5.8e-05	0.371	ATACGTTTCTT	-3	IP_peak_775	chr10	132946301	132946791	491	132946672	14.07	3.7674	6.17368	2.6867	Intron (Zm00001eb426610_T001/Zm00001eb426610, intron 2 of 4)	chr10	132945558	132947533	1976	5	-	Zm00001eb426610	Zm00001eb426610_T001	861
motif-1	ACACGTCTCTT	ACACGTCTCTT	MEME-1	chr3	229385896	229385906	-	11.4074	5.8e-05	0.371	GTACGTCACCT	106	IP_peak_1608	chr3	229385660	229385925	266	229385790	20.73	4.34683	8.71601	4.69286	Intron (Zm00001eb161560_T001/Zm00001eb161560, intron 4 of 5)	chr3	229383794	229386907	3114	6	+	Zm00001eb161560	Zm00001eb161560_T001	1996
motif-1	ACACGTCTCTT	ACACGTCTCTT	MEME-1	chr8	162293672	162293682	+	11.3951	5.84e-05	0.372	CCACGGCTTTC	2	IP_peak_3221	chr8	162293546	162293745	200	162293670	20.73	4.44134	8.91818	4.86503	Intron (Zm00001eb361960_T001/Zm00001eb361960, intron 6 of 8)	chr8	162291795	162294499	2705	9	+	Zm00001eb361960	Zm00001eb361960_T001	1875
motif-1	ACACGTCTCTT	ACACGTCTCTT	MEME-1	chr5	179422502	179422512	-	11.3827	5.86e-05	0.372	TCACGTCTCGT	-56	IP_peak_2301	chr5	179422328	179422674	347	179422568	17.03	3.47222	6.31508	2.79763	Distal Intergenic	chr5	179420550	179421819	1270	1	+	Zm00001eb244830	Zm00001eb244830_T002	2018
motif-1	ACACGTCTCTT	ACACGTCTCTT	MEME-1	chr6	81604460	81604470	+	11.3704	5.9e-05	0.374	ACACGTAACCT	0	IP_peak_2474	chr6	81604351	81604552	202	81604462	17.77	4.65231	8.37071	4.42604	3' UTR	chr6	81599542	81600939	1398	1	-	Zm00001eb270530	Zm00001eb270530_T001	-3523
motif-1	ACACGTCTCTT	ACACGTCTCTT	MEME-1	chr7	163078637	163078647	+	11.3457	5.95e-05	0.375	CCACGTCATCT	-55	IP_peak_2916	chr7	163078622	163078846	225	163078702	14.07	5.02321	8.41215	4.43599	Promoter (<=1kb)	chr7	163075684	163078311	2628	2	-	Zm00001eb323040	Zm00001eb323040_T001	-391
motif-1	ACACGTCTCTT	ACACGTCTCTT	MEME-1	chr3	175178240	175178250	-	11.3457	5.95e-05	0.375	CCACGTCATCT	-37	IP_peak_1501	chr3	175178126	175178354	229	175178287	13.33	3.58228	5.46828	2.19678	Promoter (<=1kb)	chr3	175176150	175178072	1923	1	-	Zm00001eb145540	Zm00001eb145540_T001	-215
motif-1	ACACGTCTCTT	ACACGTCTCTT	MEME-1	chr9	157871491	157871501	-	11.2593	6.28e-05	0.391	TCACGTATCTT	-2	IP_peak_3519	chr9	157871385	157871651	267	157871503	31.84	10.6747	26.1386	20.1783	Downstream (<1kb)	chr9	157871768	157876860	5093	13	-	Zm00001eb402450	Zm00001eb402450_T001	5357
motif-1	ACACGTCTCTT	ACACGTCTCTT	MEME-1	chr8	33496500	33496510	-	11.2469	6.31e-05	0.391	ACACGCCACTA	2	IP_peak_3017	chr8	33496400	33496645	246	33496498	31.84	7.47351	19.8629	14.4901	Distal Intergenic	chr8	33479148	33484409	5262	13	+	Zm00001eb339710	Zm00001eb339710_T004	17350
motif-1	ACACGTCTCTT	ACACGTCTCTT	MEME-1	chr4	50257228	50257238	+	11.2346	6.36e-05	0.391	ACACGTAACTG	0	IP_peak_1721	chr4	50257124	50257552	429	50257238	11.85	6.83935	9.70642	5.50844	Distal Intergenic	chr4	50316757	50318939	2183	3	-	Zm00001eb175580	Zm00001eb175580_T001	61701
motif-1	ACACGTCTCTT	ACACGTCTCTT	MEME-1	chr1	66296017	66296027	+	11.2346	6.36e-05	0.391	ACACGTAACTG	-216	IP_peak_136	chr1	66295983	66296292	310	66296243	11.11	3.83582	5.53437	2.24841	Distal Intergenic	chr1	66301522	66306695	5174	7	-	Zm00001eb018610	Zm00001eb018610_T004	10452
motif-1	ACACGTCTCTT	ACACGTCTCTT	MEME-1	chr3	72236467	72236477	+	11.2346	6.36e-05	0.391	ACACGGCATTG	-7	IP_peak_1373	chr3	72236359	72236563	205	72236484	32.58	5.59705	15.9754	10.991	Distal Intergenic	chr3	72081082	72081722	641	2	+	Zm00001eb131920	Zm00001eb131920_T001	155402
motif-1	ACACGTCTCTT	ACACGTCTCTT	MEME-1	chr1	18042278	18042288	+	11.2222	6.39e-05	0.391	GTACGTCTTCT	5	IP_peak_51	chr1	18042172	18042419	248	18042273	23.7	5.8874	13.0146	8.33671	Promoter (<=1kb)	chr1	18042294	18044126	1833	2	+	Zm00001eb006430	Zm00001eb006430_T001	-21
motif-1	ACACGTCTCTT	ACACGTCTCTT	MEME-1	chr4	81589984	81589994	+	11.2222	6.39e-05	0.391	GTACGTCTTCT	-1	IP_peak_1775	chr4	81589895	81590125	231	81589995	23.7	6.17405	13.5895	8.84461	Distal Intergenic	chr4	81555320	81557661	2342	1	-	Zm00001eb179070	Zm00001eb179070_T001	-32334
motif-1	ACACGTCTCTT	ACACGTCTCTT	MEME-1	chr7	120265118	120265128	+	11.2222	6.39e-05	0.391	GTACGTCTTCT	-45	IP_peak_2836	chr7	120265019	120265230	212	120265173	17.03	3.60633	6.60524	3.02597	Downstream (2-3kb)	chr7	120267744	120268282	539	3	-	Zm00001eb312880	Zm00001eb312880_T002	3109
motif-1	ACACGTCTCTT	ACACGTCTCTT	MEME-1	chr4	212954145	212954155	-	11.2222	6.39e-05	0.391	GTACGTCTTCT	-7	IP_peak_1964	chr4	212954014	212954381	368	212954162	43.69	11.1725	34.7042	27.8678	Promoter (<=1kb)	chr4	212955137	212983699	28563	22	+	Zm00001eb201140	Zm00001eb201140_T001	-975
motif-1	ACACGTCTCTT	ACACGTCTCTT	MEME-1	chr10	148841342	148841352	+	11.1975	6.44e-05	0.391	TTACGTCTCTG	23	IP_peak_819	chr10	148841202	148841461	260	148841319	24.44	5.08734	11.8043	7.28052	Intron (Zm00001eb432730_T001/Zm00001eb432730, intron 3 of 23)	chr10	148826200	148843431	17232	24	-	Zm00001eb432730	Zm00001eb432730_T001	2112
motif-1	ACACGTCTCTT	ACACGTCTCTT	MEME-1	chr9	3562345	3562355	-	11.1975	6.44e-05	0.391	TTACGTCTCTG	0	IP_peak_3273	chr9	3562166	3562482	317	3562349	31.84	7.50762	19.9365	14.5626	Intron (Zm00001eb371830_T001/Zm00001eb371830, intron 7 of 10)	chr9	3558730	3567948	9219	11	-	Zm00001eb371830	Zm00001eb371830_T001	5599
motif-1	ACACGTCTCTT	ACACGTCTCTT	MEME-1	chr3	170674100	170674110	-	11.1975	6.44e-05	0.391	TTACGTCTCTG	57	IP_peak_1496	chr3	170673988	170674190	203	170674043	22.96	3.81987	7.99123	4.10336	Intron (Zm00001eb144310_T001/Zm00001eb144310, intron 1 of 19)	chr3	170672154	170682606	10453	20	+	Zm00001eb144310	Zm00001eb144310_T001	1889
motif-1	ACACGTCTCTT	ACACGTCTCTT	MEME-1	chr10	31491812	31491822	+	11.1852	6.51e-05	0.392	ACACGTATTCT	0	IP_peak_631	chr10	31491439	31491844	406	31491819	22.22	2.9019	5.86828	2.48643	3' UTR	chr10	31491480	31497806	6327	6	-	Zm00001eb411140	Zm00001eb411140_T003	5987
motif-1	ACACGTCTCTT	ACACGTCTCTT	MEME-1	chr3	68614946	68614956	-	11.1852	6.51e-05	0.392	ATACGTCACCC	4	IP_peak_1367	chr3	68614902	68615288	387	68614942	15.55	3.76628	6.20723	2.70935	Downstream (<1kb)	chr3	68615443	68635191	19749	10	-	Zm00001eb131760	Zm00001eb131760_T001	20249
motif-1	ACACGTCTCTT	ACACGTCTCTT	MEME-1	chr7	127445034	127445044	-	11.1728	6.52e-05	0.393	ACACGTCTTGG	131	IP_peak_2848	chr7	127444740	127445068	329	127444903	36.28	10.9788	30.1097	23.726	Distal Intergenic	chr7	127425370	127438627	13258	8	+	Zm00001eb314250	Zm00001eb314250_T003	19533
motif-1	ACACGTCTCTT	ACACGTCTCTT	MEME-1	chr4	236640628	236640638	+	11.1481	6.59e-05	0.396	GTACGTCACTC	0	IP_peak_2018	chr4	236640526	236640744	219	236640630	18.51	9.75633	17.4972	12.3532	Promoter (1-2kb)	chr4	236638650	236639332	683	1	-	Zm00001eb204780	Zm00001eb204780_T001	-1298
motif-1	ACACGTCTCTT	ACACGTCTCTT	MEME-1	chr2	195891863	195891873	-	11.1235	6.68e-05	0.399	CCACGTCACCA	-130	IP_peak_1145	chr2	195891825	195892115	291	195892003	16.29	4.32811	7.67471	3.85063	Distal Intergenic	chr2	195866019	195888110	22092	5	-	Zm00001eb102090	Zm00001eb102090_T001	-3893
motif-1	ACACGTCTCTT	ACACGTCTCTT	MEME-1	chr5	117687844	117687854	+	11.1111	6.75e-05	0.401	ACACGGCATTC	-52	IP_peak_2203	chr5	117687725	117687995	271	117687906	20.73	3.88634	7.69945	3.87376	Distal Intergenic	chr5	117717616	117717921	306	1	+	Zm00001eb235720	Zm00001eb235720_T001	-29710
motif-1	ACACGTCTCTT	ACACGTCTCTT	MEME-1	chr8	155603192	155603202	+	11.1111	6.75e-05	0.401	ACACGGCATTC	0	IP_peak_3213	chr8	155603120	155603319	200	155603193	16.29	5.76371	10.2513	5.93275	Distal Intergenic	chr8	155587388	155588729	1342	1	+	Zm00001eb360570	Zm00001eb360570_T002	15805
motif-1	ACACGTCTCTT	ACACGTCTCTT	MEME-1	chr3	59770235	59770245	-	11.0988	6.76e-05	0.401	ACACGCATCCT	89	IP_peak_1351	chr3	59770032	59770252	221	59770146	11.11	5.04966	7.49341	3.71653	Distal Intergenic	chr3	59768850	59769445	596	2	+	Zm00001eb130990	Zm00001eb130990_T001	1296
motif-1	ACACGTCTCTT	ACACGTCTCTT	MEME-1	chr3	59845045	59845055	-	11.0988	6.76e-05	0.401	ACACGCATCCT	30	IP_peak_1352	chr3	59844822	59845098	277	59845015	14.81	4.94624	7.88123	4.03034	Distal Intergenic	chr3	59884545	59886710	2166	3	+	Zm00001eb131000	Zm00001eb131000_T001	-39530
motif-1	ACACGTCTCTT	ACACGTCTCTT	MEME-1	chr1	108419026	108419036	+	11.0864	6.84e-05	0.403	GTACGTCTTTG	2	IP_peak_212	chr1	108418951	108419149	199	108419024	30.36	3.92009	10.6508	6.28428	Distal Intergenic	chr1	108440968	108442834	1867	6	-	Zm00001eb025380	Zm00001eb025380_T001	23810
motif-1	ACACGTCTCTT	ACACGTCTCTT	MEME-1	chr1	24398762	24398772	+	11.0741	6.91e-05	0.403	ACACGACTCTA	-232	IP_peak_61	chr1	24398760	24399054	295	24399004	22.22	4.64304	10.2238	5.92154	Distal Intergenic	chr1	24371598	24375522	3925	3	-	Zm00001eb008140	Zm00001eb008140_T001	-23482
motif-1	ACACGTCTCTT	ACACGTCTCTT	MEME-1	chr5	26734575	26734585	+	11.0741	6.91e-05	0.403	TTACGTCTCTC	0	IP_peak_2100	chr5	26734474	26734690	217	26734579	31.1	4.01266	11.3145	6.86475	Distal Intergenic	chr5	26727126	26730740	3615	9	+	Zm00001eb221130	Zm00001eb221130_T002	7453
motif-1	ACACGTCTCTT	ACACGTCTCTT	MEME-1	chr5	33443795	33443805	+	11.0741	6.91e-05	0.403	ACACGACTCTA	0	IP_peak_2116	chr5	33443707	33443926	220	33443799	17.77	4.69304	8.44714	4.44986	Promoter (1-2kb)	chr5	33430529	33442390	11862	7	-	Zm00001eb222550	Zm00001eb222550_T003	-1409
motif-1	ACACGTCTCTT	ACACGTCTCTT	MEME-1	chr10	103223803	103223813	+	11.0741	6.91e-05	0.403	ACACGACTCTA	-2	IP_peak_722	chr10	103223738	103223941	204	103223815	22.22	3.8692	8.40735	4.43599	Distal Intergenic	chr10	103213176	103215187	2012	9	-	Zm00001eb419790	Zm00001eb419790_T001	-8628
motif-1	ACACGTCTCTT	ACACGTCTCTT	MEME-1	chr7	161448717	161448727	-	11.0741	6.91e-05	0.403	ACACGACTCTA	-6	IP_peak_2914	chr7	161448606	161448846	241	161448733	25.18	5.77329	13.8244	9.05017	Promoter (<=1kb)	chr7	161449502	161454180	4679	13	+	Zm00001eb322480	Zm00001eb322480_T003	-769
motif-1	ACACGTCTCTT	ACACGTCTCTT	MEME-1	chr1	223953267	223953277	-	11.0617	6.98e-05	0.406	TCACGTTTCCT	0	IP_peak_402	chr1	223953183	223953382	200	223953273	20.73	5.88114	11.7789	7.27208	Exon (Zm00001eb042450_T001/Zm00001eb042450, exon 2 of 15)	chr1	223952205	223956310	4106	15	+	Zm00001eb042450	Zm00001eb042450_T001	1068
motif-1	ACACGTCTCTT	ACACGTCTCTT	MEME-1	chr6	25561332	25561342	-	11.037	7.1e-05	0.412	TCACGGCTCTA	-1	IP_peak_2419	chr6	25561214	25561535	322	25561343	25.92	6.72943	15.4524	10.4957	Distal Intergenic	chr6	25600032	25602764	2733	4	+	Zm00001eb264190	Zm00001eb264190_T002	-38689
motif-1	ACACGTCTCTT	ACACGTCTCTT	MEME-1	chr3	2645775	2645785	+	10.963	7.28e-05	0.42	ACACGTATCCA	-129	IP_peak_1251	chr3	2645743	2645951	209	2645914	14.81	3.04444	4.47047	1.48226	Exon (Zm00001eb119530_T001/Zm00001eb119530, exon 5 of 5)	chr3	2645358	2649208	3851	5	-	Zm00001eb119530	Zm00001eb119530_T001	3294
motif-1	ACACGTCTCTT	ACACGTCTCTT	MEME-1	chr9	158099353	158099363	+	10.963	7.28e-05	0.42	ACACGCATCTG	122	IP_peak_3522	chr9	158099161	158099370	210	158099231	17.77	4.99861	9.01205	4.95302	Promoter (1-2kb)	chr9	158100424	158100732	309	1	+	Zm00001eb402610	Zm00001eb402610_T001	-1193
motif-1	ACACGTCTCTT	ACACGTCTCTT	MEME-1	chr5	182423346	182423356	+	10.963	7.28e-05	0.42	GTACGTCTTTC	-78	IP_peak_2307	chr5	182423318	182423544	227	182423434	14.07	5.71401	9.56905	5.38238	Distal Intergenic	chr5	182422569	182423402	834	2	+	Zm00001eb245600	Zm00001eb245600_T001	865
motif-1	ACACGTCTCTT	ACACGTCTCTT	MEME-1	chr1	289023065	289023075	-	10.963	7.28e-05	0.42	ACACGCATCTG	-45	IP_peak_545	chr1	289023006	289023264	259	289023120	18.51	9.75633	17.4972	12.3532	Distal Intergenic	chr1	289034182	289039641	5460	15	-	Zm00001eb059010	Zm00001eb059010_T001	16521
motif-1	ACACGTCTCTT	ACACGTCTCTT	MEME-1	chr8	126239287	126239297	+	10.9506	7.37e-05	0.422	TCACGTCATTT	5	IP_peak_3154	chr8	126238902	126239401	500	126239282	20.73	10.8671	20.1225	14.7279	3' UTR	chr8	126239178	126240030	853	1	-	Zm00001eb353140	Zm00001eb353140_T001	748
motif-1	ACACGTCTCTT	ACACGTCTCTT	MEME-1	chr4	210083836	210083846	+	10.9506	7.37e-05	0.422	GCACGTTTTCT	-11	IP_peak_1953	chr4	210083732	210083952	221	210083857	19.99	3.49894	6.46191	2.92013	Distal Intergenic	chr4	210079069	210080581	1513	1	-	Zm00001eb200790	Zm00001eb200790_T001	-3276
motif-1	ACACGTCTCTT	ACACGTCTCTT	MEME-1	chr9	49799184	49799194	+	10.9259	7.59e-05	0.43	TCACGTTTCTG	28	IP_peak_3348	chr9	49798881	49799223	343	49799156	16.29	3.15955	5.31217	2.08239	Intron (Zm00001eb382040_T001/Zm00001eb382040, intron 10 of 10)	chr9	49798244	49826862	28619	11	-	Zm00001eb382040	Zm00001eb382040_T001	27706
motif-1	ACACGTCTCTT	ACACGTCTCTT	MEME-1	chr5	120050527	120050537	+	10.9259	7.59e-05	0.43	ATACGTATCTT	0	IP_peak_2208	chr5	120050459	120050657	199	120050536	10.37	5.68354	7.99793	4.10336	Distal Intergenic	chr5	119975253	119977017	1765	1	+	Zm00001eb235920	Zm00001eb235920_T001	75283
motif-1	ACACGTCTCTT	ACACGTCTCTT	MEME-1	chr6	123893133	123893143	+	10.9259	7.59e-05	0.43	ATACGGCTTTT	-69	IP_peak_2547	chr6	123893087	123893313	227	123893212	11.85	5.64032	7.91278	4.04883	Intron (Zm00001eb279690_T001/Zm00001eb279690, intron 1 of 6)	chr6	123892323	123897333	5011	7	+	Zm00001eb279690	Zm00001eb279690_T001	889
motif-1	ACACGTCTCTT	ACACGTCTCTT	MEME-1	chr2	129822437	129822447	+	10.9259	7.59e-05	0.43	ACACGTATTTC	227	IP_peak_1043	chr2	129822056	129822546	491	129822210	13.33	8.00808	12.6982	8.05061	Distal Intergenic	chr2	129788119	129802704	14586	7	+	Zm00001eb090730	Zm00001eb090730_T003	34091
motif-1	ACACGTCTCTT	ACACGTCTCTT	MEME-1	chr1	253635755	253635765	+	10.9259	7.59e-05	0.43	TCACGTTTCTG	-113	IP_peak_471	chr1	253635645	253635954	310	253635878	12.59	3.39715	4.79185	1.69879	Distal Intergenic	chr1	253640205	253642954	2750	5	+	Zm00001eb049570	Zm00001eb049570_T001	-4327
motif-1	ACACGTCTCTT	ACACGTCTCTT	MEME-1	chr1	31498858	31498868	-	10.9259	7.59e-05	0.43	ATACGTATCTT	74	IP_peak_75	chr1	31498709	31499019	311	31498784	19.99	5.24842	10.0802	5.83263	Intron (Zm00001eb009990_T003/Zm00001eb009990, intron 1 of 4)	chr1	31487118	31499421	12304	5	-	Zm00001eb009990	Zm00001eb009990_T003	637
motif-1	ACACGTCTCTT	ACACGTCTCTT	MEME-1	chr1	250544479	250544489	+	10.9012	7.68e-05	0.433	CTACGTCTTTT	48	IP_peak_465	chr1	250544251	250544554	304	250544431	16.29	2.88186	4.70182	1.65653	Promoter (1-2kb)	chr1	250545691	250546398	708	1	+	Zm00001eb048770	Zm00001eb048770_T001	-1260
motif-1	ACACGTCTCTT	ACACGTCTCTT	MEME-1	chr3	173666810	173666820	-	10.9012	7.68e-05	0.433	CTACGTCTTTT	-57	IP_peak_1499	chr3	173666762	173666962	201	173666877	20.73	4.59121	9.23459	5.10762	Promoter (<=1kb)	chr3	173667874	173669516	1643	3	+	Zm00001eb145090	Zm00001eb145090_T004	-997
motif-1	ACACGTCTCTT	ACACGTCTCTT	MEME-1	chr9	75006274	75006284	+	10.8889	7.69e-05	0.433	CCACGTCTCAT	95	IP_peak_3375	chr9	75006125	75006399	275	75006179	10.37	5.17148	7.21302	3.47754	Distal Intergenic	chr9	74915771	74937999	22229	23	+	Zm00001eb384230	Zm00001eb384230_T001	90408
motif-1	ACACGTCTCTT	ACACGTCTCTT	MEME-1	chr1	228776450	228776460	+	10.8765	7.72e-05	0.433	GCACGTTACTC	17	IP_peak_416	chr1	228776401	228776627	227	228776433	19.25	3.7556	7.33848	3.58169	3' UTR	chr1	228775446	228775823	378	2	+	Zm00001eb043530	Zm00001eb043530_T001	987
motif-1	ACACGTCTCTT	ACACGTCTCTT	MEME-1	chr1	269100236	269100246	-	10.8765	7.72e-05	0.433	GTACGCCTCTC	13	IP_peak_501	chr1	269099995	269100356	362	269100223	17.03	4.50791	8.44714	4.44986	Distal Intergenic	chr1	269110432	269114172	3741	2	+	Zm00001eb053540	Zm00001eb053540_T002	-10209
motif-1	ACACGTCTCTT	ACACGTCTCTT	MEME-1	chr1	68068642	68068652	+	10.8395	7.85e-05	0.438	ACACGGTACTT	136	IP_peak_140	chr1	68068368	68068685	318	68068506	29.62	2.18716	4.42143	1.45267	Promoter (<=1kb)	chr1	68069182	68071601	2420	5	+	Zm00001eb018990	Zm00001eb018990_T001	-676
motif-1	ACACGTCTCTT	ACACGTCTCTT	MEME-1	chr2	18295139	18295149	+	10.8148	7.94e-05	0.439	GCACGTTTTTG	62	IP_peak_874	chr2	18295031	18295346	316	18295077	16.29	3.09187	5.16534	1.97191	Distal Intergenic	chr2	18299036	18300754	1719	2	-	Zm00001eb073790	Zm00001eb073790_T006	5677
motif-1	ACACGTCTCTT	ACACGTCTCTT	MEME-1	chr4	31841799	31841809	+	10.8025	7.99e-05	0.439	TCACGTTTCTC	-195	IP_peak_1692	chr4	31841790	31842112	323	31842004	14.81	4.94624	7.88123	4.03034	Intron (Zm00001eb171920_T001/Zm00001eb171920, intron 4 of 18)	chr4	31840297	31846067	5771	19	+	Zm00001eb171920	Zm00001eb171920_T001	1707
motif-1	ACACGTCTCTT	ACACGTCTCTT	MEME-1	chr6	164818846	164818856	+	10.8025	7.99e-05	0.439	ACACGACACCT	46	IP_peak_2641	chr6	164818666	164818933	268	164818800	18.51	7.51245	13.8781	9.10131	Promoter (1-2kb)	chr6	164820308	164822589	2282	2	+	Zm00001eb290480	Zm00001eb290480_T001	-1508
motif-1	ACACGTCTCTT	ACACGTCTCTT	MEME-1	chr6	178419209	178419219	+	10.8025	7.99e-05	0.439	TCACGTTTCTC	-237	IP_peak_2675	chr6	178419054	178419569	516	178419456	18.51	4.87816	9.25272	5.11636	Promoter (1-2kb)	chr6	178415574	178417933	2360	2	-	Zm00001eb297200	Zm00001eb297200_T001	-1523
motif-1	ACACGTCTCTT	ACACGTCTCTT	MEME-1	chr10	18843794	18843804	-	10.8025	7.99e-05	0.439	ACACGACACCT	1	IP_peak_617	chr10	18843668	18843871	204	18843793	22.96	4.44218	9.45029	5.2814	Intron (Zm00001eb409620_T001/Zm00001eb409620, intron 1 of 2)	chr10	18842311	18845952	3642	3	+	Zm00001eb409620	Zm00001eb409620_T001	1482
motif-1	ACACGTCTCTT	ACACGTCTCTT	MEME-1	chr1	52651698	52651708	-	10.8025	7.99e-05	0.439	ACACGACACCT	7	IP_peak_107	chr1	52651666	52651933	268	52651691	17.03	3.76148	6.93523	3.257	Distal Intergenic	chr1	52648717	52649647	931	1	-	Zm00001eb015400	Zm00001eb015400_T001	-2044
motif-1	ACACGTCTCTT	ACACGTCTCTT	MEME-1	chr6	171341175	171341185	-	10.8025	7.99e-05	0.439	ACACGACACCT	53	IP_peak_2655	chr6	171341017	171341285	269	171341122	16.29	3.45823	5.94584	2.50782	Promoter (<=1kb)	chr6	171342007	171343667	1661	1	+	Zm00001eb293440	Zm00001eb293440_T001	-885
motif-1	ACACGTCTCTT	ACACGTCTCTT	MEME-1	chr2	56453906	56453916	+	10.7778	8.06e-05	0.442	ACACGTTTCGT	1	IP_peak_941	chr2	56453387	56454016	630	56453905	35.54	9.13607	25.6604	19.7395	Promoter (1-2kb)	chr2	56449867	56452364	2498	4	-	Zm00001eb083300	Zm00001eb083300_T001	-1541
motif-1	ACACGTCTCTT	ACACGTCTCTT	MEME-1	chr6	80617714	80617724	-	10.7654	8.12e-05	0.442	ACACGGCTGTT	-9	IP_peak_2472	chr6	80617589	80617817	229	80617733	23.7	4.93924	11.0053	6.59845	5' UTR	chr6	80616946	80621433	4488	7	+	Zm00001eb270390	Zm00001eb270390_T005	787
motif-1	ACACGTCTCTT	ACACGTCTCTT	MEME-1	chr8	141765567	141765577	-	10.7654	8.12e-05	0.442	GCACGACACTT	-87	IP_peak_3185	chr8	141765514	141766193	680	141765664	23.7	8.23207	17.4005	12.2652	Distal Intergenic	chr8	141774745	141776517	1773	3	+	Zm00001eb356890	Zm00001eb356890_T001	-9081
motif-1	ACACGTCTCTT	ACACGTCTCTT	MEME-1	chr5	174177757	174177767	-	10.7654	8.12e-05	0.442	GCACGACACTT	-17	IP_peak_2295	chr5	174177752	174178019	268	174177784	11.85	3.78323	5.07996	1.90465	Distal Intergenic	chr5	174180521	174191673	11153	9	+	Zm00001eb243200	Zm00001eb243200_T001	-2737
motif-1	ACACGTCTCTT	ACACGTCTCTT	MEME-1	chr1	228776406	228776416	-	10.7654	8.12e-05	0.442	ACACGGCTGTT	-17	IP_peak_416	chr1	228776401	228776627	227	228776433	19.25	3.7556	7.33848	3.58169	3' UTR	chr1	228775446	228775823	378	2	+	Zm00001eb043530	Zm00001eb043530_T001	987
motif-1	ACACGTCTCTT	ACACGTCTCTT	MEME-1	chr1	94907520	94907530	+	10.7284	8.27e-05	0.447	ACACGTTTTCC	-88	IP_peak_191	chr1	94907376	94907821	446	94907618	14.07	3.7674	6.17368	2.6867	Downstream (1-2kb)	chr1	94908941	94909989	1049	1	-	Zm00001eb023680	Zm00001eb023680_T001	2371
motif-1	ACACGTCTCTT	ACACGTCTCTT	MEME-1	chr5	224556235	224556245	-	10.7284	8.27e-05	0.447	ACACGTTTTCC	0	IP_peak_2388	chr5	224556049	224556471	423	224556237	22.96	5.98892	12.6839	8.04772	Distal Intergenic	chr5	224569452	224572879	3428	8	-	Zm00001eb259150	Zm00001eb259150_T003	16642
motif-1	ACACGTCTCTT	ACACGTCTCTT	MEME-1	chr7	61821516	61821526	+	10.716	8.3e-05	0.448	CCACGTATCCC	95	IP_peak_2777	chr7	61821330	61821540	211	61821421	14.81	8.83577	13.9785	9.17919	Distal Intergenic	chr7	61804466	61805837	1372	5	-	Zm00001eb307840	Zm00001eb307840_T001	-15584
motif-1	ACACGTCTCTT	ACACGTCTCTT	MEME-1	chr4	52557842	52557852	+	10.6914	8.42e-05	0.451	TCACGACTCTT	60	IP_peak_1724	chr4	52557725	52558115	391	52557782	19.99	4.19873	7.99138	4.10336	Promoter (<=1kb)	chr4	52558053	52560675	2623	4	+	Zm00001eb175840	Zm00001eb175840_T004	-271
motif-1	ACACGTCTCTT	ACACGTCTCTT	MEME-1	chr1	183971541	183971551	+	10.6914	8.42e-05	0.451	TCACGACTCTT	18	IP_peak_337	chr1	183971420	183971703	284	183971523	22.22	6.83591	14.6792	9.81723	Promoter (1-2kb)	chr1	183972926	183973342	417	1	+	Zm00001eb032900	Zm00001eb032900_T001	-1403
motif-1	ACACGTCTCTT	ACACGTCTCTT	MEME-1	chr6	133723330	133723340	-	10.6914	8.42e-05	0.451	GTACGTTTCTT	2	IP_peak_2564	chr6	133723213	133723425	213	133723328	27.4	4.05696	10.202	5.92154	Distal Intergenic	chr6	133711992	133718193	6202	16	-	Zm00001eb281770	Zm00001eb281770_T001	-5135
motif-1	ACACGTCTCTT	ACACGTCTCTT	MEME-1	chr3	133824048	133824058	-	10.6914	8.42e-05	0.451	GTACGTTTCTT	0	IP_peak_1442	chr3	133823897	133824140	244	133824052	22.22	5.05327	11.1249	6.70971	Promoter (<=1kb)	chr3	133824613	133825128	516	2	+	Zm00001eb137490	Zm00001eb137490_T001	-561
motif-1	ACACGTCTCTT	ACACGTCTCTT	MEME-1	chr5	55920467	55920477	-	10.679	8.47e-05	0.451	CTACGTCTCTA	77	IP_peak_2146	chr5	55920302	55920536	235	55920390	25.92	5.8592	13.6595	8.90934	Distal Intergenic	chr5	55916170	55918141	1972	2	-	Zm00001eb226490	Zm00001eb226490_T001	-2249
motif-1	ACACGTCTCTT	ACACGTCTCTT	MEME-1	chr6	101922628	101922638	-	10.679	8.47e-05	0.451	CTACGTCTCTA	-12	IP_peak_2506	chr6	101922553	101922842	290	101922650	18.51	10.905	19.3625	14.0539	Promoter (1-2kb)	chr6	101920656	101921276	621	1	-	Zm00001eb274040	Zm00001eb274040_T001	-1374
motif-1	ACACGTCTCTT	ACACGTCTCTT	MEME-1	chr1	12827804	12827814	-	10.6667	8.48e-05	0.451	ACACGACACTG	-1	IP_peak_38	chr1	12827672	12827954	283	12827815	32.58	7.64202	20.8521	15.387	Distal Intergenic	chr1	12755936	12759000	3065	4	+	Zm00001eb004710	Zm00001eb004710_T002	71879
motif-1	ACACGTCTCTT	ACACGTCTCTT	MEME-1	chr10	16171328	16171338	-	10.6667	8.48e-05	0.451	ACACGACACTG	-3	IP_peak_613	chr10	16171226	16171457	232	16171341	26.66	4.6097	11.2515	6.80879	Intron (Zm00001eb409170_T001/Zm00001eb409170, intron 8 of 8)	chr10	16165652	16173179	7528	9	+	Zm00001eb409170	Zm00001eb409170_T001	5689
motif-1	ACACGTCTCTT	ACACGTCTCTT	MEME-1	chr5	8249562	8249572	+	10.6543	8.58e-05	0.451	GCACGGCATCT	0	IP_peak_2056	chr5	8249506	8249706	201	8249570	23.7	6.17405	13.5895	8.84461	Downstream (<1kb)	chr5	8251933	8252797	865	1	+	Zm00001eb215140	Zm00001eb215140_T001	-2363
motif-1	ACACGTCTCTT	ACACGTCTCTT	MEME-1	chr3	222459939	222459949	+	10.6543	8.58e-05	0.451	ACACGTCATCA	-60	IP_peak_1591	chr3	222459898	222460099	202	222460009	20.73	6.39981	12.7297	8.07859	Distal Intergenic	chr3	222435411	222439574	4164	6	+	Zm00001eb159240	Zm00001eb159240_T001	24598
motif-1	ACACGTCTCTT	ACACGTCTCTT	MEME-1	chr5	219039702	219039712	-	10.6543	8.58e-05	0.451	GCACGTAACCT	0	IP_peak_2373	chr5	219039453	219039777	325	219039706	19.99	2.9991	5.28566	2.06951	Promoter (<=1kb)	chr5	219029234	219039066	9833	4	-	Zm00001eb256220	Zm00001eb256220_T001	-640
motif-1	ACACGTCTCTT	ACACGTCTCTT	MEME-1	chr1	289987288	289987298	-	10.6543	8.58e-05	0.451	ACACGGTTTTT	94	IP_peak_547	chr1	289987094	289987299	206	289987194	12.59	3.39715	4.79185	1.69879	Distal Intergenic	chr1	289992223	289993770	1548	3	+	Zm00001eb059310	Zm00001eb059310_T001	-5029
motif-1	ACACGTCTCTT	ACACGTCTCTT	MEME-1	chr2	106137307	106137317	+	10.642	8.62e-05	0.451	ACACGCTTCCC	9	IP_peak_1015	chr2	106137203	106137411	209	106137298	29.62	4.14375	10.9352	6.54057	Distal Intergenic	chr2	106128417	106129537	1121	2	-	Zm00001eb088060	Zm00001eb088060_T001	-7761
motif-1	ACACGTCTCTT	ACACGTCTCTT	MEME-1	chr4	204197187	204197197	+	10.642	8.62e-05	0.451	ACACGCTTCCC	-24	IP_peak_1939	chr4	204197117	204197406	290	204197221	17.03	3.00527	5.26629	2.05449	Promoter (<=1kb)	chr4	204197424	204199002	1579	1	+	Zm00001eb199480	Zm00001eb199480_T001	-203
motif-1	ACACGTCTCTT	ACACGTCTCTT	MEME-1	chr7	148085325	148085335	-	10.642	8.62e-05	0.451	ACACGCTTCCC	-58	IP_peak_2886	chr7	148085229	148085452	224	148085393	14.07	5.02321	8.41215	4.43599	Intron (Zm00001eb319280_T001/Zm00001eb319280, intron 3 of 4)	chr7	148076420	148086870	10451	5	-	Zm00001eb319280	Zm00001eb319280_T001	1477
motif-1	ACACGTCTCTT	ACACGTCTCTT	MEME-1	chr2	99988991	99989001	+	10.6296	8.67e-05	0.452	CCACGTTTTTT	75	IP_peak_1004	chr2	99988865	99989367	503	99988916	16.29	4.80879	8.56895	4.55798	Intron (Zm00001eb087570_T002/Zm00001eb087570, intron 1 of 6)	chr2	99952045	100016588	64544	7	-	Zm00001eb087570	Zm00001eb087570_T002	27672
motif-1	ACACGTCTCTT	ACACGTCTCTT	MEME-1	chr1	78693121	78693131	+	10.6173	8.77e-05	0.456	ATACGTCATTT	16	IP_peak_168	chr1	78692922	78693215	294	78693105	13.33	4.7816	7.54171	3.74628	Distal Intergenic	chr1	78718806	78721052	2247	2	-	Zm00001eb020890	Zm00001eb020890_T001	27947
motif-1	ACACGTCTCTT	ACACGTCTCTT	MEME-1	chr8	124360813	124360823	+	10.6173	8.77e-05	0.456	ATACGTCATTT	171	IP_peak_3150	chr8	124360592	124360856	265	124360642	12.59	4.52953	6.6833	3.08343	Promoter (1-2kb)	chr8	124357201	124359222	2022	3	-	Zm00001eb352710	Zm00001eb352710_T003	-1420
motif-1	ACACGTCTCTT	ACACGTCTCTT	MEME-1	chr8	27829630	27829640	+	10.6049	8.81e-05	0.457	ACACGTCACAT	-31	IP_peak_3015	chr8	27829529	27829891	363	27829671	25.92	5.39062	12.6359	8.01701	Promoter (<=1kb)	chr8	27826451	27828787	2337	2	-	Zm00001eb338980	Zm00001eb338980_T001	-884
motif-1	ACACGTCTCTT	ACACGTCTCTT	MEME-1	chr1	71491721	71491731	+	10.5926	8.86e-05	0.458	GTACGTCACCG	-53	IP_peak_148	chr1	71491631	71491901	271	71491784	16.29	7.21154	12.6511	8.03021	Distal Intergenic	chr1	71558000	71564038	6039	2	+	Zm00001eb019630	Zm00001eb019630_T001	-66216
motif-1	ACACGTCTCTT	ACACGTCTCTT	MEME-1	chr1	47200923	47200933	-	10.5926	8.86e-05	0.458	ATACGTTTCTG	-3	IP_peak_100	chr1	47200829	47201050	222	47200936	31.1	5.35021	15.1537	10.2463	3' UTR	chr1	47200923	47202677	1755	1	-	Zm00001eb014080	Zm00001eb014080_T001	1741
motif-1	ACACGTCTCTT	ACACGTCTCTT	MEME-1	chr10	108119365	108119375	-	10.5926	8.86e-05	0.458	ATACGTTTCTG	0	IP_peak_733	chr10	108119231	108119445	215	108119369	16.29	4.5558	8.10298	4.18808	Distal Intergenic	chr10	108148507	108149642	1136	1	+	Zm00001eb420490	Zm00001eb420490_T001	-29138
motif-1	ACACGTCTCTT	ACACGTCTCTT	MEME-1	chr10	60036940	60036950	+	10.5802	8.93e-05	0.459	CTACGGCTCTG	125	IP_peak_667	chr10	60036796	60037045	250	60036815	8.89	4.49769	5.31912	2.08239	Distal Intergenic	chr10	60002435	60006400	3966	10	+	Zm00001eb413230	Zm00001eb413230_T001	34380
motif-1	ACACGTCTCTT	ACACGTCTCTT	MEME-1	chr1	245781846	245781856	+	10.5802	8.93e-05	0.459	CTACGGCTCTG	6	IP_peak_451	chr1	245781718	245781932	215	245781840	17.03	8.20354	14.886	10.0097	3' UTR	chr1	245781619	245791738	10120	6	-	Zm00001eb047830	Zm00001eb047830_T003	9898
motif-1	ACACGTCTCTT	ACACGTCTCTT	MEME-1	chr6	32026556	32026566	-	10.5802	8.93e-05	0.459	TCACGGCTTCT	0	IP_peak_2425	chr6	32026432	32026703	272	32026564	27.4	10.6075	23.898	18.1496	Intron (Zm00001eb264940_T001/Zm00001eb264940, intron 1 of 2)	chr6	32025842	32030083	4242	3	+	Zm00001eb264940	Zm00001eb264940_T001	722
motif-1	ACACGTCTCTT	ACACGTCTCTT	MEME-1	chr1	21038	21048	+	10.5679	8.96e-05	0.459	ACACGCCACCA	-13	IP_peak_1	chr1	20942	21211	270	21061	77.01	4.87579	29.7422	23.4156	Distal Intergenic	chr1	34617	40204	5588	9	+	Zm00001eb000010	Zm00001eb000010_T001	-13556
motif-1	ACACGTCTCTT	ACACGTCTCTT	MEME-1	chr6	69326574	69326584	-	10.5556	9e-05	0.459	ACACGTCGCTA	-8	IP_peak_2460	chr6	69326435	69326693	259	69326592	19.99	5.24842	10.0802	5.83263	Distal Intergenic	chr6	69180133	69205500	25368	38	+	Zm00001eb269100	Zm00001eb269100_T002	146459
motif-1	ACACGTCTCTT	ACACGTCTCTT	MEME-1	chr4	125121352	125121362	-	10.5556	9e-05	0.459	ACACGTCGCTA	-13	IP_peak_1813	chr4	125121281	125121487	207	125121375	13.33	8.00808	12.6982	8.05061	Distal Intergenic	chr4	125207178	125213222	6045	8	+	Zm00001eb182460	Zm00001eb182460_T001	-85803
motif-1	ACACGTCTCTT	ACACGTCTCTT	MEME-1	chr5	79775049	79775059	+	10.5432	9.07e-05	0.461	ACACGACACTC	-71	IP_peak_2175	chr5	79774717	79775207	491	79775130	22.22	3.74954	8.11085	4.19498	Distal Intergenic	chr5	79787551	79788308	758	2	+	Zm00001eb231950	Zm00001eb231950_T001	-12421
motif-1	ACACGTCTCTT	ACACGTCTCTT	MEME-1	chr4	144244510	144244520	+	10.5309	9.13e-05	0.463	ATACGCCACTT	-40	IP_peak_1844	chr4	144244480	144244687	208	144244560	11.11	6.73135	10.1713	5.91349	Distal Intergenic	chr4	144260992	144264751	3760	3	+	Zm00001eb184760	Zm00001eb184760_T001	-16432
motif-1	ACACGTCTCTT	ACACGTCTCTT	MEME-1	chr1	136812098	136812108	-	10.5185	9.18e-05	0.463	GCACGTCACGC	91	IP_peak_252	chr1	136812004	136812228	225	136812007	9.63	3.54219	4.33257	1.38704	Distal Intergenic	chr1	136404362	136406082	1721	1	+	Zm00001eb027640	Zm00001eb027640_T001	407645
motif-1	ACACGTCTCTT	ACACGTCTCTT	MEME-1	chr9	153441163	153441173	-	10.5185	9.18e-05	0.463	TTACGTCTCCG	0	IP_peak_3508	chr9	153441039	153441291	253	153441167	30.36	6.62477	17.746	12.5793	Intron (Zm00001eb400270_T001/Zm00001eb400270, intron 13 of 49)	chr9	153434131	153460825	26695	50	+	Zm00001eb400270	Zm00001eb400270_T001	7036
motif-1	ACACGTCTCTT	ACACGTCTCTT	MEME-1	chr2	171776485	171776495	-	10.5185	9.18e-05	0.463	GCACGGCATTG	0	IP_peak_1101	chr2	171776412	171776631	220	171776487	24.44	5.08734	11.8043	7.28052	Distal Intergenic	chr2	171770654	171773048	2395	2	+	Zm00001eb096490	Zm00001eb096490_T006	5833
motif-1	ACACGTCTCTT	ACACGTCTCTT	MEME-1	chr1	105262889	105262899	-	10.4815	9.23e-05	0.464	ACACGGCACGT	61	IP_peak_206	chr1	105262636	105262943	308	105262828	17.77	5.07963	9.15942	5.03923	Intron (Zm00001eb025020_T001/Zm00001eb025020, intron 1 of 11)	chr1	105261223	105267738	6516	12	+	Zm00001eb025020	Zm00001eb025020_T001	1605
motif-1	ACACGTCTCTT	ACACGTCTCTT	MEME-1	chr2	105549616	105549626	+	10.4691	9.29e-05	0.464	ATACGTTTCTC	-5	IP_peak_1013	chr2	105549524	105549744	221	105549631	10.37	5.68354	7.99793	4.10336	Distal Intergenic	chr2	105515015	105515373	359	1	-	Zm00001eb088010	Zm00001eb088010_T001	-34258
motif-1	ACACGTCTCTT	ACACGTCTCTT	MEME-1	chr8	150665809	150665819	-	10.4691	9.29e-05	0.464	ATACGTTTCTC	0	IP_peak_3202	chr8	150665642	150665890	249	150665809	23.7	3.98874	8.78037	4.7415	Intron (Zm00001eb359260_T001/Zm00001eb359260, intron 4 of 10)	chr8	150659561	150668327	8767	11	-	Zm00001eb359260	Zm00001eb359260_T001	2518
motif-1	ACACGTCTCTT	ACACGTCTCTT	MEME-1	chr7	18506380	18506390	+	10.4568	9.37e-05	0.466	ACACGTCAGTT	65	IP_peak_2708	chr7	18506269	18506492	224	18506315	14.81	3.95253	6.17368	2.6867	Distal Intergenic	chr7	18576580	18578681	2102	2	-	Zm00001eb303000	Zm00001eb303000_T001	72366
motif-1	ACACGTCTCTT	ACACGTCTCTT	MEME-1	chr3	100519404	100519414	-	10.4568	9.37e-05	0.466	ACACGTCAGTT	-4	IP_peak_1399	chr3	100519330	100519676	347	100519418	14.81	3.95253	6.17368	2.6867	Intron (Zm00001eb133530_T001/Zm00001eb133530, intron 3 of 4)	chr3	100508916	100527246	18331	5	-	Zm00001eb133530	Zm00001eb133530_T001	7828
motif-1	ACACGTCTCTT	ACACGTCTCTT	MEME-1	chr4	231288908	231288918	-	10.4568	9.37e-05	0.466	CCACGTCACGT	6	IP_peak_2006	chr4	231288751	231289208	458	231288902	14.81	4.91553	7.83033	3.9899	Promoter (<=1kb)	chr4	231289353	231294828	5476	2	+	Zm00001eb204020	Zm00001eb204020_T001	-451
motif-1	ACACGTCTCTT	ACACGTCTCTT	MEME-1	chr2	11020809	11020819	-	10.4444	9.43e-05	0.467	TCACGGCTTTG	12	IP_peak_856	chr2	11020687	11020965	279	11020797	11.11	4.03586	5.86499	2.48598	Intron (Zm00001eb071110_T001/Zm00001eb071110, intron 1 of 1)	chr2	11019291	11022327	3037	2	-	Zm00001eb071110	Zm00001eb071110_T001	1530
motif-1	ACACGTCTCTT	ACACGTCTCTT	MEME-1	chr2	195310249	195310259	+	10.4321	9.51e-05	0.469	ACACGGCATCC	7	IP_peak_1144	chr2	195310115	195310324	210	195310242	28.14	4.85654	12.7692	8.10815	Promoter (<=1kb)	chr2	195305284	195309381	4098	7	-	Zm00001eb101980	Zm00001eb101980_T002	-861
motif-1	ACACGTCTCTT	ACACGTCTCTT	MEME-1	chr2	5966933	5966943	+	10.3951	9.72e-05	0.475	ACACGACTCCA	-16	IP_peak_847	chr2	5966737	5967022	286	5966959	15.55	5.17791	8.74758	4.71363	Distal Intergenic	chr2	5973892	5977963	4072	12	+	Zm00001eb068570	Zm00001eb068570_T001	-6933
motif-1	ACACGTCTCTT	ACACGTCTCTT	MEME-1	chr7	55610584	55610594	+	10.3951	9.72e-05	0.475	ATACGTCACTA	53	IP_peak_2762	chr7	55610409	55610662	254	55610531	19.99	4.19873	7.99138	4.10336	Distal Intergenic	chr7	55719012	55720693	1682	2	+	Zm00001eb307650	Zm00001eb307650_T001	-108481
motif-1	ACACGTCTCTT	ACACGTCTCTT	MEME-1	chr4	169182416	169182426	+	10.3951	9.72e-05	0.475	ATACGTCACTA	-66	IP_peak_1883	chr4	169182273	169182650	378	169182492	14.81	4.65543	7.39493	3.62875	Downstream (<1kb)	chr4	169182939	169184120	1182	1	-	Zm00001eb189490	Zm00001eb189490_T001	1628
motif-1	ACACGTCTCTT	ACACGTCTCTT	MEME-1	chr9	12292926	12292936	+	10.3704	9.77e-05	0.477	ACACGTATTCG	0	IP_peak_3288	chr9	12292797	12293023	227	12292930	15.55	4.13766	6.9063	3.2409	Distal Intergenic	chr9	12271535	12271894	360	1	-	Zm00001eb373920	Zm00001eb373920_T001	-21036
motif-1	ACACGTCTCTT	ACACGTCTCTT	MEME-1	chr10	1530632	1530642	+	10.358	9.88e-05	0.479	ATACGACTCTT	0	IP_peak_584	chr10	1530509	1530885	377	1530641	37.03	7.60506	23.5306	17.8085	Intron (Zm00001eb405230_T002/Zm00001eb405230, intron 16 of 23)	chr10	1526207	1549611	23405	24	-	Zm00001eb405230	Zm00001eb405230_T002	18970
motif-1	ACACGTCTCTT	ACACGTCTCTT	MEME-1	chr2	25445913	25445923	+	10.358	9.88e-05	0.479	ACACGGAACTT	7	IP_peak_889	chr2	25445807	25446029	223	25445906	17.03	3.00527	5.26629	2.05449	Distal Intergenic	chr2	25465437	25471739	6303	9	-	Zm00001eb075990	Zm00001eb075990_T003	25833
motif-1	ACACGTCTCTT	ACACGTCTCTT	MEME-1	chr1	264342953	264342963	+	10.358	9.88e-05	0.479	ATACGACTCTT	-113	IP_peak_487	chr1	264342817	264343132	316	264343076	19.25	4.05063	7.99138	4.10336	Distal Intergenic	chr1	264331615	264339108	7494	3	-	Zm00001eb052210	Zm00001eb052210_T001	-3968
motif-1	ACACGTCTCTT	ACACGTCTCTT	MEME-1	chr10	60116585	60116595	-	10.358	9.88e-05	0.479	ATACGACTCTT	0	IP_peak_668	chr10	60116223	60116643	421	60116590	21.47	4.49494	9.46042	5.28568	Intron (Zm00001eb413240_T001/Zm00001eb413240, intron 1 of 14)	chr10	60108053	60137287	29235	15	+	Zm00001eb413240	Zm00001eb413240_T001	8537
motif-1	ACACGTCTCTT	ACACGTCTCTT	MEME-1	chr9	92778017	92778027	-	10.358	9.88e-05	0.479	ACACGACTTTC	-201	IP_peak_3394	chr9	92777949	92778271	323	92778228	17.77	4.47515	8.03484	4.12963	Distal Intergenic	chr9	92795016	92808390	13375	9	-	Zm00001eb385980	Zm00001eb385980_T005	30162
motif-1	ACACGTCTCTT	ACACGTCTCTT	MEME-1	chr4	165510295	165510305	-	10.358	9.88e-05	0.479	ATACGACTCTT	0	IP_peak_1878	chr4	165510224	165510423	200	165510298	27.4	4.44345	11.2498	6.80879	Intron (Zm00001eb188520_T001/Zm00001eb188520, intron 1 of 2)	chr4	165508750	165512254	3505	3	-	Zm00001eb188520	Zm00001eb188520_T001	1956
motif-2	T(C)ACGT(C)A(C)AC	MA0935.1	NAC025	chr2	1223367	1223374	+	13.4355	1.53e-05	1	TACGTAAC	0	IP_peak_829	chr2	1223115	1223502	388	1223372	22.22	5.53434	12.1363	7.58626	Intron (Zm00001eb065770_T001/Zm00001eb065770, intron 7 of 7)	chr2	1213443	1224036	10594	8	+	Zm00001eb065770	Zm00001eb065770_T001	9929
motif-2	T(C)ACGT(C)A(C)AC	MA0935.1	NAC025	chr2	10000959	10000966	+	13.4355	1.53e-05	1	TACGTAAC	17	IP_peak_854	chr2	10000688	10001044	357	10000942	11.85	4.90883	6.82002	3.17442	Distal Intergenic	chr2	10008051	10032711	24661	9	+	Zm00001eb070580	Zm00001eb070580_T001	-7109
motif-2	T(C)ACGT(C)A(C)AC	MA0935.1	NAC025	chr2	10000957	10000964	-	13.4355	1.53e-05	1	TACGTAAC	15	IP_peak_854	chr2	10000688	10001044	357	10000942	11.85	4.90883	6.82002	3.17442	Distal Intergenic	chr2	10008051	10032711	24661	9	+	Zm00001eb070580	Zm00001eb070580_T001	-7109
motif-2	T(C)ACGT(C)A(C)AC	MA0935.1	NAC025	chr1	10121460	10121467	-	13.4355	1.53e-05	1	TACGTAAC	-85	IP_peak_28	chr1	10121440	10121711	272	10121552	14.07	5.02321	8.41215	4.43599	Distal Intergenic	chr1	10094872	10097736	2865	3	+	Zm00001eb003740	Zm00001eb003740_T001	26680
motif-2	T(C)ACGT(C)A(C)AC	MA0935.1	NAC025	chr7	22377325	22377332	-	13.4355	1.53e-05	1	TACGTAAC	0	IP_peak_2715	chr7	22377074	22377452	379	22377328	33.32	7.81053	21.8541	16.3011	Distal Intergenic	chr7	22386881	22387915	1035	1	+	Zm00001eb303750	Zm00001eb303750_T001	-9553
motif-2	T(C)ACGT(C)A(C)AC	MA0935.1	NAC025	chr5	38379568	38379575	-	13.4355	1.53e-05	1	TACGTAAC	1	IP_peak_2123	chr5	38379424	38379756	333	38379567	28.88	2.48998	5.32932	2.09195	Promoter (1-2kb)	chr5	38376177	38377839	1663	5	-	Zm00001eb223610	Zm00001eb223610_T001	-1728
motif-2	T(C)ACGT(C)A(C)AC	MA0935.1	NAC025	chr2	38459794	38459801	-	13.4355	1.53e-05	1	TACGTAAC	44	IP_peak_909	chr2	38459629	38459885	257	38459750	11.11	6.0538	9.08008	4.9742	Promoter (1-2kb)	chr2	38457535	38457867	333	1	-	Zm00001eb079400	Zm00001eb079400_T001	-1883
motif-2	T(C)ACGT(C)A(C)AC	MA0935.1	NAC025	chr3	48718435	48718442	+	13.4355	1.53e-05	1	TACGTAAC	-149	IP_peak_1330	chr3	48718300	48718652	353	48718591	11.85	3.78323	5.07996	1.90465	Distal Intergenic	chr3	48690814	48696484	5671	5	+	Zm00001eb129470	Zm00001eb129470_T001	27777
motif-2	T(C)ACGT(C)A(C)AC	MA0935.1	NAC025	chr5	55920347	55920354	-	13.4355	1.53e-05	1	TACGTAAC	-36	IP_peak_2146	chr5	55920302	55920536	235	55920390	25.92	5.8592	13.6595	8.90934	Distal Intergenic	chr5	55916170	55918141	1972	2	-	Zm00001eb226490	Zm00001eb226490_T001	-2249
motif-2	T(C)ACGT(C)A(C)AC	MA0935.1	NAC025	chr7	90239384	90239391	+	13.4355	1.53e-05	1	TACGTAAC	23	IP_peak_2804	chr7	90239305	90239784	480	90239361	13.33	4.77637	7.53305	3.74136	Distal Intergenic	chr7	90311008	90325606	14599	11	-	Zm00001eb309620	Zm00001eb309620_T004	86245
motif-2	T(C)ACGT(C)A(C)AC	MA0935.1	NAC025	chr4	95488209	95488216	-	13.4355	1.53e-05	1	TACGTAAC	-18	IP_peak_1789	chr4	95488072	95488335	264	95488234	24.44	5.53683	12.7976	8.13398	Distal Intergenic	chr4	95601625	95603378	1754	4	-	Zm00001eb180470	Zm00001eb180470_T002	115144
motif-2	T(C)ACGT(C)A(C)AC	MA0935.1	NAC025	chr1	98082551	98082558	+	13.4355	1.53e-05	1	TACGTAAC	7	IP_peak_195	chr1	98082392	98082670	279	98082544	33.32	11.4409	29.0782	22.8253	Intron (Zm00001eb024180_T001/Zm00001eb024180, intron 3 of 4)	chr1	98081481	98083510	2030	5	-	Zm00001eb024180	Zm00001eb024180_T001	966
motif-2	T(C)ACGT(C)A(C)AC	MA0935.1	NAC025	chr10	103713120	103713127	-	13.4355	1.53e-05	1	TACGTAAC	0	IP_peak_723	chr10	103713005	103713240	236	103713125	27.4	7.48239	18.1538	12.9477	Promoter (<=1kb)	chr10	103713549	103715942	2394	2	+	Zm00001eb419890	Zm00001eb419890_T001	-424
motif-2	T(C)ACGT(C)A(C)AC	MA0935.1	NAC025	chr6	121480228	121480235	-	13.4355	1.53e-05	1	TACGTAAC	65	IP_peak_2544	chr6	121480078	121480291	214	121480163	16.29	2.88186	4.70182	1.65653	Distal Intergenic	chr6	121473513	121478815	5303	4	+	Zm00001eb279060	Zm00001eb279060_T001	6650
motif-2	T(C)ACGT(C)A(C)AC	MA0935.1	NAC025	chr9	125103794	125103801	+	13.4355	1.53e-05	1	TACGTAAC	15	IP_peak_3446	chr9	125103662	125104047	386	125103779	18.51	4.93349	9.35867	5.20146	Distal Intergenic	chr9	125079514	125081461	1948	2	+	Zm00001eb392320	Zm00001eb392320_T001	24265
motif-2	T(C)ACGT(C)A(C)AC	MA0935.1	NAC025	chr7	129804400	129804407	+	13.4355	1.53e-05	1	TACGTAAC	-44	IP_peak_2852	chr7	129804308	129804650	343	129804451	16.29	3.66812	6.37798	2.8522	Intron (Zm00001eb314620_T001/Zm00001eb314620, intron 2 of 8)	chr7	129803588	129808728	5141	9	+	Zm00001eb314620	Zm00001eb314620_T001	863
motif-2	T(C)ACGT(C)A(C)AC	MA0935.1	NAC025	chr6	145260596	145260603	-	13.4355	1.53e-05	1	TACGTAAC	-43	IP_peak_2595	chr6	145260573	145260894	322	145260646	15.55	3.87184	6.40857	2.87819	Intron (Zm00001eb284630_T001/Zm00001eb284630, intron 6 of 10)	chr6	145247453	145262338	14886	11	+	Zm00001eb284630	Zm00001eb284630_T001	13193
motif-2	T(C)ACGT(C)A(C)AC	MA0935.1	NAC025	chr2	145301081	145301088	+	13.4355	1.53e-05	1	TACGTAAC	68	IP_peak_1063	chr2	145300900	145301178	279	145301013	22.96	3.99262	8.40735	4.43599	Intron (Zm00001eb092260_T001/Zm00001eb092260, intron 14 of 16)	chr2	145284584	145320032	35449	17	-	Zm00001eb092260	Zm00001eb092260_T001	19019
motif-2	T(C)ACGT(C)A(C)AC	MA0935.1	NAC025	chr6	160273802	160273809	+	13.4355	1.53e-05	1	TACGTAAC	12	IP_peak_2631	chr6	160273649	160273882	234	160273790	21.47	6.25037	13.0126	8.33665	Distal Intergenic	chr6	160281604	160288156	6553	15	+	Zm00001eb288850	Zm00001eb288850_T001	-7814
motif-2	T(C)ACGT(C)A(C)AC	MA0935.1	NAC025	chr5	163655666	163655673	+	13.4355	1.53e-05	1	TACGTAAC	-60	IP_peak_2274	chr5	163655646	163655869	224	163655733	19.99	4.17089	7.93287	4.06733	Promoter (1-2kb)	chr5	163653804	163654595	792	1	-	Zm00001eb241010	Zm00001eb241010_T001	-1138
motif-2	T(C)ACGT(C)A(C)AC	MA0935.1	NAC025	chr5	180245345	180245352	-	13.4355	1.53e-05	1	TACGTAAC	-64	IP_peak_2303	chr5	180245312	180245525	214	180245416	22.96	3.99262	8.40735	4.43599	Intron (Zm00001eb245030_T001/Zm00001eb245030, intron 3 of 3)	chr5	180244365	180246418	2054	4	+	Zm00001eb245030	Zm00001eb245030_T001	1051
motif-2	T(C)ACGT(C)A(C)AC	MA0935.1	NAC025	chr4	187928708	187928715	+	13.4355	1.53e-05	1	TACGTAAC	116	IP_peak_1911	chr4	187928500	187928740	241	187928592	32.58	5.01928	14.4107	9.57431	Intron (Zm00001eb194730_T001/Zm00001eb194730, intron 33 of 48)	chr4	187907887	187946230	38344	49	+	Zm00001eb194730	Zm00001eb194730_T001	20705
motif-2	T(C)ACGT(C)A(C)AC	MA0935.1	NAC025	chr5	219039573	219039580	-	13.4355	1.53e-05	1	TACGTAAC	-126	IP_peak_2373	chr5	219039453	219039777	325	219039706	19.99	2.9991	5.28566	2.06951	Promoter (<=1kb)	chr5	219029234	219039066	9833	4	-	Zm00001eb256220	Zm00001eb256220_T001	-640
motif-2	T(C)ACGT(C)A(C)AC	MA0935.1	NAC025	chr1	228224252	228224259	+	13.4355	1.53e-05	1	TACGTAAC	105	IP_peak_414	chr1	228224025	228224290	266	228224147	20.73	6.63384	13.1481	8.45846	Promoter (<=1kb)	chr1	228221718	228223253	1536	1	-	Zm00001eb043360	Zm00001eb043360_T001	-894
motif-2	T(C)ACGT(C)A(C)AC	MA0935.1	NAC025	chr4	231288816	231288823	-	13.4355	1.53e-05	1	TACGTAAC	-79	IP_peak_2006	chr4	231288751	231289208	458	231288902	14.81	4.91553	7.83033	3.9899	Promoter (<=1kb)	chr4	231289353	231294828	5476	2	+	Zm00001eb204020	Zm00001eb204020_T001	-451
motif-2	T(C)ACGT(C)A(C)AC	MA0935.1	NAC025	chr1	6249455	6249462	-	12.9839	3.05e-05	1	CACGTAAC	0	IP_peak_15	chr1	6249078	6249552	475	6249461	24.44	6.35918	14.5125	9.66451	Promoter (1-2kb)	chr1	6243871	6247902	4032	4	-	Zm00001eb002200	Zm00001eb002200_T001	-1559
motif-2	T(C)ACGT(C)A(C)AC	MA0935.1	NAC025	chr1	7666028	7666035	+	12.9839	3.05e-05	1	CACGTAAC	88	IP_peak_18	chr1	7665932	7666154	223	7665940	12.59	3.97789	5.78214	2.45248	Downstream (<1kb)	chr1	7666035	7668601	2567	2	-	Zm00001eb002760	Zm00001eb002760_T001	2661
motif-2	T(C)ACGT(C)A(C)AC	MA0935.1	NAC025	chr5	13088385	13088392	+	12.9839	3.05e-05	1	CACGTAAC	3	IP_peak_2072	chr5	13088305	13088510	206	13088382	18.51	4.87816	9.25272	5.11636	Downstream (<1kb)	chr5	13088987	13091481	2495	4	-	Zm00001eb216950	Zm00001eb216950_T002	3099
motif-2	T(C)ACGT(C)A(C)AC	MA0935.1	NAC025	chr5	13747725	13747732	+	12.9839	3.05e-05	1	CACGTAAC	24	IP_peak_2074	chr5	13747502	13747843	342	13747701	17.03	4.50791	8.44714	4.44986	Downstream (<1kb)	chr5	13747744	13752565	4822	8	-	Zm00001eb217140	Zm00001eb217140_T004	4864
motif-2	T(C)ACGT(C)A(C)AC	MA0935.1	NAC025	chr5	21433183	21433190	+	12.9839	3.05e-05	1	CACGTAAC	-44	IP_peak_2084	chr5	21433086	21433359	274	21433234	17.03	5.30957	9.95786	5.73057	Distal Intergenic	chr5	21438126	21442512	4387	11	+	Zm00001eb219750	Zm00001eb219750_T001	-4892
motif-2	T(C)ACGT(C)A(C)AC	MA0935.1	NAC025	chr2	24305447	24305454	-	12.9839	3.05e-05	1	CACGTAAC	-31	IP_peak_886	chr2	24305346	24305596	251	24305485	28.88	9.95991	23.0554	17.3886	Distal Intergenic	chr2	24293612	24298216	4605	7	-	Zm00001eb075530	Zm00001eb075530_T001	-7269
motif-2	T(C)ACGT(C)A(C)AC	MA0935.1	NAC025	chr9	32857961	32857968	-	12.9839	3.05e-05	1	CACGTAAC	0	IP_peak_3317	chr9	32857777	32857988	212	32857967	19.99	2.9991	5.28566	2.06951	Promoter (1-2kb)	chr9	32854174	32856279	2106	6	-	Zm00001eb379820	Zm00001eb379820_T001	-1688
motif-2	T(C)ACGT(C)A(C)AC	MA0935.1	NAC025	chr4	34716794	34716801	+	12.9839	3.05e-05	1	CACGTAAC	-15	IP_peak_1696	chr4	34716747	34717141	395	34716816	8.89	5.49627	6.74937	3.13798	Distal Intergenic	chr4	34722069	34722901	833	3	-	Zm00001eb172530	Zm00001eb172530_T001	6085
motif-2	T(C)ACGT(C)A(C)AC	MA0935.1	NAC025	chr1	38262001	38262008	-	12.9839	3.05e-05	1	CACGTAAC	-83	IP_peak_89	chr1	38261980	38262221	242	38262091	39.99	5.85533	19.3229	14.0195	Promoter (<=1kb)	chr1	38262525	38266698	4174	11	+	Zm00001eb011750	Zm00001eb011750_T001	-434
motif-2	T(C)ACGT(C)A(C)AC	MA0935.1	NAC025	chr4	40994267	40994274	+	12.9839	3.05e-05	1	CACGTAAC	0	IP_peak_1707	chr4	40994136	40994353	218	40994271	21.47	5.61867	11.7967	7.27929	Promoter (1-2kb)	chr4	40995820	40997774	1955	1	+	Zm00001eb174070	Zm00001eb174070_T001	-1549
motif-2	T(C)ACGT(C)A(C)AC	MA0935.1	NAC025	chr8	45558889	45558896	+	12.9839	3.05e-05	1	CACGTAAC	31	IP_peak_3039	chr8	45558763	45558984	222	45558858	17.77	3.12869	5.26629	2.05449	Distal Intergenic	chr8	45556074	45556775	702	1	+	Zm00001eb341170	Zm00001eb341170_T001	2784
motif-2	T(C)ACGT(C)A(C)AC	MA0935.1	NAC025	chr4	50257229	50257236	+	12.9839	3.05e-05	1	CACGTAAC	-2	IP_peak_1721	chr4	50257124	50257552	429	50257238	11.85	6.83935	9.70642	5.50844	Distal Intergenic	chr4	50316757	50318939	2183	3	-	Zm00001eb175580	Zm00001eb175580_T001	61701
motif-2	T(C)ACGT(C)A(C)AC	MA0935.1	NAC025	chr4	50257316	50257323	+	12.9839	3.05e-05	1	CACGTAAC	78	IP_peak_1721	chr4	50257124	50257552	429	50257238	11.85	6.83935	9.70642	5.50844	Distal Intergenic	chr4	50316757	50318939	2183	3	-	Zm00001eb175580	Zm00001eb175580_T001	61701
motif-2	T(C)ACGT(C)A(C)AC	MA0935.1	NAC025	chr7	53122539	53122546	-	12.9839	3.05e-05	1	CACGTAAC	-3	IP_peak_2759	chr7	53122454	53122656	203	53122549	30.36	4.75825	13.0885	8.40283	Intron (Zm00001eb307420_T001/Zm00001eb307420, intron 2 of 9)	chr7	53113783	53124431	10649	10	-	Zm00001eb307420	Zm00001eb307420_T001	1882
motif-2	T(C)ACGT(C)A(C)AC	MA0935.1	NAC025	chr4	53719386	53719393	-	12.9839	3.05e-05	1	CACGTAAC	49	IP_peak_1729	chr4	53719223	53719445	223	53719337	23.7	5.37564	11.9525	7.42144	Promoter (1-2kb)	chr4	53715253	53717388	2136	3	-	Zm00001eb175950	Zm00001eb175950_T001	-1949
motif-2	T(C)ACGT(C)A(C)AC	MA0935.1	NAC025	chr1	55827552	55827559	-	12.9839	3.05e-05	1	CACGTAAC	0	IP_peak_115	chr1	55827428	55827652	225	55827556	21.47	7.49156	15.2574	10.3285	Downstream (<1kb)	chr1	55829150	55833276	4127	5	-	Zm00001eb016000	Zm00001eb016000_T005	5720
motif-2	T(C)ACGT(C)A(C)AC	MA0935.1	NAC025	chr1	66296018	66296025	+	12.9839	3.05e-05	1	CACGTAAC	-218	IP_peak_136	chr1	66295983	66296292	310	66296243	11.11	3.83582	5.53437	2.24841	Distal Intergenic	chr1	66301522	66306695	5174	7	-	Zm00001eb018610	Zm00001eb018610_T004	10452
motif-2	T(C)ACGT(C)A(C)AC	MA0935.1	NAC025	chr6	81604461	81604468	+	12.9839	3.05e-05	1	CACGTAAC	0	IP_peak_2474	chr6	81604351	81604552	202	81604462	17.77	4.65231	8.37071	4.42604	3' UTR	chr6	81599542	81600939	1398	1	-	Zm00001eb270530	Zm00001eb270530_T001	-3523
motif-2	T(C)ACGT(C)A(C)AC	MA0935.1	NAC025	chr1	101068153	101068160	+	12.9839	3.05e-05	1	CACGTAAC	14	IP_peak_200	chr1	101068004	101068268	265	101068139	37.03	6.33755	20.2698	14.8599	Distal Intergenic	chr1	101088099	101088644	546	1	-	Zm00001eb024500	Zm00001eb024500_T001	20505
motif-2	T(C)ACGT(C)A(C)AC	MA0935.1	NAC025	chr8	111661685	111661692	-	12.9839	3.05e-05	1	CACGTAAC	56	IP_peak_3128	chr8	111661505	111661806	302	111661629	20.73	5.43354	10.9285	6.53421	Distal Intergenic	chr8	111717309	111719645	2337	1	+	Zm00001eb350090	Zm00001eb350090_T001	-55680
motif-2	T(C)ACGT(C)A(C)AC	MA0935.1	NAC025	chr7	129312970	129312977	+	12.9839	3.05e-05	1	CACGTAAC	6	IP_peak_2851	chr7	129312896	129313286	391	129312964	13.33	5.97618	9.46941	5.2907	Distal Intergenic	chr7	129259680	129260445	766	2	-	Zm00001eb314570	Zm00001eb314570_T002	-52519
motif-2	T(C)ACGT(C)A(C)AC	MA0935.1	NAC025	chr6	136960123	136960130	+	12.9839	3.05e-05	1	CACGTAAC	9	IP_peak_2573	chr6	136959927	136960269	343	136960114	40.73	10.432	31.2332	24.6984	Promoter (<=1kb)	chr6	136961002	136964209	3208	4	+	Zm00001eb282610	Zm00001eb282610_T001	-888
motif-2	T(C)ACGT(C)A(C)AC	MA0935.1	NAC025	chr10	139950801	139950808	-	12.9839	3.05e-05	1	CACGTAAC	154	IP_peak_788	chr10	139950641	139950902	262	139950647	9.63	3.54219	4.33257	1.38704	Intron (Zm00001eb428880_T001/Zm00001eb428880, intron 12 of 13)	chr10	139942349	139972269	29921	14	+	Zm00001eb428880	Zm00001eb428880_T001	8298
motif-2	T(C)ACGT(C)A(C)AC	MA0935.1	NAC025	chr9	148776630	148776637	+	12.9839	3.05e-05	1	CACGTAAC	-29	IP_peak_3494	chr9	148776531	148776794	264	148776666	17.77	4.69304	8.44714	4.44986	Distal Intergenic	chr9	148769414	148772513	3100	4	-	Zm00001eb398620	Zm00001eb398620_T001	-4153
motif-2	T(C)ACGT(C)A(C)AC	MA0935.1	NAC025	chr7	153461558	153461565	+	12.9839	3.05e-05	1	CACGTAAC	45	IP_peak_2898	chr7	153461407	153461626	220	153461513	12.59	4.89313	7.2615	3.52385	Distal Intergenic	chr7	153464519	153466542	2024	7	-	Zm00001eb320880	Zm00001eb320880_T001	5029
motif-2	T(C)ACGT(C)A(C)AC	MA0935.1	NAC025	chr6	173112768	173112775	-	12.9839	3.05e-05	1	CACGTAAC	1	IP_peak_2661	chr6	173112643	173112842	200	173112767	17.77	4.27181	7.64224	3.83283	Intron (Zm00001eb294220_T001/Zm00001eb294220, intron 2 of 5)	chr6	173111604	173113997	2394	6	-	Zm00001eb294220	Zm00001eb294220_T001	1230
motif-2	T(C)ACGT(C)A(C)AC	MA0935.1	NAC025	chr6	176746770	176746777	+	12.9839	3.05e-05	1	CACGTAAC	0	IP_peak_2669	chr6	176746620	176746885	266	176746771	42.95	5.49367	19.4071	14.0838	Promoter (1-2kb)	chr6	176748737	176757387	8651	9	+	Zm00001eb296300	Zm00001eb296300_T004	-1966
motif-2	T(C)ACGT(C)A(C)AC	MA0935.1	NAC025	chr2	191313130	191313137	+	12.9839	3.05e-05	1	CACGTAAC	12	IP_peak_1133	chr2	191313015	191313226	212	191313118	18.51	5.81404	10.9825	6.58248	Intron (Zm00001eb100770_T001/Zm00001eb100770, intron 1 of 1)	chr2	191312216	191316228	4013	2	+	Zm00001eb100770	Zm00001eb100770_T001	902
motif-2	T(C)ACGT(C)A(C)AC	MA0935.1	NAC025	chr5	193895115	193895122	-	12.9839	3.05e-05	1	CACGTAAC	0	IP_peak_2329	chr5	193894949	193895173	225	193895119	18.51	3.90253	7.28745	3.53792	Downstream (<1kb)	chr5	193895441	193902219	6779	9	-	Zm00001eb248720	Zm00001eb248720_T001	7100
motif-2	T(C)ACGT(C)A(C)AC	MA0935.1	NAC025	chr5	208399830	208399837	+	12.9839	3.05e-05	1	CACGTAAC	-133	IP_peak_2349	chr5	208399817	208400159	343	208399970	19.25	6.75105	13.1909	8.48669	Distal Intergenic	chr5	208383372	208383971	600	2	+	Zm00001eb251850	Zm00001eb251850_T001	16598
motif-2	T(C)ACGT(C)A(C)AC	MA0935.1	NAC025	chr4	216229429	216229436	+	12.9839	3.05e-05	1	CACGTAAC	144	IP_peak_1973	chr4	216229185	216229521	337	216229285	11.85	4.2827	5.86499	2.48598	Distal Intergenic	chr4	216235494	216236035	542	4	+	Zm00001eb201590	Zm00001eb201590_T002	-6209
motif-2	T(C)ACGT(C)A(C)AC	MA0935.1	NAC025	chr5	216604270	216604277	+	12.9839	3.05e-05	1	CACGTAAC	0	IP_peak_2367	chr5	216604178	216604386	209	216604272	20.73	5.72644	11.4884	7.00297	Promoter (<=1kb)	chr5	216600840	216604080	3241	5	-	Zm00001eb255240	Zm00001eb255240_T001	-192
motif-2	T(C)ACGT(C)A(C)AC	MA0935.1	NAC025	chr5	218983340	218983347	-	12.9839	3.05e-05	1	CACGTAAC	29	IP_peak_2372	chr5	218983201	218983483	283	218983311	14.07	4.43738	7.39493	3.62875	Promoter (1-2kb)	chr5	218984388	218985331	944	1	+	Zm00001eb256180	Zm00001eb256180_T001	-1077
motif-2	T(C)ACGT(C)A(C)AC	MA0935.1	NAC025	chr5	219039704	219039711	-	12.9839	3.05e-05	1	CACGTAAC	0	IP_peak_2373	chr5	219039453	219039777	325	219039706	19.99	2.9991	5.28566	2.06951	Promoter (<=1kb)	chr5	219029234	219039066	9833	4	-	Zm00001eb256220	Zm00001eb256220_T001	-640
motif-2	T(C)ACGT(C)A(C)AC	MA0935.1	NAC025	chr1	242456111	242456118	+	12.9839	3.05e-05	1	CACGTAAC	-16	IP_peak_442	chr1	242456010	242456264	255	242456134	28.88	4.97996	12.7692	8.10815	Promoter (<=1kb)	chr1	242456494	242460544	4051	4	+	Zm00001eb047150	Zm00001eb047150_T002	-360
motif-2	T(C)ACGT(C)A(C)AC	MA0935.1	NAC025	chr1	246306312	246306319	+	12.9839	3.05e-05	1	CACGTAAC	0	IP_peak_454	chr1	246306162	246306394	233	246306316	27.4	3.15541	7.53378	3.74149	Promoter (<=1kb)	chr1	246306805	246327972	21168	6	+	Zm00001eb047920	Zm00001eb047920_T005	-489
motif-2	T(C)ACGT(C)A(C)AC	MA0935.1	NAC025	chr1	290634112	290634119	-	12.9839	3.05e-05	1	CACGTAAC	0	IP_peak_548	chr1	290633988	290634240	253	290634112	36.28	7.45696	22.5515	16.9316	Distal Intergenic	chr1	290643540	290645050	1511	4	+	Zm00001eb059520	Zm00001eb059520_T001	-9428
motif-2	T(C)ACGT(C)A(C)AC	MA0935.1	NAC025	chr5	2680487	2680494	-	12.4355	4.58e-05	1	TACGTAAT	11	IP_peak_2044	chr5	2680344	2680637	294	2680476	21.47	6.25037	13.0126	8.33665	Promoter (<=1kb)	chr5	2677695	2679728	2034	3	-	Zm00001eb211740	Zm00001eb211740_T001	-748
motif-2	T(C)ACGT(C)A(C)AC	MA0935.1	NAC025	chr9	7005408	7005415	-	12.4355	4.58e-05	1	TACGTAAT	-68	IP_peak_3279	chr9	7005394	7005681	288	7005483	28.14	5.40338	14.1465	9.33819	Distal Intergenic	chr9	7014308	7017746	3439	10	-	Zm00001eb372650	Zm00001eb372650_T001	12263
motif-2	T(C)ACGT(C)A(C)AC	MA0935.1	NAC025	chr6	9723644	9723651	+	12.4355	4.58e-05	1	TACGTAAT	-12	IP_peak_2397	chr6	9723609	9723953	345	9723663	11.85	3.78323	5.07996	1.90465	Downstream (1-2kb)	chr6	9725771	9731780	6010	9	-	Zm00001eb260870	Zm00001eb260870_T003	8117
motif-2	T(C)ACGT(C)A(C)AC	MA0935.1	NAC025	chr3	23595276	23595283	+	12.4355	4.58e-05	1	TACGTAAT	-202	IP_peak_1286	chr3	23595267	23595567	301	23595485	11.85	4.2827	5.86499	2.48598	Distal Intergenic	chr3	23587659	23589113	1455	4	+	Zm00001eb125490	Zm00001eb125490_T001	7826
motif-2	T(C)ACGT(C)A(C)AC	MA0935.1	NAC025	chr2	24305519	24305526	+	12.4355	4.58e-05	1	TACGTAAT	34	IP_peak_886	chr2	24305346	24305596	251	24305485	28.88	9.95991	23.0554	17.3886	Distal Intergenic	chr2	24293612	24298216	4605	7	-	Zm00001eb075530	Zm00001eb075530_T001	-7269
motif-2	T(C)ACGT(C)A(C)AC	MA0935.1	NAC025	chr9	33872298	33872305	-	12.4355	4.58e-05	1	TACGTAAT	115	IP_peak_3320	chr9	33872066	33872360	295	33872183	22.96	6.31176	13.3048	8.59144	Distal Intergenic	chr9	34000907	34002871	1965	2	+	Zm00001eb379950	Zm00001eb379950_T001	-128724
motif-2	T(C)ACGT(C)A(C)AC	MA0935.1	NAC025	chr4	37288056	37288063	-	12.4355	4.58e-05	1	TACGTAAT	-16	IP_peak_1699	chr4	37287915	37288187	273	37288079	17.03	6.01055	11.2084	6.7729	Distal Intergenic	chr4	37272352	37273884	1533	1	+	Zm00001eb173020	Zm00001eb173020_T001	15727
motif-2	T(C)ACGT(C)A(C)AC	MA0935.1	NAC025	chr7	50326497	50326504	+	12.4355	4.58e-05	1	TACGTAAT	-83	IP_peak_2754	chr7	50326352	50326884	533	50326587	11.85	5.74097	8.06235	4.15406	Distal Intergenic	chr7	50281224	50281921	698	1	-	Zm00001eb307180	Zm00001eb307180_T001	-44666
motif-2	T(C)ACGT(C)A(C)AC	MA0935.1	NAC025	chr5	58505390	58505397	+	12.4355	4.58e-05	1	TACGTAAT	37	IP_peak_2149	chr5	58505217	58505468	252	58505353	11.85	6.42405	9.08008	4.9742	Distal Intergenic	chr5	58511360	58512086	727	1	+	Zm00001eb226890	Zm00001eb226890_T001	-6007
motif-2	T(C)ACGT(C)A(C)AC	MA0935.1	NAC025	chr6	62148112	62148119	+	12.4355	4.58e-05	1	TACGTAAT	96	IP_peak_2455	chr6	62147933	62148388	456	62148016	25.92	3.84539	8.87152	4.82428	Distal Intergenic	chr6	62131265	62135650	4386	6	-	Zm00001eb268260	Zm00001eb268260_T001	-12366
motif-2	T(C)ACGT(C)A(C)AC	MA0935.1	NAC025	chr5	72971343	72971350	+	12.4355	4.58e-05	1	TACGTAAT	14	IP_peak_2164	chr5	72971165	72971443	279	72971329	29.62	5.10337	13.5501	8.81323	Distal Intergenic	chr5	72996239	73000063	3825	4	-	Zm00001eb230320	Zm00001eb230320_T001	28734
motif-2	T(C)ACGT(C)A(C)AC	MA0935.1	NAC025	chr8	75563198	75563205	+	12.4355	4.58e-05	1	TACGTAAT	-158	IP_peak_3071	chr8	75563143	75563460	318	75563363	14.81	3.16202	4.70046	1.65653	Distal Intergenic	chr8	75559015	75561489	2475	3	+	Zm00001eb344610	Zm00001eb344610_T001	4348
motif-2	T(C)ACGT(C)A(C)AC	MA0935.1	NAC025	chr2	76735570	76735577	-	12.4355	4.58e-05	1	TACGTAAT	-2	IP_peak_977	chr2	76735428	76735711	284	76735579	32.58	3.73136	10.4957	6.15787	Intron (Zm00001eb085860_T005/Zm00001eb085860, intron 3 of 5)	chr2	76734136	76748506	14371	6	-	Zm00001eb085860	Zm00001eb085860_T005	12927
motif-2	T(C)ACGT(C)A(C)AC	MA0935.1	NAC025	chr7	84621891	84621898	+	12.4355	4.58e-05	1	TACGTAAT	-9	IP_peak_2794	chr7	84621832	84622050	219	84621907	18.51	4.87816	9.25272	5.11636	Intron (Zm00001eb309080_T005/Zm00001eb309080, intron 4 of 11)	chr7	84605038	84624551	19514	12	+	Zm00001eb309080	Zm00001eb309080_T005	16869
motif-2	T(C)ACGT(C)A(C)AC	MA0935.1	NAC025	chr6	114083145	114083152	+	12.4355	4.58e-05	1	TACGTAAT	-7	IP_peak_2523	chr6	114082972	114083238	267	114083159	12.59	4.02495	5.86034	2.48598	Promoter (<=1kb)	chr6	114083936	114100557	16622	7	+	Zm00001eb277250	Zm00001eb277250_T004	-777
motif-2	T(C)ACGT(C)A(C)AC	MA0935.1	NAC025	chr10	114853905	114853912	+	12.4355	4.58e-05	1	TACGTAAT	32	IP_peak_742	chr10	114853691	114853940	250	114853873	19.99	4.37937	8.36671	4.42244	Distal Intergenic	chr10	114829507	114832130	2624	5	-	Zm00001eb421560	Zm00001eb421560_T001	-21743
motif-2	T(C)ACGT(C)A(C)AC	MA0935.1	NAC025	chr9	125103792	125103799	-	12.4355	4.58e-05	1	TACGTAAT	13	IP_peak_3446	chr9	125103662	125104047	386	125103779	18.51	4.93349	9.35867	5.20146	Distal Intergenic	chr9	125079514	125081461	1948	2	+	Zm00001eb392320	Zm00001eb392320_T001	24265
motif-2	T(C)ACGT(C)A(C)AC	MA0935.1	NAC025	chr5	131217248	131217255	+	12.4355	4.58e-05	1	TACGTAAT	8	IP_peak_2225	chr5	131217159	131217386	228	131217240	19.25	5.06329	10.0802	5.83263	Promoter (<=1kb)	chr5	131214900	131217000	2101	9	-	Zm00001eb236870	Zm00001eb236870_T001	-240
motif-2	T(C)ACGT(C)A(C)AC	MA0935.1	NAC025	chr2	132119429	132119436	+	12.4355	4.58e-05	1	TACGTAAT	0	IP_peak_1046	chr2	132119335	132119542	208	132119430	18.51	3.90253	7.28745	3.53792	Exon (Zm00001eb090920_T001/Zm00001eb090920, exon 13 of 14)	chr2	132118887	132153559	34673	14	-	Zm00001eb090920	Zm00001eb090920_T001	34129
motif-2	T(C)ACGT(C)A(C)AC	MA0935.1	NAC025	chr6	134674727	134674734	-	12.4355	4.58e-05	1	TACGTAAT	38	IP_peak_2566	chr6	134674527	134674763	237	134674689	16.29	6.18192	10.9586	6.55924	Promoter (<=1kb)	chr6	134675137	134676117	981	1	+	Zm00001eb282060	Zm00001eb282060_T001	-448
motif-2	T(C)ACGT(C)A(C)AC	MA0935.1	NAC025	chr8	142447370	142447377	-	12.4355	4.58e-05	1	TACGTAAT	156	IP_peak_3187	chr8	142447113	142447426	314	142447214	27.4	7.09968	17.3804	12.2496	Distal Intergenic	chr8	142405510	142412923	7414	4	-	Zm00001eb357040	Zm00001eb357040_T002	-34291
motif-2	T(C)ACGT(C)A(C)AC	MA0935.1	NAC025	chr9	142934730	142934737	+	12.4355	4.58e-05	1	TACGTAAT	-15	IP_peak_3479	chr9	142934571	142934883	313	142934752	62.94	4.91869	24.4305	18.647	Distal Intergenic	chr9	142917197	142918380	1184	1	+	Zm00001eb396640	Zm00001eb396640_T001	17555
motif-2	T(C)ACGT(C)A(C)AC	MA0935.1	NAC025	chr2	145301079	145301086	-	12.4355	4.58e-05	1	TACGTAAT	66	IP_peak_1063	chr2	145300900	145301178	279	145301013	22.96	3.99262	8.40735	4.43599	Intron (Zm00001eb092260_T001/Zm00001eb092260, intron 14 of 16)	chr2	145284584	145320032	35449	17	-	Zm00001eb092260	Zm00001eb092260_T001	19019
motif-2	T(C)ACGT(C)A(C)AC	MA0935.1	NAC025	chr9	160276223	160276230	+	12.4355	4.58e-05	1	TACGTAAT	9	IP_peak_3529	chr9	160276139	160276358	220	160276214	17.77	3.75443	6.60524	3.02597	Distal Intergenic	chr9	160270364	160275326	4963	6	+	Zm00001eb403800	Zm00001eb403800_T001	5850
motif-2	T(C)ACGT(C)A(C)AC	MA0935.1	NAC025	chr1	162291838	162291845	-	12.4355	4.58e-05	1	TACGTAAT	-25	IP_peak_292	chr1	162291727	162291991	265	162291870	12.59	4.65866	6.88986	3.23387	Distal Intergenic	chr1	162311649	162315991	4343	3	-	Zm00001eb029730	Zm00001eb029730_T001	24121
motif-2	T(C)ACGT(C)A(C)AC	MA0935.1	NAC025	chr8	167761281	167761288	-	12.4355	4.58e-05	1	TACGTAAT	-168	IP_peak_3231	chr8	167761264	167761734	471	167761456	14.81	3.16202	4.70046	1.65653	Distal Intergenic	chr8	167764613	167766603	1991	7	-	Zm00001eb364300	Zm00001eb364300_T001	5147
motif-2	T(C)ACGT(C)A(C)AC	MA0935.1	NAC025	chr4	198480022	198480029	+	12.4355	4.58e-05	1	TACGTAAT	-121	IP_peak_1928	chr4	198479976	198480289	314	198480150	26.66	9.2295	20.7635	15.3052	Distal Intergenic	chr4	198413781	198418960	5180	4	-	Zm00001eb198010	Zm00001eb198010_T004	-61190
motif-2	T(C)ACGT(C)A(C)AC	MA0935.1	NAC025	chr2	206289791	206289798	-	12.4355	4.58e-05	1	TACGTAAT	-1	IP_peak_1161	chr2	206289698	206289932	235	206289799	30.36	5.23395	14.3637	9.52793	Intron (Zm00001eb105070_T001/Zm00001eb105070, intron 15 of 24)	chr2	206251501	206303070	51570	25	+	Zm00001eb105070	Zm00001eb105070_T001	38298
motif-2	T(C)ACGT(C)A(C)AC	MA0935.1	NAC025	chr4	231288980	231288987	-	12.4355	4.58e-05	1	TACGTAAT	78	IP_peak_2006	chr4	231288751	231289208	458	231288902	14.81	4.91553	7.83033	3.9899	Promoter (<=1kb)	chr4	231289353	231294828	5476	2	+	Zm00001eb204020	Zm00001eb204020_T001	-451
motif-2	T(C)ACGT(C)A(C)AC	MA0935.1	NAC025	chr2	234395994	234396001	+	12.4355	4.58e-05	1	TACGTAAT	-2	IP_peak_1227	chr2	234395938	234396267	330	234396003	25.18	4.22795	10.1708	5.91349	Distal Intergenic	chr2	234390719	234391383	665	1	+	Zm00001eb114730	Zm00001eb114730_T001	5284
motif-2	T(C)ACGT(C)A(C)AC	MA0935.1	NAC025	chr4	237925288	237925295	+	12.4355	4.58e-05	1	TACGTAAT	49	IP_peak_2021	chr4	237925131	237925357	227	237925239	30.36	5.81532	15.834	10.8575	Intron (Zm00001eb205080_T002/Zm00001eb205080, intron 4 of 13)	chr4	237921190	237930777	9588	14	+	Zm00001eb205080	Zm00001eb205080_T002	4049
motif-2	T(C)ACGT(C)A(C)AC	MA0935.1	NAC025	chr4	237925286	237925293	-	12.4355	4.58e-05	1	TACGTAAT	47	IP_peak_2021	chr4	237925131	237925357	227	237925239	30.36	5.81532	15.834	10.8575	Intron (Zm00001eb205080_T002/Zm00001eb205080, intron 4 of 13)	chr4	237921190	237930777	9588	14	+	Zm00001eb205080	Zm00001eb205080_T002	4049
motif-2	T(C)ACGT(C)A(C)AC	MA0935.1	NAC025	chr1	254509012	254509019	+	12.4355	4.58e-05	1	TACGTAAT	126	IP_peak_474	chr1	254508795	254509050	256	254508886	19.25	3.90001	7.66088	3.84329	Distal Intergenic	chr1	254500979	254507963	6985	14	+	Zm00001eb049830	Zm00001eb049830_T005	7907
motif-2	T(C)ACGT(C)A(C)AC	MA0935.1	NAC025	chr4	4559321	4559328	+	12.1935	6.1e-05	1	TACGCAAC	-105	IP_peak_1641	chr4	4559225	4559529	305	4559433	11.85	7.14304	10.1713	5.91349	Distal Intergenic	chr4	4569119	4572918	3800	4	+	Zm00001eb165810	Zm00001eb165810_T001	-9686
motif-2	T(C)ACGT(C)A(C)AC	MA0935.1	NAC025	chr5	35868463	35868470	+	12.1935	6.1e-05	1	TACGCAAC	15	IP_peak_2117	chr5	35868331	35868569	239	35868448	25.92	8.26637	18.3595	13.1444	Intron (Zm00001eb223160_T001/Zm00001eb223160, intron 21 of 26)	chr5	35826348	35876081	49734	27	+	Zm00001eb223160	Zm00001eb223160_T001	42100
motif-2	T(C)ACGT(C)A(C)AC	MA0935.1	NAC025	chr1	38020835	38020842	+	12.1935	6.1e-05	1	TACGCAAC	17	IP_peak_88	chr1	38020700	38020930	231	38020818	17.77	8.46355	14.765	9.8997	Distal Intergenic	chr1	38026847	38031657	4811	4	-	Zm00001eb011640	Zm00001eb011640_T003	10839
motif-2	T(C)ACGT(C)A(C)AC	MA0935.1	NAC025	chr8	45558777	45558784	-	12.1935	6.1e-05	1	TACGCAAC	-74	IP_peak_3039	chr8	45558763	45558984	222	45558858	17.77	3.12869	5.26629	2.05449	Distal Intergenic	chr8	45556074	45556775	702	1	+	Zm00001eb341170	Zm00001eb341170_T001	2784
motif-2	T(C)ACGT(C)A(C)AC	MA0935.1	NAC025	chr1	45959410	45959417	+	12.1935	6.1e-05	1	TACGCAAC	94	IP_peak_97	chr1	45959153	45959456	304	45959316	17.03	4.51346	8.45797	4.4579	Promoter (<=1kb)	chr1	45960179	45963545	3367	2	+	Zm00001eb013730	Zm00001eb013730_T001	-863
motif-2	T(C)ACGT(C)A(C)AC	MA0935.1	NAC025	chr7	61821463	61821470	-	12.1935	6.1e-05	1	TACGCAAC	42	IP_peak_2777	chr7	61821330	61821540	211	61821421	14.81	8.83577	13.9785	9.17919	Distal Intergenic	chr7	61804466	61805837	1372	5	-	Zm00001eb307840	Zm00001eb307840_T001	-15584
motif-2	T(C)ACGT(C)A(C)AC	MA0935.1	NAC025	chr3	82791388	82791395	+	12.1935	6.1e-05	1	TACGCAAC	-41	IP_peak_1384	chr3	82791075	82791575	501	82791436	19.99	5.00475	9.61379	5.42185	Intron (Zm00001eb132380_T001/Zm00001eb132380, intron 9 of 9)	chr3	82742420	82796248	53829	10	+	Zm00001eb132380	Zm00001eb132380_T001	49016
motif-2	T(C)ACGT(C)A(C)AC	MA0935.1	NAC025	chr4	87741866	87741873	+	12.1935	6.1e-05	1	TACGCAAC	25	IP_peak_1781	chr4	87741528	87741953	426	87741841	14.07	8.37812	13.9055	9.12463	Downstream (<1kb)	chr4	87741896	87743282	1387	1	-	Zm00001eb179830	Zm00001eb179830_T001	1441
motif-2	T(C)ACGT(C)A(C)AC	MA0935.1	NAC025	chr10	92188571	92188578	-	12.1935	6.1e-05	1	TACGCAAC	7	IP_peak_704	chr10	92188511	92188746	236	92188564	14.07	3.7674	6.17368	2.6867	Distal Intergenic	chr10	92185805	92186299	495	1	-	Zm00001eb418120	Zm00001eb418120_T001	-2265
motif-2	T(C)ACGT(C)A(C)AC	MA0935.1	NAC025	chr4	93552833	93552840	-	12.1935	6.1e-05	1	TACGCAAC	86	IP_peak_1788	chr4	93552688	93552929	242	93552747	16.29	4.80879	8.56895	4.55798	Intron (Zm00001eb180360_T002/Zm00001eb180360, intron 6 of 9)	chr4	93551464	93568065	16602	10	+	Zm00001eb180360	Zm00001eb180360_T002	1283
motif-2	T(C)ACGT(C)A(C)AC	MA0935.1	NAC025	chr5	129448130	129448137	+	12.1935	6.1e-05	1	TACGCAAC	81	IP_peak_2220	chr5	129447861	129448198	338	129448049	10.37	4.66316	6.43654	2.90375	Promoter (<=1kb)	chr5	129448852	129449187	336	1	+	Zm00001eb236730	Zm00001eb236730_T001	-803
motif-2	T(C)ACGT(C)A(C)AC	MA0935.1	NAC025	chr7	133811268	133811275	+	12.1935	6.1e-05	1	TACGCAAC	-96	IP_peak_2858	chr7	133811086	133811432	347	133811371	19.25	4.82821	9.61379	5.42185	5' UTR	chr7	133811302	133812750	1449	2	+	Zm00001eb315490	Zm00001eb315490_T001	69
motif-2	T(C)ACGT(C)A(C)AC	MA0935.1	NAC025	chr7	137457758	137457765	+	12.1935	6.1e-05	1	TACGCAAC	62	IP_peak_2865	chr7	137457656	137457914	259	137457696	13.33	4.45507	6.99534	3.29046	Distal Intergenic	chr7	137454244	137455021	778	1	+	Zm00001eb316490	Zm00001eb316490_T001	3452
motif-2	T(C)ACGT(C)A(C)AC	MA0935.1	NAC025	chr8	141669441	141669448	-	12.1935	6.1e-05	1	TACGCAAC	-62	IP_peak_3184	chr8	141669378	141669579	202	141669510	23.7	3.74706	8.17275	4.25331	3' UTR	chr8	141666481	141669736	3256	4	+	Zm00001eb356870	Zm00001eb356870_T002	3029
motif-2	T(C)ACGT(C)A(C)AC	MA0935.1	NAC025	chr3	159094337	159094344	+	12.1935	6.1e-05	1	TACGCAAC	-10	IP_peak_1485	chr3	159094237	159094476	240	159094354	19.25	4.69415	9.34318	5.18646	Promoter (1-2kb)	chr3	159096025	159099504	3480	3	+	Zm00001eb142580	Zm00001eb142580_T001	-1671
motif-2	T(C)ACGT(C)A(C)AC	MA0935.1	NAC025	chr2	162579323	162579330	-	12.1935	6.1e-05	1	TACGCAAC	71	IP_peak_1091	chr2	162579204	162579415	212	162579252	15.55	3.31013	5.31046	2.08239	Intron (Zm00001eb094960_T002/Zm00001eb094960, intron 4 of 5)	chr2	162573910	162581460	7551	6	+	Zm00001eb094960	Zm00001eb094960_T002	5342
motif-2	T(C)ACGT(C)A(C)AC	MA0935.1	NAC025	chr6	167106820	167106827	+	12.1935	6.1e-05	1	TACGCAAC	28	IP_peak_2644	chr6	167106578	167106868	291	167106792	21.47	5.11436	10.7793	6.40355	Distal Intergenic	chr6	167109208	167113737	4530	3	+	Zm00001eb291460	Zm00001eb291460_T001	-2416
motif-2	T(C)ACGT(C)A(C)AC	MA0935.1	NAC025	chr6	173050259	173050266	-	12.1935	6.1e-05	1	TACGCAAC	-50	IP_peak_2660	chr6	173050207	173050520	314	173050316	16.29	2.88186	4.70182	1.65653	Intron (Zm00001eb294210_T001/Zm00001eb294210, intron 12 of 12)	chr6	173049234	173061199	11966	13	-	Zm00001eb294210	Zm00001eb294210_T001	10883
motif-2	T(C)ACGT(C)A(C)AC	MA0935.1	NAC025	chr3	173666845	173666852	-	12.1935	6.1e-05	1	TACGCAAC	-25	IP_peak_1499	chr3	173666762	173666962	201	173666877	20.73	4.59121	9.23459	5.10762	Promoter (<=1kb)	chr3	173667874	173669516	1643	3	+	Zm00001eb145090	Zm00001eb145090_T004	-997
motif-2	T(C)ACGT(C)A(C)AC	MA0935.1	NAC025	chr2	174250136	174250143	-	12.1935	6.1e-05	1	TACGCAAC	0	IP_peak_1104	chr2	174250012	174250226	215	174250139	27.4	5.67975	14.2995	9.46961	Intron (Zm00001eb096890_T001/Zm00001eb096890, intron 1 of 7)	chr2	174249235	174258963	9729	8	+	Zm00001eb096890	Zm00001eb096890_T001	904
motif-2	T(C)ACGT(C)A(C)AC	MA0935.1	NAC025	chr4	180694372	180694379	-	12.1935	6.1e-05	1	TACGCAAC	117	IP_peak_1897	chr4	180694226	180694459	234	180694255	28.88	2.48998	5.32932	2.09195	Distal Intergenic	chr4	180700312	180706955	6644	3	-	Zm00001eb192840	Zm00001eb192840_T001	12700
motif-2	T(C)ACGT(C)A(C)AC	MA0935.1	NAC025	chr5	190594632	190594639	+	12.1935	6.1e-05	1	TACGCAAC	-98	IP_peak_2321	chr5	190594516	190594821	306	190594737	11.85	5.6902	7.98691	4.10336	Downstream (2-3kb)	chr5	190596838	190608667	11830	4	-	Zm00001eb247680	Zm00001eb247680_T001	13930
motif-2	T(C)ACGT(C)A(C)AC	MA0935.1	NAC025	chr5	198481932	198481939	+	12.1935	6.1e-05	1	TACGCAAC	8	IP_peak_2339	chr5	198481761	198482049	289	198481924	39.99	5.12342	17.0669	11.9652	3' UTR	chr5	198479947	198482007	2061	1	+	Zm00001eb250210	Zm00001eb250210_T001	1977
motif-2	T(C)ACGT(C)A(C)AC	MA0935.1	NAC025	chr2	208954467	208954474	+	12.1935	6.1e-05	1	TACGCAAC	-105	IP_peak_1163	chr2	208954435	208954656	222	208954579	19.99	2.9991	5.28566	2.06951	Intron (Zm00001eb105740_T003/Zm00001eb105740, intron 2 of 2)	chr2	208952325	208955043	2719	3	+	Zm00001eb105740	Zm00001eb105740_T003	2254
motif-2	T(C)ACGT(C)A(C)AC	MA0935.1	NAC025	chr5	213579190	213579197	+	12.1935	6.1e-05	1	TACGCAAC	54	IP_peak_2362	chr5	213579056	213579265	210	213579136	10.37	5.68354	7.99793	4.10336	Distal Intergenic	chr5	213570957	213576927	5971	7	-	Zm00001eb253890	Zm00001eb253890_T002	-2209
motif-2	T(C)ACGT(C)A(C)AC	MA0935.1	NAC025	chr3	216809830	216809837	+	12.1935	6.1e-05	1	TACGCAAC	30	IP_peak_1579	chr3	216809685	216809888	204	216809800	21.47	7.49156	15.2574	10.3285	Distal Intergenic	chr3	216799184	216802937	3754	8	+	Zm00001eb157570	Zm00001eb157570_T001	10616
motif-2	T(C)ACGT(C)A(C)AC	MA0935.1	NAC025	chr1	229288092	229288099	+	12.1935	6.1e-05	1	TACGCAAC	85	IP_peak_419	chr1	229287899	229288148	250	229288007	14.81	4.94624	7.88123	4.03034	Distal Intergenic	chr1	229296860	229298587	1728	1	-	Zm00001eb043620	Zm00001eb043620_T001	10580
motif-2	T(C)ACGT(C)A(C)AC	MA0935.1	NAC025	chr2	12656624	12656631	-	11.9839	7.63e-05	1	CACGTAAT	14	IP_peak_862	chr2	12656523	12656731	209	12656610	11.11	6.0538	9.08008	4.9742	Distal Intergenic	chr2	12628913	12630267	1355	4	+	Zm00001eb071820	Zm00001eb071820_T001	27697
motif-2	T(C)ACGT(C)A(C)AC	MA0935.1	NAC025	chr10	37816901	37816908	-	11.9839	7.63e-05	1	CACGTAAT	-115	IP_peak_640	chr10	37816865	37817078	214	37817023	9.63	5.31329	6.95302	3.257	Distal Intergenic	chr10	37863783	37865459	1677	2	+	Zm00001eb411630	Zm00001eb411630_T001	-46760
motif-2	T(C)ACGT(C)A(C)AC	MA0935.1	NAC025	chr4	39892111	39892118	+	11.9839	7.63e-05	1	CACGTAAT	-45	IP_peak_1704	chr4	39891884	39892291	408	39892163	16.29	5.76371	10.2513	5.93275	Distal Intergenic	chr4	39905277	39907157	1881	2	+	Zm00001eb173750	Zm00001eb173750_T001	-13114
motif-2	T(C)ACGT(C)A(C)AC	MA0935.1	NAC025	chr9	40058282	40058289	+	11.9839	7.63e-05	1	CACGTAAT	139	IP_peak_3330	chr9	40058092	40058582	491	40058143	22.22	3.8692	8.40735	4.43599	Distal Intergenic	chr9	40128608	40130635	2028	1	+	Zm00001eb380750	Zm00001eb380750_T001	-70465
motif-2	T(C)ACGT(C)A(C)AC	MA0935.1	NAC025	chr2	44490461	44490468	+	11.9839	7.63e-05	1	CACGTAAT	-13	IP_peak_924	chr2	44490358	44490627	270	44490481	13.33	4.4829	7.04236	3.32684	Distal Intergenic	chr2	44503041	44504057	1017	5	-	Zm00001eb080930	Zm00001eb080930_T001	13576
motif-2	T(C)ACGT(C)A(C)AC	MA0935.1	NAC025	chr1	79044103	79044110	-	11.9839	7.63e-05	1	CACGTAAT	-5	IP_peak_169	chr1	79043976	79044276	301	79044115	15.55	6.9027	11.5639	7.07504	Promoter (<=1kb)	chr1	79042403	79043851	1449	1	-	Zm00001eb020940	Zm00001eb020940_T001	-264
motif-2	T(C)ACGT(C)A(C)AC	MA0935.1	NAC025	chr1	79044185	79044192	+	11.9839	7.63e-05	1	CACGTAAT	70	IP_peak_169	chr1	79043976	79044276	301	79044115	15.55	6.9027	11.5639	7.07504	Promoter (<=1kb)	chr1	79042403	79043851	1449	1	-	Zm00001eb020940	Zm00001eb020940_T001	-264
motif-2	T(C)ACGT(C)A(C)AC	MA0935.1	NAC025	chr10	81246285	81246292	+	11.9839	7.63e-05	1	CACGTAAT	17	IP_peak_692	chr10	81246219	81246443	225	81246268	18.51	4.65168	8.81339	4.77157	Distal Intergenic	chr10	81342176	81348355	6180	4	+	Zm00001eb416090	Zm00001eb416090_T001	-95908
motif-2	T(C)ACGT(C)A(C)AC	MA0935.1	NAC025	chr7	87302612	87302619	+	11.9839	7.63e-05	1	CACGTAAT	-69	IP_peak_2799	chr7	87302484	87302761	278	87302688	17.03	3.60633	6.60524	3.02597	Promoter (<=1kb)	chr7	87303674	87306518	2845	1	+	Zm00001eb309340	Zm00001eb309340_T001	-986
motif-2	T(C)ACGT(C)A(C)AC	MA0935.1	NAC025	chr4	97077071	97077078	-	11.9839	7.63e-05	1	CACGTAAT	101	IP_peak_1791	chr4	97076853	97077121	269	97076970	18.51	4.65168	8.81339	4.77157	Distal Intergenic	chr4	97169768	97170101	334	1	+	Zm00001eb180550	Zm00001eb180550_T001	-92798
motif-2	T(C)ACGT(C)A(C)AC	MA0935.1	NAC025	chr10	103082139	103082146	-	11.9839	7.63e-05	1	CACGTAAT	64	IP_peak_721	chr10	103082033	103082274	242	103082075	17.77	3.35669	5.76591	2.43702	Intron (Zm00001eb419780_T001/Zm00001eb419780, intron 4 of 18)	chr10	103066204	103129274	63071	19	+	Zm00001eb419780	Zm00001eb419780_T001	15871
motif-2	T(C)ACGT(C)A(C)AC	MA0935.1	NAC025	chr6	105257764	105257771	-	11.9839	7.63e-05	1	CACGTAAT	-9	IP_peak_2509	chr6	105257624	105257856	233	105257780	19.25	8.96978	16.9125	11.8319	Promoter (<=1kb)	chr6	105258237	105259129	893	1	+	Zm00001eb274920	Zm00001eb274920_T001	-457
motif-2	T(C)ACGT(C)A(C)AC	MA0935.1	NAC025	chr10	109396805	109396812	+	11.9839	7.63e-05	1	CACGTAAT	33	IP_peak_735	chr10	109396649	109396895	247	109396772	31.84	3.64909	9.87633	5.65661	Intron (Zm00001eb420700_T001/Zm00001eb420700, intron 3 of 5)	chr10	109394966	109400467	5502	6	-	Zm00001eb420700	Zm00001eb420700_T001	3695
motif-2	T(C)ACGT(C)A(C)AC	MA0935.1	NAC025	chr2	110307941	110307948	+	11.9839	7.63e-05	1	CACGTAAT	13	IP_peak_1022	chr2	110307687	110308052	366	110307928	28.88	6.61902	16.5898	11.5292	Downstream (<1kb)	chr2	110308591	110310396	1806	3	-	Zm00001eb088470	Zm00001eb088470_T002	2468
motif-2	T(C)ACGT(C)A(C)AC	MA0935.1	NAC025	chr2	112128098	112128105	+	11.9839	7.63e-05	1	CACGTAAT	21	IP_peak_1025	chr2	112127964	112128276	313	112128077	18.51	6.30141	11.8392	7.31139	Distal Intergenic	chr2	112101822	112103356	1535	1	-	Zm00001eb088770	Zm00001eb088770_T001	-24721
motif-2	T(C)ACGT(C)A(C)AC	MA0935.1	NAC025	chr7	112805577	112805584	-	11.9839	7.63e-05	1	CACGTAAT	28	IP_peak_2831	chr7	112805460	112805675	216	112805549	14.81	5.27004	8.41215	4.43599	Distal Intergenic	chr7	112817087	112817656	570	1	+	Zm00001eb312050	Zm00001eb312050_T001	-11538
motif-2	T(C)ACGT(C)A(C)AC	MA0935.1	NAC025	chr4	113774457	113774464	-	11.9839	7.63e-05	1	CACGTAAT	122	IP_peak_1803	chr4	113774198	113774501	304	113774335	13.33	4.51108	7.08987	3.36934	Distal Intergenic	chr4	113647106	113650390	3285	5	-	Zm00001eb181490	Zm00001eb181490_T001	-123945
motif-2	T(C)ACGT(C)A(C)AC	MA0935.1	NAC025	chr9	118029513	118029520	-	11.9839	7.63e-05	1	CACGTAAT	10	IP_peak_3436	chr9	118029382	118029624	243	118029503	19.25	3.90001	7.66088	3.84329	Distal Intergenic	chr9	118032022	118034390	2369	4	+	Zm00001eb390460	Zm00001eb390460_T001	-2519
motif-2	T(C)ACGT(C)A(C)AC	MA0935.1	NAC025	chr7	129970794	129970801	+	11.9839	7.63e-05	1	CACGTAAT	-11	IP_peak_2853	chr7	129970729	129971020	292	129970812	15.55	4.13766	6.9063	3.2409	Distal Intergenic	chr7	129973132	129976510	3379	3	+	Zm00001eb314640	Zm00001eb314640_T001	-2320
motif-2	T(C)ACGT(C)A(C)AC	MA0935.1	NAC025	chr9	140001533	140001540	-	11.9839	7.63e-05	1	CACGTAAT	0	IP_peak_3474	chr9	140001388	140001641	254	140001536	20.73	4.34683	8.71601	4.69286	Distal Intergenic	chr9	140027703	140028240	538	1	+	Zm00001eb395650	Zm00001eb395650_T001	-26167
motif-2	T(C)ACGT(C)A(C)AC	MA0935.1	NAC025	chr2	141308238	141308245	+	11.9839	7.63e-05	1	CACGTAAT	-34	IP_peak_1060	chr2	141308200	141308427	228	141308279	23.7	4.11603	9.09299	4.9768	Distal Intergenic	chr2	141418160	141418829	670	3	-	Zm00001eb091810	Zm00001eb091810_T001	110550
motif-2	T(C)ACGT(C)A(C)AC	MA0935.1	NAC025	chr8	155732015	155732022	-	11.9839	7.63e-05	1	CACGTAAT	91	IP_peak_3214	chr8	155731844	155732043	200	155731924	19.25	3.90001	7.66088	3.84329	Distal Intergenic	chr8	155748058	155748397	340	1	+	Zm00001eb360600	Zm00001eb360600_T001	-16134
motif-2	T(C)ACGT(C)A(C)AC	MA0935.1	NAC025	chr5	157186743	157186750	+	11.9839	7.63e-05	1	CACGTAAT	0	IP_peak_2263	chr5	157186578	157186851	274	157186745	19.99	5.83849	11.1713	6.75155	Distal Intergenic	chr5	157163380	157165949	2570	4	-	Zm00001eb239920	Zm00001eb239920_T003	-20796
motif-2	T(C)ACGT(C)A(C)AC	MA0935.1	NAC025	chr9	157527626	157527633	+	11.9839	7.63e-05	1	CACGTAAT	-82	IP_peak_3518	chr9	157527617	157527842	226	157527715	12.59	4.52953	6.6833	3.08343	Distal Intergenic	chr9	157525594	157526442	849	1	+	Zm00001eb402140	Zm00001eb402140_T001	2121
motif-2	T(C)ACGT(C)A(C)AC	MA0935.1	NAC025	chr2	161214464	161214471	-	11.9839	7.63e-05	1	CACGTAAT	-194	IP_peak_1088	chr2	161214419	161214747	329	161214665	17.03	4.75091	8.91587	4.86282	Distal Intergenic	chr2	161226305	161232000	5696	13	+	Zm00001eb094670	Zm00001eb094670_T001	-11640
motif-2	T(C)ACGT(C)A(C)AC	MA0935.1	NAC025	chr5	166710756	166710763	-	11.9839	7.63e-05	1	CACGTAAT	69	IP_peak_2281	chr5	166710687	166710920	234	166710687	9.63	3.54219	4.33257	1.38704	Distal Intergenic	chr5	166680382	166684770	4389	3	-	Zm00001eb241670	Zm00001eb241670_T001	-25917
motif-2	T(C)ACGT(C)A(C)AC	MA0935.1	NAC025	chr4	210056979	210056986	+	11.9839	7.63e-05	1	CACGTAAT	0	IP_peak_1952	chr4	210056828	210057135	308	210056979	19.25	3.37553	6.46191	2.92013	Intron (Zm00001eb200780_T001/Zm00001eb200780, intron 3 of 3)	chr4	210054413	210058906	4494	4	+	Zm00001eb200780	Zm00001eb200780_T001	2566
motif-2	T(C)ACGT(C)A(C)AC	MA0935.1	NAC025	chr1	221359772	221359779	+	11.9839	7.63e-05	1	CACGTAAT	-63	IP_peak_395	chr1	221359770	221360011	242	221359842	14.81	5.27004	8.41215	4.43599	Distal Intergenic	chr1	221364297	221366564	2268	1	+	Zm00001eb042000	Zm00001eb042000_T001	-4455
motif-2	T(C)ACGT(C)A(C)AC	MA0935.1	NAC025	chr4	227550187	227550194	-	11.9839	7.63e-05	1	CACGTAAT	-83	IP_peak_1993	chr4	227550131	227550404	274	227550277	12.59	4.52953	6.6833	3.08343	Distal Intergenic	chr4	227517149	227518767	1619	6	+	Zm00001eb203330	Zm00001eb203330_T004	33128
motif-2	T(C)ACGT(C)A(C)AC	MA0935.1	NAC025	chr1	238007761	238007768	+	11.9839	7.63e-05	1	CACGTAAT	17	IP_peak_432	chr1	238007651	238007852	202	238007744	22.96	5.71087	12.1363	7.58626	5' UTR	chr1	238004590	238007919	3330	13	-	Zm00001eb045940	Zm00001eb045940_T002	175
motif-2	T(C)ACGT(C)A(C)AC	MA0935.1	NAC025	chr8	2149446	2149453	-	11.7419	9.16e-05	1	CACGCAAC	-67	IP_peak_2967	chr8	2149307	2149623	317	2149520	11.11	6.58514	9.93293	5.70966	Promoter (<=1kb)	chr8	2146652	2148636	1985	3	-	Zm00001eb332640	Zm00001eb332640_T003	-884
motif-2	T(C)ACGT(C)A(C)AC	MA0935.1	NAC025	chr2	5966863	5966870	-	11.7419	9.16e-05	1	CACGCAAC	-89	IP_peak_847	chr2	5966737	5967022	286	5966959	15.55	5.17791	8.74758	4.71363	Distal Intergenic	chr2	5973892	5977963	4072	12	+	Zm00001eb068570	Zm00001eb068570_T001	-6933
motif-2	T(C)ACGT(C)A(C)AC	MA0935.1	NAC025	chr3	8242912	8242919	+	11.7419	9.16e-05	1	CACGCAAC	-74	IP_peak_1260	chr3	8242845	8243078	234	8242993	22.22	6.24813	13.5613	8.82337	Intron (Zm00001eb121650_T001/Zm00001eb121650, intron 2 of 2)	chr3	8241704	8245472	3769	3	-	Zm00001eb121650	Zm00001eb121650_T001	2479
motif-2	T(C)ACGT(C)A(C)AC	MA0935.1	NAC025	chr8	9421895	9421902	+	11.7419	9.16e-05	1	CACGCAAC	-39	IP_peak_2984	chr8	9421894	9422101	208	9421941	11.11	4.03586	5.86499	2.48598	Promoter (<=1kb)	chr8	9422194	9438346	16153	3	+	Zm00001eb334650	Zm00001eb334650_T001	-253
motif-2	T(C)ACGT(C)A(C)AC	MA0935.1	NAC025	chr7	10169139	10169146	+	11.7419	9.16e-05	1	CACGCAAC	-34	IP_peak_2696	chr7	10169094	10169508	415	10169180	16.29	5.76371	10.2513	5.93275	Distal Intergenic	chr7	10173025	10175251	2227	3	-	Zm00001eb301340	Zm00001eb301340_T001	6071
motif-2	T(C)ACGT(C)A(C)AC	MA0935.1	NAC025	chr10	14629896	14629903	+	11.7419	9.16e-05	1	CACGCAAC	-37	IP_peak_608	chr10	14629839	14630100	262	14629940	20.73	4.03023	8.02296	4.12234	Intron (Zm00001eb408910_T001/Zm00001eb408910, intron 2 of 6)	chr10	14627203	14630475	3273	7	-	Zm00001eb408910	Zm00001eb408910_T001	535
motif-2	T(C)ACGT(C)A(C)AC	MA0935.1	NAC025	chr4	15848633	15848640	-	11.7419	9.16e-05	1	CACGCAAC	-83	IP_peak_1663	chr4	15848598	15848948	351	15848723	15.55	4.52743	7.61427	3.81158	Intron (Zm00001eb168790_T001/Zm00001eb168790, intron 6 of 21)	chr4	15837472	15871830	34359	22	+	Zm00001eb168790	Zm00001eb168790_T001	11251
motif-2	T(C)ACGT(C)A(C)AC	MA0935.1	NAC025	chr5	21280237	21280244	+	11.7419	9.16e-05	1	CACGCAAC	0	IP_peak_2083	chr5	21280067	21280373	307	21280237	29.62	5.10337	13.5501	8.81323	Distal Intergenic	chr5	21130537	21132120	1584	2	-	Zm00001eb219740	Zm00001eb219740_T002	-148117
motif-2	T(C)ACGT(C)A(C)AC	MA0935.1	NAC025	chr4	23358732	23358739	-	11.7419	9.16e-05	1	CACGCAAC	-18	IP_peak_1677	chr4	23358620	23358846	227	23358757	28.88	5.15868	13.2173	8.51048	Intron (Zm00001eb170140_T002/Zm00001eb170140, intron 9 of 14)	chr4	23355919	23367201	11283	15	-	Zm00001eb170140	Zm00001eb170140_T002	8444
motif-2	T(C)ACGT(C)A(C)AC	MA0935.1	NAC025	chr2	24305428	24305435	-	11.7419	9.16e-05	1	CACGCAAC	-50	IP_peak_886	chr2	24305346	24305596	251	24305485	28.88	9.95991	23.0554	17.3886	Distal Intergenic	chr2	24293612	24298216	4605	7	-	Zm00001eb075530	Zm00001eb075530_T001	-7269
motif-2	T(C)ACGT(C)A(C)AC	MA0935.1	NAC025	chr3	28661029	28661036	-	11.7419	9.16e-05	1	CACGCAAC	-21	IP_peak_1300	chr3	28660807	28661080	274	28661057	13.33	3.58228	5.46828	2.19678	Distal Intergenic	chr3	28731805	28733958	2154	2	+	Zm00001eb126310	Zm00001eb126310_T001	-70748
motif-2	T(C)ACGT(C)A(C)AC	MA0935.1	NAC025	chr1	31498819	31498826	-	11.7419	9.16e-05	1	CACGCAAC	35	IP_peak_75	chr1	31498709	31499019	311	31498784	19.99	5.24842	10.0802	5.83263	Intron (Zm00001eb009990_T003/Zm00001eb009990, intron 1 of 4)	chr1	31487118	31499421	12304	5	-	Zm00001eb009990	Zm00001eb009990_T003	637
motif-2	T(C)ACGT(C)A(C)AC	MA0935.1	NAC025	chr5	38821712	38821719	+	11.7419	9.16e-05	1	CACGCAAC	34	IP_peak_2125	chr5	38821577	38821789	213	38821678	23.7	6.50686	14.2408	9.41996	Distal Intergenic	chr5	38818016	38820152	2137	6	+	Zm00001eb223800	Zm00001eb223800_T001	3662
motif-2	T(C)ACGT(C)A(C)AC	MA0935.1	NAC025	chr6	73127445	73127452	-	11.7419	9.16e-05	1	CACGCAAC	-14	IP_peak_2463	chr6	73127347	73127582	236	73127466	20.73	3.10488	5.83711	2.48598	Distal Intergenic	chr6	73123197	73127161	3965	9	+	Zm00001eb269520	Zm00001eb269520_T003	4269
motif-2	T(C)ACGT(C)A(C)AC	MA0935.1	NAC025	chr10	77491691	77491698	-	11.7419	9.16e-05	1	CACGCAAC	-35	IP_peak_688	chr10	77491578	77491835	258	77491733	17.77	5.87292	10.5565	6.19848	Distal Intergenic	chr10	77459670	77463644	3975	2	-	Zm00001eb415450	Zm00001eb415450_T001	-28089
motif-2	T(C)ACGT(C)A(C)AC	MA0935.1	NAC025	chr7	111472724	111472731	+	11.7419	9.16e-05	1	CACGCAAC	3	IP_peak_2828	chr7	111472660	111472858	199	111472721	20.73	3.62236	7.09102	3.36934	Promoter (<=1kb)	chr7	111469453	111472272	2820	8	-	Zm00001eb311920	Zm00001eb311920_T001	-449
motif-2	T(C)ACGT(C)A(C)AC	MA0935.1	NAC025	chr8	120774832	120774839	+	11.7419	9.16e-05	1	CACGCAAC	-64	IP_peak_3144	chr8	120774707	120774909	203	120774903	16.29	2.70548	4.30303	1.37397	Intron (Zm00001eb351780_T001/Zm00001eb351780, intron 7 of 16)	chr8	120771327	120785087	13761	17	+	Zm00001eb351780	Zm00001eb351780_T001	3576
motif-2	T(C)ACGT(C)A(C)AC	MA0935.1	NAC025	chr10	121152359	121152366	+	11.7419	9.16e-05	1	CACGCAAC	-2	IP_peak_756	chr10	121152232	121152477	246	121152368	27.4	5.07804	12.867	8.19734	Intron (Zm00001eb422980_T001/Zm00001eb422980, intron 1 of 11)	chr10	121147544	121153417	5874	12	-	Zm00001eb422980	Zm00001eb422980_T001	1049
motif-2	T(C)ACGT(C)A(C)AC	MA0935.1	NAC025	chr4	122936803	122936810	+	11.7419	9.16e-05	1	CACGCAAC	-49	IP_peak_1809	chr4	122936627	122936941	315	122936859	8.15	4.57278	5.94877	2.50782	Distal Intergenic	chr4	122969644	122969940	297	1	+	Zm00001eb182140	Zm00001eb182140_T001	-32785
motif-2	T(C)ACGT(C)A(C)AC	MA0935.1	NAC025	chr6	129400925	129400932	-	11.7419	9.16e-05	1	CACGCAAC	-216	IP_peak_2556	chr6	129400923	129401254	332	129401148	35.54	5.71796	17.5033	12.3587	Distal Intergenic	chr6	129405551	129418230	12680	7	-	Zm00001eb280750	Zm00001eb280750_T001	17082
motif-2	T(C)ACGT(C)A(C)AC	MA0935.1	NAC025	chr6	129401160	129401167	+	11.7419	9.16e-05	1	CACGCAAC	12	IP_peak_2556	chr6	129400923	129401254	332	129401148	35.54	5.71796	17.5033	12.3587	Distal Intergenic	chr6	129405551	129418230	12680	7	-	Zm00001eb280750	Zm00001eb280750_T001	17082
motif-2	T(C)ACGT(C)A(C)AC	MA0935.1	NAC025	chr5	135960989	135960996	+	11.7419	9.16e-05	1	CACGCAAC	-51	IP_peak_2231	chr5	135960890	135961167	278	135961047	45.91	7.34006	26.3718	20.3956	Distal Intergenic	chr5	135878225	135879379	1155	4	+	Zm00001eb237250	Zm00001eb237250_T001	82822
motif-2	T(C)ACGT(C)A(C)AC	MA0935.1	NAC025	chr7	148025228	148025235	+	11.7419	9.16e-05	1	CACGCAAC	56	IP_peak_2884	chr7	148025031	148025258	228	148025172	34.8	7.16076	20.6283	15.1837	Intron (Zm00001eb319220_T001/Zm00001eb319220, intron 1 of 1)	chr7	148023190	148026200	3011	2	-	Zm00001eb319220	Zm00001eb319220_T001	1028
motif-2	T(C)ACGT(C)A(C)AC	MA0935.1	NAC025	chr7	148548845	148548852	-	11.7419	9.16e-05	1	CACGCAAC	-2	IP_peak_2887	chr7	148548769	148548978	210	148548854	17.77	4.94602	8.91587	4.86282	Distal Intergenic	chr7	148545101	148546761	1661	2	-	Zm00001eb319390	Zm00001eb319390_T001	-2093
motif-2	T(C)ACGT(C)A(C)AC	MA0935.1	NAC025	chr1	151376629	151376636	-	11.7419	9.16e-05	1	CACGCAAC	-5	IP_peak_271	chr1	151376527	151376804	278	151376641	15.55	5.51688	9.31879	5.16406	Distal Intergenic	chr1	151402123	151406347	4225	4	+	Zm00001eb028500	Zm00001eb028500_T001	-25482
motif-2	T(C)ACGT(C)A(C)AC	MA0935.1	NAC025	chr3	152997149	152997156	+	11.7419	9.16e-05	1	CACGCAAC	0	IP_peak_1473	chr3	152996968	152997224	257	152997154	22.96	3.42224	6.99767	3.29046	Intron (Zm00001eb141330_T002/Zm00001eb141330, intron 7 of 14)	chr3	152992515	153001936	9422	15	-	Zm00001eb141330	Zm00001eb141330_T002	4782
motif-2	T(C)ACGT(C)A(C)AC	MA0935.1	NAC025	chr9	153737764	153737771	+	11.7419	9.16e-05	1	CACGCAAC	9	IP_peak_3510	chr9	153737610	153737892	283	153737755	24.44	6.70197	15.1944	10.2737	3' UTR	chr9	153735053	153737786	2734	6	+	Zm00001eb400390	Zm00001eb400390_T004	2702
motif-2	T(C)ACGT(C)A(C)AC	MA0935.1	NAC025	chr8	162650436	162650443	-	11.7419	9.16e-05	1	CACGCAAC	-5	IP_peak_3222	chr8	162650345	162650565	221	162650448	28.88	5.79832	14.7529	9.88925	Promoter (1-2kb)	chr8	162648685	162649282	598	1	-	Zm00001eb362150	Zm00001eb362150_T001	-1166
motif-2	T(C)ACGT(C)A(C)AC	MA0935.1	NAC025	chr7	166648338	166648345	-	11.7419	9.16e-05	1	CACGCAAC	0	IP_peak_2926	chr7	166648213	166648663	451	166648342	25.18	8.72574	19.6141	14.2716	Intron (Zm00001eb324260_T001/Zm00001eb324260, intron 1 of 9)	chr7	166647566	166652758	5193	10	+	Zm00001eb324260	Zm00001eb324260_T001	776
motif-2	T(C)ACGT(C)A(C)AC	MA0935.1	NAC025	chr6	177278194	177278201	+	11.7419	9.16e-05	1	CACGCAAC	-16	IP_peak_2672	chr6	177278110	177278314	205	177278217	19.25	5.06329	10.0802	5.83263	Promoter (<=1kb)	chr6	177278722	177285556	6835	4	+	Zm00001eb296600	Zm00001eb296600_T001	-505
motif-2	T(C)ACGT(C)A(C)AC	MA0935.1	NAC025	chr5	179701594	179701601	+	11.7419	9.16e-05	1	CACGCAAC	-90	IP_peak_2302	chr5	179701582	179701983	402	179701691	17.77	5.87292	10.5565	6.19848	Intron (Zm00001eb244920_T001/Zm00001eb244920, intron 6 of 9)	chr5	179698705	179702862	4158	10	+	Zm00001eb244920	Zm00001eb244920_T001	2986
motif-2	T(C)ACGT(C)A(C)AC	MA0935.1	NAC025	chr2	187654423	187654430	+	11.7419	9.16e-05	1	CACGCAAC	6	IP_peak_1123	chr2	187654285	187654501	217	187654417	16.29	4.32278	7.66459	3.84329	Distal Intergenic	chr2	187652541	187654059	1519	3	+	Zm00001eb099790	Zm00001eb099790_T001	1876
motif-2	T(C)ACGT(C)A(C)AC	MA0935.1	NAC025	chr2	188971057	188971064	+	11.7419	9.16e-05	1	CACGCAAC	-150	IP_peak_1128	chr2	188971023	188971276	254	188971214	15.55	4.13766	6.9063	3.2409	Promoter (1-2kb)	chr2	188973017	188977340	4324	11	+	Zm00001eb100060	Zm00001eb100060_T002	-1803
motif-2	T(C)ACGT(C)A(C)AC	MA0935.1	NAC025	chr4	193097573	193097580	-	11.7419	9.16e-05	1	CACGCAAC	-1	IP_peak_1919	chr4	193097455	193097723	269	193097581	65.16	5.08958	26.636	20.6239	Distal Intergenic	chr4	193101685	193104269	2585	7	+	Zm00001eb196600	Zm00001eb196600_T001	-4104
motif-2	T(C)ACGT(C)A(C)AC	MA0935.1	NAC025	chr5	196958393	196958400	-	11.7419	9.16e-05	1	CACGCAAC	-230	IP_peak_2333	chr5	196958391	196958668	278	196958630	19.25	2.53165	4.35259	1.3949	Promoter (<=1kb)	chr5	196957728	196958266	539	1	-	Zm00001eb249810	Zm00001eb249810_T001	-364
motif-2	T(C)ACGT(C)A(C)AC	MA0935.1	NAC025	chr5	221932683	221932690	+	11.7419	9.16e-05	1	CACGCAAC	126	IP_peak_2380	chr5	221932491	221932721	231	221932557	10.37	4.74082	6.55538	2.99803	Distal Intergenic	chr5	221949465	221955009	5545	8	+	Zm00001eb257750	Zm00001eb257750_T002	-16908
motif-2	T(C)ACGT(C)A(C)AC	MA0935.1	NAC025	chr1	246770145	246770152	-	11.7419	9.16e-05	1	CACGCAAC	5	IP_peak_457	chr1	246769978	246770203	226	246770140	12.59	4.52953	6.6833	3.08343	Promoter (1-2kb)	chr1	246763306	246768866	5561	4	-	Zm00001eb048010	Zm00001eb048010_T001	-1274
motif-2	T(C)ACGT(C)A(C)AC	MA0935.1	NAC025	chr1	250464416	250464423	+	11.7419	9.16e-05	1	CACGCAAC	-123	IP_peak_464	chr1	250464400	250464616	217	250464546	14.81	4.88521	7.77996	3.94442	Promoter (1-2kb)	chr1	250465813	250484053	18241	10	+	Zm00001eb048720	Zm00001eb048720_T005	-1267
moitf-3	CACGTC(T)T	ARACGTG	DREME-1	chr3	1394928	1394934	-	14.2069	3.77e-05	0.654	AGACGTG	10	IP_peak_1245	chr3	1394778	1395011	234	1394918	31.1	5.54222	15.6567	10.6883	Intron (Zm00001eb118790_T001/Zm00001eb118790, intron 2 of 3)	chr3	1394066	1396163	2098	4	+	Zm00001eb118790	Zm00001eb118790_T001	852
moitf-3	CACGTC(T)T	ARACGTG	DREME-1	chr8	2572613	2572619	-	14.2069	3.77e-05	0.654	AGACGTG	19	IP_peak_2968	chr8	2572517	2572728	212	2572594	13.33	3.98503	6.18668	2.69235	Distal Intergenic	chr8	2588723	2589974	1252	1	+	Zm00001eb332750	Zm00001eb332750_T001	-16129
moitf-3	CACGTC(T)T	ARACGTG	DREME-1	chr3	2645938	2645944	-	14.2069	3.77e-05	0.654	AGACGTG	24	IP_peak_1251	chr3	2645743	2645951	209	2645914	14.81	3.04444	4.47047	1.48226	Exon (Zm00001eb119530_T001/Zm00001eb119530, exon 5 of 5)	chr3	2645358	2649208	3851	5	-	Zm00001eb119530	Zm00001eb119530_T001	3294
moitf-3	CACGTC(T)T	ARACGTG	DREME-1	chr10	2708410	2708416	-	14.2069	3.77e-05	0.654	AGACGTG	36	IP_peak_586	chr10	2708234	2708442	209	2708374	28.14	3.3161	8.34953	4.40882	3' UTR	chr10	2704293	2715986	11694	9	+	Zm00001eb405770	Zm00001eb405770_T001	4081
moitf-3	CACGTC(T)T	ARACGTG	DREME-1	chr2	3845261	3845267	+	14.2069	3.77e-05	0.654	AGACGTG	-14	IP_peak_839	chr2	3845131	3845431	301	3845281	99.23	8.35232	58.558	49.2288	Intron (Zm00001eb067410_T003/Zm00001eb067410, intron 10 of 16)	chr2	3834824	3850495	15672	17	+	Zm00001eb067410	Zm00001eb067410_T003	10457
moitf-3	CACGTC(T)T	ARACGTG	DREME-1	chr2	3845273	3845279	-	14.2069	3.77e-05	0.654	AGACGTG	-2	IP_peak_839	chr2	3845131	3845431	301	3845281	99.23	8.35232	58.558	49.2288	Intron (Zm00001eb067410_T003/Zm00001eb067410, intron 10 of 16)	chr2	3834824	3850495	15672	17	+	Zm00001eb067410	Zm00001eb067410_T003	10457
moitf-3	CACGTC(T)T	ARACGTG	DREME-1	chr5	3957967	3957973	-	14.2069	3.77e-05	0.654	AGACGTG	-1	IP_peak_2047	chr5	3957879	3958112	234	3957974	23.7	6.68265	14.5785	9.72377	Exon (Zm00001eb212630_T002/Zm00001eb212630, exon 11 of 14)	chr5	3956989	3967927	10939	14	-	Zm00001eb212630	Zm00001eb212630_T002	9953
moitf-3	CACGTC(T)T	ARACGTG	DREME-1	chr8	6362136	6362142	-	14.2069	3.77e-05	0.654	AGACGTG	67	IP_peak_2977	chr8	6362067	6362269	203	6362069	10.37	3.34714	4.37247	1.40688	Promoter (1-2kb)	chr8	6363319	6364132	814	1	+	Zm00001eb333780	Zm00001eb333780_T001	-1250
moitf-3	CACGTC(T)T	ARACGTG	DREME-1	chr8	6362204	6362210	-	14.2069	3.77e-05	0.654	AGACGTG	135	IP_peak_2977	chr8	6362067	6362269	203	6362069	10.37	3.34714	4.37247	1.40688	Promoter (1-2kb)	chr8	6363319	6364132	814	1	+	Zm00001eb333780	Zm00001eb333780_T001	-1250
moitf-3	CACGTC(T)T	ARACGTG	DREME-1	chr4	7249831	7249837	-	14.2069	3.77e-05	0.654	AGACGTG	0	IP_peak_1648	chr4	7249729	7249940	212	7249832	31.84	5.30436	14.7116	9.84843	Distal Intergenic	chr4	7246459	7247482	1024	1	-	Zm00001eb167180	Zm00001eb167180_T001	-2350
moitf-3	CACGTC(T)T	ARACGTG	DREME-1	chr1	7611034	7611040	-	14.2069	3.77e-05	0.654	AGACGTG	0	IP_peak_17	chr1	7610903	7611143	241	7611036	19.25	6.626	12.9717	8.3004	Distal Intergenic	chr1	7638719	7652797	14079	10	-	Zm00001eb002740	Zm00001eb002740_T002	41761
moitf-3	CACGTC(T)T	ARACGTG	DREME-1	chr8	9216505	9216511	+	14.2069	3.77e-05	0.654	AGACGTG	-15	IP_peak_2982	chr8	9216391	9216623	233	9216526	22.96	8.56464	17.3044	12.1865	Promoter (<=1kb)	chr8	9215033	9216480	1448	1	-	Zm00001eb334590	Zm00001eb334590_T001	-46
moitf-3	CACGTC(T)T	ARACGTG	DREME-1	chr9	11188469	11188475	+	14.2069	3.77e-05	0.654	AGACGTG	-22	IP_peak_3287	chr9	11188295	11188500	206	11188497	14.07	3.7674	6.17368	2.6867	Downstream (<1kb)	chr9	11188952	11191001	2050	3	-	Zm00001eb373670	Zm00001eb373670_T001	2504
moitf-3	CACGTC(T)T	ARACGTG	DREME-1	chr2	12656553	12656559	+	14.2069	3.77e-05	0.654	AGACGTG	-51	IP_peak_862	chr2	12656523	12656731	209	12656610	11.11	6.0538	9.08008	4.9742	Distal Intergenic	chr2	12628913	12630267	1355	4	+	Zm00001eb071820	Zm00001eb071820_T001	27697
moitf-3	CACGTC(T)T	ARACGTG	DREME-1	chr2	12704585	12704591	+	14.2069	3.77e-05	0.654	AGACGTG	53	IP_peak_864	chr2	12704400	12704754	355	12704532	22.96	5.98892	12.6839	8.04772	3' UTR	chr2	12700994	12704773	3780	4	+	Zm00001eb071830	Zm00001eb071830_T002	3538
moitf-3	CACGTC(T)T	ARACGTG	DREME-1	chr7	18391326	18391332	-	14.2069	3.77e-05	0.654	AGACGTG	-59	IP_peak_2707	chr7	18391290	18391522	233	18391391	31.1	4.58589	13.0386	8.35715	Distal Intergenic	chr7	18364526	18364891	366	1	-	Zm00001eb302990	Zm00001eb302990_T001	-26500
moitf-3	CACGTC(T)T	ARACGTG	DREME-1	chr7	18391389	18391395	+	14.2069	3.77e-05	0.654	AGACGTG	0	IP_peak_2707	chr7	18391290	18391522	233	18391391	31.1	4.58589	13.0386	8.35715	Distal Intergenic	chr7	18364526	18364891	366	1	-	Zm00001eb302990	Zm00001eb302990_T001	-26500
moitf-3	CACGTC(T)T	ARACGTG	DREME-1	chr8	18860557	18860563	-	14.2069	3.77e-05	0.654	AGACGTG	-43	IP_peak_3001	chr8	18860470	18860730	261	18860606	18.51	7.75078	14.2685	9.44674	Distal Intergenic	chr8	18856865	18860341	3477	6	+	Zm00001eb336920	Zm00001eb336920_T003	3741
moitf-3	CACGTC(T)T	ARACGTG	DREME-1	chr8	18860626	18860632	+	14.2069	3.77e-05	0.654	AGACGTG	20	IP_peak_3001	chr8	18860470	18860730	261	18860606	18.51	7.75078	14.2685	9.44674	Distal Intergenic	chr8	18856865	18860341	3477	6	+	Zm00001eb336920	Zm00001eb336920_T003	3741
moitf-3	CACGTC(T)T	ARACGTG	DREME-1	chr8	19513237	19513243	-	14.2069	3.77e-05	0.654	AGACGTG	21	IP_peak_3002	chr8	19513105	19513333	229	19513216	17.77	6.71142	11.9618	7.42829	3' UTR	chr8	19512709	19515942	3234	11	-	Zm00001eb337110	Zm00001eb337110_T005	2726
moitf-3	CACGTC(T)T	ARACGTG	DREME-1	chr3	21512579	21512585	-	14.2069	3.77e-05	0.654	AGACGTG	28	IP_peak_1283	chr3	21512454	21512667	214	21512551	24.44	5.08734	11.8043	7.28052	Intron (Zm00001eb125130_T001/Zm00001eb125130, intron 1 of 2)	chr3	21504648	21514841	10194	3	-	Zm00001eb125130	Zm00001eb125130_T001	2290
moitf-3	CACGTC(T)T	ARACGTG	DREME-1	chr9	21773409	21773415	+	14.2069	3.77e-05	0.654	AGACGTG	-17	IP_peak_3305	chr9	21773346	21773683	338	21773432	25.18	3.97177	9.49958	5.31834	Intron (Zm00001eb377130_T002/Zm00001eb377130, intron 1 of 1)	chr9	21772461	21774253	1793	2	+	Zm00001eb377130	Zm00001eb377130_T002	971
moitf-3	CACGTC(T)T	ARACGTG	DREME-1	chr7	22397967	22397973	-	14.2069	3.77e-05	0.654	AGACGTG	9	IP_peak_2716	chr7	22397804	22398012	209	22397958	26.66	4.6097	11.2515	6.80879	Distal Intergenic	chr7	22390249	22391814	1566	3	-	Zm00001eb303760	Zm00001eb303760_T001	-6144
moitf-3	CACGTC(T)T	ARACGTG	DREME-1	chr4	22434991	22434997	-	14.2069	3.77e-05	0.654	AGACGTG	4	IP_peak_1674	chr4	22434941	22435140	200	22434987	14.07	5.02321	8.41215	4.43599	Distal Intergenic	chr4	22444781	22448845	4065	3	+	Zm00001eb169990	Zm00001eb169990_T002	-9794
moitf-3	CACGTC(T)T	ARACGTG	DREME-1	chr10	22660606	22660612	+	14.2069	3.77e-05	0.654	AGACGTG	-67	IP_peak_619	chr10	22660200	22660713	514	22660679	14.81	4.39691	6.95395	3.257	Distal Intergenic	chr10	22620555	22621617	1063	2	-	Zm00001eb410040	Zm00001eb410040_T001	-39062
moitf-3	CACGTC(T)T	ARACGTG	DREME-1	chr1	23368482	23368488	-	14.2069	3.77e-05	0.654	AGACGTG	142	IP_peak_57	chr1	23368235	23368590	356	23368340	16.29	5.76371	10.2513	5.93275	Intron (Zm00001eb007920_T002/Zm00001eb007920, intron 1 of 1)	chr1	23365502	23370790	5289	2	-	Zm00001eb007920	Zm00001eb007920_T002	2450
moitf-3	CACGTC(T)T	ARACGTG	DREME-1	chr5	24603313	24603319	+	14.2069	3.77e-05	0.654	AGACGTG	0	IP_peak_2094	chr5	24603193	24603402	210	24603319	36.28	4.6606	14.8223	9.95345	Downstream (2-3kb)	chr5	24605516	24607565	2050	1	-	Zm00001eb220670	Zm00001eb220670_T001	4246
moitf-3	CACGTC(T)T	ARACGTG	DREME-1	chr9	24665822	24665828	-	14.2069	3.77e-05	0.654	AGACGTG	0	IP_peak_3311	chr9	24665694	24665954	261	24665827	24.44	6.35918	14.5125	9.66451	Distal Intergenic	chr9	24660312	24664798	4487	7	+	Zm00001eb378030	Zm00001eb378030_T006	5515
moitf-3	CACGTC(T)T	ARACGTG	DREME-1	chr10	25655862	25655868	-	14.2069	3.77e-05	0.654	AGACGTG	5	IP_peak_623	chr10	25655757	25655987	231	25655857	25.18	4.36287	10.5157	6.1658	Promoter (<=1kb)	chr10	25650666	25655095	4430	7	-	Zm00001eb410510	Zm00001eb410510_T004	-762
moitf-3	CACGTC(T)T	ARACGTG	DREME-1	chr3	26311689	26311695	+	14.2069	3.77e-05	0.654	AGACGTG	-7	IP_peak_1289	chr3	26311567	26311838	272	26311702	30.36	12.074	28.2809	22.1173	Intron (Zm00001eb125930_T001/Zm00001eb125930, intron 3 of 3)	chr3	26310560	26313159	2600	4	+	Zm00001eb125930	Zm00001eb125930_T001	1142
moitf-3	CACGTC(T)T	ARACGTG	DREME-1	chr3	27687322	27687328	-	14.2069	3.77e-05	0.654	AGACGTG	80	IP_peak_1293	chr3	27687102	27687440	339	27687242	22.96	5.98892	12.6839	8.04772	Promoter (1-2kb)	chr3	27678358	27686014	7657	9	-	Zm00001eb126140	Zm00001eb126140_T001	-1228
moitf-3	CACGTC(T)T	ARACGTG	DREME-1	chr3	27933578	27933584	-	14.2069	3.77e-05	0.654	AGACGTG	101	IP_peak_1296	chr3	27933375	27933647	273	27933477	22.22	6.83591	14.6792	9.81723	Distal Intergenic	chr3	27922131	27922760	630	2	-	Zm00001eb126170	Zm00001eb126170_T001	-10717
moitf-3	CACGTC(T)T	ARACGTG	DREME-1	chr2	28128327	28128333	+	14.2069	3.77e-05	0.654	AGACGTG	-133	IP_peak_895	chr2	28128092	28128599	508	28128466	13.33	3.75562	5.78069	2.45114	Promoter (1-2kb)	chr2	28122573	28127289	4717	6	-	Zm00001eb076700	Zm00001eb076700_T002	-1177
moitf-3	CACGTC(T)T	ARACGTG	DREME-1	chr3	29799191	29799197	-	14.2069	3.77e-05	0.654	AGACGTG	4	IP_peak_1301	chr3	29799007	29799319	313	29799187	22.22	5.53434	12.1363	7.58626	Distal Intergenic	chr3	29818949	29820617	1669	3	+	Zm00001eb126620	Zm00001eb126620_T001	-19762
moitf-3	CACGTC(T)T	ARACGTG	DREME-1	chr5	29856689	29856695	-	14.2069	3.77e-05	0.654	AGACGTG	0	IP_peak_2108	chr5	29856587	29856805	219	29856689	29.62	7.06427	18.1316	12.926	Distal Intergenic	chr5	29751109	29756712	5604	6	-	Zm00001eb221790	Zm00001eb221790_T004	-99977
moitf-3	CACGTC(T)T	ARACGTG	DREME-1	chr2	31878585	31878591	+	14.2069	3.77e-05	0.654	AGACGTG	54	IP_peak_900	chr2	31878444	31878683	240	31878531	18.51	5.28001	10.011	5.77838	Intron (Zm00001eb077900_T001/Zm00001eb077900, intron 13 of 20)	chr2	31864886	31889610	24725	21	+	Zm00001eb077900	Zm00001eb077900_T001	13645
moitf-3	CACGTC(T)T	ARACGTG	DREME-1	chr10	32484829	32484835	+	14.2069	3.77e-05	0.654	AGACGTG	-46	IP_peak_633	chr10	32484746	32485114	369	32484881	28.88	4.97996	12.7692	8.10815	Promoter (1-2kb)	chr10	32486280	32487992	1713	2	+	Zm00001eb411210	Zm00001eb411210_T001	-1399
moitf-3	CACGTC(T)T	ARACGTG	DREME-1	chr2	34950845	34950851	+	14.2069	3.77e-05	0.654	AGACGTG	0	IP_peak_903	chr2	34950747	34950962	216	34950846	21.47	5.62559	11.8103	7.28478	Promoter (<=1kb)	chr2	34947815	34950074	2260	4	-	Zm00001eb078660	Zm00001eb078660_T001	-772
moitf-3	CACGTC(T)T	ARACGTG	DREME-1	chr7	35997757	35997763	-	14.2069	3.77e-05	0.654	AGACGTG	22	IP_peak_2734	chr7	35997588	35997799	212	35997735	17.03	4.50791	8.44714	4.44986	Distal Intergenic	chr7	36023080	36027226	4147	3	+	Zm00001eb305840	Zm00001eb305840_T001	-25345
moitf-3	CACGTC(T)T	ARACGTG	DREME-1	chr5	36454403	36454409	-	14.2069	3.77e-05	0.654	AGACGTG	7	IP_peak_2121	chr5	36454155	36454455	301	36454396	13.33	3.58228	5.46828	2.19678	Intron (Zm00001eb223290_T001/Zm00001eb223290, intron 2 of 2)	chr5	36453271	36455949	2679	3	-	Zm00001eb223290	Zm00001eb223290_T001	1553
moitf-3	CACGTC(T)T	ARACGTG	DREME-1	chr8	38643231	38643237	+	14.2069	3.77e-05	0.654	AGACGTG	-12	IP_peak_3027	chr8	38643132	38643359	228	38643249	44.43	4.54304	16.9515	11.8606	Distal Intergenic	chr8	38640364	38642489	2126	3	+	Zm00001eb340390	Zm00001eb340390_T001	2885
moitf-3	CACGTC(T)T	ARACGTG	DREME-1	chr8	43401102	43401108	-	14.2069	3.77e-05	0.654	AGACGTG	21	IP_peak_3037	chr8	43400728	43401197	470	43401081	21.47	4.50084	9.47341	5.29363	Downstream (<1kb)	chr8	43401567	43410087	8521	15	-	Zm00001eb340900	Zm00001eb340900_T001	9006
moitf-3	CACGTC(T)T	ARACGTG	DREME-1	chr2	43681730	43681736	+	14.2069	3.77e-05	0.654	AGACGTG	-11	IP_peak_919	chr2	43681605	43681841	237	43681747	21.47	7.49156	15.2574	10.3285	Promoter (<=1kb)	chr2	43679853	43681667	1815	4	-	Zm00001eb080700	Zm00001eb080700_T001	-80
moitf-3	CACGTC(T)T	ARACGTG	DREME-1	chr3	43747769	43747775	-	14.2069	3.77e-05	0.654	AGACGTG	2	IP_peak_1320	chr3	43747640	43747929	290	43747767	32.58	8.84813	23.3829	17.6913	Distal Intergenic	chr3	43762090	43763962	1873	4	+	Zm00001eb128800	Zm00001eb128800_T001	-14323
moitf-3	CACGTC(T)T	ARACGTG	DREME-1	chr2	45299894	45299900	+	14.2069	3.77e-05	0.654	AGACGTG	7	IP_peak_926	chr2	45299771	45299987	217	45299887	27.4	5.26606	13.3243	8.60894	Intron (Zm00001eb081170_T002/Zm00001eb081170, intron 1 of 2)	chr2	45298320	45301993	3674	3	-	Zm00001eb081170	Zm00001eb081170_T002	2106
moitf-3	CACGTC(T)T	ARACGTG	DREME-1	chr1	45350607	45350613	+	14.2069	3.77e-05	0.654	AGACGTG	79	IP_peak_95	chr1	45350426	45350664	239	45350528	15.55	5.91718	9.97992	5.74972	Distal Intergenic	chr1	45311753	45314929	3177	6	-	Zm00001eb013520	Zm00001eb013520_T004	-35599
moitf-3	CACGTC(T)T	ARACGTG	DREME-1	chr4	48931898	48931904	+	14.2069	3.77e-05	0.654	AGACGTG	-13	IP_peak_1718	chr4	48931775	48932003	229	48931917	34.06	6.05361	18.2152	13.003	Distal Intergenic	chr4	48965554	48967347	1794	4	-	Zm00001eb175470	Zm00001eb175470_T002	35430
moitf-3	CACGTC(T)T	ARACGTG	DREME-1	chr9	49276864	49276870	+	14.2069	3.77e-05	0.654	AGACGTG	-63	IP_peak_3346	chr9	49276786	49277104	319	49276933	22.22	4.64304	10.2238	5.92154	Downstream (1-2kb)	chr9	49278057	49283000	4944	7	-	Zm00001eb381950	Zm00001eb381950_T001	6067
moitf-3	CACGTC(T)T	ARACGTG	DREME-1	chr9	51387413	51387419	+	14.2069	3.77e-05	0.654	AGACGTG	-53	IP_peak_3350	chr9	51387315	51387660	346	51387472	25.18	6.36159	15.0759	10.1821	Intron (Zm00001eb382170_T001/Zm00001eb382170, intron 1 of 15)	chr9	51386135	51413794	27660	16	+	Zm00001eb382170	Zm00001eb382170_T001	1337
moitf-3	CACGTC(T)T	ARACGTG	DREME-1	chr1	55827566	55827572	-	14.2069	3.77e-05	0.654	AGACGTG	10	IP_peak_115	chr1	55827428	55827652	225	55827556	21.47	7.49156	15.2574	10.3285	Downstream (<1kb)	chr1	55829150	55833276	4127	5	-	Zm00001eb016000	Zm00001eb016000_T005	5720
moitf-3	CACGTC(T)T	ARACGTG	DREME-1	chr5	57380854	57380860	-	14.2069	3.77e-05	0.654	AGACGTG	0	IP_peak_2147	chr5	57380716	57380945	230	57380856	29.62	5.47528	14.4876	9.6466	Intron (Zm00001eb226710_T001/Zm00001eb226710, intron 1 of 4)	chr5	57365615	57387844	22230	5	-	Zm00001eb226710	Zm00001eb226710_T001	6988
moitf-3	CACGTC(T)T	ARACGTG	DREME-1	chr10	60270665	60270671	+	14.2069	3.77e-05	0.654	AGACGTG	-15	IP_peak_669	chr10	60270565	60270807	243	60270686	34.8	7.59537	21.636	16.0917	Distal Intergenic	chr10	60255501	60256787	1287	2	-	Zm00001eb413260	Zm00001eb413260_T001	-13899
moitf-3	CACGTC(T)T	ARACGTG	DREME-1	chr1	64949404	64949410	+	14.2069	3.77e-05	0.654	AGACGTG	-14	IP_peak_133	chr1	64949289	64949543	255	64949424	23.7	7.72627	16.5058	11.4495	Distal Intergenic	chr1	64878136	64881162	3027	2	-	Zm00001eb018200	Zm00001eb018200_T001	-68262
moitf-3	CACGTC(T)T	ARACGTG	DREME-1	chr1	65209598	65209604	+	14.2069	3.77e-05	0.654	AGACGTG	4	IP_peak_134	chr1	65209358	65209701	344	65209594	19.25	3.37553	6.46191	2.92013	Distal Intergenic	chr1	65200609	65204425	3817	12	-	Zm00001eb018300	Zm00001eb018300_T005	-5169
moitf-3	CACGTC(T)T	ARACGTG	DREME-1	chr2	68927003	68927009	-	14.2069	3.77e-05	0.654	AGACGTG	0	IP_peak_962	chr2	68926918	68927123	206	68927007	23.7	5.15173	11.4717	6.98847	Distal Intergenic	chr2	68906606	68924826	18221	13	-	Zm00001eb085130	Zm00001eb085130_T001	-2181
moitf-3	CACGTC(T)T	ARACGTG	DREME-1	chr1	71859995	71860001	-	14.2069	3.77e-05	0.654	AGACGTG	10	IP_peak_149	chr1	71859853	71860208	356	71859985	39.99	9.7711	29.0865	22.8255	Downstream (1-2kb)	chr1	71861792	71866376	4585	9	-	Zm00001eb019720	Zm00001eb019720_T001	6391
moitf-3	CACGTC(T)T	ARACGTG	DREME-1	chr9	75006275	75006281	-	14.2069	3.77e-05	0.654	AGACGTG	96	IP_peak_3375	chr9	75006125	75006399	275	75006179	10.37	5.17148	7.21302	3.47754	Distal Intergenic	chr9	74915771	74937999	22229	23	+	Zm00001eb384230	Zm00001eb384230_T001	90408
moitf-3	CACGTC(T)T	ARACGTG	DREME-1	chr2	75433240	75433246	+	14.2069	3.77e-05	0.654	AGACGTG	39	IP_peak_972	chr2	75433138	75433337	200	75433201	33.32	4.29035	12.6807	8.04772	Intron (Zm00001eb085680_T001/Zm00001eb085680, intron 1 of 5)	chr2	75432098	75437432	5335	6	+	Zm00001eb085680	Zm00001eb085680_T001	1103
moitf-3	CACGTC(T)T	ARACGTG	DREME-1	chr5	79775146	79775152	-	14.2069	3.77e-05	0.654	AGACGTG	16	IP_peak_2175	chr5	79774717	79775207	491	79775130	22.22	3.74954	8.11085	4.19498	Distal Intergenic	chr5	79787551	79788308	758	2	+	Zm00001eb231950	Zm00001eb231950_T001	-12421
moitf-3	CACGTC(T)T	ARACGTG	DREME-1	chr6	79959909	79959915	+	14.2069	3.77e-05	0.654	AGACGTG	-67	IP_peak_2470	chr6	79959879	79960077	199	79959982	22.22	5.81094	12.6983	8.05061	Promoter (1-2kb)	chr6	79957482	79958617	1136	4	-	Zm00001eb270310	Zm00001eb270310_T002	-1365
moitf-3	CACGTC(T)T	ARACGTG	DREME-1	chr3	84729929	84729935	+	14.2069	3.77e-05	0.654	AGACGTG	-65	IP_peak_1387	chr3	84729898	84730101	204	84730000	10.37	5.68354	7.99793	4.10336	Distal Intergenic	chr3	84753798	84755688	1891	1	+	Zm00001eb132480	Zm00001eb132480_T001	-23798
moitf-3	CACGTC(T)T	ARACGTG	DREME-1	chr7	87302570	87302576	-	14.2069	3.77e-05	0.654	AGACGTG	-112	IP_peak_2799	chr7	87302484	87302761	278	87302688	17.03	3.60633	6.60524	3.02597	Promoter (<=1kb)	chr7	87303674	87306518	2845	1	+	Zm00001eb309340	Zm00001eb309340_T001	-986
moitf-3	CACGTC(T)T	ARACGTG	DREME-1	chr8	90046514	90046520	-	14.2069	3.77e-05	0.654	AGACGTG	39	IP_peak_3096	chr8	90046366	90046571	206	90046475	28.14	5.21045	13.67	8.91772	Distal Intergenic	chr8	90092445	90103075	10631	7	+	Zm00001eb346790	Zm00001eb346790_T001	-45970
moitf-3	CACGTC(T)T	ARACGTG	DREME-1	chr1	92298989	92298995	-	14.2069	3.77e-05	0.654	AGACGTG	53	IP_peak_186	chr1	92298802	92299041	240	92298936	25.18	3.27215	7.5446	3.74725	Distal Intergenic	chr1	92293199	92297021	3823	5	+	Zm00001eb023350	Zm00001eb023350_T006	5737
moitf-3	CACGTC(T)T	ARACGTG	DREME-1	chr9	92778041	92778047	+	14.2069	3.77e-05	0.654	AGACGTG	-181	IP_peak_3394	chr9	92777949	92778271	323	92778228	17.77	4.47515	8.03484	4.12963	Distal Intergenic	chr9	92795016	92808390	13375	9	-	Zm00001eb385980	Zm00001eb385980_T005	30162
moitf-3	CACGTC(T)T	ARACGTG	DREME-1	chr10	93653730	93653736	+	14.2069	3.77e-05	0.654	AGACGTG	-12	IP_peak_707	chr10	93653603	93653932	330	93653748	23.7	4.86787	10.8464	6.46828	Exon (Zm00001eb418370_T003/Zm00001eb418370, exon 2 of 8)	chr10	93648850	93656283	7434	8	-	Zm00001eb418370	Zm00001eb418370_T003	2535
moitf-3	CACGTC(T)T	ARACGTG	DREME-1	chr9	97932768	97932774	+	14.2069	3.77e-05	0.654	AGACGTG	0	IP_peak_3400	chr9	97932655	97932857	203	97932769	19.99	3.49894	6.46191	2.92013	Distal Intergenic	chr9	97935461	97937214	1754	5	+	Zm00001eb386760	Zm00001eb386760_T001	-2692
moitf-3	CACGTC(T)T	ARACGTG	DREME-1	chr7	98363149	98363155	-	14.2069	3.77e-05	0.654	AGACGTG	-170	IP_peak_2809	chr7	98363020	98363496	477	98363325	25.18	4.36287	10.5157	6.1658	Distal Intergenic	chr7	98546514	98551066	4553	12	+	Zm00001eb310450	Zm00001eb310450_T001	-183189
moitf-3	CACGTC(T)T	ARACGTG	DREME-1	chr9	99557536	99557542	+	14.2069	3.77e-05	0.654	AGACGTG	60	IP_peak_3403	chr9	99557395	99557608	214	99557476	25.18	3.7396	8.87152	4.82428	Distal Intergenic	chr9	99575625	99580191	4567	7	-	Zm00001eb387020	Zm00001eb387020_T003	22715
moitf-3	CACGTC(T)T	ARACGTG	DREME-1	chr9	104776977	104776983	-	14.2069	3.77e-05	0.654	AGACGTG	80	IP_peak_3415	chr9	104776810	104777036	227	104776897	15.55	3.31013	5.31046	2.08239	Downstream (1-2kb)	chr9	104778531	104779147	617	2	-	Zm00001eb387940	Zm00001eb387940_T001	2250
moitf-3	CACGTC(T)T	ARACGTG	DREME-1	chr7	105758188	105758194	+	14.2069	3.77e-05	0.654	AGACGTG	0	IP_peak_2820	chr7	105758094	105758304	211	105758191	24.44	6.36701	14.5283	9.67865	Distal Intergenic	chr7	105762261	105765187	2927	6	-	Zm00001eb311350	Zm00001eb311350_T002	6996
moitf-3	CACGTC(T)T	ARACGTG	DREME-1	chr1	107670651	107670657	-	14.2069	3.77e-05	0.654	AGACGTG	0	IP_peak_210	chr1	107670542	107670900	359	107670656	35.54	6.53457	19.6741	14.3232	Distal Intergenic	chr1	107672735	107676755	4021	2	+	Zm00001eb025240	Zm00001eb025240_T001	-2079
moitf-3	CACGTC(T)T	ARACGTG	DREME-1	chr1	108419020	108419026	+	14.2069	3.77e-05	0.654	AGACGTG	0	IP_peak_212	chr1	108418951	108419149	199	108419024	30.36	3.92009	10.6508	6.28428	Distal Intergenic	chr1	108440968	108442834	1867	6	-	Zm00001eb025380	Zm00001eb025380_T001	23810
moitf-3	CACGTC(T)T	ARACGTG	DREME-1	chr10	114853864	114853870	-	14.2069	3.77e-05	0.654	AGACGTG	-3	IP_peak_742	chr10	114853691	114853940	250	114853873	19.99	4.37937	8.36671	4.42244	Distal Intergenic	chr10	114829507	114832130	2624	5	-	Zm00001eb421560	Zm00001eb421560_T001	-21743
moitf-3	CACGTC(T)T	ARACGTG	DREME-1	chr10	115969535	115969541	-	14.2069	3.77e-05	0.654	AGACGTG	120	IP_peak_745	chr10	115969364	115969573	210	115969415	19.99	3.09163	5.50915	2.23393	Distal Intergenic	chr10	115972526	115974196	1671	1	+	Zm00001eb421790	Zm00001eb421790_T001	-3111
moitf-3	CACGTC(T)T	ARACGTG	DREME-1	chr5	118726862	118726868	+	14.2069	3.77e-05	0.654	AGACGTG	-11	IP_peak_2204	chr5	118726719	118726956	238	118726879	22.22	7.90488	16.6142	11.5523	Distal Intergenic	chr5	118731457	118733665	2209	3	+	Zm00001eb235850	Zm00001eb235850_T001	-4578
moitf-3	CACGTC(T)T	ARACGTG	DREME-1	chr1	118884963	118884969	+	14.2069	3.77e-05	0.654	AGACGTG	-180	IP_peak_228	chr1	118884946	118885260	315	118885149	17.03	3.60633	6.60524	3.02597	Intron (Zm00001eb026300_T001/Zm00001eb026300, intron 1 of 30)	chr1	118836499	118886069	49571	31	-	Zm00001eb026300	Zm00001eb026300_T001	920
moitf-3	CACGTC(T)T	ARACGTG	DREME-1	chr8	119226609	119226615	-	14.2069	3.77e-05	0.654	AGACGTG	-1	IP_peak_3140	chr8	119226458	119226734	277	119226616	45.91	7.82927	27.74	21.6355	Distal Intergenic	chr8	119215374	119218426	3053	2	-	Zm00001eb351340	Zm00001eb351340_T003	-8190
moitf-3	CACGTC(T)T	ARACGTG	DREME-1	chr10	120418178	120418184	-	14.2069	3.77e-05	0.654	AGACGTG	0	IP_peak_754	chr10	120418100	120418312	213	120418184	25.18	4.85412	11.7256	7.22302	Promoter (<=1kb)	chr10	120413905	120417474	3570	2	-	Zm00001eb422810	Zm00001eb422810_T001	-710
moitf-3	CACGTC(T)T	ARACGTG	DREME-1	chr7	121264064	121264070	-	14.2069	3.77e-05	0.654	AGACGTG	3	IP_peak_2839	chr7	121263915	121264192	278	121264061	32.58	13.1312	31.2451	24.6984	Distal Intergenic	chr7	121284587	121294847	10261	17	-	Zm00001eb313020	Zm00001eb313020_T001	30786
moitf-3	CACGTC(T)T	ARACGTG	DREME-1	chr1	121856639	121856645	+	14.2069	3.77e-05	0.654	AGACGTG	121	IP_peak_236	chr1	121856412	121856759	348	121856518	13.33	6.89487	10.9185	6.53051	Distal Intergenic	chr1	121828087	121829389	1303	2	-	Zm00001eb026500	Zm00001eb026500_T001	-27129
moitf-3	CACGTC(T)T	ARACGTG	DREME-1	chr8	122908975	122908981	+	14.2069	3.77e-05	0.654	AGACGTG	17	IP_peak_3148	chr8	122908779	122908985	207	122908958	14.81	3.4414	5.23506	2.03277	Distal Intergenic	chr8	122904431	122906704	2274	7	+	Zm00001eb352430	Zm00001eb352430_T004	4527
moitf-3	CACGTC(T)T	ARACGTG	DREME-1	chr7	127444905	127444911	+	14.2069	3.77e-05	0.654	AGACGTG	2	IP_peak_2848	chr7	127444740	127445068	329	127444903	36.28	10.9788	30.1097	23.726	Distal Intergenic	chr7	127425370	127438627	13258	8	+	Zm00001eb314250	Zm00001eb314250_T003	19533
moitf-3	CACGTC(T)T	ARACGTG	DREME-1	chr7	127445037	127445043	+	14.2069	3.77e-05	0.654	AGACGTG	134	IP_peak_2848	chr7	127444740	127445068	329	127444903	36.28	10.9788	30.1097	23.726	Distal Intergenic	chr7	127425370	127438627	13258	8	+	Zm00001eb314250	Zm00001eb314250_T003	19533
moitf-3	CACGTC(T)T	ARACGTG	DREME-1	chr10	127505827	127505833	-	14.2069	3.77e-05	0.654	AGACGTG	-104	IP_peak_767	chr10	127505795	127506050	256	127505937	30.36	4.02637	10.9751	6.57557	Downstream (2-3kb)	chr10	127508834	127510808	1975	1	-	Zm00001eb424780	Zm00001eb424780_T001	4871
moitf-3	CACGTC(T)T	ARACGTG	DREME-1	chr1	127853083	127853089	-	14.2069	3.77e-05	0.654	AGACGTG	179	IP_peak_244	chr1	127852897	127853164	268	127852904	12.59	3.23943	4.5139	1.51844	Distal Intergenic	chr1	127861936	127873915	11980	9	-	Zm00001eb026990	Zm00001eb026990_T003	21011
moitf-3	CACGTC(T)T	ARACGTG	DREME-1	chr5	129738416	129738422	-	14.2069	3.77e-05	0.654	AGACGTG	-13	IP_peak_2221	chr5	129738348	129738548	201	129738435	23.7	5.37564	11.9525	7.42144	Distal Intergenic	chr5	129722285	129722878	594	1	+	Zm00001eb236770	Zm00001eb236770_T001	16150
moitf-3	CACGTC(T)T	ARACGTG	DREME-1	chr5	129738533	129738539	-	14.2069	3.77e-05	0.654	AGACGTG	98	IP_peak_2221	chr5	129738348	129738548	201	129738435	23.7	5.37564	11.9525	7.42144	Distal Intergenic	chr5	129722285	129722878	594	1	+	Zm00001eb236770	Zm00001eb236770_T001	16150
moitf-3	CACGTC(T)T	ARACGTG	DREME-1	chr6	132059238	132059244	+	14.2069	3.77e-05	0.654	AGACGTG	-63	IP_peak_2559	chr6	132059139	132059417	279	132059307	40.73	8.34557	26.5338	20.5486	Distal Intergenic	chr6	132038336	132039563	1228	2	-	Zm00001eb281310	Zm00001eb281310_T001	-19744
moitf-3	CACGTC(T)T	ARACGTG	DREME-1	chr7	132456421	132456427	-	14.2069	3.77e-05	0.654	AGACGTG	-66	IP_peak_2855	chr7	132456378	132456588	211	132456493	20.73	5.43354	10.9285	6.53421	Promoter (<=1kb)	chr7	132456866	132461877	5012	6	+	Zm00001eb315240	Zm00001eb315240_T001	-373
moitf-3	CACGTC(T)T	ARACGTG	DREME-1	chr1	134014144	134014150	-	14.2069	3.77e-05	0.654	AGACGTG	-147	IP_peak_249	chr1	134014082	134014310	229	134014297	8.89	4.12314	4.79364	1.69879	Distal Intergenic	chr1	133974293	133984236	9944	6	+	Zm00001eb027530	Zm00001eb027530_T002	40004
moitf-3	CACGTC(T)T	ARACGTG	DREME-1	chr9	137796889	137796895	+	14.2069	3.77e-05	0.654	AGACGTG	-20	IP_peak_3468	chr9	137796831	137797046	216	137796915	25.18	4.36287	10.5157	6.1658	3' UTR	chr9	137789335	137795700	6366	9	+	Zm00001eb395280	Zm00001eb395280_T005	7580
moitf-3	CACGTC(T)T	ARACGTG	DREME-1	chr10	137981692	137981698	-	14.2069	3.77e-05	0.654	AGACGTG	2	IP_peak_785	chr10	137981568	137981787	220	137981690	22.96	5.71087	12.1363	7.58626	Promoter (1-2kb)	chr10	137983413	137987992	4580	4	+	Zm00001eb428300	Zm00001eb428300_T001	-1723
moitf-3	CACGTC(T)T	ARACGTG	DREME-1	chr10	138271728	138271734	+	14.2069	3.77e-05	0.654	AGACGTG	0	IP_peak_786	chr10	138271656	138272081	426	138271729	18.51	9.75633	17.4972	12.3532	Distal Intergenic	chr10	138269786	138270277	492	1	+	Zm00001eb428390	Zm00001eb428390_T001	1943
moitf-3	CACGTC(T)T	ARACGTG	DREME-1	chr4	138330566	138330572	-	14.2069	3.77e-05	0.654	AGACGTG	12	IP_peak_1836	chr4	138330428	138330676	249	138330554	11.11	4.04028	5.87225	2.48643	3' UTR	chr4	138327879	138330646	2768	5	+	Zm00001eb184020	Zm00001eb184020_T001	2675
moitf-3	CACGTC(T)T	ARACGTG	DREME-1	chr1	139770525	139770531	-	14.2069	3.77e-05	0.654	AGACGTG	37	IP_peak_258	chr1	139770367	139770662	296	139770488	16.29	6.0103	10.6701	6.30092	Distal Intergenic	chr1	140019675	140028418	8744	5	+	Zm00001eb027670	Zm00001eb027670_T001	-249187
moitf-3	CACGTC(T)T	ARACGTG	DREME-1	chr9	139918842	139918848	+	14.2069	3.77e-05	0.654	AGACGTG	0	IP_peak_3473	chr9	139918736	139918934	199	139918845	24.44	4.23945	9.79599	5.58515	Exon (Zm00001eb395610_T003/Zm00001eb395610, exon 4 of 7)	chr9	139906714	139919898	13185	7	+	Zm00001eb395610	Zm00001eb395610_T003	12131
moitf-3	CACGTC(T)T	ARACGTG	DREME-1	chr10	143162104	143162110	+	14.2069	3.77e-05	0.654	AGACGTG	-102	IP_peak_796	chr10	143162103	143162312	210	143162212	27.4	4.05696	10.202	5.92154	3' UTR	chr10	143161845	143166754	4910	13	-	Zm00001eb430290	Zm00001eb430290_T002	4542
moitf-3	CACGTC(T)T	ARACGTG	DREME-1	chr6	143851555	143851561	+	14.2069	3.77e-05	0.654	AGACGTG	-65	IP_peak_2589	chr6	143851496	143851713	218	143851626	25.92	6.72943	15.4524	10.4957	Distal Intergenic	chr6	143863648	143893515	29868	12	+	Zm00001eb284300	Zm00001eb284300_T001	-12022
moitf-3	CACGTC(T)T	ARACGTG	DREME-1	chr6	144194986	144194992	-	14.2069	3.77e-05	0.654	AGACGTG	0	IP_peak_2591	chr6	144194870	144195159	290	144194991	34.8	11.9346	30.322	23.881	Distal Intergenic	chr6	144189699	144192073	2375	5	+	Zm00001eb284330	Zm00001eb284330_T006	5292
moitf-3	CACGTC(T)T	ARACGTG	DREME-1	chr6	145043347	145043353	-	14.2069	3.77e-05	0.654	AGACGTG	0	IP_peak_2594	chr6	145043181	145043481	301	145043349	33.32	6.86456	19.6848	14.3259	Distal Intergenic	chr6	145045376	145046448	1073	1	+	Zm00001eb284560	Zm00001eb284560_T001	-2027
moitf-3	CACGTC(T)T	ARACGTG	DREME-1	chr3	145268448	145268454	-	14.2069	3.77e-05	0.654	AGACGTG	15	IP_peak_1464	chr3	145268064	145268504	441	145268433	20.73	6.39981	12.7297	8.07859	3' UTR	chr3	145268409	145269264	856	1	-	Zm00001eb139610	Zm00001eb139610_T001	831
moitf-3	CACGTC(T)T	ARACGTG	DREME-1	chr1	146950655	146950661	+	14.2069	3.77e-05	0.654	AGACGTG	-1	IP_peak_263	chr1	146950523	146950836	314	146950662	58.5	6.61111	30.2721	23.862	Distal Intergenic	chr1	147073304	147077439	4136	6	+	Zm00001eb028170	Zm00001eb028170_T001	-122642
moitf-3	CACGTC(T)T	ARACGTG	DREME-1	chr9	147435817	147435823	+	14.2069	3.77e-05	0.654	AGACGTG	0	IP_peak_3492	chr9	147435583	147435854	272	147435822	18.51	3.25211	5.85335	2.48598	Distal Intergenic	chr9	147413089	147432699	19611	19	+	Zm00001eb398150	Zm00001eb398150_T004	22733
moitf-3	CACGTC(T)T	ARACGTG	DREME-1	chr6	148833896	148833902	-	14.2069	3.77e-05	0.654	AGACGTG	-12	IP_peak_2601	chr6	148833748	148834241	494	148833914	18.51	4.24733	8.00471	4.10599	Distal Intergenic	chr6	148865683	148869845	4163	14	-	Zm00001eb285560	Zm00001eb285560_T005	35931
moitf-3	CACGTC(T)T	ARACGTG	DREME-1	chr7	149547695	149547701	+	14.2069	3.77e-05	0.654	AGACGTG	-26	IP_peak_2889	chr7	149547621	149547838	218	149547727	20.73	5.43354	10.9285	6.53421	Promoter (<=1kb)	chr7	149542446	149547197	4752	4	-	Zm00001eb319700	Zm00001eb319700_T002	-530
moitf-3	CACGTC(T)T	ARACGTG	DREME-1	chr7	149845511	149845517	+	14.2069	3.77e-05	0.654	AGACGTG	69	IP_peak_2890	chr7	149845340	149845561	222	149845442	14.07	4.71457	7.88123	4.03034	Distal Intergenic	chr7	149841030	149845084	4055	8	+	Zm00001eb319790	Zm00001eb319790_T003	4412
moitf-3	CACGTC(T)T	ARACGTG	DREME-1	chr10	149988430	149988436	-	14.2069	3.77e-05	0.654	AGACGTG	-74	IP_peak_821	chr10	149988405	149988637	233	149988510	14.07	4.49018	7.48832	3.71653	Distal Intergenic	chr10	149976350	149985703	9354	15	-	Zm00001eb433460	Zm00001eb433460_T001	-2807
moitf-3	CACGTC(T)T	ARACGTG	DREME-1	chr1	150852605	150852611	-	14.2069	3.77e-05	0.654	AGACGTG	-2	IP_peak_267	chr1	150852482	150852685	204	150852613	17.03	5.01473	9.4137	5.24887	Downstream (<1kb)	chr1	150853415	150862851	9437	9	-	Zm00001eb028460	Zm00001eb028460_T003	10238
moitf-3	CACGTC(T)T	ARACGTG	DREME-1	chr1	151642033	151642039	-	14.2069	3.77e-05	0.654	AGACGTG	4	IP_peak_274	chr1	151641887	151642138	252	151642029	38.51	6.58439	21.1635	15.6647	Distal Intergenic	chr1	151572510	151580995	8486	6	+	Zm00001eb028520	Zm00001eb028520_T001	69519
moitf-3	CACGTC(T)T	ARACGTG	DREME-1	chr6	152734483	152734489	-	14.2069	3.77e-05	0.654	AGACGTG	0	IP_peak_2609	chr6	152734331	152734607	277	152734488	45.91	5.86392	21.8364	16.2862	Distal Intergenic	chr6	152778187	152779171	985	3	+	Zm00001eb286560	Zm00001eb286560_T002	-43699
moitf-3	CACGTC(T)T	ARACGTG	DREME-1	chr7	154530369	154530375	-	14.2069	3.77e-05	0.654	AGACGTG	-101	IP_peak_2905	chr7	154530351	154530556	206	154530476	16.29	3.45823	5.94584	2.50782	Promoter (<=1kb)	chr7	154530630	154533803	3174	5	+	Zm00001eb321290	Zm00001eb321290_T001	-154
moitf-3	CACGTC(T)T	ARACGTG	DREME-1	chr1	155859658	155859664	+	14.2069	3.77e-05	0.654	AGACGTG	-40	IP_peak_279	chr1	155859473	155859801	329	155859704	31.84	4.69168	13.0386	8.35715	Downstream (<1kb)	chr1	155860230	155878852	18623	4	-	Zm00001eb029030	Zm00001eb029030_T001	19148
moitf-3	CACGTC(T)T	ARACGTG	DREME-1	chr9	157516762	157516768	-	14.2069	3.77e-05	0.654	AGACGTG	0	IP_peak_3517	chr9	157516704	157516902	199	157516763	10.37	5.68354	7.99793	4.10336	Distal Intergenic	chr9	157513690	157514712	1023	4	+	Zm00001eb402130	Zm00001eb402130_T001	3073
moitf-3	CACGTC(T)T	ARACGTG	DREME-1	chr6	158065805	158065811	-	14.2069	3.77e-05	0.654	AGACGTG	3	IP_peak_2626	chr6	158065671	158065877	207	158065802	26.66	4.6097	11.2515	6.80879	Distal Intergenic	chr6	158060564	158063140	2577	3	+	Zm00001eb288070	Zm00001eb288070_T006	5238
moitf-3	CACGTC(T)T	ARACGTG	DREME-1	chr9	160246068	160246074	+	14.2069	3.77e-05	0.654	AGACGTG	140	IP_peak_3528	chr9	160245734	160246173	440	160245928	19.25	6.49864	12.747	8.09475	Distal Intergenic	chr9	160239500	160245408	5909	11	+	Zm00001eb403790	Zm00001eb403790_T001	6428
moitf-3	CACGTC(T)T	ARACGTG	DREME-1	chr9	160276347	160276353	-	14.2069	3.77e-05	0.654	AGACGTG	133	IP_peak_3529	chr9	160276139	160276358	220	160276214	17.77	3.75443	6.60524	3.02597	Distal Intergenic	chr9	160270364	160275326	4963	6	+	Zm00001eb403800	Zm00001eb403800_T001	5850
moitf-3	CACGTC(T)T	ARACGTG	DREME-1	chr1	161205269	161205275	+	14.2069	3.77e-05	0.654	AGACGTG	17	IP_peak_288	chr1	161205060	161205386	327	161205252	26.66	5.53164	13.452	8.72261	Distal Intergenic	chr1	161130590	161185662	55073	18	-	Zm00001eb029610	Zm00001eb029610_T001	-19590
moitf-3	CACGTC(T)T	ARACGTG	DREME-1	chr4	161308523	161308529	+	14.2069	3.77e-05	0.654	AGACGTG	35	IP_peak_1869	chr4	161308311	161308572	262	161308488	14.07	3.01392	4.70046	1.65653	Distal Intergenic	chr4	161322833	161323484	652	2	+	Zm00001eb187300	Zm00001eb187300_T001	-14345
moitf-3	CACGTC(T)T	ARACGTG	DREME-1	chr9	161875269	161875275	-	14.2069	3.77e-05	0.654	AGACGTG	172	IP_peak_3535	chr9	161875084	161875355	272	161875097	14.81	3.95253	6.17368	2.6867	3' UTR	chr9	161863652	161875480	11829	7	+	Zm00001eb404550	Zm00001eb404550_T003	11445
moitf-3	CACGTC(T)T	ARACGTG	DREME-1	chr8	164200755	164200761	+	14.2069	3.77e-05	0.654	AGACGTG	1	IP_peak_3228	chr8	164200656	164200896	241	164200754	42.21	7.72628	26.2599	20.2938	Distal Intergenic	chr8	164171382	164172520	1139	2	-	Zm00001eb362850	Zm00001eb362850_T001	-28234
moitf-3	CACGTC(T)T	ARACGTG	DREME-1	chr4	165444552	165444558	-	14.2069	3.77e-05	0.654	AGACGTG	232	IP_peak_1877	chr4	165444295	165444671	377	165444320	11.11	3.46337	4.90662	1.79619	Distal Intergenic	chr4	165437460	165440602	3143	3	-	Zm00001eb188460	Zm00001eb188460_T001	-3718
moitf-3	CACGTC(T)T	ARACGTG	DREME-1	chr5	166559349	166559355	+	14.2069	3.77e-05	0.654	AGACGTG	-107	IP_peak_2280	chr5	166559349	166559575	227	166559462	19.99	5.00475	9.61379	5.42185	Promoter (1-2kb)	chr5	166560918	166563310	2393	1	+	Zm00001eb241620	Zm00001eb241620_T001	-1456
moitf-3	CACGTC(T)T	ARACGTG	DREME-1	chr5	170186827	170186833	+	14.2069	3.77e-05	0.654	AGACGTG	31	IP_peak_2289	chr5	170186687	170186900	214	170186796	21.47	6.11455	12.7561	8.10302	Exon (Zm00001eb242230_T001/Zm00001eb242230, exon 6 of 15)	chr5	170184632	170191809	7178	15	+	Zm00001eb242230	Zm00001eb242230_T001	2164
moitf-3	CACGTC(T)T	ARACGTG	DREME-1	chr8	170319776	170319782	-	14.2069	3.77e-05	0.654	AGACGTG	5	IP_peak_3238	chr8	170319684	170319908	225	170319771	37.03	6.33755	20.2698	14.8599	Promoter (1-2kb)	chr8	170316144	170318574	2431	2	-	Zm00001eb365650	Zm00001eb365650_T002	-1197
moitf-3	CACGTC(T)T	ARACGTG	DREME-1	chr7	170901457	170901463	+	14.2069	3.77e-05	0.654	AGACGTG	-4	IP_peak_2938	chr7	170901347	170901598	252	170901467	28.14	5.61113	14.649	9.79073	Intron (Zm00001eb326010_T002/Zm00001eb326010, intron 17 of 24)	chr7	170873274	170919896	46623	25	-	Zm00001eb326010	Zm00001eb326010_T002	18429
moitf-3	CACGTC(T)T	ARACGTG	DREME-1	chr8	172067347	172067353	-	14.2069	3.77e-05	0.654	AGACGTG	-19	IP_peak_3241	chr8	172067289	172067499	211	172067372	14.81	3.53355	5.40789	2.16481	Promoter (1-2kb)	chr8	172068931	172071116	2186	2	+	Zm00001eb366400	Zm00001eb366400_T001	-1559
moitf-3	CACGTC(T)T	ARACGTG	DREME-1	chr3	174735503	174735509	-	14.2069	3.77e-05	0.654	AGACGTG	5	IP_peak_1500	chr3	174735354	174735596	243	174735498	29.62	6.96798	17.9247	12.7361	Promoter (1-2kb)	chr3	174736895	174740040	3146	5	+	Zm00001eb145380	Zm00001eb145380_T001	-1397
moitf-3	CACGTC(T)T	ARACGTG	DREME-1	chr1	174864634	174864640	-	14.2069	3.77e-05	0.654	AGACGTG	6	IP_peak_319	chr1	174864520	174864789	270	174864628	38.51	7.32578	23.1001	17.4245	Distal Intergenic	chr1	174867434	174891103	23670	23	+	Zm00001eb031250	Zm00001eb031250_T003	-2806
moitf-3	CACGTC(T)T	ARACGTG	DREME-1	chr1	175790559	175790565	+	14.2069	3.77e-05	0.654	AGACGTG	-9	IP_peak_320	chr1	175790446	175790666	221	175790574	30.36	6.27215	16.9306	11.8408	Promoter (<=1kb)	chr1	175790952	175840725	49774	15	+	Zm00001eb031350	Zm00001eb031350_T001	-378
moitf-3	CACGTC(T)T	ARACGTG	DREME-1	chr7	177218310	177218316	+	14.2069	3.77e-05	0.654	AGACGTG	-8	IP_peak_2947	chr7	177218231	177218480	250	177218324	10.37	3.76807	5.04735	1.8997	Distal Intergenic	chr7	177212694	177214017	1324	5	-	Zm00001eb328560	Zm00001eb328560_T003	-4307
moitf-3	CACGTC(T)T	ARACGTG	DREME-1	chr7	178256396	178256402	-	14.2069	3.77e-05	0.654	AGACGTG	13	IP_peak_2950	chr7	178256260	178256466	207	178256383	13.33	5.647	8.9462	4.89247	Promoter (<=1kb)	chr7	178257322	178260743	3422	4	+	Zm00001eb328950	Zm00001eb328950_T001	-939
moitf-3	CACGTC(T)T	ARACGTG	DREME-1	chr8	178960951	178960957	-	14.2069	3.77e-05	0.654	AGACGTG	103	IP_peak_3257	chr8	178960736	178961005	270	178960848	18.51	4.87816	9.25272	5.11636	Intron (Zm00001eb370010_T001/Zm00001eb370010, intron 2 of 2)	chr8	178960198	178962192	1995	3	-	Zm00001eb370010	Zm00001eb370010_T001	1344
moitf-3	CACGTC(T)T	ARACGTG	DREME-1	chr5	179422505	179422511	+	14.2069	3.77e-05	0.654	AGACGTG	-57	IP_peak_2301	chr5	179422328	179422674	347	179422568	17.03	3.47222	6.31508	2.79763	Distal Intergenic	chr5	179420550	179421819	1270	1	+	Zm00001eb244830	Zm00001eb244830_T002	2018
moitf-3	CACGTC(T)T	ARACGTG	DREME-1	chr8	181960955	181960961	-	14.2069	3.77e-05	0.654	AGACGTG	0	IP_peak_3265	chr8	181960821	181961072	252	181960960	34.8	7.16076	20.6283	15.1837	Distal Intergenic	chr8	181971287	181971595	309	1	+	Zm00001eb371260	Zm00001eb371260_T001	-10327
moitf-3	CACGTC(T)T	ARACGTG	DREME-1	chr3	182094458	182094464	+	14.2069	3.77e-05	0.654	AGACGTG	-13	IP_peak_1511	chr3	182094373	182094644	272	182094477	31.84	6.56835	17.8356	12.6563	Promoter (<=1kb)	chr3	182094763	182118566	23804	13	+	Zm00001eb147330	Zm00001eb147330_T002	-286
moitf-3	CACGTC(T)T	ARACGTG	DREME-1	chr3	182094479	182094485	+	14.2069	3.77e-05	0.654	AGACGTG	2	IP_peak_1511	chr3	182094373	182094644	272	182094477	31.84	6.56835	17.8356	12.6563	Promoter (<=1kb)	chr3	182094763	182118566	23804	13	+	Zm00001eb147330	Zm00001eb147330_T002	-286
moitf-3	CACGTC(T)T	ARACGTG	DREME-1	chr1	182384140	182384146	-	14.2069	3.77e-05	0.654	AGACGTG	-3	IP_peak_335	chr1	182384043	182384359	317	182384149	12.59	4.52953	6.6833	3.08343	Distal Intergenic	chr1	182386579	182387890	1312	1	+	Zm00001eb032630	Zm00001eb032630_T001	-2430
moitf-3	CACGTC(T)T	ARACGTG	DREME-1	chr4	184744854	184744860	-	14.2069	3.77e-05	0.654	AGACGTG	1	IP_peak_1906	chr4	184744713	184744980	268	184744853	39.99	13.6624	36.7173	29.6892	Downstream (2-3kb)	chr4	184747278	184749490	2213	3	-	Zm00001eb193920	Zm00001eb193920_T001	4637
moitf-3	CACGTC(T)T	ARACGTG	DREME-1	chr4	194311368	194311374	-	14.2069	3.77e-05	0.654	AGACGTG	-9	IP_peak_1920	chr4	194311253	194311494	242	194311383	13.33	4.77637	7.53305	3.74136	Downstream (<1kb)	chr4	194311626	194315120	3495	14	-	Zm00001eb196970	Zm00001eb196970_T003	3737
moitf-3	CACGTC(T)T	ARACGTG	DREME-1	chr5	198479825	198479831	-	14.2069	3.77e-05	0.654	AGACGTG	42	IP_peak_2338	chr5	198479635	198479875	241	198479783	20.73	4.94585	9.96427	5.73551	Promoter (<=1kb)	chr5	198479947	198482007	2061	1	+	Zm00001eb250210	Zm00001eb250210_T001	-164
moitf-3	CACGTC(T)T	ARACGTG	DREME-1	chr5	198508791	198508797	-	14.2069	3.77e-05	0.654	AGACGTG	2	IP_peak_2341	chr5	198508644	198508927	284	198508789	53.32	7.75949	31.8989	25.2747	Distal Intergenic	chr5	198497355	198500415	3061	7	-	Zm00001eb250230	Zm00001eb250230_T003	-8374
moitf-3	CACGTC(T)T	ARACGTG	DREME-1	chr2	201784539	201784545	-	14.2069	3.77e-05	0.654	AGACGTG	0	IP_peak_1152	chr2	201784403	201784683	281	201784539	22.96	7.98523	16.3197	11.2816	Distal Intergenic	chr2	201849999	201852078	2080	2	+	Zm00001eb103390	Zm00001eb103390_T001	-65460
moitf-3	CACGTC(T)T	ARACGTG	DREME-1	chr3	204076193	204076199	+	14.2069	3.77e-05	0.654	AGACGTG	-2	IP_peak_1551	chr3	204076092	204076340	249	204076201	14.81	6.70554	10.6755	6.30555	Distal Intergenic	chr3	204065538	204072197	6660	4	-	Zm00001eb153520	Zm00001eb153520_T003	-4004
moitf-3	CACGTC(T)T	ARACGTG	DREME-1	chr4	212954160	212954166	-	14.2069	3.77e-05	0.654	AGACGTG	0	IP_peak_1964	chr4	212954014	212954381	368	212954162	43.69	11.1725	34.7042	27.8678	Promoter (<=1kb)	chr4	212955137	212983699	28563	22	+	Zm00001eb201140	Zm00001eb201140_T001	-975
moitf-3	CACGTC(T)T	ARACGTG	DREME-1	chr4	215489482	215489488	+	14.2069	3.77e-05	0.654	AGACGTG	-25	IP_peak_1971	chr4	215489404	215489692	289	215489513	51.84	7.34863	29.3738	23.0983	Intron (Zm00001eb201410_T001/Zm00001eb201410, intron 3 of 8)	chr4	215485874	215515519	29646	9	+	Zm00001eb201410	Zm00001eb201410_T001	3639
moitf-3	CACGTC(T)T	ARACGTG	DREME-1	chr5	219039737	219039743	+	14.2069	3.77e-05	0.654	AGACGTG	31	IP_peak_2373	chr5	219039453	219039777	325	219039706	19.99	2.9991	5.28566	2.06951	Promoter (<=1kb)	chr5	219029234	219039066	9833	4	-	Zm00001eb256220	Zm00001eb256220_T001	-640
moitf-3	CACGTC(T)T	ARACGTG	DREME-1	chr2	219583426	219583432	+	14.2069	3.77e-05	0.654	AGACGTG	17	IP_peak_1187	chr2	219583228	219583480	253	219583409	17.03	4.1033	7.64224	3.83283	Exon (Zm00001eb109880_T001/Zm00001eb109880, exon 5 of 11)	chr2	219580300	219585119	4820	11	+	Zm00001eb109880	Zm00001eb109880_T001	3109
moitf-3	CACGTC(T)T	ARACGTG	DREME-1	chr5	221136862	221136868	-	14.2069	3.77e-05	0.654	AGACGTG	7	IP_peak_2376	chr5	221136748	221137008	261	221136855	45.17	8.85674	30.798	24.3231	Intron (Zm00001eb257410_T001/Zm00001eb257410, intron 1 of 12)	chr5	221128603	221137815	9213	13	-	Zm00001eb257410	Zm00001eb257410_T001	960
moitf-3	CACGTC(T)T	ARACGTG	DREME-1	chr2	222753279	222753285	-	14.2069	3.77e-05	0.654	AGACGTG	12	IP_peak_1200	chr2	222753121	222753332	212	222753267	22.96	3.99262	8.40735	4.43599	Intron (Zm00001eb111100_T001/Zm00001eb111100, intron 9 of 13)	chr2	222739726	222765409	25684	14	+	Zm00001eb111100	Zm00001eb111100_T001	13541
moitf-3	CACGTC(T)T	ARACGTG	DREME-1	chr3	224453527	224453533	+	14.2069	3.77e-05	0.654	AGACGTG	36	IP_peak_1597	chr3	224453409	224453719	311	224453491	14.07	3.7674	6.17368	2.6867	Distal Intergenic	chr3	224441716	224447713	5998	4	-	Zm00001eb159890	Zm00001eb159890_T001	-5778
moitf-3	CACGTC(T)T	ARACGTG	DREME-1	chr2	225116870	225116876	-	14.2069	3.77e-05	0.654	AGACGTG	9	IP_peak_1205	chr2	225116699	225117044	346	225116861	42.95	9.16802	29.4896	23.1943	3' UTR	chr2	225114946	225118767	3822	6	+	Zm00001eb111970	Zm00001eb111970_T003	1915
moitf-3	CACGTC(T)T	ARACGTG	DREME-1	chr1	227591024	227591030	+	14.2069	3.77e-05	0.654	AGACGTG	77	IP_peak_412	chr1	227590845	227591099	255	227590947	14.07	6.39147	10.6755	6.30555	Intron (Zm00001eb043120_T001/Zm00001eb043120, intron 1 of 1)	chr1	227586588	227609680	23093	2	-	Zm00001eb043120	Zm00001eb043120_T001	18733
moitf-3	CACGTC(T)T	ARACGTG	DREME-1	chr2	227702506	227702512	+	14.2069	3.77e-05	0.654	AGACGTG	1	IP_peak_1211	chr2	227702384	227702638	255	227702505	22.22	7.7384	16.3197	11.2816	Distal Intergenic	chr2	227696321	227697314	994	1	-	Zm00001eb112720	Zm00001eb112720_T001	-5191
moitf-3	CACGTC(T)T	ARACGTG	DREME-1	chr1	229287975	229287981	-	14.2069	3.77e-05	0.654	AGACGTG	-26	IP_peak_419	chr1	229287899	229288148	250	229288007	14.81	4.94624	7.88123	4.03034	Distal Intergenic	chr1	229296860	229298587	1728	1	-	Zm00001eb043620	Zm00001eb043620_T001	10580
moitf-3	CACGTC(T)T	ARACGTG	DREME-1	chr3	236535148	236535154	+	14.2069	3.77e-05	0.654	AGACGTG	61	IP_peak_1631	chr3	236534986	236535217	232	236535087	15.55	4.13766	6.9063	3.2409	Distal Intergenic	chr3	236522206	236525143	2938	3	+	Zm00001eb163840	Zm00001eb163840_T002	12881
moitf-3	CACGTC(T)T	ARACGTG	DREME-1	chr3	236812703	236812709	+	14.2069	3.77e-05	0.654	AGACGTG	0	IP_peak_1632	chr3	236812624	236812837	214	236812709	24.44	6.36701	14.5283	9.67865	Distal Intergenic	chr3	236822002	236822865	864	1	+	Zm00001eb163920	Zm00001eb163920_T001	-9293
moitf-3	CACGTC(T)T	ARACGTG	DREME-1	chr4	248006631	248006637	+	14.2069	3.77e-05	0.654	AGACGTG	-13	IP_peak_2036	chr4	248006514	248006772	259	248006650	17.77	6.26423	11.2199	6.78247	Distal Intergenic	chr4	247986807	247987468	662	1	-	Zm00001eb209070	Zm00001eb209070_T001	-19182
moitf-3	CACGTC(T)T	ARACGTG	DREME-1	chr1	260944647	260944653	+	14.2069	3.77e-05	0.654	AGACGTG	23	IP_peak_482	chr1	260944405	260944731	327	260944624	22.96	5.9963	12.6983	8.05061	Promoter (1-2kb)	chr1	260939040	260942895	3856	7	-	Zm00001eb051360	Zm00001eb051360_T001	-1729
moitf-3	CACGTC(T)T	ARACGTG	DREME-1	chr1	268038691	268038697	-	14.2069	3.77e-05	0.654	AGACGTG	-2	IP_peak_497	chr1	268038557	268038841	285	268038699	20.73	3.62236	7.09102	3.36934	Distal Intergenic	chr1	268108262	268111969	3708	5	+	Zm00001eb053320	Zm00001eb053320_T001	-69563
moitf-3	CACGTC(T)T	ARACGTG	DREME-1	chr1	285455324	285455330	+	14.2069	3.77e-05	0.654	AGACGTG	-27	IP_peak_532	chr1	285455228	285455503	276	285455357	10.37	4.74082	6.55538	2.99803	Distal Intergenic	chr1	285451725	285454336	2612	5	+	Zm00001eb058020	Zm00001eb058020_T003	3632
moitf-3	CACGTC(T)T	ARACGTG	DREME-1	chr1	296191818	296191824	+	14.2069	3.77e-05	0.654	AGACGTG	-14	IP_peak_557	chr1	296191739	296191980	242	296191838	28.88	10.8373	24.5843	18.7714	Intron (Zm00001eb061190_T001/Zm00001eb061190, intron 10 of 21)	chr1	296181275	296207192	25918	22	+	Zm00001eb061190	Zm00001eb061190_T001	10563
moitf-3	CACGTC(T)T	ARACGTG	DREME-1	chr1	300930631	300930637	-	14.2069	3.77e-05	0.654	AGACGTG	124	IP_peak_568	chr1	300930406	300930638	233	300930507	14.81	3.9574	6.18239	2.69131	Intron (Zm00001eb062840_T001/Zm00001eb062840, intron 1 of 3)	chr1	300930315	300931262	948	4	+	Zm00001eb062840	Zm00001eb062840_T001	192
motif-4	ACACGTAA	MA0937.1	NAC055	chr1	6249456	6249463	-	14.288	1.53e-05	0.552	ACACGTAA	0	IP_peak_15	chr1	6249078	6249552	475	6249461	24.44	6.35918	14.5125	9.66451	Promoter (1-2kb)	chr1	6243871	6247902	4032	4	-	Zm00001eb002200	Zm00001eb002200_T001	-1559
motif-4	ACACGTAA	MA0937.1	NAC055	chr1	7980581	7980588	+	14.288	1.53e-05	0.552	ACACGTAA	7	IP_peak_19	chr1	7980493	7980708	216	7980574	25.92	5.54585	12.9801	8.30743	Promoter (<=1kb)	chr1	7981349	7983158	1810	1	+	Zm00001eb002850	Zm00001eb002850_T001	-775
motif-4	ACACGTAA	MA0937.1	NAC055	chr8	9216589	9216596	-	14.288	1.53e-05	0.552	ACACGTAA	63	IP_peak_2982	chr8	9216391	9216623	233	9216526	22.96	8.56464	17.3044	12.1865	Promoter (<=1kb)	chr8	9215033	9216480	1448	1	-	Zm00001eb334590	Zm00001eb334590_T001	-46
motif-4	ACACGTAA	MA0937.1	NAC055	chr6	12251285	12251292	-	14.288	1.53e-05	0.552	ACACGTAA	-39	IP_peak_2400	chr6	12251202	12251432	231	12251331	44.43	7.10833	25.4395	19.5539	5' UTR	chr6	12248212	12251370	3159	5	-	Zm00001eb261380	Zm00001eb261380_T001	39
motif-4	ACACGTAA	MA0937.1	NAC055	chr1	12483961	12483968	+	14.288	1.53e-05	0.552	ACACGTAA	25	IP_peak_37	chr1	12483822	12484074	253	12483936	17.03	5.64125	10.5565	6.19848	Distal Intergenic	chr1	12441876	12448043	6168	9	-	Zm00001eb004550	Zm00001eb004550_T001	-35893
motif-4	ACACGTAA	MA0937.1	NAC055	chr5	13747724	13747731	+	14.288	1.53e-05	0.552	ACACGTAA	23	IP_peak_2074	chr5	13747502	13747843	342	13747701	17.03	4.50791	8.44714	4.44986	Downstream (<1kb)	chr5	13747744	13752565	4822	8	-	Zm00001eb217140	Zm00001eb217140_T004	4864
motif-4	ACACGTAA	MA0937.1	NAC055	chr10	16457279	16457286	+	14.288	1.53e-05	0.552	ACACGTAA	81	IP_peak_614	chr10	16457072	16457315	244	16457198	14.81	3.95253	6.17368	2.6867	Intron (Zm00001eb409220_T001/Zm00001eb409220, intron 3 of 3)	chr10	16342693	16457991	115299	4	+	Zm00001eb409220	Zm00001eb409220_T001	114505
motif-4	ACACGTAA	MA0937.1	NAC055	chr10	16458996	16459003	+	14.288	1.53e-05	0.552	ACACGTAA	94	IP_peak_615	chr10	16458749	16459068	320	16458902	29.62	9.23355	22.4527	16.8482	Promoter (<=1kb)	chr10	16459272	16476197	16926	14	+	Zm00001eb409230	Zm00001eb409230_T001	-370
motif-4	ACACGTAA	MA0937.1	NAC055	chr1	32193316	32193323	+	14.288	1.53e-05	0.552	ACACGTAA	9	IP_peak_78	chr1	32193136	32193444	309	32193307	27.4	8.36225	19.8615	14.4901	Downstream (1-2kb)	chr1	32194614	32196435	1822	1	-	Zm00001eb010210	Zm00001eb010210_T001	3128
motif-4	ACACGTAA	MA0937.1	NAC055	chr10	37816902	37816909	-	14.288	1.53e-05	0.552	ACACGTAA	-114	IP_peak_640	chr10	37816865	37817078	214	37817023	9.63	5.31329	6.95302	3.257	Distal Intergenic	chr10	37863783	37865459	1677	2	+	Zm00001eb411630	Zm00001eb411630_T001	-46760
motif-4	ACACGTAA	MA0937.1	NAC055	chr4	39892110	39892117	+	14.288	1.53e-05	0.552	ACACGTAA	-46	IP_peak_1704	chr4	39891884	39892291	408	39892163	16.29	5.76371	10.2513	5.93275	Distal Intergenic	chr4	39905277	39907157	1881	2	+	Zm00001eb173750	Zm00001eb173750_T001	-13114
motif-4	ACACGTAA	MA0937.1	NAC055	chr4	40994266	40994273	+	14.288	1.53e-05	0.552	ACACGTAA	0	IP_peak_1707	chr4	40994136	40994353	218	40994271	21.47	5.61867	11.7967	7.27929	Promoter (1-2kb)	chr4	40995820	40997774	1955	1	+	Zm00001eb174070	Zm00001eb174070_T001	-1549
motif-4	ACACGTAA	MA0937.1	NAC055	chr8	45558888	45558895	+	14.288	1.53e-05	0.552	ACACGTAA	30	IP_peak_3039	chr8	45558763	45558984	222	45558858	17.77	3.12869	5.26629	2.05449	Distal Intergenic	chr8	45556074	45556775	702	1	+	Zm00001eb341170	Zm00001eb341170_T001	2784
motif-4	ACACGTAA	MA0937.1	NAC055	chr1	47200873	47200880	+	14.288	1.53e-05	0.552	ACACGTAA	-56	IP_peak_100	chr1	47200829	47201050	222	47200936	31.1	5.35021	15.1537	10.2463	3' UTR	chr1	47200923	47202677	1755	1	-	Zm00001eb014080	Zm00001eb014080_T001	1741
motif-4	ACACGTAA	MA0937.1	NAC055	chr4	50257228	50257235	+	14.288	1.53e-05	0.552	ACACGTAA	-3	IP_peak_1721	chr4	50257124	50257552	429	50257238	11.85	6.83935	9.70642	5.50844	Distal Intergenic	chr4	50316757	50318939	2183	3	-	Zm00001eb175580	Zm00001eb175580_T001	61701
motif-4	ACACGTAA	MA0937.1	NAC055	chr4	50257315	50257322	+	14.288	1.53e-05	0.552	ACACGTAA	77	IP_peak_1721	chr4	50257124	50257552	429	50257238	11.85	6.83935	9.70642	5.50844	Distal Intergenic	chr4	50316757	50318939	2183	3	-	Zm00001eb175580	Zm00001eb175580_T001	61701
motif-4	ACACGTAA	MA0937.1	NAC055	chr7	53122540	53122547	-	14.288	1.53e-05	0.552	ACACGTAA	-2	IP_peak_2759	chr7	53122454	53122656	203	53122549	30.36	4.75825	13.0885	8.40283	Intron (Zm00001eb307420_T001/Zm00001eb307420, intron 2 of 9)	chr7	53113783	53124431	10649	10	-	Zm00001eb307420	Zm00001eb307420_T001	1882
motif-4	ACACGTAA	MA0937.1	NAC055	chr10	54543669	54543676	+	14.288	1.53e-05	0.552	ACACGTAA	-46	IP_peak_661	chr10	54543619	54543823	205	54543722	17.03	6.01055	11.2084	6.7729	Distal Intergenic	chr10	54420611	54421055	445	1	-	Zm00001eb412810	Zm00001eb412810_T001	-122667
motif-4	ACACGTAA	MA0937.1	NAC055	chr1	63614142	63614149	+	14.288	1.53e-05	0.552	ACACGTAA	-35	IP_peak_131	chr1	63614036	63614254	219	63614184	23.7	6.50686	14.2408	9.41996	Distal Intergenic	chr1	63647617	63650876	3260	7	+	Zm00001eb017860	Zm00001eb017860_T001	-33433
motif-4	ACACGTAA	MA0937.1	NAC055	chr1	64565512	64565519	+	14.288	1.53e-05	0.552	ACACGTAA	-129	IP_peak_132	chr1	64565421	64565724	304	64565648	19.99	4.56971	8.75452	4.71776	Downstream (2-3kb)	chr1	64567706	64576354	8649	4	+	Zm00001eb018090	Zm00001eb018090_T002	-2058
motif-4	ACACGTAA	MA0937.1	NAC055	chr1	66296017	66296024	+	14.288	1.53e-05	0.552	ACACGTAA	-219	IP_peak_136	chr1	66295983	66296292	310	66296243	11.11	3.83582	5.53437	2.24841	Distal Intergenic	chr1	66301522	66306695	5174	7	-	Zm00001eb018610	Zm00001eb018610_T004	10452
motif-4	ACACGTAA	MA0937.1	NAC055	chr1	79044184	79044191	+	14.288	1.53e-05	0.552	ACACGTAA	69	IP_peak_169	chr1	79043976	79044276	301	79044115	15.55	6.9027	11.5639	7.07504	Promoter (<=1kb)	chr1	79042403	79043851	1449	1	-	Zm00001eb020940	Zm00001eb020940_T001	-264
motif-4	ACACGTAA	MA0937.1	NAC055	chr10	81246284	81246291	+	14.288	1.53e-05	0.552	ACACGTAA	16	IP_peak_692	chr10	81246219	81246443	225	81246268	18.51	4.65168	8.81339	4.77157	Distal Intergenic	chr10	81342176	81348355	6180	4	+	Zm00001eb416090	Zm00001eb416090_T001	-95908
motif-4	ACACGTAA	MA0937.1	NAC055	chr6	81604460	81604467	+	14.288	1.53e-05	0.552	ACACGTAA	0	IP_peak_2474	chr6	81604351	81604552	202	81604462	17.77	4.65231	8.37071	4.42604	3' UTR	chr6	81599542	81600939	1398	1	-	Zm00001eb270530	Zm00001eb270530_T001	-3523
motif-4	ACACGTAA	MA0937.1	NAC055	chr2	85308626	85308633	-	14.288	1.53e-05	0.552	ACACGTAA	43	IP_peak_986	chr2	85308481	85308796	316	85308583	19.99	4.20425	8.00295	4.10599	Distal Intergenic	chr2	85416079	85416646	568	2	+	Zm00001eb086590	Zm00001eb086590_T001	-107496
motif-4	ACACGTAA	MA0937.1	NAC055	chr7	87302611	87302618	+	14.288	1.53e-05	0.552	ACACGTAA	-70	IP_peak_2799	chr7	87302484	87302761	278	87302688	17.03	3.60633	6.60524	3.02597	Promoter (<=1kb)	chr7	87303674	87306518	2845	1	+	Zm00001eb309340	Zm00001eb309340_T001	-986
motif-4	ACACGTAA	MA0937.1	NAC055	chr4	91162358	91162365	-	14.288	1.53e-05	0.552	ACACGTAA	29	IP_peak_1787	chr4	91162291	91162710	420	91162329	17.77	4.35089	7.79585	3.95704	Promoter (1-2kb)	chr4	91156641	91160957	4317	10	-	Zm00001eb180150	Zm00001eb180150_T004	-1372
motif-4	ACACGTAA	MA0937.1	NAC055	chr1	92298829	92298836	+	14.288	1.53e-05	0.552	ACACGTAA	-100	IP_peak_186	chr1	92298802	92299041	240	92298936	25.18	3.27215	7.5446	3.74725	Distal Intergenic	chr1	92293199	92297021	3823	5	+	Zm00001eb023350	Zm00001eb023350_T006	5737
motif-4	ACACGTAA	MA0937.1	NAC055	chr4	97077072	97077079	-	14.288	1.53e-05	0.552	ACACGTAA	102	IP_peak_1791	chr4	97076853	97077121	269	97076970	18.51	4.65168	8.81339	4.77157	Distal Intergenic	chr4	97169768	97170101	334	1	+	Zm00001eb180550	Zm00001eb180550_T001	-92798
motif-4	ACACGTAA	MA0937.1	NAC055	chr9	102823777	102823784	+	14.288	1.53e-05	0.552	ACACGTAA	21	IP_peak_3410	chr9	102823636	102823873	238	102823756	29.62	4.37432	11.5922	7.10099	Distal Intergenic	chr9	102851992	102855311	3320	5	-	Zm00001eb387570	Zm00001eb387570_T003	31555
motif-4	ACACGTAA	MA0937.1	NAC055	chr10	109396804	109396811	+	14.288	1.53e-05	0.552	ACACGTAA	32	IP_peak_735	chr10	109396649	109396895	247	109396772	31.84	3.64909	9.87633	5.65661	Intron (Zm00001eb420700_T001/Zm00001eb420700, intron 3 of 5)	chr10	109394966	109400467	5502	6	-	Zm00001eb420700	Zm00001eb420700_T001	3695
motif-4	ACACGTAA	MA0937.1	NAC055	chr8	111661544	111661551	+	14.288	1.53e-05	0.552	ACACGTAA	-78	IP_peak_3128	chr8	111661505	111661806	302	111661629	20.73	5.43354	10.9285	6.53421	Distal Intergenic	chr8	111717309	111719645	2337	1	+	Zm00001eb350090	Zm00001eb350090_T001	-55680
motif-4	ACACGTAA	MA0937.1	NAC055	chr8	111661686	111661693	-	14.288	1.53e-05	0.552	ACACGTAA	57	IP_peak_3128	chr8	111661505	111661806	302	111661629	20.73	5.43354	10.9285	6.53421	Distal Intergenic	chr8	111717309	111719645	2337	1	+	Zm00001eb350090	Zm00001eb350090_T001	-55680
motif-4	ACACGTAA	MA0937.1	NAC055	chr2	112128097	112128104	+	14.288	1.53e-05	0.552	ACACGTAA	20	IP_peak_1025	chr2	112127964	112128276	313	112128077	18.51	6.30141	11.8392	7.31139	Distal Intergenic	chr2	112101822	112103356	1535	1	-	Zm00001eb088770	Zm00001eb088770_T001	-24721
motif-4	ACACGTAA	MA0937.1	NAC055	chr7	112805578	112805585	-	14.288	1.53e-05	0.552	ACACGTAA	29	IP_peak_2831	chr7	112805460	112805675	216	112805549	14.81	5.27004	8.41215	4.43599	Distal Intergenic	chr7	112817087	112817656	570	1	+	Zm00001eb312050	Zm00001eb312050_T001	-11538
motif-4	ACACGTAA	MA0937.1	NAC055	chr9	118029514	118029521	-	14.288	1.53e-05	0.552	ACACGTAA	11	IP_peak_3436	chr9	118029382	118029624	243	118029503	19.25	3.90001	7.66088	3.84329	Distal Intergenic	chr9	118032022	118034390	2369	4	+	Zm00001eb390460	Zm00001eb390460_T001	-2519
motif-4	ACACGTAA	MA0937.1	NAC055	chr9	127785433	127785440	-	14.288	1.53e-05	0.552	ACACGTAA	11	IP_peak_3453	chr9	127785095	127785605	511	127785422	28.88	3.31997	8.09835	4.18722	Distal Intergenic	chr9	127788040	127789237	1198	3	+	Zm00001eb392870	Zm00001eb392870_T001	-2618
motif-4	ACACGTAA	MA0937.1	NAC055	chr7	129312969	129312976	+	14.288	1.53e-05	0.552	ACACGTAA	5	IP_peak_2851	chr7	129312896	129313286	391	129312964	13.33	5.97618	9.46941	5.2907	Distal Intergenic	chr7	129259680	129260445	766	2	-	Zm00001eb314570	Zm00001eb314570_T002	-52519
motif-4	ACACGTAA	MA0937.1	NAC055	chr2	141308237	141308244	+	14.288	1.53e-05	0.552	ACACGTAA	-35	IP_peak_1060	chr2	141308200	141308427	228	141308279	23.7	4.11603	9.09299	4.9768	Distal Intergenic	chr2	141418160	141418829	670	3	-	Zm00001eb091810	Zm00001eb091810_T001	110550
motif-4	ACACGTAA	MA0937.1	NAC055	chr9	148776629	148776636	+	14.288	1.53e-05	0.552	ACACGTAA	-30	IP_peak_3494	chr9	148776531	148776794	264	148776666	17.77	4.69304	8.44714	4.44986	Distal Intergenic	chr9	148769414	148772513	3100	4	-	Zm00001eb398620	Zm00001eb398620_T001	-4153
motif-4	ACACGTAA	MA0937.1	NAC055	chr9	157527625	157527632	+	14.288	1.53e-05	0.552	ACACGTAA	-83	IP_peak_3518	chr9	157527617	157527842	226	157527715	12.59	4.52953	6.6833	3.08343	Distal Intergenic	chr9	157525594	157526442	849	1	+	Zm00001eb402140	Zm00001eb402140_T001	2121
motif-4	ACACGTAA	MA0937.1	NAC055	chr2	157589882	157589889	-	14.288	1.53e-05	0.552	ACACGTAA	-87	IP_peak_1081	chr2	157589882	157590088	207	157589976	24.44	5.08734	11.8043	7.28052	Distal Intergenic	chr2	157594081	157597430	3350	6	-	Zm00001eb094200	Zm00001eb094200_T002	7454
motif-4	ACACGTAA	MA0937.1	NAC055	chr5	166710757	166710764	-	14.288	1.53e-05	0.552	ACACGTAA	70	IP_peak_2281	chr5	166710687	166710920	234	166710687	9.63	3.54219	4.33257	1.38704	Distal Intergenic	chr5	166680382	166684770	4389	3	-	Zm00001eb241670	Zm00001eb241670_T001	-25917
motif-4	ACACGTAA	MA0937.1	NAC055	chr6	166710764	166710771	-	14.288	1.53e-05	0.552	ACACGTAA	-77	IP_peak_2643	chr6	166710709	166711295	587	166710848	12.59	3.77909	5.44856	2.19576	Promoter (1-2kb)	chr6	166705042	166709679	4638	7	-	Zm00001eb291210	Zm00001eb291210_T001	-1169
motif-4	ACACGTAA	MA0937.1	NAC055	chr1	174864622	174864629	-	14.288	1.53e-05	0.552	ACACGTAA	0	IP_peak_319	chr1	174864520	174864789	270	174864628	38.51	7.32578	23.1001	17.4245	Distal Intergenic	chr1	174867434	174891103	23670	23	+	Zm00001eb031250	Zm00001eb031250_T003	-2806
motif-4	ACACGTAA	MA0937.1	NAC055	chr6	176746769	176746776	+	14.288	1.53e-05	0.552	ACACGTAA	0	IP_peak_2669	chr6	176746620	176746885	266	176746771	42.95	5.49367	19.4071	14.0838	Promoter (1-2kb)	chr6	176748737	176757387	8651	9	+	Zm00001eb296300	Zm00001eb296300_T004	-1966
motif-4	ACACGTAA	MA0937.1	NAC055	chr5	177392794	177392801	+	14.288	1.53e-05	0.552	ACACGTAA	-39	IP_peak_2300	chr5	177392610	177392888	279	177392840	14.07	3.7674	6.17368	2.6867	Distal Intergenic	chr5	177400515	177401597	1083	1	+	Zm00001eb243960	Zm00001eb243960_T001	-7675
motif-4	ACACGTAA	MA0937.1	NAC055	chr4	180817082	180817089	-	14.288	1.53e-05	0.552	ACACGTAA	117	IP_peak_1898	chr4	180816827	180817123	297	180816965	15.55	3.31013	5.31046	2.08239	Promoter (<=1kb)	chr4	180805029	180816362	11334	26	-	Zm00001eb192910	Zm00001eb192910_T004	-603
motif-4	ACACGTAA	MA0937.1	NAC055	chr1	186483663	186483670	+	14.288	1.53e-05	0.552	ACACGTAA	0	IP_peak_343	chr1	186483474	186483764	291	186483664	14.81	7.19285	11.4261	6.95246	Promoter (<=1kb)	chr1	186483815	186498109	14295	4	+	Zm00001eb033590	Zm00001eb033590_T001	-151
motif-4	ACACGTAA	MA0937.1	NAC055	chr2	191313129	191313136	+	14.288	1.53e-05	0.552	ACACGTAA	11	IP_peak_1133	chr2	191313015	191313226	212	191313118	18.51	5.81404	10.9825	6.58248	Intron (Zm00001eb100770_T001/Zm00001eb100770, intron 1 of 1)	chr2	191312216	191316228	4013	2	+	Zm00001eb100770	Zm00001eb100770_T001	902
motif-4	ACACGTAA	MA0937.1	NAC055	chr1	194418707	194418714	+	14.288	1.53e-05	0.552	ACACGTAA	6	IP_peak_349	chr1	194418579	194418782	204	194418701	17.77	4.97217	8.96376	4.90915	Distal Intergenic	chr1	194422296	194423435	1140	1	+	Zm00001eb035570	Zm00001eb035570_T001	-3595
motif-4	ACACGTAA	MA0937.1	NAC055	chr4	208906498	208906505	+	14.288	1.53e-05	0.552	ACACGTAA	22	IP_peak_1951	chr4	208906385	208906584	200	208906476	14.81	8.24092	13.0437	8.36073	Downstream (1-2kb)	chr4	208909002	208911645	2644	3	-	Zm00001eb200650	Zm00001eb200650_T003	5169
motif-4	ACACGTAA	MA0937.1	NAC055	chr2	215234178	215234185	-	14.288	1.53e-05	0.552	ACACGTAA	-12	IP_peak_1180	chr2	215234090	215234481	392	215234197	14.81	5.27004	8.41215	4.43599	Distal Intergenic	chr2	215231254	215234153	2900	1	+	Zm00001eb108090	Zm00001eb108090_T001	2943
motif-4	ACACGTAA	MA0937.1	NAC055	chr5	216604269	216604276	+	14.288	1.53e-05	0.552	ACACGTAA	0	IP_peak_2367	chr5	216604178	216604386	209	216604272	20.73	5.72644	11.4884	7.00297	Promoter (<=1kb)	chr5	216600840	216604080	3241	5	-	Zm00001eb255240	Zm00001eb255240_T001	-192
motif-4	ACACGTAA	MA0937.1	NAC055	chr5	218983341	218983348	-	14.288	1.53e-05	0.552	ACACGTAA	30	IP_peak_2372	chr5	218983201	218983483	283	218983311	14.07	4.43738	7.39493	3.62875	Promoter (1-2kb)	chr5	218984388	218985331	944	1	+	Zm00001eb256180	Zm00001eb256180_T001	-1077
motif-4	ACACGTAA	MA0937.1	NAC055	chr1	231893253	231893260	-	14.288	1.53e-05	0.552	ACACGTAA	-102	IP_peak_424	chr1	231893244	231893459	216	231893362	14.81	6.08696	9.71375	5.51105	Downstream (1-2kb)	chr1	231894884	231895894	1011	1	-	Zm00001eb044290	Zm00001eb044290_T001	2532
motif-4	ACACGTAA	MA0937.1	NAC055	chr1	242456110	242456117	+	14.288	1.53e-05	0.552	ACACGTAA	-17	IP_peak_442	chr1	242456010	242456264	255	242456134	28.88	4.97996	12.7692	8.10815	Promoter (<=1kb)	chr1	242456494	242460544	4051	4	+	Zm00001eb047150	Zm00001eb047150_T002	-360
motif-4	ACACGTAA	MA0937.1	NAC055	chr1	246306311	246306318	+	14.288	1.53e-05	0.552	ACACGTAA	0	IP_peak_454	chr1	246306162	246306394	233	246306316	27.4	3.15541	7.53378	3.74149	Promoter (<=1kb)	chr1	246306805	246327972	21168	6	+	Zm00001eb047920	Zm00001eb047920_T005	-489
motif-4	ACACGTAA	MA0937.1	NAC055	chr1	246418406	246418413	+	14.288	1.53e-05	0.552	ACACGTAA	21	IP_peak_455	chr1	246418220	246418459	240	246418385	25.92	3.36471	7.5446	3.74725	Promoter (<=1kb)	chr1	246418756	246419832	1077	1	+	Zm00001eb047940	Zm00001eb047940_T001	-371
motif-4	ACACGTAA	MA0937.1	NAC055	chr1	290634113	290634120	-	14.288	1.53e-05	0.552	ACACGTAA	1	IP_peak_548	chr1	290633988	290634240	253	290634112	36.28	7.45696	22.5515	16.9316	Distal Intergenic	chr1	290643540	290645050	1511	4	+	Zm00001eb059520	Zm00001eb059520_T001	-9428
motif-4	ACACGTAA	MA0937.1	NAC055	chr10	2231505	2231512	-	12.248	3.05e-05	0.653	ATACGTAA	-41	IP_peak_585	chr10	2231499	2231967	469	2231553	15.55	3.31013	5.31046	2.08239	Distal Intergenic	chr10	2223317	2225630	2314	3	-	Zm00001eb405590	Zm00001eb405590_T001	-5923
motif-4	ACACGTAA	MA0937.1	NAC055	chr5	2680488	2680495	-	12.248	3.05e-05	0.653	ATACGTAA	12	IP_peak_2044	chr5	2680344	2680637	294	2680476	21.47	6.25037	13.0126	8.33665	Promoter (<=1kb)	chr5	2677695	2679728	2034	3	-	Zm00001eb211740	Zm00001eb211740_T001	-748
motif-4	ACACGTAA	MA0937.1	NAC055	chr2	6211489	6211496	-	12.248	3.05e-05	0.653	ATACGTAA	-19	IP_peak_849	chr2	6211456	6211780	325	6211515	14.81	4.62821	7.34891	3.59164	Promoter (<=1kb)	chr2	6209960	6211040	1081	1	-	Zm00001eb068680	Zm00001eb068680_T001	-475
motif-4	ACACGTAA	MA0937.1	NAC055	chr9	7005409	7005416	-	12.248	3.05e-05	0.653	ATACGTAA	-67	IP_peak_3279	chr9	7005394	7005681	288	7005483	28.14	5.40338	14.1465	9.33819	Distal Intergenic	chr9	7014308	7017746	3439	10	-	Zm00001eb372650	Zm00001eb372650_T001	12263
motif-4	ACACGTAA	MA0937.1	NAC055	chr1	10121461	10121468	-	12.248	3.05e-05	0.653	ATACGTAA	-84	IP_peak_28	chr1	10121440	10121711	272	10121552	14.07	5.02321	8.41215	4.43599	Distal Intergenic	chr1	10094872	10097736	2865	3	+	Zm00001eb003740	Zm00001eb003740_T001	26680
motif-4	ACACGTAA	MA0937.1	NAC055	chr3	23595275	23595282	+	12.248	3.05e-05	0.653	ATACGTAA	-203	IP_peak_1286	chr3	23595267	23595567	301	23595485	11.85	4.2827	5.86499	2.48598	Distal Intergenic	chr3	23587659	23589113	1455	4	+	Zm00001eb125490	Zm00001eb125490_T001	7826
motif-4	ACACGTAA	MA0937.1	NAC055	chr1	30555703	30555710	+	12.248	3.05e-05	0.653	ATACGTAA	63	IP_peak_73	chr1	30555608	30555834	227	30555640	15.55	3.31013	5.31046	2.08239	Distal Intergenic	chr1	30516125	30522343	6219	8	-	Zm00001eb009730	Zm00001eb009730_T003	-33297
motif-4	ACACGTAA	MA0937.1	NAC055	chr10	49204602	49204609	+	12.248	3.05e-05	0.653	ATACGTAA	0	IP_peak_655	chr10	49204444	49204694	251	49204603	37.77	5.53797	17.6823	12.5195	Distal Intergenic	chr10	49165954	49168178	2225	6	+	Zm00001eb412420	Zm00001eb412420_T005	38649
motif-4	ACACGTAA	MA0937.1	NAC055	chr7	50326496	50326503	+	12.248	3.05e-05	0.653	ATACGTAA	-84	IP_peak_2754	chr7	50326352	50326884	533	50326587	11.85	5.74097	8.06235	4.15406	Distal Intergenic	chr7	50281224	50281921	698	1	-	Zm00001eb307180	Zm00001eb307180_T001	-44666
motif-4	ACACGTAA	MA0937.1	NAC055	chr2	51633065	51633072	+	12.248	3.05e-05	0.653	ATACGTAA	120	IP_peak_935	chr2	51632880	51633095	216	51632945	14.07	5.02321	8.41215	4.43599	Distal Intergenic	chr2	51644165	51645656	1492	1	+	Zm00001eb082590	Zm00001eb082590_T001	-11220
motif-4	ACACGTAA	MA0937.1	NAC055	chr5	55920348	55920355	-	12.248	3.05e-05	0.653	ATACGTAA	-35	IP_peak_2146	chr5	55920302	55920536	235	55920390	25.92	5.8592	13.6595	8.90934	Distal Intergenic	chr5	55916170	55918141	1972	2	-	Zm00001eb226490	Zm00001eb226490_T001	-2249
motif-4	ACACGTAA	MA0937.1	NAC055	chr9	57905877	57905884	-	12.248	3.05e-05	0.653	ATACGTAA	57	IP_peak_3358	chr9	57905658	57905987	330	57905820	21.47	3.74578	7.73977	3.90944	Promoter (1-2kb)	chr9	57907732	57908656	925	3	+	Zm00001eb382640	Zm00001eb382640_T001	-1912
motif-4	ACACGTAA	MA0937.1	NAC055	chr5	58505389	58505396	+	12.248	3.05e-05	0.653	ATACGTAA	36	IP_peak_2149	chr5	58505217	58505468	252	58505353	11.85	6.42405	9.08008	4.9742	Distal Intergenic	chr5	58511360	58512086	727	1	+	Zm00001eb226890	Zm00001eb226890_T001	-6007
motif-4	ACACGTAA	MA0937.1	NAC055	chr2	63937534	63937541	+	12.248	3.05e-05	0.653	ATACGTAA	111	IP_peak_955	chr2	63937397	63937642	246	63937423	14.81	3.76902	5.84217	2.48598	Distal Intergenic	chr2	63927374	63932516	5143	9	-	Zm00001eb084630	Zm00001eb084630_T001	-4907
motif-4	ACACGTAA	MA0937.1	NAC055	chr10	64008785	64008792	-	12.248	3.05e-05	0.653	ATACGTAA	-94	IP_peak_673	chr10	64008762	64009007	246	64008886	19.25	5.06329	10.0802	5.83263	Distal Intergenic	chr10	64158714	64167008	8295	25	+	Zm00001eb413670	Zm00001eb413670_T001	-149828
motif-4	ACACGTAA	MA0937.1	NAC055	chr8	75563197	75563204	+	12.248	3.05e-05	0.653	ATACGTAA	-159	IP_peak_3071	chr8	75563143	75563460	318	75563363	14.81	3.16202	4.70046	1.65653	Distal Intergenic	chr8	75559015	75561489	2475	3	+	Zm00001eb344610	Zm00001eb344610_T001	4348
motif-4	ACACGTAA	MA0937.1	NAC055	chr7	87609992	87609999	-	12.248	3.05e-05	0.653	ATACGTAA	-100	IP_peak_2800	chr7	87609923	87610176	254	87610099	22.22	4.94579	10.8925	6.50672	Promoter (1-2kb)	chr7	87611233	87615688	4456	8	+	Zm00001eb309370	Zm00001eb309370_T001	-1134
motif-4	ACACGTAA	MA0937.1	NAC055	chr7	90239383	90239390	+	12.248	3.05e-05	0.653	ATACGTAA	22	IP_peak_2804	chr7	90239305	90239784	480	90239361	13.33	4.77637	7.53305	3.74136	Distal Intergenic	chr7	90311008	90325606	14599	11	-	Zm00001eb309620	Zm00001eb309620_T004	86245
motif-4	ACACGTAA	MA0937.1	NAC055	chr1	98082550	98082557	+	12.248	3.05e-05	0.653	ATACGTAA	6	IP_peak_195	chr1	98082392	98082670	279	98082544	33.32	11.4409	29.0782	22.8253	Intron (Zm00001eb024180_T001/Zm00001eb024180, intron 3 of 4)	chr1	98081481	98083510	2030	5	-	Zm00001eb024180	Zm00001eb024180_T001	966
motif-4	ACACGTAA	MA0937.1	NAC055	chr10	103713121	103713128	-	12.248	3.05e-05	0.653	ATACGTAA	0	IP_peak_723	chr10	103713005	103713240	236	103713125	27.4	7.48239	18.1538	12.9477	Promoter (<=1kb)	chr10	103713549	103715942	2394	2	+	Zm00001eb419890	Zm00001eb419890_T001	-424
motif-4	ACACGTAA	MA0937.1	NAC055	chr10	108336464	108336471	+	12.248	3.05e-05	0.653	ATACGTAA	-1	IP_peak_734	chr10	108336326	108336789	464	108336472	12.59	5.15245	7.66813	3.84648	Downstream (<1kb)	chr10	108324203	108326520	2318	1	-	Zm00001eb420510	Zm00001eb420510_T001	-9952
motif-4	ACACGTAA	MA0937.1	NAC055	chr2	108901667	108901674	-	12.248	3.05e-05	0.653	ATACGTAA	0	IP_peak_1020	chr2	108901579	108901778	200	108901669	31.84	6.08995	16.6985	11.6277	Intron (Zm00001eb088370_T001/Zm00001eb088370, intron 2 of 18)	chr2	108877593	108903565	25973	19	-	Zm00001eb088370	Zm00001eb088370_T001	1896
motif-4	ACACGTAA	MA0937.1	NAC055	chr5	110116764	110116771	-	12.248	3.05e-05	0.653	ATACGTAA	-26	IP_peak_2198	chr5	110116644	110116857	214	110116797	17.03	3.47222	6.31508	2.79763	Intron (Zm00001eb235320_T001/Zm00001eb235320, intron 10 of 12)	chr5	110102282	110119169	16888	13	+	Zm00001eb235320	Zm00001eb235320_T001	14515
motif-4	ACACGTAA	MA0937.1	NAC055	chr6	121480229	121480236	-	12.248	3.05e-05	0.653	ATACGTAA	66	IP_peak_2544	chr6	121480078	121480291	214	121480163	16.29	2.88186	4.70182	1.65653	Distal Intergenic	chr6	121473513	121478815	5303	4	+	Zm00001eb279060	Zm00001eb279060_T001	6650
motif-4	ACACGTAA	MA0937.1	NAC055	chr7	129804399	129804406	+	12.248	3.05e-05	0.653	ATACGTAA	-45	IP_peak_2852	chr7	129804308	129804650	343	129804451	16.29	3.66812	6.37798	2.8522	Intron (Zm00001eb314620_T001/Zm00001eb314620, intron 2 of 8)	chr7	129803588	129808728	5141	9	+	Zm00001eb314620	Zm00001eb314620_T001	863
motif-4	ACACGTAA	MA0937.1	NAC055	chr7	129804528	129804535	-	12.248	3.05e-05	0.653	ATACGTAA	77	IP_peak_2852	chr7	129804308	129804650	343	129804451	16.29	3.66812	6.37798	2.8522	Intron (Zm00001eb314620_T001/Zm00001eb314620, intron 2 of 8)	chr7	129803588	129808728	5141	9	+	Zm00001eb314620	Zm00001eb314620_T001	863
motif-4	ACACGTAA	MA0937.1	NAC055	chr5	131217247	131217254	+	12.248	3.05e-05	0.653	ATACGTAA	7	IP_peak_2225	chr5	131217159	131217386	228	131217240	19.25	5.06329	10.0802	5.83263	Promoter (<=1kb)	chr5	131214900	131217000	2101	9	-	Zm00001eb236870	Zm00001eb236870_T001	-240
motif-4	ACACGTAA	MA0937.1	NAC055	chr2	132119428	132119435	+	12.248	3.05e-05	0.653	ATACGTAA	0	IP_peak_1046	chr2	132119335	132119542	208	132119430	18.51	3.90253	7.28745	3.53792	Exon (Zm00001eb090920_T001/Zm00001eb090920, exon 13 of 14)	chr2	132118887	132153559	34673	14	-	Zm00001eb090920	Zm00001eb090920_T001	34129
motif-4	ACACGTAA	MA0937.1	NAC055	chr9	142934729	142934736	+	12.248	3.05e-05	0.653	ATACGTAA	-16	IP_peak_3479	chr9	142934571	142934883	313	142934752	62.94	4.91869	24.4305	18.647	Distal Intergenic	chr9	142917197	142918380	1184	1	+	Zm00001eb396640	Zm00001eb396640_T001	17555
motif-4	ACACGTAA	MA0937.1	NAC055	chr6	145260597	145260604	-	12.248	3.05e-05	0.653	ATACGTAA	-42	IP_peak_2595	chr6	145260573	145260894	322	145260646	15.55	3.87184	6.40857	2.87819	Intron (Zm00001eb284630_T001/Zm00001eb284630, intron 6 of 10)	chr6	145247453	145262338	14886	11	+	Zm00001eb284630	Zm00001eb284630_T001	13193
motif-4	ACACGTAA	MA0937.1	NAC055	chr5	145449423	145449430	+	12.248	3.05e-05	0.653	ATACGTAA	0	IP_peak_2248	chr5	145449324	145449590	267	145449427	17.77	3.75443	6.60524	3.02597	Distal Intergenic	chr5	145441961	145443616	1656	5	-	Zm00001eb238370	Zm00001eb238370_T001	-5811
motif-4	ACACGTAA	MA0937.1	NAC055	chr6	154669674	154669681	+	12.248	3.05e-05	0.653	ATACGTAA	-8	IP_peak_2612	chr6	154669599	154669854	256	154669689	16.29	3.45823	5.94584	2.50782	Intron (Zm00001eb287160_T001/Zm00001eb287160, intron 18 of 23)	chr6	154626731	154678996	52266	24	+	Zm00001eb287160	Zm00001eb287160_T001	42958
motif-4	ACACGTAA	MA0937.1	NAC055	chr5	164191862	164191869	-	12.248	3.05e-05	0.653	ATACGTAA	127	IP_peak_2277	chr5	164191677	164191896	220	164191735	17.77	3.48098	6.03244	2.57638	Promoter (1-2kb)	chr5	164175272	164189886	14615	14	-	Zm00001eb241130	Zm00001eb241130_T005	-1849
motif-4	ACACGTAA	MA0937.1	NAC055	chr5	168453266	168453273	-	12.248	3.05e-05	0.653	ATACGTAA	-105	IP_peak_2287	chr5	168453264	168453491	228	168453378	17.03	4.50791	8.44714	4.44986	Distal Intergenic	chr5	168447311	168448389	1079	4	-	Zm00001eb241980	Zm00001eb241980_T001	-4989
motif-4	ACACGTAA	MA0937.1	NAC055	chr3	188553958	188553965	-	12.248	3.05e-05	0.653	ATACGTAA	0	IP_peak_1522	chr3	188553834	188554061	228	188553960	28.14	4.85654	12.7692	8.10815	Promoter (<=1kb)	chr3	188554018	188555505	1488	1	+	Zm00001eb149120	Zm00001eb149120_T001	-58
motif-4	ACACGTAA	MA0937.1	NAC055	chr2	206289803	206289810	+	12.248	3.05e-05	0.653	ATACGTAA	4	IP_peak_1161	chr2	206289698	206289932	235	206289799	30.36	5.23395	14.3637	9.52793	Intron (Zm00001eb105070_T001/Zm00001eb105070, intron 15 of 24)	chr2	206251501	206303070	51570	25	+	Zm00001eb105070	Zm00001eb105070_T001	38298
motif-4	ACACGTAA	MA0937.1	NAC055	chr3	206720227	206720234	+	12.248	3.05e-05	0.653	ATACGTAA	199	IP_peak_1557	chr3	206719972	206720240	269	206720028	16.29	5.09152	9.07868	4.9742	Promoter (<=1kb)	chr3	206718903	206719786	884	1	-	Zm00001eb154450	Zm00001eb154450_T001	-242
motif-4	ACACGTAA	MA0937.1	NAC055	chr1	217359992	217359999	+	12.248	3.05e-05	0.653	ATACGTAA	54	IP_peak_389	chr1	217359848	217360089	242	217359938	12.59	6.18217	9.25589	5.11636	Distal Intergenic	chr1	217367849	217369516	1668	1	+	Zm00001eb041290	Zm00001eb041290_T001	-7911
motif-4	ACACGTAA	MA0937.1	NAC055	chr1	227591013	227591020	-	12.248	3.05e-05	0.653	ATACGTAA	66	IP_peak_412	chr1	227590845	227591099	255	227590947	14.07	6.39147	10.6755	6.30555	Intron (Zm00001eb043120_T001/Zm00001eb043120, intron 1 of 1)	chr1	227586588	227609680	23093	2	-	Zm00001eb043120	Zm00001eb043120_T001	18733
motif-4	ACACGTAA	MA0937.1	NAC055	chr2	229345016	229345023	-	12.248	3.05e-05	0.653	ATACGTAA	-216	IP_peak_1216	chr2	229344968	229345336	369	229345239	10.37	3.78903	5.08049	1.90465	Distal Intergenic	chr2	229342249	229343504	1256	1	+	Zm00001eb113100	Zm00001eb113100_T001	2990
motif-4	ACACGTAA	MA0937.1	NAC055	chr2	234395993	234396000	+	12.248	3.05e-05	0.653	ATACGTAA	-3	IP_peak_1227	chr2	234395938	234396267	330	234396003	25.18	4.22795	10.1708	5.91349	Distal Intergenic	chr2	234390719	234391383	665	1	+	Zm00001eb114730	Zm00001eb114730_T001	5284
motif-4	ACACGTAA	MA0937.1	NAC055	chr8	23163974	23163981	+	11.832	4.58e-05	0.758	ACACGGAA	-148	IP_peak_3005	chr8	23163970	23164198	229	23164129	16.29	6.27146	11.1082	6.69722	Distal Intergenic	chr8	23111675	23112910	1236	1	-	Zm00001eb337950	Zm00001eb337950_T001	-51219
motif-4	ACACGTAA	MA0937.1	NAC055	chr2	25445913	25445920	+	11.832	4.58e-05	0.758	ACACGGAA	7	IP_peak_889	chr2	25445807	25446029	223	25445906	17.03	3.00527	5.26629	2.05449	Distal Intergenic	chr2	25465437	25471739	6303	9	-	Zm00001eb075990	Zm00001eb075990_T003	25833
motif-4	ACACGTAA	MA0937.1	NAC055	chr8	40835439	40835446	-	11.832	4.58e-05	0.758	ACACGGAA	-92	IP_peak_3033	chr8	40835412	40835636	225	40835538	30.36	3.92009	10.6508	6.28428	Distal Intergenic	chr8	40803362	40819274	15913	2	+	Zm00001eb340660	Zm00001eb340660_T001	32176
motif-4	ACACGTAA	MA0937.1	NAC055	chr3	51791388	51791395	-	11.832	4.58e-05	0.758	ACACGGAA	54	IP_peak_1332	chr3	51791236	51791463	228	51791334	13.33	4.4829	7.04236	3.32684	Downstream (<1kb)	chr3	51791625	51792381	757	1	-	Zm00001eb129900	Zm00001eb129900_T001	1047
motif-4	ACACGTAA	MA0937.1	NAC055	chr1	71871313	71871320	-	11.832	4.58e-05	0.758	ACACGGAA	0	IP_peak_150	chr1	71871216	71871430	215	71871313	27.4	5.68721	14.3168	9.48535	Distal Intergenic	chr1	71866520	71869573	3054	4	+	Zm00001eb019730	Zm00001eb019730_T001	4793
motif-4	ACACGTAA	MA0937.1	NAC055	chr4	75579914	75579921	-	11.832	4.58e-05	0.758	ACACGGAA	5	IP_peak_1767	chr4	75579718	75580163	446	75579909	17.03	4.75091	8.91587	4.86282	Distal Intergenic	chr4	75498893	75505801	6909	7	-	Zm00001eb178470	Zm00001eb178470_T003	-74108
motif-4	ACACGTAA	MA0937.1	NAC055	chr5	79363906	79363913	+	11.832	4.58e-05	0.758	ACACGGAA	10	IP_peak_2174	chr5	79363818	79364029	212	79363896	23.7	5.94399	13.1292	8.4421	Intron (Zm00001eb231860_T001/Zm00001eb231860, intron 2 of 25)	chr5	79351074	79364575	13502	26	-	Zm00001eb231860	Zm00001eb231860_T001	679
motif-4	ACACGTAA	MA0937.1	NAC055	chr6	100107060	100107067	-	11.832	4.58e-05	0.758	ACACGGAA	58	IP_peak_2499	chr6	100106968	100107334	367	100107002	15.55	4.87347	8.22389	4.28996	Distal Intergenic	chr6	100169447	100170151	705	1	+	Zm00001eb273680	Zm00001eb273680_T001	-62445
motif-4	ACACGTAA	MA0937.1	NAC055	chr9	102208485	102208492	+	11.832	4.58e-05	0.758	ACACGGAA	-52	IP_peak_3408	chr9	102208444	102208647	204	102208544	22.96	10.8987	21.1058	15.615	Distal Intergenic	chr9	102310745	102311070	326	1	-	Zm00001eb387460	Zm00001eb387460_T001	102526
motif-4	ACACGTAA	MA0937.1	NAC055	chr8	112358611	112358618	-	11.832	4.58e-05	0.758	ACACGGAA	-5	IP_peak_3129	chr8	112358488	112358716	229	112358623	16.29	5.76371	10.2513	5.93275	Promoter (1-2kb)	chr8	112359758	112361634	1877	2	+	Zm00001eb350150	Zm00001eb350150_T001	-1135
motif-4	ACACGTAA	MA0937.1	NAC055	chr4	119906991	119906998	-	11.832	4.58e-05	0.758	ACACGGAA	-2	IP_peak_1806	chr4	119906892	119907120	229	119907000	30.36	4.90691	13.4947	8.76265	Intron (Zm00001eb181940_T001/Zm00001eb181940, intron 5 of 8)	chr4	119897145	119908253	11109	9	-	Zm00001eb181940	Zm00001eb181940_T001	1253
motif-4	ACACGTAA	MA0937.1	NAC055	chr7	136529258	136529265	-	11.832	4.58e-05	0.758	ACACGGAA	0	IP_peak_2862	chr7	136529168	136529413	246	136529260	41.47	7.59386	25.2874	19.4173	Promoter (1-2kb)	chr7	136530339	136531733	1395	3	+	Zm00001eb316270	Zm00001eb316270_T001	-1079
motif-4	ACACGTAA	MA0937.1	NAC055	chr8	157260729	157260736	-	11.832	4.58e-05	0.758	ACACGGAA	-40	IP_peak_3215	chr8	157260661	157260876	216	157260776	22.96	4.61297	9.83256	5.61545	Intron (Zm00001eb361010_T001/Zm00001eb361010, intron 1 of 13)	chr8	157256639	157261521	4883	14	-	Zm00001eb361010	Zm00001eb361010_T001	745
motif-4	ACACGTAA	MA0937.1	NAC055	chr8	157603120	157603127	+	11.832	4.58e-05	0.758	ACACGGAA	-118	IP_peak_3217	chr8	157603080	157603557	478	157603245	13.33	4.7816	7.54171	3.74628	3' UTR	chr8	157598727	157603214	4488	11	+	Zm00001eb361080	Zm00001eb361080_T004	4518
motif-4	ACACGTAA	MA0937.1	NAC055	chr5	173844463	173844470	+	11.832	4.58e-05	0.758	ACACGGAA	-101	IP_peak_2294	chr5	173844433	173844669	237	173844571	10.37	3.78903	5.08049	1.90465	Distal Intergenic	chr5	173886095	173887745	1651	1	-	Zm00001eb243190	Zm00001eb243190_T001	43174
motif-4	ACACGTAA	MA0937.1	NAC055	chr5	174177994	174178001	-	11.832	4.58e-05	0.758	ACACGGAA	210	IP_peak_2295	chr5	174177752	174178019	268	174177784	11.85	3.78323	5.07996	1.90465	Distal Intergenic	chr5	174180521	174191673	11153	9	+	Zm00001eb243200	Zm00001eb243200_T001	-2737
motif-4	ACACGTAA	MA0937.1	NAC055	chr8	180119212	180119219	-	11.832	4.58e-05	0.758	ACACGGAA	6	IP_peak_3259	chr8	180119079	180119304	226	180119206	25.92	5.18335	12.1679	7.61489	Promoter (<=1kb)	chr8	180119845	180132839	12995	9	+	Zm00001eb370580	Zm00001eb370580_T003	-639
motif-4	ACACGTAA	MA0937.1	NAC055	chr1	192547507	192547514	-	11.832	4.58e-05	0.758	ACACGGAA	-180	IP_peak_345	chr1	192547441	192547818	378	192547694	28.88	5.97595	15.1622	10.2463	Intron (Zm00001eb035040_T001/Zm00001eb035040, intron 6 of 9)	chr1	192543862	192556899	13038	10	-	Zm00001eb035040	Zm00001eb035040_T001	9205
motif-4	ACACGTAA	MA0937.1	NAC055	chr5	198479765	198479772	+	11.832	4.58e-05	0.758	ACACGGAA	-11	IP_peak_2338	chr5	198479635	198479875	241	198479783	20.73	4.94585	9.96427	5.73551	Promoter (<=1kb)	chr5	198479947	198482007	2061	1	+	Zm00001eb250210	Zm00001eb250210_T001	-164
motif-4	ACACGTAA	MA0937.1	NAC055	chr2	202528183	202528190	+	11.832	4.58e-05	0.758	ACACGGAA	-3	IP_peak_1153	chr2	202528010	202528247	238	202528193	19.25	3.62151	7.03399	3.32348	Promoter (<=1kb)	chr2	202529145	202535759	6615	14	+	Zm00001eb103630	Zm00001eb103630_T001	-952
motif-4	ACACGTAA	MA0937.1	NAC055	chr1	211155360	211155367	-	11.832	4.58e-05	0.758	ACACGGAA	-7	IP_peak_377	chr1	211155239	211155449	211	211155374	16.29	5.12164	9.13233	5.01397	3' UTR	chr1	211155901	211156467	567	1	-	Zm00001eb039990	Zm00001eb039990_T001	1093
motif-4	ACACGTAA	MA0937.1	NAC055	chr5	223904262	223904269	+	11.832	4.58e-05	0.758	ACACGGAA	-39	IP_peak_2385	chr5	223904156	223904375	220	223904308	17.03	5.07105	9.51859	5.33688	Downstream (<1kb)	chr5	223898990	223901454	2465	7	-	Zm00001eb258800	Zm00001eb258800_T001	-2854
motif-4	ACACGTAA	MA0937.1	NAC055	chr4	247472709	247472716	+	11.832	4.58e-05	0.758	ACACGGAA	-118	IP_peak_2035	chr4	247472625	247472970	346	247472834	33.32	6.86456	19.6848	14.3259	Promoter (1-2kb)	chr4	247474432	247475894	1463	3	+	Zm00001eb208720	Zm00001eb208720_T001	-1598
motif-4	ACACGTAA	MA0937.1	NAC055	chr1	277456189	277456196	+	11.832	4.58e-05	0.758	ACACGGAA	-156	IP_peak_513	chr1	277456162	277456414	253	277456352	12.59	4.62698	6.83932	3.19265	Distal Intergenic	chr1	277450672	277455146	4475	12	+	Zm00001eb055820	Zm00001eb055820_T002	5680
motif-4	ACACGTAA	MA0937.1	NAC055	chr1	289023173	289023180	-	11.832	4.58e-05	0.758	ACACGGAA	53	IP_peak_545	chr1	289023006	289023264	259	289023120	18.51	9.75633	17.4972	12.3532	Distal Intergenic	chr1	289034182	289039641	5460	15	-	Zm00001eb059010	Zm00001eb059010_T001	16521
motif-4	ACACGTAA	MA0937.1	NAC055	chr1	7666027	7666034	+	11.72	6.1e-05	0.763	TCACGTAA	87	IP_peak_18	chr1	7665932	7666154	223	7665940	12.59	3.97789	5.78214	2.45248	Downstream (<1kb)	chr1	7666035	7668601	2567	2	-	Zm00001eb002760	Zm00001eb002760_T001	2661
motif-4	ACACGTAA	MA0937.1	NAC055	chr8	9716998	9717005	+	11.72	6.1e-05	0.763	TCACGTAA	-49	IP_peak_2986	chr8	9716935	9717149	215	9717054	14.81	8.83577	13.9785	9.17919	Intron (Zm00001eb334630_T004/Zm00001eb334630, intron 2 of 3)	chr8	9316181	10061272	745092	4	-	Zm00001eb334630	Zm00001eb334630_T004	344218
motif-4	ACACGTAA	MA0937.1	NAC055	chr5	13088384	13088391	+	11.72	6.1e-05	0.763	TCACGTAA	2	IP_peak_2072	chr5	13088305	13088510	206	13088382	18.51	4.87816	9.25272	5.11636	Downstream (<1kb)	chr5	13088987	13091481	2495	4	-	Zm00001eb216950	Zm00001eb216950_T002	3099
motif-4	ACACGTAA	MA0937.1	NAC055	chr3	18994516	18994523	-	11.72	6.1e-05	0.763	TCACGTAA	26	IP_peak_1277	chr3	18994364	18994619	256	18994490	11.85	4.2827	5.86499	2.48598	Distal Intergenic	chr3	19023966	19026661	2696	3	+	Zm00001eb124630	Zm00001eb124630_T001	-29476
motif-4	ACACGTAA	MA0937.1	NAC055	chr9	32857962	32857969	-	11.72	6.1e-05	0.763	TCACGTAA	0	IP_peak_3317	chr9	32857777	32857988	212	32857967	19.99	2.9991	5.28566	2.06951	Promoter (1-2kb)	chr9	32854174	32856279	2106	6	-	Zm00001eb379820	Zm00001eb379820_T001	-1688
motif-4	ACACGTAA	MA0937.1	NAC055	chr1	38262002	38262009	-	11.72	6.1e-05	0.763	TCACGTAA	-82	IP_peak_89	chr1	38261980	38262221	242	38262091	39.99	5.85533	19.3229	14.0195	Promoter (<=1kb)	chr1	38262525	38266698	4174	11	+	Zm00001eb011750	Zm00001eb011750_T001	-434
motif-4	ACACGTAA	MA0937.1	NAC055	chr7	55126313	55126320	+	11.72	6.1e-05	0.763	TCACGTAA	-74	IP_peak_2761	chr7	55126240	55126541	302	55126394	20.73	9.88801	18.5566	13.3069	Distal Intergenic	chr7	55046965	55068715	21751	4	-	Zm00001eb307620	Zm00001eb307620_T001	-57679
motif-4	ACACGTAA	MA0937.1	NAC055	chr1	55827553	55827560	-	11.72	6.1e-05	0.763	TCACGTAA	0	IP_peak_115	chr1	55827428	55827652	225	55827556	21.47	7.49156	15.2574	10.3285	Downstream (<1kb)	chr1	55829150	55833276	4127	5	-	Zm00001eb016000	Zm00001eb016000_T005	5720
motif-4	ACACGTAA	MA0937.1	NAC055	chr1	63478560	63478567	-	11.72	6.1e-05	0.763	TCACGTAA	36	IP_peak_130	chr1	63478349	63478610	262	63478524	16.29	4.32278	7.66459	3.84329	Distal Intergenic	chr1	63501726	63510123	8398	12	+	Zm00001eb017850	Zm00001eb017850_T001	-23202
motif-4	ACACGTAA	MA0937.1	NAC055	chr4	66921392	66921399	+	11.72	6.1e-05	0.763	TCACGTAA	46	IP_peak_1752	chr4	66921193	66921518	326	66921346	18.51	5.88405	11.1072	6.69639	Distal Intergenic	chr4	66884979	66901158	16180	13	+	Zm00001eb177380	Zm00001eb177380_T001	36367
motif-4	ACACGTAA	MA0937.1	NAC055	chr3	93071720	93071727	+	11.72	6.1e-05	0.763	TCACGTAA	-38	IP_peak_1391	chr3	93071684	93071905	222	93071765	15.55	6.32345	10.639	6.27402	Distal Intergenic	chr3	93332587	93333329	743	2	+	Zm00001eb132870	Zm00001eb132870_T001	-260822
motif-4	ACACGTAA	MA0937.1	NAC055	chr6	98627291	98627298	-	11.72	6.1e-05	0.763	TCACGTAA	-85	IP_peak_2497	chr6	98627265	98627486	222	98627383	25.18	6.5443	15.4524	10.4957	Intron (Zm00001eb273440_T002/Zm00001eb273440, intron 4 of 4)	chr6	98626732	98631638	4907	5	-	Zm00001eb273440	Zm00001eb273440_T002	4255
motif-4	ACACGTAA	MA0937.1	NAC055	chr6	105257765	105257772	-	11.72	6.1e-05	0.763	TCACGTAA	-8	IP_peak_2509	chr6	105257624	105257856	233	105257780	19.25	8.96978	16.9125	11.8319	Promoter (<=1kb)	chr6	105258237	105259129	893	1	+	Zm00001eb274920	Zm00001eb274920_T001	-457
motif-4	ACACGTAA	MA0937.1	NAC055	chr4	113774458	113774465	-	11.72	6.1e-05	0.763	TCACGTAA	123	IP_peak_1803	chr4	113774198	113774501	304	113774335	13.33	4.51108	7.08987	3.36934	Distal Intergenic	chr4	113647106	113650390	3285	5	-	Zm00001eb181490	Zm00001eb181490_T001	-123945
motif-4	ACACGTAA	MA0937.1	NAC055	chr10	139950802	139950809	-	11.72	6.1e-05	0.763	TCACGTAA	155	IP_peak_788	chr10	139950641	139950902	262	139950647	9.63	3.54219	4.33257	1.38704	Intron (Zm00001eb428880_T001/Zm00001eb428880, intron 12 of 13)	chr10	139942349	139972269	29921	14	+	Zm00001eb428880	Zm00001eb428880_T001	8298
motif-4	ACACGTAA	MA0937.1	NAC055	chr9	140001534	140001541	-	11.72	6.1e-05	0.763	TCACGTAA	0	IP_peak_3474	chr9	140001388	140001641	254	140001536	20.73	4.34683	8.71601	4.69286	Distal Intergenic	chr9	140027703	140028240	538	1	+	Zm00001eb395650	Zm00001eb395650_T001	-26167
motif-4	ACACGTAA	MA0937.1	NAC055	chr9	151764928	151764935	+	11.72	6.1e-05	0.763	TCACGTAA	-92	IP_peak_3503	chr9	151764823	151765031	209	151765027	22.22	2.57946	4.94366	1.82903	Distal Intergenic	chr9	151731980	151737594	5615	5	-	Zm00001eb399680	Zm00001eb399680_T001	-27433
motif-4	ACACGTAA	MA0937.1	NAC055	chr7	153461557	153461564	+	11.72	6.1e-05	0.763	TCACGTAA	44	IP_peak_2898	chr7	153461407	153461626	220	153461513	12.59	4.89313	7.2615	3.52385	Distal Intergenic	chr7	153464519	153466542	2024	7	-	Zm00001eb320880	Zm00001eb320880_T001	5029
motif-4	ACACGTAA	MA0937.1	NAC055	chr4	162761770	162761777	+	11.72	6.1e-05	0.763	TCACGTAA	-74	IP_peak_1872	chr4	162761735	162761936	202	162761851	11.11	3.78789	5.45454	2.19576	Distal Intergenic	chr4	162757530	162759523	1994	4	-	Zm00001eb187730	Zm00001eb187730_T001	-2328
motif-4	ACACGTAA	MA0937.1	NAC055	chr7	179385701	179385708	+	11.72	6.1e-05	0.763	TCACGTAA	15	IP_peak_2952	chr7	179385566	179385788	223	179385686	19.25	5.06329	10.0802	5.83263	Distal Intergenic	chr7	179390518	179405498	14981	17	+	Zm00001eb329290	Zm00001eb329290_T002	-4832
motif-4	ACACGTAA	MA0937.1	NAC055	chr5	193895107	193895114	+	11.72	6.1e-05	0.763	TCACGTAA	-5	IP_peak_2329	chr5	193894949	193895173	225	193895119	18.51	3.90253	7.28745	3.53792	Downstream (<1kb)	chr5	193895441	193902219	6779	9	-	Zm00001eb248720	Zm00001eb248720_T001	7100
motif-4	ACACGTAA	MA0937.1	NAC055	chr5	193895116	193895123	-	11.72	6.1e-05	0.763	TCACGTAA	0	IP_peak_2329	chr5	193894949	193895173	225	193895119	18.51	3.90253	7.28745	3.53792	Downstream (<1kb)	chr5	193895441	193902219	6779	9	-	Zm00001eb248720	Zm00001eb248720_T001	7100
motif-4	ACACGTAA	MA0937.1	NAC055	chr4	210056978	210056985	+	11.72	6.1e-05	0.763	TCACGTAA	0	IP_peak_1952	chr4	210056828	210057135	308	210056979	19.25	3.37553	6.46191	2.92013	Intron (Zm00001eb200780_T001/Zm00001eb200780, intron 3 of 3)	chr4	210054413	210058906	4494	4	+	Zm00001eb200780	Zm00001eb200780_T001	2566
motif-4	ACACGTAA	MA0937.1	NAC055	chr1	238007760	238007767	+	11.72	6.1e-05	0.763	TCACGTAA	16	IP_peak_432	chr1	238007651	238007852	202	238007744	22.96	5.71087	12.1363	7.58626	5' UTR	chr1	238004590	238007919	3330	13	-	Zm00001eb045940	Zm00001eb045940_T002	175
motif-4	ACACGTAA	MA0937.1	NAC055	chr1	3565856	3565863	-	11.624	7.63e-05	0.763	ACACGCAA	65	IP_peak_4	chr1	3565659	3565961	303	3565791	17.03	6.63616	12.2845	7.72259	Promoter (<=1kb)	chr1	3566399	3567033	635	1	+	Zm00001eb001090	Zm00001eb001090_T001	-608
motif-4	ACACGTAA	MA0937.1	NAC055	chr2	5298502	5298509	+	11.624	7.63e-05	0.763	ACACGCAA	-128	IP_peak_845	chr2	5298440	5298751	312	5298637	25.18	5.23544	12.6201	8.00641	Exon (Zm00001eb068290_T001/Zm00001eb068290, exon 12 of 12)	chr2	5294319	5299347	5029	12	+	Zm00001eb068290	Zm00001eb068290_T001	4318
motif-4	ACACGTAA	MA0937.1	NAC055	chr2	5298664	5298671	+	11.624	7.63e-05	0.763	ACACGCAA	27	IP_peak_845	chr2	5298440	5298751	312	5298637	25.18	5.23544	12.6201	8.00641	Exon (Zm00001eb068290_T001/Zm00001eb068290, exon 12 of 12)	chr2	5294319	5299347	5029	12	+	Zm00001eb068290	Zm00001eb068290_T001	4318
motif-4	ACACGTAA	MA0937.1	NAC055	chr1	9011256	9011263	+	11.624	7.63e-05	0.763	ACACGCAA	40	IP_peak_24	chr1	9011086	9011361	276	9011216	26.66	6.91456	16.4086	11.3573	Downstream (2-3kb)	chr1	9014035	9014807	773	3	-	Zm00001eb003370	Zm00001eb003370_T001	3591
motif-4	ACACGTAA	MA0937.1	NAC055	chr8	14322999	14323006	-	11.624	7.63e-05	0.763	ACACGCAA	86	IP_peak_2992	chr8	14322806	14323017	212	14322913	11.85	4.94657	6.87683	3.22178	Promoter (<=1kb)	chr8	14323716	14327098	3383	4	+	Zm00001eb335710	Zm00001eb335710_T004	-803
motif-4	ACACGTAA	MA0937.1	NAC055	chr6	18135083	18135090	-	11.624	7.63e-05	0.763	ACACGCAA	60	IP_peak_2404	chr6	18134905	18135145	241	18135023	22.22	5.53434	12.1363	7.58626	Distal Intergenic	chr6	18142031	18146310	4280	6	-	Zm00001eb262530	Zm00001eb262530_T001	11287
motif-4	ACACGTAA	MA0937.1	NAC055	chr2	24305429	24305436	-	11.624	7.63e-05	0.763	ACACGCAA	-49	IP_peak_886	chr2	24305346	24305596	251	24305485	28.88	9.95991	23.0554	17.3886	Distal Intergenic	chr2	24293612	24298216	4605	7	-	Zm00001eb075530	Zm00001eb075530_T001	-7269
motif-4	ACACGTAA	MA0937.1	NAC055	chr1	25809166	25809173	-	11.624	7.63e-05	0.763	ACACGCAA	-56	IP_peak_66	chr1	25809069	25809300	232	25809229	17.03	6.2677	11.6546	7.15599	Intron (Zm00001eb008550_T001/Zm00001eb008550, intron 6 of 6)	chr1	25805646	25809878	4233	7	+	Zm00001eb008550	Zm00001eb008550_T001	3583
motif-4	ACACGTAA	MA0937.1	NAC055	chr8	27275685	27275692	+	11.624	7.63e-05	0.763	ACACGCAA	90	IP_peak_3013	chr8	27275537	27275767	231	27275595	11.85	4.94657	6.87683	3.22178	Promoter (1-2kb)	chr8	27272178	27273923	1746	1	-	Zm00001eb338850	Zm00001eb338850_T001	-1672
motif-4	ACACGTAA	MA0937.1	NAC055	chr3	28661030	28661037	-	11.624	7.63e-05	0.763	ACACGCAA	-20	IP_peak_1300	chr3	28660807	28661080	274	28661057	13.33	3.58228	5.46828	2.19678	Distal Intergenic	chr3	28731805	28733958	2154	2	+	Zm00001eb126310	Zm00001eb126310_T001	-70748
motif-4	ACACGTAA	MA0937.1	NAC055	chr1	31498820	31498827	-	11.624	7.63e-05	0.763	ACACGCAA	36	IP_peak_75	chr1	31498709	31499019	311	31498784	19.99	5.24842	10.0802	5.83263	Intron (Zm00001eb009990_T003/Zm00001eb009990, intron 1 of 4)	chr1	31487118	31499421	12304	5	-	Zm00001eb009990	Zm00001eb009990_T003	637
motif-4	ACACGTAA	MA0937.1	NAC055	chr7	36096280	36096287	+	11.624	7.63e-05	0.763	ACACGCAA	0	IP_peak_2735	chr7	36096252	36096451	200	36096287	16.29	3.607	6.25322	2.74104	Intron (Zm00001eb305860_T001/Zm00001eb305860, intron 4 of 4)	chr7	36095675	36099632	3958	5	-	Zm00001eb305860	Zm00001eb305860_T001	3345
motif-4	ACACGTAA	MA0937.1	NAC055	chr5	38499221	38499228	+	11.624	7.63e-05	0.763	ACACGCAA	-132	IP_peak_2124	chr5	38499208	38499476	269	38499360	12.59	4.25123	6.23278	2.7291	Distal Intergenic	chr5	38504779	38528411	23633	11	+	Zm00001eb223630	Zm00001eb223630_T005	-5419
motif-4	ACACGTAA	MA0937.1	NAC055	chr5	38821711	38821718	+	11.624	7.63e-05	0.763	ACACGCAA	33	IP_peak_2125	chr5	38821577	38821789	213	38821678	23.7	6.50686	14.2408	9.41996	Distal Intergenic	chr5	38818016	38820152	2137	6	+	Zm00001eb223800	Zm00001eb223800_T001	3662
motif-4	ACACGTAA	MA0937.1	NAC055	chr7	48985059	48985066	-	11.624	7.63e-05	0.763	ACACGCAA	89	IP_peak_2751	chr7	48984891	48985129	239	48984970	14.07	3.66222	5.97503	2.52756	Distal Intergenic	chr7	48894733	48896885	2153	4	+	Zm00001eb307060	Zm00001eb307060_T002	90237
motif-4	ACACGTAA	MA0937.1	NAC055	chr7	51319596	51319603	-	11.624	7.63e-05	0.763	ACACGCAA	0	IP_peak_2756	chr7	51319459	51319738	280	51319600	14.81	4.12222	6.47521	2.93194	Distal Intergenic	chr7	51312689	51313010	322	1	-	Zm00001eb307300	Zm00001eb307300_T001	-6590
motif-4	ACACGTAA	MA0937.1	NAC055	chr1	63614068	63614075	+	11.624	7.63e-05	0.763	ACACGCAA	-109	IP_peak_131	chr1	63614036	63614254	219	63614184	23.7	6.50686	14.2408	9.41996	Distal Intergenic	chr1	63647617	63650876	3260	7	+	Zm00001eb017860	Zm00001eb017860_T001	-33433
motif-4	ACACGTAA	MA0937.1	NAC055	chr1	64565605	64565612	+	11.624	7.63e-05	0.763	ACACGCAA	-36	IP_peak_132	chr1	64565421	64565724	304	64565648	19.99	4.56971	8.75452	4.71776	Downstream (2-3kb)	chr1	64567706	64576354	8649	4	+	Zm00001eb018090	Zm00001eb018090_T002	-2058
motif-4	ACACGTAA	MA0937.1	NAC055	chr6	73127446	73127453	-	11.624	7.63e-05	0.763	ACACGCAA	-13	IP_peak_2463	chr6	73127347	73127582	236	73127466	20.73	3.10488	5.83711	2.48598	Distal Intergenic	chr6	73123197	73127161	3965	9	+	Zm00001eb269520	Zm00001eb269520_T003	4269
motif-4	ACACGTAA	MA0937.1	NAC055	chr10	77491692	77491699	-	11.624	7.63e-05	0.763	ACACGCAA	-34	IP_peak_688	chr10	77491578	77491835	258	77491733	17.77	5.87292	10.5565	6.19848	Distal Intergenic	chr10	77459670	77463644	3975	2	-	Zm00001eb415450	Zm00001eb415450_T001	-28089
motif-4	ACACGTAA	MA0937.1	NAC055	chr2	93924153	93924160	-	11.624	7.63e-05	0.763	ACACGCAA	176	IP_peak_999	chr2	93923909	93924224	316	93923977	8.89	5.04797	6.09865	2.63874	Distal Intergenic	chr2	93759160	93759490	331	1	+	Zm00001eb087190	Zm00001eb087190_T001	164817
motif-4	ACACGTAA	MA0937.1	NAC055	chr7	94110949	94110956	-	11.624	7.63e-05	0.763	ACACGCAA	14	IP_peak_2806	chr7	94110836	94111040	205	94110935	14.81	5.65243	9.02721	4.96471	Distal Intergenic	chr7	94085494	94086994	1501	1	-	Zm00001eb309990	Zm00001eb309990_T001	-23941
motif-4	ACACGTAA	MA0937.1	NAC055	chr5	94652468	94652475	+	11.624	7.63e-05	0.763	ACACGCAA	114	IP_peak_2186	chr5	94652315	94652605	291	94652354	7.41	4.69732	5.73077	2.40626	Distal Intergenic	chr5	94479571	94480043	473	1	+	Zm00001eb234100	Zm00001eb234100_T001	172783
motif-4	ACACGTAA	MA0937.1	NAC055	chr1	111714582	111714589	+	11.624	7.63e-05	0.763	ACACGCAA	109	IP_peak_219	chr1	111714316	111714708	393	111714473	15.55	3.31013	5.31046	2.08239	Intron (Zm00001eb025670_T001/Zm00001eb025670, intron 1 of 9)	chr1	111709026	111715933	6908	10	-	Zm00001eb025670	Zm00001eb025670_T001	1460
motif-4	ACACGTAA	MA0937.1	NAC055	chr2	114663610	114663617	-	11.624	7.63e-05	0.763	ACACGCAA	-73	IP_peak_1027	chr2	114663529	114663742	214	114663690	9.63	3.54219	4.33257	1.38704	Promoter (1-2kb)	chr2	114665157	114667501	2345	3	+	Zm00001eb089130	Zm00001eb089130_T001	-1467
motif-4	ACACGTAA	MA0937.1	NAC055	chr8	120774831	120774838	+	11.624	7.63e-05	0.763	ACACGCAA	-65	IP_peak_3144	chr8	120774707	120774909	203	120774903	16.29	2.70548	4.30303	1.37397	Intron (Zm00001eb351780_T001/Zm00001eb351780, intron 7 of 16)	chr8	120771327	120785087	13761	17	+	Zm00001eb351780	Zm00001eb351780_T001	3576
motif-4	ACACGTAA	MA0937.1	NAC055	chr8	120774898	120774905	+	11.624	7.63e-05	0.763	ACACGCAA	0	IP_peak_3144	chr8	120774707	120774909	203	120774903	16.29	2.70548	4.30303	1.37397	Intron (Zm00001eb351780_T001/Zm00001eb351780, intron 7 of 16)	chr8	120771327	120785087	13761	17	+	Zm00001eb351780	Zm00001eb351780_T001	3576
motif-4	ACACGTAA	MA0937.1	NAC055	chr1	121856442	121856449	-	11.624	7.63e-05	0.763	ACACGCAA	-69	IP_peak_236	chr1	121856412	121856759	348	121856518	13.33	6.89487	10.9185	6.53051	Distal Intergenic	chr1	121828087	121829389	1303	2	-	Zm00001eb026500	Zm00001eb026500_T001	-27129
motif-4	ACACGTAA	MA0937.1	NAC055	chr6	129400926	129400933	-	11.624	7.63e-05	0.763	ACACGCAA	-215	IP_peak_2556	chr6	129400923	129401254	332	129401148	35.54	5.71796	17.5033	12.3587	Distal Intergenic	chr6	129405551	129418230	12680	7	-	Zm00001eb280750	Zm00001eb280750_T001	17082
motif-4	ACACGTAA	MA0937.1	NAC055	chr6	129401159	129401166	+	11.624	7.63e-05	0.763	ACACGCAA	11	IP_peak_2556	chr6	129400923	129401254	332	129401148	35.54	5.71796	17.5033	12.3587	Distal Intergenic	chr6	129405551	129418230	12680	7	-	Zm00001eb280750	Zm00001eb280750_T001	17082
motif-4	ACACGTAA	MA0937.1	NAC055	chr9	131075934	131075941	-	11.624	7.63e-05	0.763	ACACGCAA	-1	IP_peak_3458	chr9	131075799	131076038	240	131075942	42.95	4.88326	17.336	12.2113	Distal Intergenic	chr9	131078281	131105203	26923	8	+	Zm00001eb393670	Zm00001eb393670_T001	-2339
motif-4	ACACGTAA	MA0937.1	NAC055	chr6	135805122	135805129	-	11.624	7.63e-05	0.763	ACACGCAA	-19	IP_peak_2570	chr6	135805041	135805311	271	135805148	21.47	6.61786	13.6949	8.93882	Distal Intergenic	chr6	135796741	135798425	1685	3	+	Zm00001eb282410	Zm00001eb282410_T001	8407
motif-4	ACACGTAA	MA0937.1	NAC055	chr5	135960988	135960995	+	11.624	7.63e-05	0.763	ACACGCAA	-52	IP_peak_2231	chr5	135960890	135961167	278	135961047	45.91	7.34006	26.3718	20.3956	Distal Intergenic	chr5	135878225	135879379	1155	4	+	Zm00001eb237250	Zm00001eb237250_T001	82822
motif-4	ACACGTAA	MA0937.1	NAC055	chr4	138417055	138417062	-	11.624	7.63e-05	0.763	ACACGCAA	-24	IP_peak_1837	chr4	138416899	138417337	439	138417086	10.37	6.31965	8.99213	4.93446	Distal Intergenic	chr4	138394377	138395494	1118	3	-	Zm00001eb184030	Zm00001eb184030_T001	-21592
motif-4	ACACGTAA	MA0937.1	NAC055	chr9	140397330	140397337	+	11.624	7.63e-05	0.763	ACACGCAA	201	IP_peak_3476	chr9	140397008	140397364	357	140397129	14.07	3.01392	4.70046	1.65653	Distal Intergenic	chr9	140351050	140369973	18924	4	+	Zm00001eb395820	Zm00001eb395820_T001	46079
motif-4	ACACGTAA	MA0937.1	NAC055	chr6	140750985	140750992	-	11.624	7.63e-05	0.763	ACACGCAA	-186	IP_peak_2577	chr6	140750976	140751178	203	140751178	13.33	3.58228	5.46828	2.19678	Distal Intergenic	chr6	140726615	140728344	1730	1	-	Zm00001eb283470	Zm00001eb283470_T001	-22834
motif-4	ACACGTAA	MA0937.1	NAC055	chr10	143449854	143449861	+	11.624	7.63e-05	0.763	ACACGCAA	31	IP_peak_800	chr10	143449728	143449978	251	143449823	31.1	5.95263	16.6985	11.6277	Downstream (<1kb)	chr10	143450001	143451375	1375	3	-	Zm00001eb430410	Zm00001eb430410_T001	1552
motif-4	ACACGTAA	MA0937.1	NAC055	chr7	148548846	148548853	-	11.624	7.63e-05	0.763	ACACGCAA	-1	IP_peak_2887	chr7	148548769	148548978	210	148548854	17.77	4.94602	8.91587	4.86282	Distal Intergenic	chr7	148545101	148546761	1661	2	-	Zm00001eb319390	Zm00001eb319390_T001	-2093
motif-4	ACACGTAA	MA0937.1	NAC055	chr9	148785546	148785553	+	11.624	7.63e-05	0.763	ACACGCAA	89	IP_peak_3495	chr9	148785303	148785557	255	148785457	13.33	4.77637	7.53305	3.74136	Downstream (<1kb)	chr9	148785607	148791383	5777	3	-	Zm00001eb398630	Zm00001eb398630_T001	5926
motif-4	ACACGTAA	MA0937.1	NAC055	chr6	152734471	152734478	-	11.624	7.63e-05	0.763	ACACGCAA	-10	IP_peak_2609	chr6	152734331	152734607	277	152734488	45.91	5.86392	21.8364	16.2862	Distal Intergenic	chr6	152778187	152779171	985	3	+	Zm00001eb286560	Zm00001eb286560_T002	-43699
motif-4	ACACGTAA	MA0937.1	NAC055	chr3	152997148	152997155	+	11.624	7.63e-05	0.763	ACACGCAA	0	IP_peak_1473	chr3	152996968	152997224	257	152997154	22.96	3.42224	6.99767	3.29046	Intron (Zm00001eb141330_T002/Zm00001eb141330, intron 7 of 14)	chr3	152992515	153001936	9422	15	-	Zm00001eb141330	Zm00001eb141330_T002	4782
motif-4	ACACGTAA	MA0937.1	NAC055	chr9	153737763	153737770	+	11.624	7.63e-05	0.763	ACACGCAA	8	IP_peak_3510	chr9	153737610	153737892	283	153737755	24.44	6.70197	15.1944	10.2737	3' UTR	chr9	153735053	153737786	2734	6	+	Zm00001eb400390	Zm00001eb400390_T004	2702
motif-4	ACACGTAA	MA0937.1	NAC055	chr5	154455899	154455906	+	11.624	7.63e-05	0.763	ACACGCAA	154	IP_peak_2257	chr5	154455681	154455906	226	154455745	16.29	4.5558	8.10298	4.18808	Distal Intergenic	chr5	154440712	154441744	1033	1	-	Zm00001eb239490	Zm00001eb239490_T001	-14001
motif-4	ACACGTAA	MA0937.1	NAC055	chr8	162650437	162650444	-	11.624	7.63e-05	0.763	ACACGCAA	-4	IP_peak_3222	chr8	162650345	162650565	221	162650448	28.88	5.79832	14.7529	9.88925	Promoter (1-2kb)	chr8	162648685	162649282	598	1	-	Zm00001eb362150	Zm00001eb362150_T001	-1166
motif-4	ACACGTAA	MA0937.1	NAC055	chr6	172101299	172101306	-	11.624	7.63e-05	0.763	ACACGCAA	-53	IP_peak_2656	chr6	172101248	172101468	221	172101359	25.92	5.38354	12.6201	8.00641	5' UTR	chr6	172101347	172104197	2851	4	+	Zm00001eb293750	Zm00001eb293750_T001	12
motif-4	ACACGTAA	MA0937.1	NAC055	chr4	193097574	193097581	-	11.624	7.63e-05	0.763	ACACGCAA	0	IP_peak_1919	chr4	193097455	193097723	269	193097581	65.16	5.08958	26.636	20.6239	Distal Intergenic	chr4	193101685	193104269	2585	7	+	Zm00001eb196600	Zm00001eb196600_T001	-4104
motif-4	ACACGTAA	MA0937.1	NAC055	chr4	203830838	203830845	-	11.624	7.63e-05	0.763	ACACGCAA	36	IP_peak_1938	chr4	203830689	203830899	211	203830802	18.51	4.87816	9.25272	5.11636	Promoter (<=1kb)	chr4	203829474	203829908	435	1	-	Zm00001eb199340	Zm00001eb199340_T001	-894
motif-4	ACACGTAA	MA0937.1	NAC055	chr5	208498014	208498021	+	11.624	7.63e-05	0.763	ACACGCAA	43	IP_peak_2350	chr5	208497799	208498041	243	208497971	17.03	3.00527	5.26629	2.05449	Promoter (<=1kb)	chr5	208495930	208497357	1428	3	-	Zm00001eb251890	Zm00001eb251890_T001	-614
motif-4	ACACGTAA	MA0937.1	NAC055	chr5	222816033	222816040	-	11.624	7.63e-05	0.763	ACACGCAA	0	IP_peak_2383	chr5	222815887	222816133	247	222816039	14.07	5.3495	8.9633	4.90892	Distal Intergenic	chr5	222800606	222813716	13111	8	-	Zm00001eb258210	Zm00001eb258210_T001	-2323
motif-4	ACACGTAA	MA0937.1	NAC055	chr3	224269920	224269927	-	11.624	7.63e-05	0.763	ACACGCAA	61	IP_peak_1596	chr3	224269678	224269977	300	224269859	15.55	5.51688	9.31879	5.16406	Promoter (1-2kb)	chr3	224271535	224289826	18292	26	+	Zm00001eb159790	Zm00001eb159790_T001	-1676
motif-4	ACACGTAA	MA0937.1	NAC055	chr1	246770146	246770153	-	11.624	7.63e-05	0.763	ACACGCAA	6	IP_peak_457	chr1	246769978	246770203	226	246770140	12.59	4.52953	6.6833	3.08343	Promoter (1-2kb)	chr1	246763306	246768866	5561	4	-	Zm00001eb048010	Zm00001eb048010_T001	-1274
motif-4	ACACGTAA	MA0937.1	NAC055	chr1	249029645	249029652	-	11.624	7.63e-05	0.763	ACACGCAA	226	IP_peak_461	chr1	249029318	249029674	357	249029419	18.51	3.25211	5.85335	2.48598	Distal Intergenic	chr1	249024557	249026965	2409	1	+	Zm00001eb048480	Zm00001eb048480_T002	4862
motif-4	ACACGTAA	MA0937.1	NAC055	chr1	276189038	276189045	-	11.624	7.63e-05	0.763	ACACGCAA	-46	IP_peak_511	chr1	276188953	276189196	244	276189091	29.62	5.47528	14.4876	9.6466	Distal Intergenic	chr1	276169671	276171672	2002	3	+	Zm00001eb055540	Zm00001eb055540_T001	19420
motif-4	ACACGTAA	MA0937.1	NAC055	chr1	276189092	276189099	-	11.624	7.63e-05	0.763	ACACGCAA	1	IP_peak_511	chr1	276188953	276189196	244	276189091	29.62	5.47528	14.4876	9.6466	Distal Intergenic	chr1	276169671	276171672	2002	3	+	Zm00001eb055540	Zm00001eb055540_T001	19420
motif-4	ACACGTAA	MA0937.1	NAC055	chr1	279490346	279490353	+	11.624	7.63e-05	0.763	ACACGCAA	127	IP_peak_522	chr1	279490166	279490558	393	279490219	11.85	4.94657	6.87683	3.22178	Distal Intergenic	chr1	279495292	279498691	3400	10	-	Zm00001eb056240	Zm00001eb056240_T002	8472
motif-4	ACACGTAA	MA0937.1	NAC055	chr1	279490431	279490438	+	11.624	7.63e-05	0.763	ACACGCAA	212	IP_peak_522	chr1	279490166	279490558	393	279490219	11.85	4.94657	6.87683	3.22178	Distal Intergenic	chr1	279495292	279498691	3400	10	-	Zm00001eb056240	Zm00001eb056240_T002	8472
motif-4	ACACGTAA	MA0937.1	NAC055	chr3	2645775	2645782	+	11.448	9.16e-05	0.808	ACACGTAT	-132	IP_peak_1251	chr3	2645743	2645951	209	2645914	14.81	3.04444	4.47047	1.48226	Exon (Zm00001eb119530_T001/Zm00001eb119530, exon 5 of 5)	chr3	2645358	2649208	3851	5	-	Zm00001eb119530	Zm00001eb119530_T001	3294
motif-4	ACACGTAA	MA0937.1	NAC055	chr9	5676442	5676449	-	11.448	9.16e-05	0.808	ACACGTAT	242	IP_peak_3277	chr9	5676192	5676522	331	5676200	10.37	3.78903	5.08049	1.90465	Distal Intergenic	chr9	5690042	5690448	407	2	+	Zm00001eb372340	Zm00001eb372340_T001	-13842
motif-4	ACACGTAA	MA0937.1	NAC055	chr10	9043665	9043672	-	11.448	9.16e-05	0.808	ACACGTAT	-140	IP_peak_600	chr10	9043607	9043957	351	9043812	25.18	5.95692	14.2218	9.40292	Promoter (1-2kb)	chr10	9039902	9042078	2177	2	-	Zm00001eb407760	Zm00001eb407760_T001	-1734
motif-4	ACACGTAA	MA0937.1	NAC055	chr3	10045157	10045164	-	11.448	9.16e-05	0.808	ACACGTAT	128	IP_peak_1262	chr3	10044988	10045192	205	10045029	12.59	3.56154	5.07722	1.90465	Promoter (<=1kb)	chr3	10040701	10044498	3798	5	-	Zm00001eb122400	Zm00001eb122400_T001	-531
motif-4	ACACGTAA	MA0937.1	NAC055	chr9	12292926	12292933	+	11.448	9.16e-05	0.808	ACACGTAT	0	IP_peak_3288	chr9	12292797	12293023	227	12292930	15.55	4.13766	6.9063	3.2409	Distal Intergenic	chr9	12271535	12271894	360	1	-	Zm00001eb373920	Zm00001eb373920_T001	-21036
motif-4	ACACGTAA	MA0937.1	NAC055	chr2	13747547	13747554	+	11.448	9.16e-05	0.808	ACACGTAT	-54	IP_peak_867	chr2	13747507	13747727	221	13747608	12.59	7.59423	11.4476	6.9664	Promoter (<=1kb)	chr2	13746249	13747133	885	1	-	Zm00001eb072160	Zm00001eb072160_T001	-475
motif-4	ACACGTAA	MA0937.1	NAC055	chr7	16718765	16718772	-	11.448	9.16e-05	0.808	ACACGTAT	20	IP_peak_2704	chr7	16718650	16718872	223	16718745	19.99	5.97112	11.4099	6.94383	Promoter (<=1kb)	chr7	16719441	16731643	12203	8	+	Zm00001eb302800	Zm00001eb302800_T002	-696
motif-4	ACACGTAA	MA0937.1	NAC055	chr5	24474678	24474685	-	11.448	9.16e-05	0.808	ACACGTAT	-163	IP_peak_2093	chr5	24474669	24474946	278	24474848	17.03	3.60633	6.60524	3.02597	Distal Intergenic	chr5	24441778	24448621	6844	17	-	Zm00001eb220650	Zm00001eb220650_T003	-26227
motif-4	ACACGTAA	MA0937.1	NAC055	chr10	31491812	31491819	+	11.448	9.16e-05	0.808	ACACGTAT	0	IP_peak_631	chr10	31491439	31491844	406	31491819	22.22	2.9019	5.86828	2.48643	3' UTR	chr10	31491480	31497806	6327	6	-	Zm00001eb411140	Zm00001eb411140_T003	5987
motif-4	ACACGTAA	MA0937.1	NAC055	chr7	32718493	32718500	-	11.448	9.16e-05	0.808	ACACGTAT	44	IP_peak_2728	chr7	32718373	32718671	299	32718449	25.18	4.68081	11.3066	6.85856	Exon (Zm00001eb305390_T001/Zm00001eb305390, exon 6 of 9)	chr7	32717505	32722914	5410	9	-	Zm00001eb305390	Zm00001eb305390_T001	4465
motif-4	ACACGTAA	MA0937.1	NAC055	chr1	78115820	78115827	+	11.448	9.16e-05	0.808	ACACGTAT	-12	IP_peak_164	chr1	78115758	78115995	238	78115839	19.25	5.06953	10.0924	5.84222	Promoter (<=1kb)	chr1	78080507	78114877	34371	5	-	Zm00001eb020810	Zm00001eb020810_T001	-962
motif-4	ACACGTAA	MA0937.1	NAC055	chr2	105005793	105005800	-	11.448	9.16e-05	0.808	ACACGTAT	-44	IP_peak_1012	chr2	105005784	105006000	217	105005844	14.07	6.28502	10.5028	6.16068	Distal Intergenic	chr2	104930938	104936654	5717	12	-	Zm00001eb087950	Zm00001eb087950_T001	-69190
motif-4	ACACGTAA	MA0937.1	NAC055	chr3	117154748	117154755	-	11.448	9.16e-05	0.808	ACACGTAT	0	IP_peak_1415	chr3	117154674	117155043	370	117154752	19.99	5.24842	10.0802	5.83263	Intron (Zm00001eb135380_T001/Zm00001eb135380, intron 2 of 13)	chr3	117150933	117178076	27144	14	+	Zm00001eb135380	Zm00001eb135380_T001	3819
motif-4	ACACGTAA	MA0937.1	NAC055	chr2	129822437	129822444	+	11.448	9.16e-05	0.808	ACACGTAT	227	IP_peak_1043	chr2	129822056	129822546	491	129822210	13.33	8.00808	12.6982	8.05061	Distal Intergenic	chr2	129788119	129802704	14586	7	+	Zm00001eb090730	Zm00001eb090730_T003	34091
motif-4	ACACGTAA	MA0937.1	NAC055	chr3	136710782	136710789	+	11.448	9.16e-05	0.808	ACACGTAT	-13	IP_peak_1449	chr3	136710683	136710954	272	136710802	18.51	5.74567	10.8602	6.48018	Intron (Zm00001eb138080_T001/Zm00001eb138080, intron 2 of 3)	chr3	136707575	136725423	17849	4	+	Zm00001eb138080	Zm00001eb138080_T001	3227
motif-4	ACACGTAA	MA0937.1	NAC055	chr10	142405755	142405762	+	11.448	9.16e-05	0.808	ACACGTAT	-47	IP_peak_794	chr10	142405643	142406080	438	142405809	26.66	13.5693	28.0309	21.8815	3' UTR	chr10	142402973	142405878	2906	6	+	Zm00001eb430050	Zm00001eb430050_T001	2836
motif-4	ACACGTAA	MA0937.1	NAC055	chr6	169916905	169916912	+	11.448	9.16e-05	0.808	ACACGTAT	31	IP_peak_2651	chr6	169916731	169916940	210	169916874	13.33	5.97618	9.46941	5.2907	Intron (Zm00001eb292740_T001/Zm00001eb292740, intron 6 of 7)	chr6	169914929	169917725	2797	8	+	Zm00001eb292740	Zm00001eb292740_T001	1945
motif-4	ACACGTAA	MA0937.1	NAC055	chr4	187952422	187952429	-	11.448	9.16e-05	0.808	ACACGTAT	5	IP_peak_1912	chr4	187952274	187952517	244	187952417	14.81	3.16202	4.70046	1.65653	Promoter (<=1kb)	chr4	187952707	187954482	1776	1	+	Zm00001eb194750	Zm00001eb194750_T001	-290
motif-4	ACACGTAA	MA0937.1	NAC055	chr2	192979072	192979079	+	11.448	9.16e-05	0.808	ACACGTAT	-32	IP_peak_1139	chr2	192979025	192979363	339	192979111	18.51	2.78752	4.75456	1.68107	Downstream (<1kb)	chr2	192979523	192982158	2636	3	-	Zm00001eb101200	Zm00001eb101200_T002	3047
motif-4	ACACGTAA	MA0937.1	NAC055	chr3	207833155	207833162	-	11.448	9.16e-05	0.808	ACACGTAT	79	IP_peak_1560	chr3	207832936	207833190	255	207833076	44.43	2.52391	7.89324	4.03492	Intron (Zm00001eb154740_T001/Zm00001eb154740, intron 11 of 11)	chr3	207832416	207841903	9488	12	-	Zm00001eb154740	Zm00001eb154740_T001	8827
motif-4	ACACGTAA	MA0937.1	NAC055	chr5	219039551	219039558	-	11.448	9.16e-05	0.808	ACACGTAT	-148	IP_peak_2373	chr5	219039453	219039777	325	219039706	19.99	2.9991	5.28566	2.06951	Promoter (<=1kb)	chr5	219029234	219039066	9833	4	-	Zm00001eb256220	Zm00001eb256220_T001	-640
motif-4	ACACGTAA	MA0937.1	NAC055	chr2	221448150	221448157	-	11.448	9.16e-05	0.808	ACACGTAT	13	IP_peak_1193	chr2	221448049	221448248	200	221448137	27.4	5.67975	14.2995	9.46961	Distal Intergenic	chr2	221435752	221439052	3301	6	-	Zm00001eb110640	Zm00001eb110640_T001	-9085
motif-4	ACACGTAA	MA0937.1	NAC055	chr1	228224097	228224104	+	11.448	9.16e-05	0.808	ACACGTAT	-43	IP_peak_414	chr1	228224025	228224290	266	228224147	20.73	6.63384	13.1481	8.45846	Promoter (<=1kb)	chr1	228221718	228223253	1536	1	-	Zm00001eb043360	Zm00001eb043360_T001	-894
motif-4	ACACGTAA	MA0937.1	NAC055	chr3	229226918	229226925	+	11.448	9.16e-05	0.808	ACACGTAT	100	IP_peak_1606	chr3	229226542	229226955	414	229226818	21.47	7.49156	15.2574	10.3285	Distal Intergenic	chr3	229235933	229247876	11944	11	+	Zm00001eb161450	Zm00001eb161450_T001	-9115
motif-4	ACACGTAA	MA0937.1	NAC055	chr1	229556337	229556344	+	11.448	9.16e-05	0.808	ACACGTAT	104	IP_peak_420	chr1	229556162	229556484	323	229556233	18.51	6.50422	12.1886	7.62913	Promoter (1-2kb)	chr1	229557798	229560591	2794	2	+	Zm00001eb043700	Zm00001eb043700_T001	-1565
motif-4	ACACGTAA	MA0937.1	NAC055	chr1	285353290	285353297	+	11.448	9.16e-05	0.808	ACACGTAT	-13	IP_peak_531	chr1	285353212	285353590	379	285353310	15.55	3.31013	5.31046	2.08239	Distal Intergenic	chr1	285357715	285359452	1738	5	+	Zm00001eb057980	Zm00001eb057980_T001	-4405
