# Supplementary material for: Genome-Wide Identification of Binding Motifs and Drought-Responsive Target Genes by the Transcription Factor ZmNAC20 in Maize
Source: Plants (Basel). 2026 Jan 30;15(3):423. doi: 10.3390/plants15030423 (PMC12899871; doi:10.3390/plants15030423)
Supplement: Supplementary file 1 [file plants-15-00423-s001.zip › Table S6.xlsx]

## Sheet: Sheet1
Table S6 List of 43 redundant ZmNAC20 target genes
Gene_ID		chr	start	end	length	abs_summit	pileup	fold_enrichment	log10(pvalue)	log10(qvalue)	annotation	geneChr	geneStart	geneEnd	geneLength	exonNumber	geneStrand	geneId	transcriptId	distToTSS	Symbol	Description	KEGG_A_class	KEGG_B_class	Pathway	K_ID	GO_Component	GO_Function	GO_Process
Zm00001eb003830	IP_peak_29	chr1	10549571	10549788	218	10549715	22.96	4.81669	10.2793	5.95862	Downstream (<1kb)	chr1	10549979	10553756	3778	4	-	Zm00001eb003830	Zm00001eb003830_T009	4041	LSI2	NP_001151517.1 uncharacterized protein LOC100285151 [Zea mays]	-	-	-	-	GO:0005886//plasma membrane;GO:0016020//membrane;GO:0016021//integral component of membrane	GO:0015105//arsenite transmembrane transporter activity	GO:0015700//arsenite transport;GO:0055085//transmembrane transport
Zm00001eb003830	IP_peak_30	chr1	10550728	10551102	375	10550969	47.39	3.02452	10.9988	6.59845	Intron (Zm00001eb003830_T009/Zm00001eb003830, intron 3 of 3)	chr1	10549979	10553756	3778	4	-	Zm00001eb003830	Zm00001eb003830_T009	2787	LSI2	NP_001151517.1 uncharacterized protein LOC100285151 [Zea mays]	-	-	-	-	GO:0005886//plasma membrane;GO:0016020//membrane;GO:0016021//integral component of membrane	GO:0015105//arsenite transmembrane transporter activity	GO:0015700//arsenite transport;GO:0055085//transmembrane transport
Zm00001eb015440	IP_peak_109	chr1	52825779	52826000	222	52825865	25.18	4.36287	10.5157	6.1658	Promoter (<=1kb)	chr1	52825930	52829447	3518	2	+	Zm00001eb015440	Zm00001eb015440_T004	-65	EIL1A	NP_001152035.2 ETHYLENE-INSENSITIVE3-like 1 protein [Zea mays]	Environmental Information Processing;Environmental Information Processing	Signal transduction;Signal transduction	ko04075//Plant hormone signal transduction;ko04016//MAPK signaling pathway - plant	K14514;K14514	GO:0005634//nucleus	GO:0003677//DNA binding;GO:0003700//DNA-binding transcription factor activity	GO:0006355//regulation of transcription, DNA-templated;GO:0009873//ethylene-activated signaling pathway
Zm00001eb015440	IP_peak_108	chr1	52824679	52824917	239	52824814	16.29	4.32278	7.66459	3.84329	Promoter (<=1kb)	chr1	52825403	52829366	3964	3	+	Zm00001eb015440	Zm00001eb015440_T002	-589	EIL1A	NP_001152035.2 ETHYLENE-INSENSITIVE3-like 1 protein [Zea mays]	Environmental Information Processing;Environmental Information Processing	Signal transduction;Signal transduction	ko04075//Plant hormone signal transduction;ko04016//MAPK signaling pathway - plant	K14514;K14514	GO:0005634//nucleus	GO:0003677//DNA binding;GO:0003700//DNA-binding transcription factor activity	GO:0006355//regulation of transcription, DNA-templated;GO:0009873//ethylene-activated signaling pathway
Zm00001eb026300	IP_peak_229	chr1	118886718	118886922	205	118886858	17.03	3.92496	7.27668	3.53566	Promoter (<=1kb)	chr1	118836499	118886069	49571	31	-	Zm00001eb026300	Zm00001eb026300_T001	-789	At5g66150	XP_020402058.1 alpha-mannosidase isoform X4 [Zea mays]	Metabolism	Glycan biosynthesis and metabolism	ko00511//Other glycan degradation	K01191	GO:0005774//vacuolar membrane	GO:0003824//catalytic activity;GO:0004559//alpha-mannosidase activity;GO:0016787//hydrolase activity;GO:0016798//hydrolase activity, acting on glycosyl bonds;GO:0030246//carbohydrate binding;GO:0046872//metal ion binding	GO:0005975//carbohydrate metabolic process;GO:0006013//mannose metabolic process;GO:0008152//metabolic process
Zm00001eb026300	IP_peak_228	chr1	118884946	118885260	315	118885149	17.03	3.60633	6.60524	3.02597	Intron (Zm00001eb026300_T001/Zm00001eb026300, intron 1 of 30)	chr1	118836499	118886069	49571	31	-	Zm00001eb026300	Zm00001eb026300_T001	920	At5g66150	XP_020402058.1 alpha-mannosidase isoform X4 [Zea mays]	Metabolism	Glycan biosynthesis and metabolism	ko00511//Other glycan degradation	K01191	GO:0005774//vacuolar membrane	GO:0003824//catalytic activity;GO:0004559//alpha-mannosidase activity;GO:0016787//hydrolase activity;GO:0016798//hydrolase activity, acting on glycosyl bonds;GO:0030246//carbohydrate binding;GO:0046872//metal ion binding	GO:0005975//carbohydrate metabolic process;GO:0006013//mannose metabolic process;GO:0008152//metabolic process
Zm00001eb039990	IP_peak_378	chr1	211157705	211157903	199	211157863	9.63	4.18786	5.29492	2.07816	Promoter (1-2kb)	chr1	211155901	211156467	567	1	-	Zm00001eb039990	Zm00001eb039990_T001	-1396	-	-	-	-	-	-	-	-	-
Zm00001eb039990	IP_peak_377	chr1	211155239	211155449	211	211155374	16.29	5.12164	9.13233	5.01397	3' UTR	chr1	211155901	211156467	567	1	-	Zm00001eb039990	Zm00001eb039990_T001	1093	-	-	-	-	-	-	-	-	-
Zm00001eb042590	IP_peak_405	chr1	224657720	224658162	443	224657949	21.47	7.03127	14.4436	9.60556	Intron (Zm00001eb042590_T001/Zm00001eb042590, intron 4 of 8)	chr1	224642847	224690111	47265	9	+	Zm00001eb042590	Zm00001eb042590_T001	15102	prpf39	XP_008664713.1 uncharacterized protein LOC103643333 isoform X1 [Zea mays]	-	-	-	-	GO:0000243//commitment complex;GO:0005685//U1 snRNP;GO:0071004//U2-type prespliceosome	GO:0005515//protein binding	GO:0000395//mRNA 5'-splice site recognition;GO:0006396//RNA processing
Zm00001eb042590	IP_peak_404	chr1	224655806	224656017	212	224655937	14.07	4.43738	7.39493	3.62875	Exon (Zm00001eb042590_T001/Zm00001eb042590, exon 4 of 9)	chr1	224642847	224690111	47265	9	+	Zm00001eb042590	Zm00001eb042590_T001	13090	prpf39	XP_008664713.1 uncharacterized protein LOC103643333 isoform X1 [Zea mays]	-	-	-	-	GO:0000243//commitment complex;GO:0005685//U1 snRNP;GO:0071004//U2-type prespliceosome	GO:0005515//protein binding	GO:0000395//mRNA 5'-splice site recognition;GO:0006396//RNA processing
Zm00001eb046120	IP_peak_436	chr1	238930769	238931096	328	238931003	16.29	4.65374	8.28453	4.34666	Promoter (<=1kb)	chr1	238926794	238930079	3286	4	-	Zm00001eb046120	Zm00001eb046120_T002	-924	CYN	NP_001150815.1 cyanate hydratase [Zea mays]	Metabolism;Metabolism	Global and overview maps;Energy metabolism	ko01100//Metabolic pathways;ko00910//Nitrogen metabolism	K01725;K01725	GO:0005829//cytosol	GO:0003677//DNA binding;GO:0008824//cyanate hydratase activity;GO:0016829//lyase activity;GO:0042802//identical protein binding	GO:0009439//cyanate metabolic process;GO:0009440//cyanate catabolic process;GO:0009651//response to salt stress
Zm00001eb046120	IP_peak_435	chr1	238925559	238925906	348	238925831	16.29	3.32963	5.67579	2.37577	Downstream (<1kb)	chr1	238926716	238930079	3364	5	-	Zm00001eb046120	Zm00001eb046120_T001	4248	CYN	NP_001150815.1 cyanate hydratase [Zea mays]	Metabolism;Metabolism	Global and overview maps;Energy metabolism	ko01100//Metabolic pathways;ko00910//Nitrogen metabolism	K01725;K01725	GO:0005829//cytosol	GO:0003677//DNA binding;GO:0008824//cyanate hydratase activity;GO:0016829//lyase activity;GO:0042802//identical protein binding	GO:0009439//cyanate metabolic process;GO:0009440//cyanate catabolic process;GO:0009651//response to salt stress
Zm00001eb046550	IP_peak_437	chr1	240226816	240227017	202	240226918	14.07	5.71401	9.56905	5.38238	Promoter (<=1kb)	chr1	240224174	240226721	2548	3	-	Zm00001eb046550	Zm00001eb046550_T002	-197	--	XP_020402845.1 uncharacterized protein LOC109943757 [Zea mays]	-	-	-	-	GO:0016020//membrane;GO:0016021//integral component of membrane	-	-
Zm00001eb046550	IP_peak_438	chr1	240227878	240228219	342	240228214	11.85	3.78323	5.07996	1.90465	Promoter (1-2kb)	chr1	240224174	240226721	2548	3	-	Zm00001eb046550	Zm00001eb046550_T002	-1493	--	XP_020402845.1 uncharacterized protein LOC109943757 [Zea mays]	-	-	-	-	GO:0016020//membrane;GO:0016021//integral component of membrane	-	-
Zm00001eb047670	IP_peak_448	chr1	245039685	245039898	214	245039790	17.03	4.50791	8.44714	4.44986	Intron (Zm00001eb047670_T001/Zm00001eb047670, intron 6 of 6)	chr1	245034435	245040767	6333	7	+	Zm00001eb047670	Zm00001eb047670_T001	5355	--	PWZ55694.1 hypothetical protein Zm00014a_010010 [Zea mays]	-	-	-	-	-	-	-
Zm00001eb047670	IP_peak_447	chr1	245038295	245038504	210	245038359	14.81	4.12222	6.47521	2.93194	Intron (Zm00001eb047670_T001/Zm00001eb047670, intron 3 of 6)	chr1	245034435	245040767	6333	7	+	Zm00001eb047670	Zm00001eb047670_T001	3924	--	PWZ55694.1 hypothetical protein Zm00014a_010010 [Zea mays]	-	-	-	-	-	-	-
Zm00001eb060930	IP_peak_556	chr1	295330635	295330846	212	295330714	12.59	6.7943	10.1966	5.92154	3' UTR	chr1	295330091	295330767	677	2	+	Zm00001eb060930	Zm00001eb060930_T001	623	--	ACG30670.1 hypothetical protein [Zea mays]	-	-	-	-	GO:0005730//nucleolus;GO:0030688//preribosome, small subunit precursor	-	GO:0000462//maturation of SSU-rRNA from tricistronic rRNA transcript (SSU-rRNA, 5.8S rRNA, LSU-rRNA);GO:0006364//rRNA processing
Zm00001eb060930	IP_peak_555	chr1	295329304	295329523	220	295329453	11.11	6.76654	10.2289	5.92154	Promoter (<=1kb)	chr1	295330091	295330767	677	2	+	Zm00001eb060930	Zm00001eb060930_T001	-638	--	ACG30670.1 hypothetical protein [Zea mays]	-	-	-	-	GO:0005730//nucleolus;GO:0030688//preribosome, small subunit precursor	-	GO:0000462//maturation of SSU-rRNA from tricistronic rRNA transcript (SSU-rRNA, 5.8S rRNA, LSU-rRNA);GO:0006364//rRNA processing
Zm00001eb067340	IP_peak_837	chr2	3687452	3687743	292	3687573	35.54	7.30886	21.584	16.0432	Promoter (<=1kb)	chr2	3688358	3696793	8436	8	+	Zm00001eb067340	Zm00001eb067340_T001	-785	Os04g0663200	XP_008667945.1 zinc finger C-x8-C-x5-C-x3-H type family protein isoform X1 [Zea mays]	-	-	-	-	-	GO:0003677//DNA binding;GO:0046872//metal ion binding	-
Zm00001eb067340	IP_peak_838	chr2	3694343	3694543	201	3694482	14.07	4.96257	8.30864	4.36974	3' UTR	chr2	3688448	3694554	6107	5	+	Zm00001eb067340	Zm00001eb067340_T003	6034	Os04g0663200	XP_008667945.1 zinc finger C-x8-C-x5-C-x3-H type family protein isoform X1 [Zea mays]	-	-	-	-	-	GO:0003677//DNA binding;GO:0046872//metal ion binding	-
Zm00001eb071830	IP_peak_864	chr2	12704400	12704754	355	12704532	22.96	5.98892	12.6839	8.04772	3' UTR	chr2	12700994	12704773	3780	4	+	Zm00001eb071830	Zm00001eb071830_T002	3538	GRF3	NP_001106025.2 putative growth-regulating factor 6 [Zea mays]	-	-	-	-	GO:0005634//nucleus	GO:0005524//ATP binding	GO:0006351//transcription, DNA-templated;GO:0006355//regulation of transcription, DNA-templated;GO:0032502//developmental process
Zm00001eb071830	IP_peak_863	chr2	12699037	12699235	199	12699151	14.81	3.95253	6.17368	2.6867	Promoter (1-2kb)	chr2	12700395	12704773	4379	5	+	Zm00001eb071830	Zm00001eb071830_T001	-1244	GRF3	NP_001106025.2 putative growth-regulating factor 6 [Zea mays]	-	-	-	-	GO:0005634//nucleus	GO:0005524//ATP binding	GO:0006351//transcription, DNA-templated;GO:0006355//regulation of transcription, DNA-templated;GO:0032502//developmental process
Zm00001eb086730	IP_peak_991	chr2	86419825	86420045	221	86419988	15.55	3.94556	6.54791	2.99768	Intron (Zm00001eb086730_T001/Zm00001eb086730, intron 2 of 4)	chr2	86416286	86420710	4425	5	-	Zm00001eb086730	Zm00001eb086730_T001	722	--	NP_001149043.1 uncharacterized protein LOC100282663 [Zea mays]	-	-	-	-	-	-	-
Zm00001eb086730	IP_peak_990	chr2	86416937	86417205	269	86416993	13.33	3.58228	5.46828	2.19678	Intron (Zm00001eb086730_T001/Zm00001eb086730, intron 4 of 4)	chr2	86416286	86420710	4425	5	-	Zm00001eb086730	Zm00001eb086730_T001	3717	--	NP_001149043.1 uncharacterized protein LOC100282663 [Zea mays]	-	-	-	-	-	-	-
Zm00001eb110030	IP_peak_1189	chr2	219957281	219957552	272	219957414	11.11	4.66147	6.87683	3.22178	Promoter (1-2kb)	chr2	219953822	219956203	2382	1	-	Zm00001eb110030	Zm00001eb110030_T002	-1211	At5g28040	NP_001130793.1 uncharacterized protein LOC100191897 [Zea mays]	-	-	-	-	GO:0005634//nucleus	-	GO:0006355//regulation of transcription, DNA-templated
Zm00001eb110030	IP_peak_1188	chr2	219956735	219956937	203	219956857	11.11	4.03586	5.86499	2.48598	Promoter (<=1kb)	chr2	219953822	219956203	2382	1	-	Zm00001eb110030	Zm00001eb110030_T002	-654	At5g28040	NP_001130793.1 uncharacterized protein LOC100191897 [Zea mays]	-	-	-	-	GO:0005634//nucleus	-	GO:0006355//regulation of transcription, DNA-templated
Zm00001eb111970	IP_peak_1205	chr2	225116699	225117044	346	225116861	42.95	9.16802	29.4896	23.1943	3' UTR	chr2	225114946	225118767	3822	6	+	Zm00001eb111970	Zm00001eb111970_T003	1915	--	NP_001353104.1 uncharacterized protein LOC100281543 [Zea mays]	-	-	-	-	-	GO:0005515//protein binding	-
Zm00001eb111970	IP_peak_1206	chr2	225119211	225119423	213	225119313	19.25	5.06953	10.0924	5.84222	3' UTR	chr2	225114946	225118767	3822	6	+	Zm00001eb111970	Zm00001eb111970_T003	4367	--	NP_001353104.1 uncharacterized protein LOC100281543 [Zea mays]	-	-	-	-	-	GO:0005515//protein binding	-
Zm00001eb121650	IP_peak_1260	chr3	8242845	8243078	234	8242993	22.22	6.24813	13.5613	8.82337	Intron (Zm00001eb121650_T001/Zm00001eb121650, intron 2 of 2)	chr3	8241704	8245472	3769	3	-	Zm00001eb121650	Zm00001eb121650_T001	2479	AT9	NP_001149908.2 uncharacterized protein LOC100283536 [Zea mays]	-	-	-	-	-	GO:0016410//N-acyltransferase activity;GO:0016740//transferase activity;GO:0016747//transferase activity, transferring acyl groups other than amino-acyl groups	-
Zm00001eb121650	IP_peak_1259	chr3	8240250	8240492	243	8240368	13.33	5.73729	9.09013	4.9768	Downstream (1-2kb)	chr3	8241704	8245472	3769	3	-	Zm00001eb121650	Zm00001eb121650_T001	5104	AT9	NP_001149908.2 uncharacterized protein LOC100283536 [Zea mays]	-	-	-	-	-	GO:0016410//N-acyltransferase activity;GO:0016740//transferase activity;GO:0016747//transferase activity, transferring acyl groups other than amino-acyl groups	-
Zm00001eb130550	IP_peak_1342	chr3	57341889	57342088	200	57341966	11.85	5.95344	8.37812	4.43192	Intron (Zm00001eb130550_T001/Zm00001eb130550, intron 5 of 6)	chr3	57335481	57343131	7651	7	+	Zm00001eb130550	Zm00001eb130550_T001	6485	SWEET17	XP_008673994.1 bidirectional sugar transporter SWEET17 [Zea mays]	-	-	-	-	GO:0005886//plasma membrane;GO:0016020//membrane;GO:0016021//integral component of membrane	GO:0051119//sugar transmembrane transporter activity	GO:0008643//carbohydrate transport;GO:0034219//carbohydrate transmembrane transport
Zm00001eb130550	IP_peak_1341	chr3	57337893	57338102	210	57337938	14.07	3.7674	6.17368	2.6867	Intron (Zm00001eb130550_T001/Zm00001eb130550, intron 5 of 6)	chr3	57335481	57343131	7651	7	+	Zm00001eb130550	Zm00001eb130550_T001	2457	SWEET17	XP_008673994.1 bidirectional sugar transporter SWEET17 [Zea mays]	-	-	-	-	GO:0005886//plasma membrane;GO:0016020//membrane;GO:0016021//integral component of membrane	GO:0051119//sugar transmembrane transporter activity	GO:0008643//carbohydrate transport;GO:0034219//carbohydrate transmembrane transport
Zm00001eb130860	IP_peak_1349	chr3	59406706	59407023	318	59406850	31.84	9.13353	23.2557	17.5703	Intron (Zm00001eb130860_T003/Zm00001eb130860, intron 1 of 5)	chr3	59404935	59417068	12134	6	+	Zm00001eb130860	Zm00001eb130860_T003	1915	CAF2	NP_001105669.1 CRS2-associated factor 2, chloroplastic precursor [Zea mays]	-	-	-	-	GO:0009507//chloroplast;GO:0009536//plastid;GO:0009570//chloroplast stroma;GO:0016020//membrane;GO:0016021//integral component of membrane	GO:0003723//RNA binding;GO:0003729//mRNA binding;GO:0005515//protein binding	GO:0000373//Group II intron splicing;GO:0006397//mRNA processing;GO:0008380//RNA splicing
Zm00001eb130860	IP_peak_1350	chr3	59410647	59410862	216	59410743	17.77	3.91595	6.93523	3.257	Intron (Zm00001eb130860_T003/Zm00001eb130860, intron 2 of 5)	chr3	59404935	59417068	12134	6	+	Zm00001eb130860	Zm00001eb130860_T003	5808	CAF2	NP_001105669.1 CRS2-associated factor 2, chloroplastic precursor [Zea mays]	-	-	-	-	GO:0009507//chloroplast;GO:0009536//plastid;GO:0009570//chloroplast stroma;GO:0016020//membrane;GO:0016021//integral component of membrane	GO:0003723//RNA binding;GO:0003729//mRNA binding;GO:0005515//protein binding	GO:0000373//Group II intron splicing;GO:0006397//mRNA processing;GO:0008380//RNA splicing
Zm00001eb132380	IP_peak_1384	chr3	82791075	82791575	501	82791436	19.99	5.00475	9.61379	5.42185	Intron (Zm00001eb132380_T001/Zm00001eb132380, intron 9 of 9)	chr3	82742420	82796248	53829	10	+	Zm00001eb132380	Zm00001eb132380_T001	49016	At1g32220	ACG41130.1 NAD dependent epimerase/dehydratase family protein [Zea mays]	-	-	-	-	GO:0005634//nucleus;GO:0005739//mitochondrion	GO:0003676//nucleic acid binding;GO:0004518//nuclease activity;GO:0004527//exonuclease activity;GO:0008081//phosphoric diester hydrolase activity;GO:0008270//zinc ion binding;GO:0016787//hydrolase activity;GO:0016818//hydrolase activity, acting on acid anhydrides, in phosphorus-containing anhydrides;GO:0044877//protein-containing complex binding;GO:0046872//metal ion binding	GO:0006281//DNA repair;GO:0006974//cellular response to DNA damage stimulus;GO:0090305//nucleic acid phosphodiester bond hydrolysis;GO:1901006//ubiquinone-6 biosynthetic process
Zm00001eb132380	IP_peak_1383	chr3	82744721	82744931	211	82744747	17.77	2.68174	4.24476	1.32566	Intron (Zm00001eb132380_T001/Zm00001eb132380, intron 3 of 9)	chr3	82742420	82796248	53829	10	+	Zm00001eb132380	Zm00001eb132380_T001	2327	At1g32220	ACG41130.1 NAD dependent epimerase/dehydratase family protein [Zea mays]	-	-	-	-	GO:0005634//nucleus;GO:0005739//mitochondrion	GO:0003676//nucleic acid binding;GO:0004518//nuclease activity;GO:0004527//exonuclease activity;GO:0008081//phosphoric diester hydrolase activity;GO:0008270//zinc ion binding;GO:0016787//hydrolase activity;GO:0016818//hydrolase activity, acting on acid anhydrides, in phosphorus-containing anhydrides;GO:0044877//protein-containing complex binding;GO:0046872//metal ion binding	GO:0006281//DNA repair;GO:0006974//cellular response to DNA damage stimulus;GO:0090305//nucleic acid phosphodiester bond hydrolysis;GO:1901006//ubiquinone-6 biosynthetic process
Zm00001eb135380	IP_peak_1415	chr3	117154674	117155043	370	117154752	19.99	5.24842	10.0802	5.83263	Intron (Zm00001eb135380_T001/Zm00001eb135380, intron 2 of 13)	chr3	117150933	117178076	27144	14	+	Zm00001eb135380	Zm00001eb135380_T001	3819	TRAF1A	XP_008673354.1 uncharacterized protein LOC100502244 isoform X1 [Zea mays]	-	-	-	-	-	GO:0005515//protein binding	-
Zm00001eb135380	IP_peak_1416	chr3	117160780	117161148	369	117160964	17.03	3.76148	6.93523	3.257	Intron (Zm00001eb135380_T001/Zm00001eb135380, intron 3 of 13)	chr3	117150933	117178076	27144	14	+	Zm00001eb135380	Zm00001eb135380_T001	10031	TRAF1A	XP_008673354.1 uncharacterized protein LOC100502244 isoform X1 [Zea mays]	-	-	-	-	-	GO:0005515//protein binding	-
Zm00001eb142350	IP_peak_1484	chr3	158003142	158003383	242	158003255	23.7	4.41598	9.81077	5.59724	Intron (Zm00001eb142350_T001/Zm00001eb142350, intron 3 of 5)	chr3	157999720	158004465	4746	6	+	Zm00001eb142350	Zm00001eb142350_T001	3535	TPK1	XP_020405966.1 thiamine pyrophosphokinase 1 [Zea mays]	Metabolism;Metabolism	Global and overview maps;Metabolism of cofactors and vitamins	ko01100//Metabolic pathways;ko00730//Thiamine metabolism	K00949;K00949	GO:0005829//cytosol	GO:0000166//nucleotide binding;GO:0004788//thiamine diphosphokinase activity;GO:0005524//ATP binding;GO:0016301//kinase activity;GO:0016740//transferase activity;GO:0030975//thiamine binding	GO:0006772//thiamine metabolic process;GO:0009229//thiamine diphosphate biosynthetic process;GO:0016310//phosphorylation
Zm00001eb142350	IP_peak_1483	chr3	158000350	158000795	446	158000754	14.07	3.7674	6.17368	2.6867	Intron (Zm00001eb142350_T001/Zm00001eb142350, intron 2 of 5)	chr3	157999720	158004465	4746	6	+	Zm00001eb142350	Zm00001eb142350_T001	1034	TPK1	XP_020405966.1 thiamine pyrophosphokinase 1 [Zea mays]	Metabolism;Metabolism	Global and overview maps;Metabolism of cofactors and vitamins	ko01100//Metabolic pathways;ko00730//Thiamine metabolism	K00949;K00949	GO:0005829//cytosol	GO:0000166//nucleotide binding;GO:0004788//thiamine diphosphokinase activity;GO:0005524//ATP binding;GO:0016301//kinase activity;GO:0016740//transferase activity;GO:0030975//thiamine binding	GO:0006772//thiamine metabolic process;GO:0009229//thiamine diphosphate biosynthetic process;GO:0016310//phosphorylation
Zm00001eb163030	IP_peak_1623	chr3	234624459	234624675	217	234624570	24.44	6.35918	14.5125	9.66451	Intron (Zm00001eb163030_T001/Zm00001eb163030, intron 1 of 1)	chr3	234623628	234625652	2025	2	-	Zm00001eb163030	Zm00001eb163030_T001	1082	--	NP_001144965.1 uncharacterized protein LOC100278109 precursor [Zea mays]	-	-	-	-	GO:0009535//chloroplast thylakoid membrane	-	-
Zm00001eb163030	IP_peak_1624	chr3	234626965	234627167	203	234627110	14.81	4.39691	6.95395	3.257	Promoter (1-2kb)	chr3	234623628	234625652	2025	2	-	Zm00001eb163030	Zm00001eb163030_T001	-1458	--	NP_001144965.1 uncharacterized protein LOC100278109 precursor [Zea mays]	-	-	-	-	GO:0009535//chloroplast thylakoid membrane	-	-
Zm00001eb188400	IP_peak_1874	chr4	165276988	165277191	204	165276999	14.07	4.01271	6.62921	3.04716	Promoter (<=1kb)	chr4	165277311	165282620	5310	8	+	Zm00001eb188400	Zm00001eb188400_T001	-312	atad-3	XP_008679016.1 ATPase family AAA domain-containing protein 3C [Zea mays]	-	-	-	-	GO:0005739//mitochondrion;GO:0016020//membrane;GO:0016021//integral component of membrane	GO:0000166//nucleotide binding;GO:0005524//ATP binding;GO:0016887//ATPase activity	GO:0007005//mitochondrion organization
Zm00001eb188400	IP_peak_1875	chr4	165278945	165279244	300	165279184	13.33	3.73607	5.7457	2.41947	Intron (Zm00001eb188400_T001/Zm00001eb188400, intron 4 of 7)	chr4	165277311	165282620	5310	8	+	Zm00001eb188400	Zm00001eb188400_T001	1873	atad-3	XP_008679016.1 ATPase family AAA domain-containing protein 3C [Zea mays]	-	-	-	-	GO:0005739//mitochondrion;GO:0016020//membrane;GO:0016021//integral component of membrane	GO:0000166//nucleotide binding;GO:0005524//ATP binding;GO:0016887//ATPase activity	GO:0007005//mitochondrion organization
Zm00001eb196970	IP_peak_1921	chr4	194316609	194316895	287	194316799	18.51	4.88417	9.26425	5.12325	Promoter (1-2kb)	chr4	194311401	194315220	3820	13	-	Zm00001eb196970	Zm00001eb196970_T002	-1579	--	NP_001140664.1 uncharacterized protein LOC100272739 precursor [Zea mays]	-	-	-	-	GO:0016020//membrane;GO:0016021//integral component of membrane	GO:0015293//symporter activity;GO:0022857//transmembrane transporter activity	GO:0055085//transmembrane transport
Zm00001eb196970	IP_peak_1920	chr4	194311253	194311494	242	194311383	13.33	4.77637	7.53305	3.74136	Downstream (<1kb)	chr4	194311626	194315120	3495	14	-	Zm00001eb196970	Zm00001eb196970_T003	3737	--	NP_001140664.1 uncharacterized protein LOC100272739 precursor [Zea mays]	-	-	-	-	GO:0016020//membrane;GO:0016021//integral component of membrane	GO:0015293//symporter activity;GO:0022857//transmembrane transporter activity	GO:0055085//transmembrane transport
Zm00001eb199190	IP_peak_1937	chr4	203321093	203321325	233	203321213	20.73	4.34683	8.71601	4.69286	Intron (Zm00001eb199190_T001/Zm00001eb199190, intron 3 of 5)	chr4	203319263	203322773	3511	6	+	Zm00001eb199190	Zm00001eb199190_T001	1950	--	NP_001145660.1 uncharacterized protein LOC100279157 [Zea mays]	-	-	-	-	-	-	-
Zm00001eb199190	IP_peak_1936	chr4	203320191	203320400	210	203320331	11.85	4.2827	5.86499	2.48598	Intron (Zm00001eb199190_T001/Zm00001eb199190, intron 2 of 5)	chr4	203319263	203322773	3511	6	+	Zm00001eb199190	Zm00001eb199190_T001	1068	--	NP_001145660.1 uncharacterized protein LOC100279157 [Zea mays]	-	-	-	-	-	-	-
Zm00001eb224060	IP_peak_2128	chr5	40624014	40624353	340	40624077	17.03	5.30957	9.95786	5.73057	Intron (Zm00001eb224060_T003/Zm00001eb224060, intron 1 of 2)	chr5	40619208	40625822	6615	3	+	Zm00001eb224060	Zm00001eb224060_T003	4869	--	XP_020408833.1 uncharacterized protein LOC100277163 isoform X1 [Zea mays]	-	-	-	-	-	GO:0003676//nucleic acid binding;GO:0004519//endonuclease activity	GO:0090305//nucleic acid phosphodiester bond hydrolysis
Zm00001eb224060	IP_peak_2127	chr5	40618231	40618551	321	40618329	10.37	3.78903	5.08049	1.90465	Promoter (<=1kb)	chr5	40619208	40625822	6615	3	+	Zm00001eb224060	Zm00001eb224060_T003	-879	--	XP_020408833.1 uncharacterized protein LOC100277163 isoform X1 [Zea mays]	-	-	-	-	-	GO:0003676//nucleic acid binding;GO:0004519//endonuclease activity	GO:0090305//nucleic acid phosphodiester bond hydrolysis
Zm00001eb227940	IP_peak_2157	chr5	62646585	62646890	306	62646751	14.07	3.7674	6.17368	2.6867	Downstream (<1kb)	chr5	62647276	62649356	2081	5	-	Zm00001eb227940	Zm00001eb227940_T001	2605	CIB22	RLM55198.1 hypothetical protein C2845_PM10G20720 [Panicum miliaceum]	Metabolism;Metabolism	Global and overview maps;Energy metabolism	ko01100//Metabolic pathways;ko00190//Oxidative phosphorylation	K03965;K03965	GO:0005739//mitochondrion;GO:0005743//mitochondrial inner membrane;GO:0005747//mitochondrial respiratory chain complex I;GO:0005774//vacuolar membrane;GO:0016020//membrane;GO:0031966//mitochondrial membrane;GO:0045271//respiratory chain complex I;GO:0070469//respiratory chain	-	GO:0005975//carbohydrate metabolic process;GO:0006120//mitochondrial electron transport, NADH to ubiquinone
Zm00001eb227940	IP_peak_2156	chr5	62645920	62646222	303	62646058	14.07	3.01392	4.70046	1.65653	Downstream (1-2kb)	chr5	62647276	62649356	2081	5	-	Zm00001eb227940	Zm00001eb227940_T001	3298	CIB22	RLM55198.1 hypothetical protein C2845_PM10G20720 [Panicum miliaceum]	Metabolism;Metabolism	Global and overview maps;Energy metabolism	ko01100//Metabolic pathways;ko00190//Oxidative phosphorylation	K03965;K03965	GO:0005739//mitochondrion;GO:0005743//mitochondrial inner membrane;GO:0005747//mitochondrial respiratory chain complex I;GO:0005774//vacuolar membrane;GO:0016020//membrane;GO:0031966//mitochondrial membrane;GO:0045271//respiratory chain complex I;GO:0070469//respiratory chain	-	GO:0005975//carbohydrate metabolic process;GO:0006120//mitochondrial electron transport, NADH to ubiquinone
Zm00001eb231370	IP_peak_2171	chr5	77159044	77159273	230	77159153	10.37	5.68354	7.99793	4.10336	Intron (Zm00001eb231370_T001/Zm00001eb231370, intron 6 of 15)	chr5	77142711	77179601	36891	16	-	Zm00001eb231370	Zm00001eb231370_T001	20448	At4g21880	AQK68192.1 Pentatricopeptide repeat-containing protein mitochondrial, partial [Zea mays]	-	-	-	-	-	GO:0005515//protein binding	-
Zm00001eb231370	IP_peak_2170	chr5	77143220	77143441	222	77143331	37.77	5.54577	17.7053	12.5419	Intron (Zm00001eb231370_T001/Zm00001eb231370, intron 15 of 15)	chr5	77142711	77179601	36891	16	-	Zm00001eb231370	Zm00001eb231370_T001	36270	At4g21880	AQK68192.1 Pentatricopeptide repeat-containing protein mitochondrial, partial [Zea mays]	-	-	-	-	-	GO:0005515//protein binding	-
Zm00001eb236020	IP_peak_2211	chr5	121566090	121566288	199	121566137	17.03	3.61107	6.6154	3.03411	Downstream (<1kb)	chr5	121566231	121579645	13415	2	-	Zm00001eb236020	Zm00001eb236020_T001	13508	--	KXG21411.1 hypothetical protein SORBI_3009G058300 [Sorghum bicolor]	-	-	-	-	-	-	-
Zm00001eb236020	IP_peak_2210	chr5	121565641	121565871	231	121565729	16.29	2.88186	4.70182	1.65653	Downstream (<1kb)	chr5	121566231	121579645	13415	2	-	Zm00001eb236020	Zm00001eb236020_T001	13916	--	KXG21411.1 hypothetical protein SORBI_3009G058300 [Sorghum bicolor]	-	-	-	-	-	-	-
Zm00001eb239610	IP_peak_2260	chr5	155155482	155155687	206	155155572	22.96	5.21445	11.1249	6.70971	Intron (Zm00001eb239610_T001/Zm00001eb239610, intron 10 of 12)	chr5	155143187	155160568	17382	13	-	Zm00001eb239610	Zm00001eb239610_T001	4996	YBEY	XP_023155957.1 endoribonuclease YBEY, chloroplastic isoform X1 [Zea mays]	-	-	-	-	GO:0009507//chloroplast	GO:0004222//metalloendopeptidase activity;GO:0004518//nuclease activity;GO:0004519//endonuclease activity;GO:0004521//endoribonuclease activity;GO:0016787//hydrolase activity;GO:0046872//metal ion binding	GO:0006364//rRNA processing;GO:0006508//proteolysis;GO:0009658//chloroplast organization;GO:0090305//nucleic acid phosphodiester bond hydrolysis;GO:0090502//RNA phosphodiester bond hydrolysis, endonucleolytic;GO:1901259//chloroplast rRNA processing
Zm00001eb239610	IP_peak_2261	chr5	155156925	155157147	223	155157011	19.25	3.62151	7.03399	3.32348	Intron (Zm00001eb239610_T001/Zm00001eb239610, intron 7 of 12)	chr5	155143187	155160568	17382	13	-	Zm00001eb239610	Zm00001eb239610_T001	3557	YBEY	XP_023155957.1 endoribonuclease YBEY, chloroplastic isoform X1 [Zea mays]	-	-	-	-	GO:0009507//chloroplast	GO:0004222//metalloendopeptidase activity;GO:0004518//nuclease activity;GO:0004519//endonuclease activity;GO:0004521//endoribonuclease activity;GO:0016787//hydrolase activity;GO:0046872//metal ion binding	GO:0006364//rRNA processing;GO:0006508//proteolysis;GO:0009658//chloroplast organization;GO:0090305//nucleic acid phosphodiester bond hydrolysis;GO:0090502//RNA phosphodiester bond hydrolysis, endonucleolytic;GO:1901259//chloroplast rRNA processing
Zm00001eb241130	IP_peak_2276	chr5	164190757	164191058	302	164191018	20.73	4.35255	8.72828	4.70134	Promoter (1-2kb)	chr5	164175272	164189886	14615	14	-	Zm00001eb241130	Zm00001eb241130_T005	-1132	CID4	XP_008644222.1 uncharacterized protein LOC100502245 isoform X1 [Zea mays]	-	-	-	-	GO:0010494//cytoplasmic stress granule	GO:0003723//RNA binding	GO:0010603//regulation of cytoplasmic mRNA processing body assembly;GO:0034063//stress granule assembly
Zm00001eb241130	IP_peak_2277	chr5	164191677	164191896	220	164191735	17.77	3.48098	6.03244	2.57638	Promoter (1-2kb)	chr5	164175272	164189886	14615	14	-	Zm00001eb241130	Zm00001eb241130_T005	-1849	CID4	XP_008644222.1 uncharacterized protein LOC100502245 isoform X1 [Zea mays]	-	-	-	-	GO:0010494//cytoplasmic stress granule	GO:0003723//RNA binding	GO:0010603//regulation of cytoplasmic mRNA processing body assembly;GO:0034063//stress granule assembly
Zm00001eb250210	IP_peak_2339	chr5	198481761	198482049	289	198481924	39.99	5.12342	17.0669	11.9652	3' UTR	chr5	198479947	198482007	2061	1	+	Zm00001eb250210	Zm00001eb250210_T001	1977	AVT3B	NP_001149493.1 uncharacterized protein LOC100274361 [Zea mays]	-	-	-	-	GO:0005774//vacuolar membrane;GO:0005886//plasma membrane;GO:0016020//membrane;GO:0016021//integral component of membrane	GO:0015171//amino acid transmembrane transporter activity	GO:0003333//amino acid transmembrane transport;GO:0006865//amino acid transport
Zm00001eb250210	IP_peak_2338	chr5	198479635	198479875	241	198479783	20.73	4.94585	9.96427	5.73551	Promoter (<=1kb)	chr5	198479947	198482007	2061	1	+	Zm00001eb250210	Zm00001eb250210_T001	-164	AVT3B	NP_001149493.1 uncharacterized protein LOC100274361 [Zea mays]	-	-	-	-	GO:0005774//vacuolar membrane;GO:0005886//plasma membrane;GO:0016020//membrane;GO:0016021//integral component of membrane	GO:0015171//amino acid transmembrane transporter activity	GO:0003333//amino acid transmembrane transport;GO:0006865//amino acid transport
Zm00001eb270310	IP_peak_2470	chr6	79959879	79960077	199	79959982	22.22	5.81094	12.6983	8.05061	Promoter (1-2kb)	chr6	79957482	79958617	1136	4	-	Zm00001eb270310	Zm00001eb270310_T002	-1365	--	AQK80314.1 early nodulin-related [Zea mays]	-	-	-	-	GO:0016020//membrane;GO:0016021//integral component of membrane	-	-
Zm00001eb270310	IP_peak_2471	chr6	79960368	79960606	239	79960535	16.29	4.80879	8.56895	4.55798	Promoter (1-2kb)	chr6	79957482	79958617	1136	4	-	Zm00001eb270310	Zm00001eb270310_T002	-1918	--	AQK80314.1 early nodulin-related [Zea mays]	-	-	-	-	GO:0016020//membrane;GO:0016021//integral component of membrane	-	-
Zm00001eb287730	IP_peak_2622	chr6	156932059	156932304	246	156932146	14.07	4.19097	6.95395	3.257	Downstream (2-3kb)	chr6	156934840	156935970	1131	1	+	Zm00001eb287730	Zm00001eb287730_T001	-2694	--	-	-	-	-	-	-	-	-
Zm00001eb287730	IP_peak_2623	chr6	156933169	156933445	277	156933278	11.11	4.03586	5.86499	2.48598	Promoter (1-2kb)	chr6	156934840	156935970	1131	1	+	Zm00001eb287730	Zm00001eb287730_T001	-1562	--	-	-	-	-	-	-	-	-
Zm00001eb323400	IP_peak_2920	chr7	164216181	164216472	292	164216190	11.85	4.799	6.65426	3.07072	Intron (Zm00001eb323400_T001/Zm00001eb323400, intron 3 of 3)	chr7	164213568	164220753	7186	4	-	Zm00001eb323400	Zm00001eb323400_T001	4563	At5g56590	XP_008653189.1 glucan endo-1,3-beta-glucosidase 13 isoform X3 [Zea mays]	-	-	-	-	GO:0046658//anchored component of plasma membrane	GO:0004553//hydrolase activity, hydrolyzing O-glycosyl compounds;GO:0016787//hydrolase activity;GO:0016798//hydrolase activity, acting on glycosyl bonds;GO:0042973//glucan endo-1,3-beta-D-glucosidase activity	GO:0005975//carbohydrate metabolic process;GO:0008152//metabolic process
Zm00001eb323400	IP_peak_2919	chr7	164215763	164215970	208	164215763	14.07	3.01392	4.70046	1.65653	Intron (Zm00001eb323400_T001/Zm00001eb323400, intron 3 of 3)	chr7	164213568	164220753	7186	4	-	Zm00001eb323400	Zm00001eb323400_T001	4990	At5g56590	XP_008653189.1 glucan endo-1,3-beta-glucosidase 13 isoform X3 [Zea mays]	-	-	-	-	GO:0046658//anchored component of plasma membrane	GO:0004553//hydrolase activity, hydrolyzing O-glycosyl compounds;GO:0016787//hydrolase activity;GO:0016798//hydrolase activity, acting on glycosyl bonds;GO:0042973//glucan endo-1,3-beta-D-glucosidase activity	GO:0005975//carbohydrate metabolic process;GO:0008152//metabolic process
Zm00001eb327960	IP_peak_2944	chr7	176136799	176137055	257	176136953	16.29	4.80879	8.56895	4.55798	Intron (Zm00001eb327960_T001/Zm00001eb327960, intron 3 of 6)	chr7	176134109	176148221	14113	7	+	Zm00001eb327960	Zm00001eb327960_T001	2844	ACIN1	ONM59842.1 SAP domain-containing protein [Zea mays]	Genetic Information Processing;Genetic Information Processing;Genetic Information Processing	Transcription;Translation;Translation	ko03040//Spliceosome;ko03013//RNA transport;ko03015//mRNA surveillance pathway	K12875;K12875;K12875	-	GO:0003676//nucleic acid binding;GO:0003677//DNA binding	-
Zm00001eb327960	IP_peak_2945	chr7	176147775	176148005	231	176147865	21.47	4.49494	9.46042	5.28568	3' UTR	chr7	176134281	176147767	13487	6	+	Zm00001eb327960	Zm00001eb327960_T004	13584	ACIN1	ONM59842.1 SAP domain-containing protein [Zea mays]	Genetic Information Processing;Genetic Information Processing;Genetic Information Processing	Transcription;Translation;Translation	ko03040//Spliceosome;ko03013//RNA transport;ko03015//mRNA surveillance pathway	K12875;K12875;K12875	-	GO:0003676//nucleic acid binding;GO:0003677//DNA binding	-
Zm00001eb334630	IP_peak_2986	chr8	9716935	9717149	215	9717054	14.81	8.83577	13.9785	9.17919	Intron (Zm00001eb334630_T004/Zm00001eb334630, intron 2 of 3)	chr8	9316181	10061272	745092	4	-	Zm00001eb334630	Zm00001eb334630_T004	344218	LRK10	XP_008655568.1 rust resistance kinase Lr10 [Zea mays]	-	-	-	-	GO:0016020//membrane;GO:0016021//integral component of membrane	GO:0000166//nucleotide binding;GO:0004672//protein kinase activity;GO:0004674//protein serine/threonine kinase activity;GO:0005524//ATP binding;GO:0016301//kinase activity;GO:0016740//transferase activity;GO:0030247//polysaccharide binding	GO:0006468//protein phosphorylation;GO:0016310//phosphorylation
Zm00001eb334630	IP_peak_2985	chr8	9639756	9640048	293	9639944	30.36	3.48453	9.27005	5.12822	Intron (Zm00001eb334630_T004/Zm00001eb334630, intron 3 of 3)	chr8	9316181	10061272	745092	4	-	Zm00001eb334630	Zm00001eb334630_T004	421328	LRK10	XP_008655568.1 rust resistance kinase Lr10 [Zea mays]	-	-	-	-	GO:0016020//membrane;GO:0016021//integral component of membrane	GO:0000166//nucleotide binding;GO:0004672//protein kinase activity;GO:0004674//protein serine/threonine kinase activity;GO:0005524//ATP binding;GO:0016301//kinase activity;GO:0016740//transferase activity;GO:0030247//polysaccharide binding	GO:0006468//protein phosphorylation;GO:0016310//phosphorylation
Zm00001eb361080	IP_peak_3217	chr8	157603080	157603557	478	157603245	13.33	4.7816	7.54171	3.74628	3' UTR	chr8	157598727	157603214	4488	11	+	Zm00001eb361080	Zm00001eb361080_T004	4518	AP1M2	NP_001140632.1 uncharacterized protein LOC100272707 [Zea mays]	-	-	-	-	GO:0016020//membrane;GO:0030131//clathrin adaptor complex;GO:0031410//cytoplasmic vesicle;GO:0043231//intracellular membrane-bounded organelle	-	GO:0006886//intracellular protein transport;GO:0015031//protein transport;GO:0016192//vesicle-mediated transport
Zm00001eb361080	IP_peak_3216	chr8	157601240	157601452	213	157601369	11.85	4.2827	5.86499	2.48598	Intron (Zm00001eb361080_T001/Zm00001eb361080, intron 5 of 10)	chr8	157598665	157603780	5116	11	+	Zm00001eb361080	Zm00001eb361080_T001	2704	AP1M2	NP_001140632.1 uncharacterized protein LOC100272707 [Zea mays]	-	-	-	-	GO:0016020//membrane;GO:0030131//clathrin adaptor complex;GO:0031410//cytoplasmic vesicle;GO:0043231//intracellular membrane-bounded organelle	-	GO:0006886//intracellular protein transport;GO:0015031//protein transport;GO:0016192//vesicle-mediated transport
Zm00001eb381870	IP_peak_3344	chr9	48941713	48941942	230	48941738	9.63	3.54219	4.33257	1.38704	Intron (Zm00001eb381870_T001/Zm00001eb381870, intron 3 of 11)	chr9	48939730	48955650	15921	12	+	Zm00001eb381870	Zm00001eb381870_T001	2008	At2g17340	ACN28516.1 unknown [Zea mays]	-	-	-	-	GO:0005634//nucleus;GO:0005829//cytosol	GO:0004594//pantothenate kinase activity;GO:0016301//kinase activity	GO:0015937//coenzyme A biosynthetic process;GO:0016310//phosphorylation
Zm00001eb381870	IP_peak_3345	chr9	48942375	48942806	432	48942492	12.59	3.39715	4.79185	1.69879	Intron (Zm00001eb381870_T001/Zm00001eb381870, intron 5 of 11)	chr9	48939730	48955650	15921	12	+	Zm00001eb381870	Zm00001eb381870_T001	2762	At2g17340	ACN28516.1 unknown [Zea mays]	-	-	-	-	GO:0005634//nucleus;GO:0005829//cytosol	GO:0004594//pantothenate kinase activity;GO:0016301//kinase activity	GO:0015937//coenzyme A biosynthetic process;GO:0016310//phosphorylation
Zm00001eb399050	IP_peak_3497	chr9	149931150	149931465	316	149931321	14.07	5.02321	8.41215	4.43599	Downstream (2-3kb)	chr9	149933495	149933803	309	1	+	Zm00001eb399050	Zm00001eb399050_T001	-2174	--	-	-	-	-	-	-	-	-
Zm00001eb399050	IP_peak_3498	chr9	149932969	149933181	213	149933035	15.55	4.13766	6.9063	3.2409	Promoter (<=1kb)	chr9	149933495	149933803	309	1	+	Zm00001eb399050	Zm00001eb399050_T001	-460	--	-	-	-	-	-	-	-	-
Zm00001eb400270	IP_peak_3508	chr9	153441039	153441291	253	153441167	30.36	6.62477	17.746	12.5793	Intron (Zm00001eb400270_T001/Zm00001eb400270, intron 13 of 49)	chr9	153434131	153460825	26695	50	+	Zm00001eb400270	Zm00001eb400270_T001	7036	BRR2C	XP_008660406.1 DExH-box ATP-dependent RNA helicase DExH14 [Zea mays]	-	-	-	-	GO:0005634//nucleus	GO:0000166//nucleotide binding;GO:0003676//nucleic acid binding;GO:0003723//RNA binding;GO:0003729//mRNA binding;GO:0004386//helicase activity;GO:0005524//ATP binding;GO:0043138//3'-5' DNA helicase activity	GO:0032508//DNA duplex unwinding
Zm00001eb400270	IP_peak_3507	chr9	153436731	153437070	340	153437054	14.81	3.16618	4.70853	1.65653	Exon (Zm00001eb400270_T001/Zm00001eb400270, exon 8 of 50)	chr9	153434131	153460825	26695	50	+	Zm00001eb400270	Zm00001eb400270_T001	2923	BRR2C	XP_008660406.1 DExH-box ATP-dependent RNA helicase DExH14 [Zea mays]	-	-	-	-	GO:0005634//nucleus	GO:0000166//nucleotide binding;GO:0003676//nucleic acid binding;GO:0003723//RNA binding;GO:0003729//mRNA binding;GO:0004386//helicase activity;GO:0005524//ATP binding;GO:0043138//3'-5' DNA helicase activity	GO:0032508//DNA duplex unwinding
Zm00001eb411490	IP_peak_636	chr10	36163704	36163905	202	36163791	22.96	3.99262	8.40735	4.43599	Promoter (1-2kb)	chr10	36165092	36171873	6782	10	+	Zm00001eb411490	Zm00001eb411490_T001	-1301	CLPC2	NP_001169540.1 uncharacterized protein LOC100383416 [Zea mays]	-	-	-	-	-	GO:0000166//nucleotide binding;GO:0005515//protein binding;GO:0005524//ATP binding;GO:0016787//hydrolase activity;GO:0016887//ATPase activity	-
Zm00001eb411490	IP_peak_637	chr10	36164897	36165138	242	36164943	17.03	3.00527	5.26629	2.05449	Promoter (<=1kb)	chr10	36165092	36171873	6782	10	+	Zm00001eb411490	Zm00001eb411490_T001	-149	CLPC2	NP_001169540.1 uncharacterized protein LOC100383416 [Zea mays]	-	-	-	-	-	GO:0000166//nucleotide binding;GO:0005515//protein binding;GO:0005524//ATP binding;GO:0016787//hydrolase activity;GO:0016887//ATPase activity	-
Zm00001eb430990	IP_peak_809	chr10	144739999	144740264	266	144740149	17.03	6.01713	11.2199	6.78247	Promoter (<=1kb)	chr10	144726938	144739619	12682	22	-	Zm00001eb430990	Zm00001eb430990_T002	-530	At1g56130	XP_008663599.1 probable LRR receptor-like serine/threonine-protein kinase At1g56130 [Zea mays]	-	-	-	-	GO:0005886//plasma membrane;GO:0016020//membrane;GO:0016021//integral component of membrane	GO:0000166//nucleotide binding;GO:0004672//protein kinase activity;GO:0004674//protein serine/threonine kinase activity;GO:0005515//protein binding;GO:0005524//ATP binding;GO:0016301//kinase activity;GO:0016740//transferase activity	GO:0006468//protein phosphorylation;GO:0016310//phosphorylation;GO:0046777//protein autophosphorylation
Zm00001eb430990	IP_peak_808	chr10	144734042	144734281	240	144734142	67.39	4.27413	22.8287	17.1847	Intron (Zm00001eb430990_T001/Zm00001eb430990, intron 5 of 22)	chr10	144726938	144739619	12682	23	-	Zm00001eb430990	Zm00001eb430990_T001	5477	At1g56130	XP_008663599.1 probable LRR receptor-like serine/threonine-protein kinase At1g56130 [Zea mays]	-	-	-	-	GO:0005886//plasma membrane;GO:0016020//membrane;GO:0016021//integral component of membrane	GO:0000166//nucleotide binding;GO:0004672//protein kinase activity;GO:0004674//protein serine/threonine kinase activity;GO:0005515//protein binding;GO:0005524//ATP binding;GO:0016301//kinase activity;GO:0016740//transferase activity	GO:0006468//protein phosphorylation;GO:0016310//phosphorylation;GO:0046777//protein autophosphorylation
Zm00001eb430990	IP_peak_806	chr10	144727944	144728215	272	144728076	65.91	4.18157	21.5187	15.9833	Intron (Zm00001eb430990_T001/Zm00001eb430990, intron 22 of 22)	chr10	144726938	144739619	12682	23	-	Zm00001eb430990	Zm00001eb430990_T001	11543	At1g56130	XP_008663599.1 probable LRR receptor-like serine/threonine-protein kinase At1g56130 [Zea mays]	-	-	-	-	GO:0005886//plasma membrane;GO:0016020//membrane;GO:0016021//integral component of membrane	GO:0000166//nucleotide binding;GO:0004672//protein kinase activity;GO:0004674//protein serine/threonine kinase activity;GO:0005515//protein binding;GO:0005524//ATP binding;GO:0016301//kinase activity;GO:0016740//transferase activity	GO:0006468//protein phosphorylation;GO:0016310//phosphorylation;GO:0046777//protein autophosphorylation
Zm00001eb430990	IP_peak_807	chr10	144729827	144730073	247	144729942	39.99	4.09873	13.5438	8.81031	Intron (Zm00001eb430990_T001/Zm00001eb430990, intron 17 of 22)	chr10	144726938	144739619	12682	23	-	Zm00001eb430990	Zm00001eb430990_T001	9677	At1g56130	XP_008663599.1 probable LRR receptor-like serine/threonine-protein kinase At1g56130 [Zea mays]	-	-	-	-	GO:0005886//plasma membrane;GO:0016020//membrane;GO:0016021//integral component of membrane	GO:0000166//nucleotide binding;GO:0004672//protein kinase activity;GO:0004674//protein serine/threonine kinase activity;GO:0005515//protein binding;GO:0005524//ATP binding;GO:0016301//kinase activity;GO:0016740//transferase activity	GO:0006468//protein phosphorylation;GO:0016310//phosphorylation;GO:0046777//protein autophosphorylation
Zm00001eb431720	IP_peak_811	chr10	146597609	146597919	311	146597752	22.96	7.09568	14.7545	9.89003	Promoter (1-2kb)	chr10	146592341	146595863	3523	2	-	Zm00001eb431720	Zm00001eb431720_T001	-1889	--	XP_020401360.1 dentin sialophosphoprotein [Zea mays]	-	-	-	-	-	-	-
Zm00001eb431720	IP_peak_810	chr10	146593750	146593983	234	146593867	23.7	3.08702	6.41011	2.87844	Intron (Zm00001eb431720_T001/Zm00001eb431720, intron 1 of 1)	chr10	146592341	146595863	3523	2	-	Zm00001eb431720	Zm00001eb431720_T001	1996	--	XP_020401360.1 dentin sialophosphoprotein [Zea mays]	-	-	-	-	-	-	-
