# Supplementary material for: Genome-Wide Identification of Binding Motifs and Drought-Responsive Target Genes by the Transcription Factor ZmNAC20 in Maize
Source: Plants (Basel). 2026 Jan 30;15(3):423. doi: 10.3390/plants15030423 (PMC12899871; doi:10.3390/plants15030423)
Supplement: Supplementary file 1 [file plants-15-00423-s001.zip › Table S7.xlsx]

## Sheet: Sheet1
Table S7 List of ZmNAC20-regulated direct unique target genes
Gene_ID		chr	start	end	length	abs_summit	pileup	fold_enrichment	log10(pvalue)	log10(qvalue)	annotation	geneChr	geneStart	geneEnd	geneLength	exonNumber	geneStrand	geneId	transcriptId	distToTSS	Symbol	Description	KEGG_A_class	KEGG_B_class	Pathway	K_ID	GO_Component	GO_Function	GO_Process
Zm00001eb413020	IP_peak_663	chr10	57147657	57147910	254	57147778	24.44	14.1418	27.9645	21.8246	Intron (Zm00001eb413020_T001/Zm00001eb413020, intron 1 of 4)	chr10	57146721	57151549	4829	5	+	Zm00001eb413020	Zm00001eb413020_T001	1057	--	-	-	-	-	-	-	-	-
Zm00001eb193920	IP_peak_1906	chr4	184744713	184744980	268	184744853	39.99	13.6624	36.7173	29.6892	Downstream (2-3kb)	chr4	184747278	184749490	2213	3	-	Zm00001eb193920	Zm00001eb193920_T001	4637	BHLH96	NP_001132188.2 uncharacterized protein LOC100193615 [Zea mays]	-	-	-	-	-	GO:0000978//RNA polymerase II proximal promoter sequence-specific DNA binding;GO:0000981//DNA-binding transcription factor activity, RNA polymerase II-specific;GO:0046983//protein dimerization activity	GO:0006357//regulation of transcription by RNA polymerase II
Zm00001eb430050	IP_peak_794	chr10	142405643	142406080	438	142405809	26.66	13.5693	28.0309	21.8815	3' UTR	chr10	142402973	142405878	2906	6	+	Zm00001eb430050	Zm00001eb430050_T001	2836	OPT4	XP_008663549.1 oligopeptide transporter 4 [Zea mays]	-	-	-	-	GO:0005887//integral component of plasma membrane;GO:0016020//membrane;GO:0016021//integral component of membrane	GO:0035673//oligopeptide transmembrane transporter activity	GO:0015031//protein transport;GO:0015833//peptide transport;GO:0035672//oligopeptide transmembrane transport;GO:0055085//transmembrane transport
Zm00001eb189830	IP_peak_1884	chr4	170701659	170701947	289	170701840	36.28	12.4283	32.8458	26.1511	3' UTR	chr4	170700647	170702113	1467	1	+	Zm00001eb189830	Zm00001eb189830_T001	1193	RING1	NP_001136896.1 putative RING zinc finger domain superfamily protein [Zea mays]	-	-	-	-	-	GO:0008270//zinc ion binding;GO:0061630//ubiquitin protein ligase activity	GO:0006511//ubiquitin-dependent protein catabolic process;GO:0016567//protein ubiquitination
Zm00001eb125930	IP_peak_1289	chr3	26311567	26311838	272	26311702	30.36	12.074	28.2809	22.1173	Intron (Zm00001eb125930_T001/Zm00001eb125930, intron 3 of 3)	chr3	26310560	26313159	2600	4	+	Zm00001eb125930	Zm00001eb125930_T001	1142	XYXT1	NP_001140834.1 uncharacterized protein LOC100272910 [Zea mays]	-	-	-	-	GO:0000139//Golgi membrane;GO:0005794//Golgi apparatus;GO:0016020//membrane;GO:0016021//integral component of membrane	GO:0016740//transferase activity;GO:0016757//transferase activity, transferring glycosyl groups;GO:0035252//UDP-xylosyltransferase activity	GO:0009664//plant-type cell wall organization
Zm00001eb397190	IP_peak_3486	chr9	144518270	144518515	246	144518398	36.28	11.9636	31.985	25.3508	Promoter (1-2kb)	chr9	144513290	144516878	3589	5	-	Zm00001eb397190	Zm00001eb397190_T001	-1520	MPK5	NP_001288546.1 uncharacterized protein LOC103639280 [Zea mays]	Organismal Systems;Environmental Information Processing	Environmental adaptation;Signal transduction	ko04626//Plant-pathogen interaction;ko04016//MAPK signaling pathway - plant	K20536;K20536	GO:0005634//nucleus;GO:0005737//cytoplasm	GO:0000166//nucleotide binding;GO:0004672//protein kinase activity;GO:0004674//protein serine/threonine kinase activity;GO:0004707//MAP kinase activity;GO:0005524//ATP binding;GO:0016301//kinase activity;GO:0016740//transferase activity	GO:0000165//MAPK cascade;GO:0006468//protein phosphorylation;GO:0010468//regulation of gene expression;GO:0016310//phosphorylation;GO:0035556//intracellular signal transduction;GO:0045292//mRNA cis splicing, via spliceosome
Zm00001eb024180	IP_peak_195	chr1	98082392	98082670	279	98082544	33.32	11.4409	29.0782	22.8253	Intron (Zm00001eb024180_T001/Zm00001eb024180, intron 3 of 4)	chr1	98081481	98083510	2030	5	-	Zm00001eb024180	Zm00001eb024180_T001	966	SGPP	XP_008647261.1 uncharacterized protein LOC100501636 isoform X1 [Zea mays]	-	-	-	-	-	GO:0016787//hydrolase activity	-
Zm00001eb107530	IP_peak_1176	chr2	213739557	213739867	311	213739700	34.8	11.2013	28.981	22.7522	Promoter (<=1kb)	chr2	213740549	213748495	7947	5	+	Zm00001eb107530	Zm00001eb107530_T001	-849	At3g13560	NP_001131285.1 putative O-Glycosyl hydrolase superfamily protein precursor [Zea mays]	Metabolism;Metabolism	Global and overview maps;Carbohydrate metabolism	ko01100//Metabolic pathways;ko00500//Starch and sucrose metabolism	K19892;K19892	GO:0046658//anchored component of plasma membrane	GO:0004553//hydrolase activity, hydrolyzing O-glycosyl compounds;GO:0016787//hydrolase activity;GO:0016798//hydrolase activity, acting on glycosyl bonds;GO:0042973//glucan endo-1,3-beta-D-glucosidase activity	GO:0005975//carbohydrate metabolic process;GO:0008152//metabolic process
Zm00001eb201140	IP_peak_1964	chr4	212954014	212954381	368	212954162	43.69	11.1725	34.7042	27.8678	Promoter (<=1kb)	chr4	212955137	212983699	28563	22	+	Zm00001eb201140	Zm00001eb201140_T001	-975	FANCM	XP_008679636.1 DEAD-box ATP-dependent RNA helicase FANCM isoform X1 [Zea mays]	-	-	-	-	GO:0005737//cytoplasm	GO:0000166//nucleotide binding;GO:0003677//DNA binding;GO:0004386//helicase activity;GO:0005524//ATP binding;GO:0016787//hydrolase activity;GO:0043138//3'-5' DNA helicase activity	GO:0006281//DNA repair;GO:0032508//DNA duplex unwinding
Zm00001eb274040	IP_peak_2506	chr6	101922553	101922842	290	101922650	18.51	10.905	19.3625	14.0539	Promoter (1-2kb)	chr6	101920656	101921276	621	1	-	Zm00001eb274040	Zm00001eb274040_T001	-1374	-	-	-	-	-	-	-	-	-
Zm00001eb429950	IP_peak_793	chr10	142287441	142287784	344	142287600	22.96	10.8987	21.1058	15.615	Downstream (<1kb)	chr10	142288030	142289087	1058	1	-	Zm00001eb429950	Zm00001eb429950_T001	1487	--	NP_001140892.1 uncharacterized protein LOC100272969 [Zea mays]	-	-	-	-	-	GO:0005515//protein binding	-
Zm00001eb172450	IP_peak_1695	chr4	34466957	34467205	249	34467078	22.96	10.8987	21.1058	15.615	Intron (Zm00001eb172450_T001/Zm00001eb172450, intron 8 of 11)	chr4	34451947	34485718	33772	12	+	Zm00001eb172450	Zm00001eb172450_T001	15131	LHY	NP_001357639.1 LHY protein [Zea mays]	Organismal Systems	Environmental adaptation	ko04712//Circadian rhythm - plant	K12133	GO:0005634//nucleus	GO:0003677//DNA binding	-
Zm00001eb353140	IP_peak_3154	chr8	126238902	126239401	500	126239282	20.73	10.8671	20.1225	14.7279	3' UTR	chr8	126239178	126240030	853	1	-	Zm00001eb353140	Zm00001eb353140_T001	748	DOF5	XP_008656439.1 cyclic dof factor 4 [Zea mays]	-	-	-	-	GO:0005634//nucleus	GO:0003677//DNA binding;GO:0003700//DNA-binding transcription factor activity	GO:0006355//regulation of transcription, DNA-templated
Zm00001eb061190	IP_peak_557	chr1	296191739	296191980	242	296191838	28.88	10.8373	24.5843	18.7714	Intron (Zm00001eb061190_T001/Zm00001eb061190, intron 10 of 21)	chr1	296181275	296207192	25918	22	+	Zm00001eb061190	Zm00001eb061190_T001	10563	VPS35B	NP_001151633.1 vacuolar protein sorting 35 [Zea mays]	Cellular Processes	Transport and catabolism	ko04144//Endocytosis	K18468	GO:0005770//late endosome;GO:0005829//cytosol;GO:0016020//membrane;GO:0030904//retromer complex;GO:0030906//retromer, cargo-selective complex	-	GO:0006886//intracellular protein transport;GO:0015031//protein transport;GO:0042147//retrograde transport, endosome to Golgi
Zm00001eb119290	IP_peak_1250	chr3	2190575	2190849	275	2190725	31.1	10.7004	26.6287	20.6174	Promoter (<=1kb)	chr3	2191167	2198444	7278	11	+	Zm00001eb119290	Zm00001eb119290_T001	-442	LIN	ONM28247.1 Transducin/WD40 repeat-like superfamily protein [Zea mays]	-	-	-	-	-	GO:0004842//ubiquitin-protein transferase activity;GO:0005515//protein binding	GO:0016567//protein ubiquitination
Zm00001eb402450	IP_peak_3519	chr9	157871385	157871651	267	157871503	31.84	10.6747	26.1386	20.1783	Downstream (<1kb)	chr9	157871768	157876860	5093	13	-	Zm00001eb402450	Zm00001eb402450_T001	5357	Mfsd12	NP_001142591.1 uncharacterized protein LOC100274857 [Zea mays]	-	-	-	-	GO:0005887//integral component of plasma membrane;GO:0016020//membrane;GO:0016021//integral component of membrane	GO:0015293//symporter activity	GO:0008643//carbohydrate transport;GO:0055085//transmembrane transport;GO:0071702//organic substance transport
Zm00001eb028770	IP_peak_278	chr1	153978991	153979300	310	153979144	41.47	10.6171	32.3801	25.7249	Downstream (2-3kb)	chr1	153982276	153984364	2089	6	-	Zm00001eb028770	Zm00001eb028770_T003	5220	--	NP_001151675.1 calcium binding EF-hand protein precursor [Zea mays]	Metabolism	Lipid metabolism	ko00073//Cutin, suberine and wax biosynthesis	K17991	-	GO:0004497//monooxygenase activity;GO:0005509//calcium ion binding	-
Zm00001eb264940	IP_peak_2425	chr6	32026432	32026703	272	32026564	27.4	10.6075	23.898	18.1496	Intron (Zm00001eb264940_T001/Zm00001eb264940, intron 1 of 2)	chr6	32025842	32030083	4242	3	+	Zm00001eb264940	Zm00001eb264940_T001	722	--	AAT08010.1 putative kinase [Zea mays]	-	-	-	-	-	GO:0016301//kinase activity;GO:0030246//carbohydrate binding	GO:0016310//phosphorylation
Zm00001eb183190	IP_peak_1826	chr4	130693338	130693582	245	130693442	19.99	10.4968	18.7993	13.5207	Exon (Zm00001eb183190_T003/Zm00001eb183190, exon 3 of 3)	chr4	130692476	130694347	1872	3	+	Zm00001eb183190	Zm00001eb183190_T003	966	NAC100	NP_001354931.1 uncharacterized protein LOC100281380 [Zea mays]	-	-	-	-	-	GO:0003677//DNA binding	GO:0006355//regulation of transcription, DNA-templated
Zm00001eb087080	IP_peak_996	chr2	91424812	91425048	237	91424941	17.77	10.4911	17.9801	12.7794	5' UTR	chr2	91424846	91425745	900	1	+	Zm00001eb087080	Zm00001eb087080_T001	95	Os04g0282400	NP_001148034.1 flowering promoting factor-like 1 [Zea mays]	-	-	-	-	-	-	GO:0009909//regulation of flower development
Zm00001eb002000	IP_peak_13	chr1	5764915	5765199	285	5765061	40.73	10.432	31.2332	24.6984	Intron (Zm00001eb002000_T003/Zm00001eb002000, intron 8 of 8)	chr1	5743584	5766143	22560	9	+	Zm00001eb002000	Zm00001eb002000_T003	21477	Phrf1	NP_001152214.1 uncharacterized protein LOC100285852 [Zea mays]	-	-	-	-	GO:0005634//nucleus;GO:0016020//membrane;GO:0016021//integral component of membrane	GO:0003712//transcription coregulator activity;GO:0008270//zinc ion binding;GO:0042393//histone binding;GO:0046872//metal ion binding	GO:0045892//negative regulation of transcription, DNA-templated;GO:0045944//positive regulation of transcription by RNA polymerase II
Zm00001eb282610	IP_peak_2573	chr6	136959927	136960269	343	136960114	40.73	10.432	31.2332	24.6984	Promoter (<=1kb)	chr6	136961002	136964209	3208	4	+	Zm00001eb282610	Zm00001eb282610_T001	-888	AVP1	AQK84377.1 Pyrophosphate-energized vacuolar membrane proton pump [Zea mays]	-	-	-	-	GO:0016020//membrane;GO:0016021//integral component of membrane	GO:0004427//inorganic diphosphatase activity;GO:0009678//hydrogen-translocating pyrophosphatase activity	GO:0006811//ion transport;GO:1902600//proton transmembrane transport
Zm00001eb353680	IP_peak_3159	chr8	128191053	128191568	516	128191379	39.99	10.2594	30.1232	23.726	Downstream (1-2kb)	chr8	128193278	128197026	3749	7	-	Zm00001eb353680	Zm00001eb353680_T002	5647	COV1	NP_001132324.1 uncharacterized protein LOC100193766 [Zea mays]	-	-	-	-	GO:0005794//Golgi apparatus;GO:0016020//membrane;GO:0016021//integral component of membrane	-	-
Zm00001eb193560	IP_peak_1904	chr4	183447437	183447685	249	183447557	39.99	10.2468	30.0967	23.7179	Intron (Zm00001eb193560_T001/Zm00001eb193560, intron 9 of 11)	chr4	183436327	183449624	13298	12	+	Zm00001eb193560	Zm00001eb193560_T001	11230	Prorsd1	NP_001304874.1 prolyl-tRNA synthetase associated domain-containing protein 1 [Zea mays]	-	-	-	-	GO:0005829//cytosol	GO:0002161//aminoacyl-tRNA editing activity;GO:0004812//aminoacyl-tRNA ligase activity	GO:0106074//aminoacyl-tRNA metabolism involved in translational fidelity
Zm00001eb019720	IP_peak_149	chr1	71859853	71860208	356	71859985	39.99	9.7711	29.0865	22.8255	Downstream (1-2kb)	chr1	71861792	71866376	4585	9	-	Zm00001eb019720	Zm00001eb019720_T001	6391	--	XP_008656797.1 uncharacterized protein, chloroplastic-like isoform X1 [Zea mays]	-	-	-	-	GO:0009507//chloroplast;GO:0009535//chloroplast thylakoid membrane	-	-
Zm00001eb204780	IP_peak_2018	chr4	236640526	236640744	219	236640630	18.51	9.75633	17.4972	12.3532	Promoter (1-2kb)	chr4	236638650	236639332	683	1	-	Zm00001eb204780	Zm00001eb204780_T001	-1298	--	NP_001354258.1 uncharacterized protein LOC100277529 [Zea mays]	-	-	-	-	-	-	-
Zm00001eb401460	IP_peak_3513	chr9	156105115	156105476	362	156105273	18.51	9.75633	17.4972	12.3532	Downstream (2-3kb)	chr9	156102570	156103127	558	1	+	Zm00001eb401460	Zm00001eb401460_T001	2703	-	-	-	-	-	-	-	-	-
Zm00001eb127080	IP_peak_1305	chr3	32641925	32642251	327	32642108	19.25	9.38473	17.5896	12.4411	Promoter (1-2kb)	chr3	32643715	32644426	712	1	+	Zm00001eb127080	Zm00001eb127080_T001	-1607	--	-	-	-	-	-	-	-	-
Zm00001eb163350	IP_peak_1627	chr3	235467118	235467479	362	235467343	32.58	9.33947	24.361	18.579	Promoter (<=1kb)	chr3	235467799	235475818	8020	14	+	Zm00001eb163350	Zm00001eb163350_T002	-456	SMU2	XP_020406220.1 suppressor of mec-8 and unc-52 protein homolog 2 isoform X4 [Zea mays]	-	-	-	-	GO:0005634//nucleus;GO:0005840//ribosome;GO:0015934//large ribosomal subunit;GO:0022625//cytosolic large ribosomal subunit	GO:0003735//structural constituent of ribosome;GO:0003824//catalytic activity;GO:0019903//protein phosphatase binding;GO:0070180//large ribosomal subunit rRNA binding	GO:0000398//mRNA splicing, via spliceosome;GO:0006412//translation;GO:0043666//regulation of phosphoprotein phosphatase activity
Zm00001eb352280	IP_peak_3147	chr8	122530353	122530563	211	122530458	15.55	9.24961	15.2867	10.3518	Downstream (<1kb)	chr8	122530744	122531619	876	3	-	Zm00001eb352280	Zm00001eb352280_T001	1161	SAPK10	XP_008656406.1 serine/threonine-protein kinase SAPK10 [Zea mays]	Environmental Information Processing;Environmental Information Processing	Signal transduction;Signal transduction	ko04075//Plant hormone signal transduction;ko04016//MAPK signaling pathway - plant	K14498;K14498	-	GO:0004672//protein kinase activity;GO:0005524//ATP binding;GO:0016301//kinase activity	GO:0006468//protein phosphorylation;GO:0016310//phosphorylation
Zm00001eb409230	IP_peak_615	chr10	16458749	16459068	320	16458902	29.62	9.23355	22.4527	16.8482	Promoter (<=1kb)	chr10	16459272	16476197	16926	14	+	Zm00001eb409230	Zm00001eb409230_T001	-370	NAGA	NP_001353803.1 uncharacterized protein LOC100384721 precursor [Zea mays]	-	-	-	-	GO:0005618//cell wall;GO:0016020//membrane;GO:0016021//integral component of membrane	GO:0003824//catalytic activity;GO:0004553//hydrolase activity, hydrolyzing O-glycosyl compounds;GO:0004557//alpha-galactosidase activity;GO:0016787//hydrolase activity;GO:0016798//hydrolase activity, acting on glycosyl bonds;GO:0030247//polysaccharide binding;GO:0052692//raffinose alpha-galactosidase activity	GO:0005975//carbohydrate metabolic process;GO:0008152//metabolic process;GO:0010405//arabinogalactan protein metabolic process
Zm00001eb210840	IP_peak_2039	chr5	1408171	1408446	276	1408318	20.73	9.21811	17.4811	12.3438	Promoter (<=1kb)	chr5	1401722	1408086	6365	3	-	Zm00001eb210840	Zm00001eb210840_T001	-232	--	XP_020393404.1 uncharacterized protein DDB_G0284459 [Zea mays]	-	-	-	-	-	-	-
Zm00001eb111970	IP_peak_1205	chr2	225116699	225117044	346	225116861	42.95	9.16802	29.4896	23.1943	3' UTR	chr2	225114946	225118767	3822	6	+	Zm00001eb111970	Zm00001eb111970_T003	1915	--	NP_001353104.1 uncharacterized protein LOC100281543 [Zea mays]	-	-	-	-	-	GO:0005515//protein binding	-
Zm00001eb083300	IP_peak_941	chr2	56453387	56454016	630	56453905	35.54	9.13607	25.6604	19.7395	Promoter (1-2kb)	chr2	56449867	56452364	2498	4	-	Zm00001eb083300	Zm00001eb083300_T001	-1541	--	ONM17575.1 SWIb domain-containing protein [Zea mays]	-	-	-	-	GO:0005634//nucleus	GO:0001228//DNA-binding transcription activator activity, RNA polymerase II-specific;GO:0005515//protein binding	GO:0006357//regulation of transcription by RNA polymerase II;GO:0045944//positive regulation of transcription by RNA polymerase II
Zm00001eb303080	IP_peak_2710	chr7	18998760	18999092	333	18998955	35.54	9.13607	25.6604	19.7395	Intron (Zm00001eb303080_T002/Zm00001eb303080, intron 1 of 1)	chr7	18997734	19000398	2665	2	+	Zm00001eb303080	Zm00001eb303080_T002	1221	RPS2D	NP_001361303.1 40S ribosomal protein S2-like [Zea mays]	Genetic Information Processing	Translation	ko03010//Ribosome	K02981	GO:0005840//ribosome;GO:0015935//small ribosomal subunit;GO:0022627//cytosolic small ribosomal subunit;GO:1990904//ribonucleoprotein complex	GO:0003723//RNA binding;GO:0003735//structural constituent of ribosome	GO:0006412//translation
Zm00001eb130860	IP_peak_1349	chr3	59406706	59407023	318	59406850	31.84	9.13353	23.2557	17.5703	Intron (Zm00001eb130860_T003/Zm00001eb130860, intron 1 of 5)	chr3	59404935	59417068	12134	6	+	Zm00001eb130860	Zm00001eb130860_T003	1915	CAF2	NP_001105669.1 CRS2-associated factor 2, chloroplastic precursor [Zea mays]	-	-	-	-	GO:0009507//chloroplast;GO:0009536//plastid;GO:0009570//chloroplast stroma;GO:0016020//membrane;GO:0016021//integral component of membrane	GO:0003723//RNA binding;GO:0003729//mRNA binding;GO:0005515//protein binding	GO:0000373//Group II intron splicing;GO:0006397//mRNA processing;GO:0008380//RNA splicing
Zm00001eb160010	IP_peak_1598	chr3	224845775	224846047	273	224845889	29.62	9.01639	22.0445	16.4675	3' UTR	chr3	224845047	224846026	980	2	+	Zm00001eb160010	Zm00001eb160010_T002	842	OsI_002060	NP_001281214.1 histone H2A [Zea mays]	-	-	-	-	GO:0000786//nucleosome;GO:0000790//nuclear chromatin;GO:0005634//nucleus;GO:0005694//chromosome	GO:0003677//DNA binding;GO:0046982//protein heterodimerization activity	GO:0006325//chromatin organization;GO:0006342//chromatin silencing
Zm00001eb274920	IP_peak_2509	chr6	105257624	105257856	233	105257780	19.25	8.96978	16.9125	11.8319	Promoter (<=1kb)	chr6	105258237	105259129	893	1	+	Zm00001eb274920	Zm00001eb274920_T001	-457	--	AQK81749.1 hypothetical protein ZEAMMB73_Zm00001d036706 [Zea mays]	-	-	-	-	GO:0005576//extracellular region;GO:0009506//plasmodesma	-	GO:0019722//calcium-mediated signaling
Zm00001eb143980	IP_peak_1494	chr3	169206442	169206696	255	169206577	31.84	8.93507	22.8681	17.2125	Intron (Zm00001eb143980_T001/Zm00001eb143980, intron 2 of 9)	chr3	169202236	169207581	5346	10	-	Zm00001eb143980	Zm00001eb143980_T001	1004	ints9	XP_008673086.1 uncharacterized protein LOC100381696 isoform X1 [Zea mays]	-	-	-	-	GO:0005634//nucleus;GO:0032039//integrator complex	-	GO:0016180//snRNA processing
Zm00001eb378250	IP_peak_3312	chr9	25635642	25635931	290	25635814	27.4	8.88462	20.836	15.3721	3' UTR	chr9	25634895	25636013	1119	2	+	Zm00001eb378250	Zm00001eb378250_T001	919	HTR4	RDX80863.1 hypothetical protein CR513_38538, partial [Mucuna pruriens]	-	-	-	-	GO:0000786//nucleosome;GO:0005634//nucleus;GO:0005694//chromosome	GO:0003677//DNA binding;GO:0046982//protein heterodimerization activity	-
Zm00001eb257410	IP_peak_2376	chr5	221136748	221137008	261	221136855	45.17	8.85674	30.798	24.3231	Intron (Zm00001eb257410_T001/Zm00001eb257410, intron 1 of 12)	chr5	221128603	221137815	9213	13	-	Zm00001eb257410	Zm00001eb257410_T001	960	DGK7	XP_008643788.1 uncharacterized protein LOC100284664 isoform X1 [Zea mays]	Metabolism;Metabolism;Metabolism;Metabolism;Environmental Information Processing	Global and overview maps;Global and overview maps;Lipid metabolism;Lipid metabolism;Signal transduction	ko01100//Metabolic pathways;ko01110//Biosynthesis of secondary metabolites;ko00564//Glycerophospholipid metabolism;ko00561//Glycerolipid metabolism;ko04070//Phosphatidylinositol signaling system	K00901;K00901;K00901;K00901;K00901	GO:0005886//plasma membrane	GO:0000166//nucleotide binding;GO:0003951//NAD+ kinase activity;GO:0004143//diacylglycerol kinase activity;GO:0005524//ATP binding;GO:0016301//kinase activity;GO:0016740//transferase activity	GO:0006952//defense response;GO:0007165//signal transduction;GO:0007205//protein kinase C-activating G protein-coupled receptor signaling pathway;GO:0016310//phosphorylation
Zm00001eb053940	IP_peak_506	chr1	270576217	270576440	224	270576323	14.81	8.83577	13.9785	9.17919	Promoter (1-2kb)	chr1	270577834	270581052	3219	9	+	Zm00001eb053940	Zm00001eb053940_T003	-1511	PES	XP_008665240.1 pescadillo homolog isoform X1 [Zea mays]	-	-	-	-	GO:0005730//nucleolus	-	GO:0042254//ribosome biogenesis
Zm00001eb334630	IP_peak_2986	chr8	9716935	9717149	215	9717054	14.81	8.83577	13.9785	9.17919	Intron (Zm00001eb334630_T004/Zm00001eb334630, intron 2 of 3)	chr8	9316181	10061272	745092	4	-	Zm00001eb334630	Zm00001eb334630_T004	344218	LRK10	XP_008655568.1 rust resistance kinase Lr10 [Zea mays]	-	-	-	-	GO:0016020//membrane;GO:0016021//integral component of membrane	GO:0000166//nucleotide binding;GO:0004672//protein kinase activity;GO:0004674//protein serine/threonine kinase activity;GO:0005524//ATP binding;GO:0016301//kinase activity;GO:0016740//transferase activity;GO:0030247//polysaccharide binding	GO:0006468//protein phosphorylation;GO:0016310//phosphorylation
Zm00001eb284140	IP_peak_2587	chr6	143152858	143153066	209	143152983	14.81	8.78981	13.9055	9.12463	Promoter (1-2kb)	chr6	143154550	143156081	1532	1	+	Zm00001eb284140	Zm00001eb284140_T001	-1567	-	-	-	-	-	-	-	-	-
Zm00001eb226780	IP_peak_2148	chr5	57866415	57866635	221	57866549	25.18	8.72574	19.6141	14.2716	Promoter (<=1kb)	chr5	57864502	57865627	1126	3	-	Zm00001eb226780	Zm00001eb226780_T001	-922	--	NP_001150913.1 macrophage migration inhibitory factor [Zea mays]	Metabolism;Metabolism;Metabolism	Global and overview maps;Amino acid metabolism;Amino acid metabolism	ko01100//Metabolic pathways;ko00350//Tyrosine metabolism;ko00360//Phenylalanine metabolism	K07253;K07253;K07253	-	-	-
Zm00001eb324260	IP_peak_2926	chr7	166648213	166648663	451	166648342	25.18	8.72574	19.6141	14.2716	Intron (Zm00001eb324260_T001/Zm00001eb324260, intron 1 of 9)	chr7	166647566	166652758	5193	10	+	Zm00001eb324260	Zm00001eb324260_T001	776	SPHK1	NP_001348912.1 uncharacterized protein LOC100383275 [Zea mays]	Metabolism;Metabolism	Global and overview maps;Lipid metabolism	ko01100//Metabolic pathways;ko00600//Sphingolipid metabolism	K04718;K04718	GO:0005737//cytoplasm;GO:0016020//membrane;GO:0043231//intracellular membrane-bounded organelle	GO:0001727//lipid kinase activity;GO:0003951//NAD+ kinase activity;GO:0016301//kinase activity;GO:0017050//D-erythro-sphingosine kinase activity	GO:0006665//sphingolipid metabolic process;GO:0016310//phosphorylation;GO:0046512//sphingosine biosynthetic process;GO:0046834//lipid phosphorylation
Zm00001eb040550	IP_peak_383	chr1	213601994	213602270	277	213602156	31.1	8.68641	22.7731	17.1393	Intron (Zm00001eb040550_T001/Zm00001eb040550, intron 4 of 11)	chr1	213598937	213604920	5984	12	-	Zm00001eb040550	Zm00001eb040550_T001	2764	RBOHE	XP_008664615.1 respiratory burst oxidase homolog protein E [Zea mays]	Organismal Systems;Environmental Information Processing	Environmental adaptation;Signal transduction	ko04626//Plant-pathogen interaction;ko04016//MAPK signaling pathway - plant	K13447;K13447	GO:0005886//plasma membrane;GO:0016020//membrane;GO:0016021//integral component of membrane	GO:0004601//peroxidase activity;GO:0005509//calcium ion binding;GO:0016174//NAD(P)H oxidase activity;GO:0016491//oxidoreductase activity;GO:0046872//metal ion binding;GO:0050664//oxidoreductase activity, acting on NAD(P)H, oxygen as acceptor	GO:0055114//oxidation-reduction process;GO:0098869//cellular oxidant detoxification
Zm00001eb334590	IP_peak_2982	chr8	9216391	9216623	233	9216526	22.96	8.56464	17.3044	12.1865	Promoter (<=1kb)	chr8	9215033	9216480	1448	1	-	Zm00001eb334590	Zm00001eb334590_T001	-46	--	NP_001146828.2 uncharacterized protein LOC100280435 [Zea mays]	-	-	-	-	-	-	-
Zm00001eb229170	IP_peak_2160	chr5	68007293	68007554	262	68007432	26.66	8.54618	19.5347	14.2082	Intron (Zm00001eb229170_T001/Zm00001eb229170, intron 8 of 16)	chr5	68000079	68010174	10096	17	-	Zm00001eb229170	Zm00001eb229170_T001	2742	UKL4	NP_001338698.1 uridine kinase-like protein 3 [Zea mays]	Metabolism;Metabolism	Global and overview maps;Nucleotide metabolism	ko01100//Metabolic pathways;ko00240//Pyrimidine metabolism	K00876;K00876	-	GO:0000166//nucleotide binding;GO:0003824//catalytic activity;GO:0004845//uracil phosphoribosyltransferase activity;GO:0004849//uridine kinase activity;GO:0005524//ATP binding;GO:0005525//GTP binding;GO:0016301//kinase activity;GO:0016740//transferase activity;GO:0016757//transferase activity, transferring glycosyl groups;GO:0016853//isomerase activity	GO:0008152//metabolic process;GO:0009116//nucleoside metabolic process;GO:0016310//phosphorylation;GO:0044206//UMP salvage;GO:0044211//CTP salvage
Zm00001eb179830	IP_peak_1781	chr4	87741528	87741953	426	87741841	14.07	8.37812	13.9055	9.12463	Downstream (<1kb)	chr4	87741896	87743282	1387	1	-	Zm00001eb179830	Zm00001eb179830_T001	1441	CAF1-6	NP_001131670.1 CCR4-NOT transcription complex subunit 8 [Zea mays]	Genetic Information Processing	Folding, sorting and degradation	ko03018//RNA degradation	K12581	GO:0000932//P-body;GO:0005634//nucleus;GO:0030014//CCR4-NOT complex;GO:0030015//CCR4-NOT core complex	GO:0003676//nucleic acid binding;GO:0004518//nuclease activity;GO:0004535//poly(A)-specific ribonuclease activity	GO:0017148//negative regulation of translation;GO:0043928//exonucleolytic nuclear-transcribed mRNA catabolic process involved in deadenylation-dependent decay;GO:0090305//nucleic acid phosphodiester bond hydrolysis;GO:0090503//RNA phosphodiester bond hydrolysis, exonucleolytic
Zm00001eb010210	IP_peak_78	chr1	32193136	32193444	309	32193307	27.4	8.36225	19.8615	14.4901	Downstream (1-2kb)	chr1	32194614	32196435	1822	1	-	Zm00001eb010210	Zm00001eb010210_T001	3128	PUB21	NP_001152389.2 immediate-early fungal elicitor protein CMPG1 [Zea mays]	-	-	-	-	-	GO:0004842//ubiquitin-protein transferase activity	GO:0016567//protein ubiquitination
Zm00001eb067410	IP_peak_839	chr2	3845131	3845431	301	3845281	99.23	8.35232	58.558	49.2288	Intron (Zm00001eb067410_T003/Zm00001eb067410, intron 10 of 16)	chr2	3834824	3850495	15672	17	+	Zm00001eb067410	Zm00001eb067410_T003	10457	CIP73	NP_001313329.1 uncharacterized protein LOC100384859 [Zea mays]	-	-	-	-	GO:0071818//BAT3 complex	GO:0005515//protein binding;GO:0031593//polyubiquitin modification-dependent protein binding;GO:0051787//misfolded protein binding	GO:0030433//ubiquitin-dependent ERAD pathway
Zm00001eb093790	IP_peak_1075	chr2	155169808	155170107	300	155169960	22.22	8.29989	17.3044	12.1865	Promoter (<=1kb)	chr2	155169039	155169383	345	1	-	Zm00001eb093790	Zm00001eb093790_T001	-577	--	XP_020407534.1 uncharacterized protein LOC109945631 [Zea mays]	-	-	-	-	-	-	-
Zm00001eb223160	IP_peak_2117	chr5	35868331	35868569	239	35868448	25.92	8.26637	18.3595	13.1444	Intron (Zm00001eb223160_T001/Zm00001eb223160, intron 21 of 26)	chr5	35826348	35876081	49734	27	+	Zm00001eb223160	Zm00001eb223160_T001	42100	ALA3	AQK65509.1 Phospholipid-transporting ATPase 3 [Zea mays]	-	-	-	-	GO:0000139//Golgi membrane;GO:0005802//trans-Golgi network;GO:0005886//plasma membrane;GO:0016020//membrane;GO:0016021//integral component of membrane	GO:0000166//nucleotide binding;GO:0000287//magnesium ion binding;GO:0005524//ATP binding	GO:0015914//phospholipid transport;GO:0034204//lipid translocation;GO:0045332//phospholipid translocation;GO:0048194//Golgi vesicle budding
Zm00001eb058270	IP_peak_538	chr1	286384795	286385062	268	286384945	27.4	8.26506	19.6771	14.3257	Promoter (<=1kb)	chr1	286385936	286386388	453	2	+	Zm00001eb058270	Zm00001eb058270_T001	-991	--	XP_008665469.1 uncharacterized protein LOC103644045 [Zea mays]	-	-	-	-	-	-	-
Zm00001eb200650	IP_peak_1951	chr4	208906385	208906584	200	208906476	14.81	8.24092	13.0437	8.36073	Downstream (1-2kb)	chr4	208909002	208911645	2644	3	-	Zm00001eb200650	Zm00001eb200650_T003	5169	--	XP_008679598.1 serine/arginine repetitive matrix protein 1 isoform X1 [Zea mays]	-	-	-	-	-	-	GO:0051513//regulation of monopolar cell growth
Zm00001eb297530	IP_peak_2678	chr6	179471963	179472231	269	179472108	23.7	8.23207	17.4005	12.2652	Intron (Zm00001eb297530_T001/Zm00001eb297530, intron 3 of 3)	chr6	179468994	179473811	4818	4	-	Zm00001eb297530	Zm00001eb297530_T001	1703	--	AQK88998.1 Homeodomain-like superfamily protein [Zea mays]	-	-	-	-	-	GO:0003677//DNA binding	-
Zm00001eb047830	IP_peak_451	chr1	245781718	245781932	215	245781840	17.03	8.20354	14.886	10.0097	3' UTR	chr1	245781619	245791738	10120	6	-	Zm00001eb047830	Zm00001eb047830_T003	9898	NET1D	XP_008664951.2 protein NETWORKED 1D [Zea mays]	-	-	-	-	GO:0005886//plasma membrane	GO:0003779//actin binding;GO:0051015//actin filament binding	-
Zm00001eb217060	IP_peak_2073	chr5	13471817	13472135	319	13471931	16.29	8.08704	14.0618	9.25723	Intron (Zm00001eb217060_T001/Zm00001eb217060, intron 9 of 9)	chr5	13464844	13576962	112119	10	+	Zm00001eb217060	Zm00001eb217060_T001	7087	--	AQK63744.1 DUF1336 domain containing protein expressed [Zea mays]	-	-	-	-	-	-	-
Zm00001eb184990	IP_peak_1848	chr4	146598364	146599032	669	146598861	17.03	8.05716	14.6461	9.79014	Downstream (<1kb)	chr4	146599414	146599848	435	1	-	Zm00001eb184990	Zm00001eb184990_T001	987	-	-	-	-	-	-	-	-	-
Zm00001eb433470	IP_peak_823	chr10	150078587	150078900	314	150078726	40.73	8.03523	25.7759	19.8438	Downstream (<1kb)	chr10	150079332	150081672	2341	5	-	Zm00001eb433470	Zm00001eb433470_T001	2946	--	XP_020400557.1 uncharacterized protein LOC100276102 isoform X1 [Zea mays]	-	-	-	-	GO:0016020//membrane;GO:0016021//integral component of membrane	-	-
Zm00001eb274510	IP_peak_2508	chr6	104101522	104101953	432	104101675	21.47	8.03514	16.1957	11.1887	Downstream (<1kb)	chr6	104102260	104103818	1559	2	-	Zm00001eb274510	Zm00001eb274510_T001	2143	--	NP_001170260.1 uncharacterized protein LOC100384217 [Zea mays]	-	-	-	-	-	GO:0004519//endonuclease activity	GO:0006281//DNA repair;GO:0090305//nucleic acid phosphodiester bond hydrolysis
Zm00001eb193990	IP_peak_1907	chr4	185177167	185177371	205	185177302	13.33	8.00808	12.6982	8.05061	Downstream (1-2kb)	chr4	185176256	185176990	735	1	+	Zm00001eb193990	Zm00001eb193990_T001	1046	--	-	-	-	-	-	-	-	-
Zm00001eb017450	IP_peak_128	chr1	62464596	62464842	247	62464726	46.65	7.94198	28.6849	22.4867	3' UTR	chr1	62464604	62468705	4102	7	-	Zm00001eb017450	Zm00001eb017450_T005	3979	RBL19	ONL98263.1 Rhomboid-like protein 19 [Zea mays]	-	-	-	-	GO:0005794//Golgi apparatus;GO:0016020//membrane;GO:0016021//integral component of membrane	-	GO:0006890//retrograde vesicle-mediated transport, Golgi to ER
Zm00001eb272200	IP_peak_2489	chr6	93032117	93032411	295	93032191	14.81	7.90506	12.5229	7.92429	Promoter (<=1kb)	chr6	93029868	93031676	1809	2	-	Zm00001eb272200	Zm00001eb272200_T001	-515	-	-	-	-	-	-	-	-	-
Zm00001eb080750	IP_peak_922	chr2	43796998	43797253	256	43797124	38.51	7.90126	24.5208	18.723	Promoter (1-2kb)	chr2	43795396	43796002	607	2	-	Zm00001eb080750	Zm00001eb080750_T001	-1122	--	XP_023156608.1 uncharacterized protein LOC103636550 isoform X2 [Zea mays]	-	-	-	-	-	-	-
Zm00001eb277860	IP_peak_2531	chr6	116408719	116408981	263	116408867	30.36	7.81081	20.3235	14.9102	Intron (Zm00001eb277860_T001/Zm00001eb277860, intron 1 of 8)	chr6	116407366	116414113	6748	9	+	Zm00001eb277860	Zm00001eb277860_T001	1501	At5g45910	AQK82678.1 GDSL esterase/lipase [Zea mays]	-	-	-	-	GO:0016020//membrane;GO:0016021//integral component of membrane	GO:0016788//hydrolase activity, acting on ester bonds	-
Zm00001eb310820	IP_peak_2816	chr7	101847704	101847939	236	101847831	25.18	7.79982	17.9122	12.7248	Downstream (<1kb)	chr7	101848228	101849217	990	2	-	Zm00001eb310820	Zm00001eb310820_T001	1386	--	XP_020396949.1 F-box/SPRY domain-containing protein 1 [Zea mays]	-	-	-	-	-	GO:0005515//protein binding	-
Zm00001eb016410	IP_peak_117	chr1	57446353	57446690	338	57446512	22.22	7.7384	16.3197	11.2816	Downstream (<1kb)	chr1	57446646	57447376	731	2	-	Zm00001eb016410	Zm00001eb016410_T001	864	--	XP_008655466.1 phylloplanin [Zea mays]	-	-	-	-	-	-	-
Zm00001eb255280	IP_peak_2368	chr5	216644186	216644424	239	216644327	29.62	7.65506	19.3689	14.0539	Promoter (1-2kb)	chr5	216645660	216646854	1195	2	+	Zm00001eb255280	Zm00001eb255280_T001	-1333	-	-	-	-	-	-	-	-	-
Zm00001eb405230	IP_peak_584	chr10	1530509	1530885	377	1530641	37.03	7.60506	23.5306	17.8085	Intron (Zm00001eb405230_T002/Zm00001eb405230, intron 16 of 23)	chr10	1526207	1549611	23405	24	-	Zm00001eb405230	Zm00001eb405230_T002	18970	NAP1	NP_001335312.1 uncharacterized protein LOC100502470 [Zea mays]	-	-	-	-	GO:0031209//SCAR complex	-	GO:0000902//cell morphogenesis;GO:0016477//cell migration;GO:0030031//cell projection assembly;GO:0030866//cortical actin cytoskeleton organization
Zm00001eb072160	IP_peak_867	chr2	13747507	13747727	221	13747608	12.59	7.59423	11.4476	6.9664	Promoter (<=1kb)	chr2	13746249	13747133	885	1	-	Zm00001eb072160	Zm00001eb072160_T001	-475	GULLO6	XP_020404357.1 probable truncated L-gulonolactone oxidase 7, mitochondrial [Zea mays]	Metabolism;Metabolism	Global and overview maps;Carbohydrate metabolism	ko01100//Metabolic pathways;ko00053//Ascorbate and aldarate metabolism	K00103;K00103	GO:0016020//membrane	GO:0003824//catalytic activity;GO:0003885//D-arabinono-1,4-lactone oxidase activity;GO:0016491//oxidoreductase activity;GO:0050660//flavin adenine dinucleotide binding	GO:0019853//L-ascorbic acid biosynthetic process;GO:0055114//oxidation-reduction process
Zm00001eb316270	IP_peak_2862	chr7	136529168	136529413	246	136529260	41.47	7.59386	25.2874	19.4173	Promoter (1-2kb)	chr7	136530339	136531733	1395	3	+	Zm00001eb316270	Zm00001eb316270_T001	-1079	BURP15	NP_001150610.2 uncharacterized protein LOC100284243 precursor [Zea mays]	-	-	-	-	-	-	-
Zm00001eb377830	IP_peak_3310	chr9	23725793	23725998	206	23725899	16.29	7.59082	13.2637	8.5557	3' UTR	chr9	23710019	23726110	16092	19	+	Zm00001eb377830	Zm00001eb377830_T001	15880	KINUB	XP_008659322.1 kinesin-like protein KIN-UB [Zea mays]	Cellular Processes	Transport and catabolism	ko04144//Endocytosis	K10396	GO:0005871//kinesin complex;GO:0005874//microtubule	GO:0000166//nucleotide binding;GO:0003774//motor activity;GO:0003777//microtubule motor activity;GO:0005515//protein binding;GO:0005524//ATP binding;GO:0008017//microtubule binding;GO:0008574//ATP-dependent microtubule motor activity, plus-end-directed;GO:0016887//ATPase activity;GO:1990939//ATP-dependent microtubule motor activity	GO:0007018//microtubule-based movement;GO:0030705//cytoskeleton-dependent intracellular transport;GO:0032886//regulation of microtubule-based process;GO:0048364//root development
Zm00001eb135860	IP_peak_1425	chr3	122983349	122983580	232	122983486	17.03	7.58353	13.8671	9.09146	Promoter (<=1kb)	chr3	122983882	122986448	2567	1	+	Zm00001eb135860	Zm00001eb135860_T001	-396	PCMP-H24	NP_001141436.1 uncharacterized protein LOC100273546 [Zea mays]	-	-	-	-	GO:0043231//intracellular membrane-bounded organelle	GO:0003723//RNA binding;GO:0005515//protein binding	GO:0009451//RNA modification
Zm00001eb171520	IP_peak_1688	chr4	30344721	30344973	253	30344872	14.07	7.53481	12.5229	7.92429	Promoter (<=1kb)	chr4	30345199	30346243	1045	2	+	Zm00001eb171520	Zm00001eb171520_T001	-327	Os12g0154800	XP_008678209.1 putative germin-like protein 12-4 [Zea mays]	-	-	-	-	GO:0005576//extracellular region;GO:0005618//cell wall;GO:0048046//apoplast	GO:0030145//manganese ion binding;GO:0045735//nutrient reservoir activity;GO:0046872//metal ion binding	-
Zm00001eb297360	IP_peak_2677	chr6	179010043	179010245	203	179010154	14.07	7.53481	12.5229	7.92429	Downstream (<1kb)	chr6	179010422	179011961	1540	5	-	Zm00001eb297360	Zm00001eb297360_T001	1807	purB	PWZ07956.1 Adenylosuccinate lyase [Zea mays]	Metabolism;Metabolism;Metabolism;Metabolism	Global and overview maps;Global and overview maps;Nucleotide metabolism;Amino acid metabolism	ko01100//Metabolic pathways;ko01110//Biosynthesis of secondary metabolites;ko00230//Purine metabolism;ko00250//Alanine, aspartate and glutamate metabolism	K01756;K01756;K01756;K01756	-	GO:0003824//catalytic activity;GO:0004018//N6-(1,2-dicarboxyethyl)AMP AMP-lyase (fumarate-forming) activity	GO:0006188//IMP biosynthetic process
Zm00001eb290480	IP_peak_2641	chr6	164818666	164818933	268	164818800	18.51	7.51245	13.8781	9.10131	Promoter (1-2kb)	chr6	164820308	164822589	2282	2	+	Zm00001eb290480	Zm00001eb290480_T001	-1508	NFD4	XP_008649755.1 protein NUCLEAR FUSION DEFECTIVE 4 [Zea mays]	-	-	-	-	GO:0016020//membrane;GO:0016021//integral component of membrane	-	-
Zm00001eb371830	IP_peak_3273	chr9	3562166	3562482	317	3562349	31.84	7.50762	19.9365	14.5626	Intron (Zm00001eb371830_T001/Zm00001eb371830, intron 7 of 10)	chr9	3558730	3567948	9219	11	-	Zm00001eb371830	Zm00001eb371830_T001	5599	OFUT15	XP_008659068.1 O-fucosyltransferase 15 [Zea mays]	-	-	-	-	GO:0016020//membrane;GO:0016021//integral component of membrane	GO:0016740//transferase activity;GO:0016757//transferase activity, transferring glycosyl groups	GO:0006004//fucose metabolic process
Zm00001eb016000	IP_peak_115	chr1	55827428	55827652	225	55827556	21.47	7.49156	15.2574	10.3285	Downstream (<1kb)	chr1	55829150	55833276	4127	5	-	Zm00001eb016000	Zm00001eb016000_T005	5720	NRPA1	XP_008655367.1 DNA-directed RNA polymerase I subunit 1 isoform X1 [Zea mays]	Genetic Information Processing	Transcription	ko03020//RNA polymerase	K02999	GO:0005634//nucleus;GO:0005736//RNA polymerase I complex;GO:0009506//plasmodesma;GO:0009536//plastid	GO:0003677//DNA binding;GO:0003899//DNA-directed 5'-3' RNA polymerase activity;GO:0008270//zinc ion binding;GO:0016740//transferase activity;GO:0016779//nucleotidyltransferase activity;GO:0046872//metal ion binding	GO:0006351//transcription, DNA-templated
Zm00001eb080700	IP_peak_919	chr2	43681605	43681841	237	43681747	21.47	7.49156	15.2574	10.3285	Promoter (<=1kb)	chr2	43679853	43681667	1815	4	-	Zm00001eb080700	Zm00001eb080700_T001	-80	NAC100	NP_001150779.2 NAC domain protein NAC5 [Zea mays]	-	-	-	-	-	GO:0003677//DNA binding	GO:0006355//regulation of transcription, DNA-templated
Zm00001eb419890	IP_peak_723	chr10	103713005	103713240	236	103713125	27.4	7.48239	18.1538	12.9477	Promoter (<=1kb)	chr10	103713549	103715942	2394	2	+	Zm00001eb419890	Zm00001eb419890_T001	-424	DMAS1	NP_001150067.1 NAD(P)H-dependent oxidoreductase [Zea mays]	-	-	-	-	GO:0005829//cytosol	GO:0004032//alditol:NADP+ 1-oxidoreductase activity;GO:0008106//alcohol dehydrogenase (NADP+) activity;GO:0016491//oxidoreductase activity;GO:0016616//oxidoreductase activity, acting on the CH-OH group of donors, NAD or NADP as acceptor;GO:0047834//D-threo-aldose 1-dehydrogenase activity	GO:0055114//oxidation-reduction process
Zm00001eb203770	IP_peak_1999	chr4	229720146	229720437	292	229720276	28.88	7.46994	18.3673	13.1444	Downstream (1-2kb)	chr4	229721614	229725356	3743	7	-	Zm00001eb203770	Zm00001eb203770_T007	5080	--	XP_008677000.1 hypothetical protein [Zea mays]	-	-	-	-	GO:0016020//membrane;GO:0016021//integral component of membrane	-	-
Zm00001eb395480	IP_peak_3471	chr9	139164618	139164904	287	139164767	36.28	7.45696	22.5515	16.9316	5' UTR	chr9	139161433	139165141	3709	2	-	Zm00001eb395480	Zm00001eb395480_T002	374	EIL1A	NP_001146219.1 uncharacterized protein LOC100279789 [Zea mays]	Environmental Information Processing;Environmental Information Processing	Signal transduction;Signal transduction	ko04075//Plant hormone signal transduction;ko04016//MAPK signaling pathway - plant	K14514;K14514	GO:0005634//nucleus	GO:0003677//DNA binding;GO:0003700//DNA-binding transcription factor activity	GO:0006355//regulation of transcription, DNA-templated;GO:0009873//ethylene-activated signaling pathway
Zm00001eb076060	IP_peak_890	chr2	25735807	25736101	295	25735963	19.25	7.45375	14.3987	9.56257	Promoter (<=1kb)	chr2	25734441	25734973	533	2	-	Zm00001eb076060	Zm00001eb076060_T001	-990	--	AQK51685.1 hypothetical protein ZEAMMB73_Zm00001d049970 [Zea mays]	-	-	-	-	-	-	-
Zm00001eb296620	IP_peak_2673	chr6	177285270	177285556	287	177285383	21.47	7.40113	15.099	10.2051	Promoter (<=1kb)	chr6	177285801	177286456	656	1	+	Zm00001eb296620	Zm00001eb296620_T001	-418	--	XP_020395254.1 uncharacterized protein LOC109940239 [Zea mays]	-	-	-	-	-	-	-
Zm00001eb067570	IP_peak_842	chr2	4152035	4152257	223	4152128	22.96	7.35674	15.2216	10.2994	Downstream (2-3kb)	chr2	4154309	4154768	460	1	+	Zm00001eb067570	Zm00001eb067570_T001	-2181	IBH1	XP_002448688.2 transcription factor IBH1 [Sorghum bicolor]	-	-	-	-	-	-	-
Zm00001eb201410	IP_peak_1971	chr4	215489404	215489692	289	215489513	51.84	7.34863	29.3738	23.0983	Intron (Zm00001eb201410_T001/Zm00001eb201410, intron 3 of 8)	chr4	215485874	215515519	29646	9	+	Zm00001eb201410	Zm00001eb201410_T001	3639	Os11g0191400	XP_008679651.1 probable NAD kinase 2, chloroplastic [Zea mays]	Metabolism;Metabolism	Global and overview maps;Metabolism of cofactors and vitamins	ko01100//Metabolic pathways;ko00760//Nicotinate and nicotinamide metabolism	K00858;K00858	-	GO:0003951//NAD+ kinase activity;GO:0016301//kinase activity;GO:0016740//transferase activity	GO:0006741//NADP biosynthetic process;GO:0016310//phosphorylation;GO:0019674//NAD metabolic process
Zm00001eb070130	IP_peak_852	chr2	9019772	9020061	290	9019941	14.81	7.32595	11.6308	7.13323	Intron (Zm00001eb070130_T001/Zm00001eb070130, intron 3 of 7)	chr2	9018164	9022465	4302	8	-	Zm00001eb070130	Zm00001eb070130_T001	2524	RBP45	NP_001168401.1 uncharacterized protein LOC100382170 [Zea mays]	-	-	-	-	GO:1990904//ribonucleoprotein complex	GO:0003676//nucleic acid binding;GO:0003723//RNA binding	-
Zm00001eb067340	IP_peak_837	chr2	3687452	3687743	292	3687573	35.54	7.30886	21.584	16.0432	Promoter (<=1kb)	chr2	3688358	3696793	8436	8	+	Zm00001eb067340	Zm00001eb067340_T001	-785	Os04g0663200	XP_008667945.1 zinc finger C-x8-C-x5-C-x3-H type family protein isoform X1 [Zea mays]	-	-	-	-	-	GO:0003677//DNA binding;GO:0046872//metal ion binding	-
Zm00001eb074180	IP_peak_877	chr2	19528363	19528595	233	19528492	28.14	7.28481	18.3673	13.1444	Promoter (<=1kb)	chr2	19529429	19530358	930	2	+	Zm00001eb074180	Zm00001eb074180_T001	-937	--	ONM15092.1 Mitogen-activated protein kinase kinase kinase YODA [Zea mays]	Environmental Information Processing	Signal transduction	ko04016//MAPK signaling pathway - plant	K20717	-	GO:0000166//nucleotide binding;GO:0004672//protein kinase activity;GO:0005524//ATP binding;GO:0016301//kinase activity	GO:0006468//protein phosphorylation;GO:0016310//phosphorylation
Zm00001eb088120	IP_peak_1016	chr2	106663910	106664132	223	106664021	28.14	7.28481	18.3673	13.1444	Intron (Zm00001eb088120_T001/Zm00001eb088120, intron 1 of 1)	chr2	106662986	106664887	1902	2	+	Zm00001eb088120	Zm00001eb088120_T001	1035	CYP71C1	XP_008669671.1 3-hydroxyindolin-2-one monooxygenase-like [Zea mays]	-	-	-	-	GO:0016020//membrane	GO:0004497//monooxygenase activity;GO:0005506//iron ion binding;GO:0016491//oxidoreductase activity;GO:0016705//oxidoreductase activity, acting on paired donors, with incorporation or reduction of molecular oxygen;GO:0016709//oxidoreductase activity, acting on paired donors, with incorporation or reduction of molecular oxygen, NAD(P)H as one donor, and incorporation of one atom of oxygen;GO:00200…	GO:0055114//oxidation-reduction process
Zm00001eb023240	IP_peak_183	chr1	91389703	91389956	254	91389857	20.73	7.24472	14.2141	9.39741	Intron (Zm00001eb023240_T001/Zm00001eb023240, intron 2 of 3)	chr1	91386952	91391614	4663	4	-	Zm00001eb023240	Zm00001eb023240_T001	1757	--	NP_001361504.1 uncharacterized protein LOC100275599 [Zea mays]	-	-	-	-	GO:0005840//ribosome	GO:0003735//structural constituent of ribosome;GO:0008097//5S rRNA binding	GO:0006412//translation
Zm00001eb058610	IP_peak_541	chr1	287552567	287552842	276	287552712	19.25	7.24091	14.0367	9.23245	Intron (Zm00001eb058610_T002/Zm00001eb058610, intron 2 of 6)	chr1	287551488	287559369	7882	7	+	Zm00001eb058610	Zm00001eb058610_T002	1224	KAN2	NP_001168849.1 uncharacterized protein LOC100382654 [Zea mays]	-	-	-	-	GO:0005634//nucleus	GO:0000976//transcription regulatory region sequence-specific DNA binding;GO:0003677//DNA binding	GO:0006355//regulation of transcription, DNA-templated
Zm00001eb262760	IP_peak_2409	chr6	19293632	19293850	219	19293756	19.25	7.24091	14.0367	9.23245	Downstream (2-3kb)	chr6	19295924	19297544	1621	1	-	Zm00001eb262760	Zm00001eb262760_T001	3788	KIPK2	OEL31801.1 Serine/threonine-protein kinase D6PKL2 [Dichanthelium oligosanthes]	-	-	-	-	GO:0005634//nucleus;GO:0005737//cytoplasm;GO:0005886//plasma membrane	GO:0004672//protein kinase activity;GO:0004674//protein serine/threonine kinase activity;GO:0005524//ATP binding;GO:0016301//kinase activity	GO:0006468//protein phosphorylation;GO:0016310//phosphorylation
Zm00001eb318590	IP_peak_2878	chr7	146189925	146190129	205	146190062	12.59	7.23353	10.8788	6.49828	Downstream (2-3kb)	chr7	146192745	146196218	3474	4	-	Zm00001eb318590	Zm00001eb318590_T001	6156	FH15	NP_001145885.2 uncharacterized protein LOC100279401 precursor [Zea mays]	-	-	-	-	GO:0016020//membrane;GO:0016021//integral component of membrane	-	-
Zm00001eb306360	IP_peak_2744	chr7	42374637	42374915	279	42374825	17.77	7.22735	12.8008	8.13398	Promoter (1-2kb)	chr7	42356910	42373012	16103	18	-	Zm00001eb306360	Zm00001eb306360_T004	-1813	SUA	XP_008652318.1 SUPPRESSOR OF ABI3-5 isoform X1 [Zea mays]	-	-	-	-	GO:0005634//nucleus;GO:0016020//membrane;GO:0016021//integral component of membrane	GO:0003676//nucleic acid binding;GO:0003723//RNA binding;GO:0046872//metal ion binding	GO:0000398//mRNA splicing, via spliceosome
Zm00001eb033590	IP_peak_343	chr1	186483474	186483764	291	186483664	14.81	7.19285	11.4261	6.95246	Promoter (<=1kb)	chr1	186483815	186498109	14295	4	+	Zm00001eb033590	Zm00001eb033590_T001	-151	--	XP_020402176.1 uncharacterized protein LOC103641404 isoform X2 [Zea mays]	-	-	-	-	GO:0005634//nucleus	GO:0003677//DNA binding	-
Zm00001eb114460	IP_peak_1224	chr2	233414534	233414755	222	233414677	11.85	7.18039	10.2289	5.92154	Promoter (<=1kb)	chr2	233414989	233415513	525	2	+	Zm00001eb114460	Zm00001eb114460_T001	-312	--	ONM27059.1 Homeobox-leucine zipper protein HAT9 [Zea mays]	-	-	-	-	-	-	-
Zm00001eb275230	IP_peak_2513	chr6	106790217	106790526	310	106790341	11.85	7.18039	10.2289	5.92154	Downstream (<1kb)	chr6	106790468	106793964	3497	7	-	Zm00001eb275230	Zm00001eb275230_T001	3623	At4g32130	NP_001144978.1 uncharacterized protein LOC100278128 precursor [Zea mays]	-	-	-	-	GO:0016020//membrane;GO:0016021//integral component of membrane;GO:0072546//ER membrane protein complex	GO:0016740//transferase activity;GO:0016747//transferase activity, transferring acyl groups other than amino-acyl groups;GO:0030246//carbohydrate binding	-
Zm00001eb044480	IP_peak_425	chr1	232356464	232356677	214	232356555	13.33	7.16456	11.3449	6.88378	Promoter (<=1kb)	chr1	232352123	232355728	3606	5	-	Zm00001eb044480	Zm00001eb044480_T001	-827	AIRP2	NP_001306627.1 uncharacterized protein LOC100126941 [Zea mays]	-	-	-	-	-	GO:0061630//ubiquitin protein ligase activity	GO:0016567//protein ubiquitination
Zm00001eb183170	IP_peak_1824	chr4	130414185	130414786	602	130414370	13.33	7.16456	11.3449	6.88378	Promoter (<=1kb)	chr4	130413145	130414205	1061	2	-	Zm00001eb183170	Zm00001eb183170_T002	-165	PNSL2	XP_008678727.1 photosynthetic NDH subunit of lumenal location 2, chloroplastic [Zea mays]	Metabolism	Energy metabolism	ko00195//Photosynthesis	K08901	GO:0009507//chloroplast;GO:0009523//photosystem II;GO:0009579//thylakoid;GO:0009654//photosystem II oxygen evolving complex;GO:0019898//extrinsic component of membrane	GO:0005509//calcium ion binding;GO:0045156//electron transporter, transferring electrons within the cyclic electron transport pathway of photosynthesis activity	GO:0009767//photosynthetic electron transport chain;GO:0015979//photosynthesis
Zm00001eb336470	IP_peak_2999	chr8	17284319	17284539	221	17284434	13.33	7.16456	11.3449	6.88378	Promoter (<=1kb)	chr8	17285161	17289453	4293	5	+	Zm00001eb336470	Zm00001eb336470_T001	-727	ATG18D	NP_001183197.1 uncharacterized protein LOC100501577 [Zea mays]	-	-	-	-	GO:0005829//cytosol;GO:0019898//extrinsic component of membrane;GO:0034045//phagophore assembly site membrane	GO:0005515//protein binding;GO:0032266//phosphatidylinositol-3-phosphate binding;GO:0080025//phosphatidylinositol-3,5-bisphosphate binding	GO:0000422//autophagy of mitochondrion;GO:0006497//protein lipidation;GO:0034497//protein localization to phagophore assembly site;GO:0044804//autophagy of nucleus
Zm00001eb271660	IP_peak_2485	chr6	90586149	90586502	354	90586265	34.8	7.16076	20.6283	15.1837	Promoter (1-2kb)	chr6	90583314	90584409	1096	1	-	Zm00001eb271660	Zm00001eb271660_T001	-1856	OsI_021067	NP_001130843.1 proteasome C9 1 [Zea mays]	Genetic Information Processing	Folding, sorting and degradation	ko03050//Proteasome	K02728	GO:0000502//proteasome complex;GO:0005634//nucleus;GO:0005737//cytoplasm;GO:0005839//proteasome core complex;GO:0019773//proteasome core complex, alpha-subunit complex	GO:0004175//endopeptidase activity;GO:0004298//threonine-type endopeptidase activity	GO:0006511//ubiquitin-dependent protein catabolic process;GO:0010498//proteasomal protein catabolic process;GO:0010499//proteasomal ubiquitin-independent protein catabolic process;GO:0043161//proteasome-mediated ubiquitin-dependent protein catabolic process;GO:0051603//proteolysis involved in cellular protein catabolic process
Zm00001eb319220	IP_peak_2884	chr7	148025031	148025258	228	148025172	34.8	7.16076	20.6283	15.1837	Intron (Zm00001eb319220_T001/Zm00001eb319220, intron 1 of 1)	chr7	148023190	148026200	3011	2	-	Zm00001eb319220	Zm00001eb319220_T001	1028	RABA3	NP_001151959.1 ras-related protein Rab11A [Zea mays]	Cellular Processes	Transport and catabolism	ko04144//Endocytosis	K07904	GO:0005634//nucleus;GO:0005768//endosome;GO:0005794//Golgi apparatus;GO:0009504//cell plate	GO:0003924//GTPase activity;GO:0005525//GTP binding	GO:0042546//cell wall biogenesis
Zm00001eb091470	IP_peak_1053	chr2	137747274	137747490	217	137747370	27.4	7.10843	17.3983	12.2652	Intron (Zm00001eb091470_T004/Zm00001eb091470, intron 1 of 2)	chr2	137745876	137748609	2734	3	+	Zm00001eb091470	Zm00001eb091470_T004	1494	GLC1	ONM19544.1 Glycosyl hydrolase superfamily protein [Zea mays]	-	-	-	-	GO:0046658//anchored component of plasma membrane	GO:0004553//hydrolase activity, hydrolyzing O-glycosyl compounds;GO:0016787//hydrolase activity;GO:0016798//hydrolase activity, acting on glycosyl bonds;GO:0042973//glucan endo-1,3-beta-D-glucosidase activity	GO:0005975//carbohydrate metabolic process;GO:0008152//metabolic process
Zm00001eb261380	IP_peak_2400	chr6	12251202	12251432	231	12251331	44.43	7.10833	25.4395	19.5539	5' UTR	chr6	12248212	12251370	3159	5	-	Zm00001eb261380	Zm00001eb261380_T001	39	MAN5	XP_008648425.2 LOW QUALITY PROTEIN: putative mannan endo-1,4-beta-mannosidase 5 [Zea mays]	Metabolism;Metabolism	Global and overview maps;Carbohydrate metabolism	ko01100//Metabolic pathways;ko00051//Fructose and mannose metabolism	K19355;K19355	GO:0016020//membrane;GO:0016021//integral component of membrane	GO:0004553//hydrolase activity, hydrolyzing O-glycosyl compounds;GO:0016787//hydrolase activity;GO:0016798//hydrolase activity, acting on glycosyl bonds;GO:0016985//mannan endo-1,4-beta-mannosidase activity	GO:0008152//metabolic process;GO:0071704//organic substance metabolic process
Zm00001eb164230	IP_peak_1636	chr3	237758114	237758327	214	237758231	27.4	7.09968	17.3804	12.2496	Intron (Zm00001eb164230_T002/Zm00001eb164230, intron 5 of 7)	chr3	237755914	237766596	10683	8	-	Zm00001eb164230	Zm00001eb164230_T002	8365	LYSA	NP_001337160.2 Diaminopimelate decarboxylase 2 chloroplastic [Zea mays]	Metabolism;Metabolism;Metabolism;Metabolism	Global and overview maps;Global and overview maps;Global and overview maps;Amino acid metabolism	ko01100//Metabolic pathways;ko01110//Biosynthesis of secondary metabolites;ko01230//Biosynthesis of amino acids;ko00300//Lysine biosynthesis	K01586;K01586;K01586;K01586	GO:0009507//chloroplast	GO:0003824//catalytic activity;GO:0008836//diaminopimelate decarboxylase activity	GO:0009089//lysine biosynthetic process via diaminopimelate
Zm00001eb431720	IP_peak_811	chr10	146597609	146597919	311	146597752	22.96	7.09568	14.7545	9.89003	Promoter (1-2kb)	chr10	146592341	146595863	3523	2	-	Zm00001eb431720	Zm00001eb431720_T001	-1889	--	XP_020401360.1 dentin sialophosphoprotein [Zea mays]	-	-	-	-	-	-	-
Zm00001eb099570	IP_peak_1120	chr2	186384650	186384872	223	186384791	21.47	7.07546	14.5226	9.674	Intron (Zm00001eb099570_T002/Zm00001eb099570, intron 2 of 2)	chr2	186383867	186385382	1516	3	-	Zm00001eb099570	Zm00001eb099570_T002	591	MYB306	NP_001335502.1 myb-related protein 306 [Zea mays]	-	-	-	-	-	-	GO:0009733//response to auxin
Zm00001eb286220	IP_peak_2606	chr6	151636008	151636298	291	151636117	24.44	7.07413	15.916	10.9362	Intron (Zm00001eb286220_T001/Zm00001eb286220, intron 3 of 3)	chr6	151634816	151638843	4028	4	+	Zm00001eb286220	Zm00001eb286220_T001	1301	RANBP1B	NP_001148904.1 ran-binding protein 1 [Zea mays]	-	-	-	-	GO:0005643//nuclear pore;GO:0005737//cytoplasm	GO:0005096//GTPase activator activity	GO:0043547//positive regulation of GTPase activity;GO:0046907//intracellular transport
Zm00001eb430720	IP_peak_804	chr10	144216020	144216530	511	144216419	22.96	7.05396	14.6792	9.81723	Downstream (<1kb)	chr10	144215114	144216374	1261	1	+	Zm00001eb430720	Zm00001eb430720_T001	1305	TPRP-F1	NP_001152394.1 36.4 kDa proline-rich protein precursor [Zea mays]	-	-	-	-	-	-	-
Zm00001eb042590	IP_peak_405	chr1	224657720	224658162	443	224657949	21.47	7.03127	14.4436	9.60556	Intron (Zm00001eb042590_T001/Zm00001eb042590, intron 4 of 8)	chr1	224642847	224690111	47265	9	+	Zm00001eb042590	Zm00001eb042590_T001	15102	prpf39	XP_008664713.1 uncharacterized protein LOC103643333 isoform X1 [Zea mays]	-	-	-	-	GO:0000243//commitment complex;GO:0005685//U1 snRNP;GO:0071004//U2-type prespliceosome	GO:0005515//protein binding	GO:0000395//mRNA 5'-splice site recognition;GO:0006396//RNA processing
Zm00001eb131050	IP_peak_1354	chr3	60361439	60361698	260	60361556	34.06	7.01266	20.6283	15.1837	Intron (Zm00001eb131050_T001/Zm00001eb131050, intron 2 of 7)	chr3	60360839	60370489	9651	8	+	Zm00001eb131050	Zm00001eb131050_T001	717	CFDP1	NP_001148731.1 craniofacial development protein 1 [Zea mays]	-	-	-	-	-	-	-
Zm00001eb161090	IP_peak_1604	chr3	228196414	228196641	228	228196523	19.99	6.99789	13.1909	8.48669	Downstream (2-3kb)	chr3	228193564	228194688	1125	1	+	Zm00001eb161090	Zm00001eb161090_T001	2959	yoaA	XP_008675436.1 uncharacterized protein LOC103651557 [Zea mays]	-	-	-	-	-	GO:0008080//N-acetyltransferase activity;GO:0016740//transferase activity;GO:0016746//transferase activity, transferring acyl groups	-
Zm00001eb406530	IP_peak_590	chr10	4429687	4430106	420	4429925	29.62	6.96798	17.9247	12.7361	3' UTR	chr10	4429754	4445729	15976	21	-	Zm00001eb406530	Zm00001eb406530_T001	15804	ABCG41	XP_008662458.1 ABC transporter G family member 41 isoform X2 [Zea mays]	-	-	-	-	GO:0016020//membrane;GO:0016021//integral component of membrane	GO:0000166//nucleotide binding;GO:0005524//ATP binding;GO:0042626//ATPase activity, coupled to transmembrane movement of substances	GO:0055085//transmembrane transport
Zm00001eb145380	IP_peak_1500	chr3	174735354	174735596	243	174735498	29.62	6.96798	17.9247	12.7361	Promoter (1-2kb)	chr3	174736895	174740040	3146	5	+	Zm00001eb145380	Zm00001eb145380_T001	-1397	prfA	XP_008674723.1 uncharacterized protein LOC100275850 isoform X1 [Zea mays]	-	-	-	-	GO:0009507//chloroplast	GO:0003747//translation release factor activity;GO:0042393//histone binding	GO:0006355//regulation of transcription, DNA-templated;GO:0006415//translational termination
Zm00001eb277790	IP_peak_2529	chr6	115928511	115928754	244	115928640	12.59	6.93854	10.4196	6.08557	Downstream (<1kb)	chr6	115929355	115936928	7574	12	-	Zm00001eb277790	Zm00001eb277790_T001	8288	GSK4	NP_001131188.1 putative glycogen synthase kinase family protein [Zea mays]	Environmental Information Processing	Signal transduction	ko04075//Plant hormone signal transduction	K14502	GO:0005737//cytoplasm;GO:0005829//cytosol	GO:0000166//nucleotide binding;GO:0004672//protein kinase activity;GO:0004674//protein serine/threonine kinase activity;GO:0005524//ATP binding;GO:0016301//kinase activity;GO:0016740//transferase activity	GO:0006468//protein phosphorylation;GO:0007165//signal transduction;GO:0016310//phosphorylation
Zm00001eb003370	IP_peak_24	chr1	9011086	9011361	276	9011216	26.66	6.91456	16.4086	11.3573	Downstream (2-3kb)	chr1	9014035	9014807	773	3	-	Zm00001eb003370	Zm00001eb003370_T001	3591	--	AQK84108.1 Major facilitator superfamily protein, partial [Zea mays]	-	-	-	-	-	-	-
Zm00001eb205290	IP_peak_2023	chr4	239234524	239234732	209	239234628	26.66	6.91456	16.4086	11.3573	Intron (Zm00001eb205290_T001/Zm00001eb205290, intron 1 of 6)	chr4	239228373	239235512	7140	7	-	Zm00001eb205290	Zm00001eb205290_T001	884	HDAC1	NP_001105064.1 histone deacetylase HDA101 [Zea mays]	-	-	-	-	GO:0005634//nucleus	GO:0004407//histone deacetylase activity;GO:0016787//hydrolase activity;GO:0032041//NAD-dependent histone deacetylase activity (H3-K14 specific);GO:0046872//metal ion binding	GO:0006325//chromatin organization;GO:0016575//histone deacetylation;GO:0070932//histone H3 deacetylation
Zm00001eb344870	IP_peak_3075	chr8	76971869	76972230	362	76972063	26.66	6.91456	16.4086	11.3573	Promoter (1-2kb)	chr8	76973351	76975713	2363	1	+	Zm00001eb344870	Zm00001eb344870_T001	-1288	SLAH2	XP_020398151.1 S-type anion channel SLAH2 [Zea mays]	-	-	-	-	GO:0016021//integral component of membrane	-	GO:0055085//transmembrane transport
Zm00001eb110820	IP_peak_1196	chr2	222090975	222091194	220	222091054	25.92	6.91041	15.8102	10.835	Promoter (<=1kb)	chr2	222091675	222095029	3355	11	+	Zm00001eb110820	Zm00001eb110820_T003	-621	MAPDA	NP_001132566.1 uncharacterized protein LOC100194033 [Zea mays]	Metabolism;Metabolism	Global and overview maps;Nucleotide metabolism	ko01100//Metabolic pathways;ko00230//Purine metabolism	K01488;K01488	-	GO:0004000//adenosine deaminase activity;GO:0019239//deaminase activity	GO:0006154//adenosine catabolic process;GO:0046103//inosine biosynthetic process
Zm00001eb020940	IP_peak_169	chr1	79043976	79044276	301	79044115	15.55	6.9027	11.5639	7.07504	Promoter (<=1kb)	chr1	79042403	79043851	1449	1	-	Zm00001eb020940	Zm00001eb020940_T001	-264	--	NP_001170581.2 uncharacterized protein LOC100384611 [Zea mays]	-	-	-	-	-	-	-
Zm00001eb169990	IP_peak_1675	chr4	22445205	22445496	292	22445328	25.18	6.89707	16.1648	11.1586	Intron (Zm00001eb169990_T002/Zm00001eb169990, intron 1 of 2)	chr4	22444781	22448845	4065	3	+	Zm00001eb169990	Zm00001eb169990_T002	547	At3g17800	ACF84114.1 unknown [Zea mays]	-	-	-	-	-	-	-
Zm00001eb208720	IP_peak_2035	chr4	247472625	247472970	346	247472834	33.32	6.86456	19.6848	14.3259	Promoter (1-2kb)	chr4	247474432	247475894	1463	3	+	Zm00001eb208720	Zm00001eb208720_T001	-1598	NAT11	PWZ13576.1 Nucleobase-ascorbate transporter 11 [Zea mays]	-	-	-	-	GO:0005886//plasma membrane;GO:0016020//membrane;GO:0016021//integral component of membrane	GO:0022857//transmembrane transporter activity	GO:0055085//transmembrane transport
Zm00001eb127220	IP_peak_1308	chr3	33753288	33753538	251	33753412	14.07	6.85596	11.4261	6.95246	Promoter (1-2kb)	chr3	33755135	33762925	7791	3	+	Zm00001eb127220	Zm00001eb127220_T001	-1723	--	-	-	-	-	-	-	-	-
Zm00001eb403350	IP_peak_3526	chr9	159569566	159569803	238	159569606	14.07	6.85596	11.4261	6.95246	Downstream (<1kb)	chr9	159570382	159572235	1854	4	-	Zm00001eb403350	Zm00001eb403350_T001	2629	SGR6	XP_020400641.1 protein SHOOT GRAVITROPISM 6 isoform X3 [Zea mays]	-	-	-	-	-	-	-
Zm00001eb032900	IP_peak_337	chr1	183971420	183971703	284	183971523	22.22	6.83591	14.6792	9.81723	Promoter (1-2kb)	chr1	183972926	183973342	417	1	+	Zm00001eb032900	Zm00001eb032900_T001	-1403	--	XP_008666444.1 uncharacterized protein LOC103645100 [Zea mays]	-	-	-	-	GO:0005576//extracellular region	-	GO:0007275//multicellular organism development;GO:0010052//guard cell differentiation;GO:0010374//stomatal complex development
Zm00001eb072060	IP_peak_866	chr2	13456424	13456958	535	13456736	12.59	6.79988	10.2052	5.92154	Intron (Zm00001eb072060_T001/Zm00001eb072060, intron 1 of 2)	chr2	13455714	13460264	4551	3	+	Zm00001eb072060	Zm00001eb072060_T001	1022	--	ONM14345.1 DUF674 family protein [Zea mays]	-	-	-	-	-	-	-
Zm00001eb113440	IP_peak_1220	chr2	230440602	230440922	321	230440781	20.73	6.7996	13.4409	8.71744	Intron (Zm00001eb113440_T001/Zm00001eb113440, intron 1 of 1)	chr2	230438550	230442098	3549	2	-	Zm00001eb113440	Zm00001eb113440_T001	1317	-	-	-	-	-	-	-	-	-
Zm00001eb097210	IP_peak_1107	chr2	175506311	175506545	235	175506399	12.59	6.7943	10.1966	5.92154	Promoter (<=1kb)	chr2	175505586	175506152	567	1	-	Zm00001eb097210	Zm00001eb097210_T001	-247	--	XP_008671664.1 uncharacterized protein LOC103649099 [Zea mays]	-	-	-	-	-	GO:0004857//enzyme inhibitor activity	GO:0043086//negative regulation of catalytic activity
Zm00001eb110720	IP_peak_1194	chr2	221817028	221817581	554	221817134	12.59	6.7943	10.1966	5.92154	Promoter (1-2kb)	chr2	221818401	221826441	8041	22	+	Zm00001eb110720	Zm00001eb110720_T003	-1267	ROPGAP7	ONM25813.1 Rho GTPase-activating protein 7 [Zea mays]	-	-	-	-	GO:0016020//membrane;GO:0016021//integral component of membrane	-	GO:0007165//signal transduction
Zm00001eb313050	IP_peak_2840	chr7	121761620	121761839	220	121761754	12.59	6.7943	10.1966	5.92154	3' UTR	chr7	121761558	121763923	2366	2	-	Zm00001eb313050	Zm00001eb313050_T001	2169	--	NP_001168509.1 uncharacterized protein LOC100382288 [Zea mays]	-	-	-	-	-	GO:0003676//nucleic acid binding;GO:0008270//zinc ion binding	-
Zm00001eb060930	IP_peak_556	chr1	295330635	295330846	212	295330714	12.59	6.7943	10.1966	5.92154	3' UTR	chr1	295330091	295330767	677	2	+	Zm00001eb060930	Zm00001eb060930_T001	623	--	ACG30670.1 hypothetical protein [Zea mays]	-	-	-	-	GO:0005730//nucleolus;GO:0030688//preribosome, small subunit precursor	-	GO:0000462//maturation of SSU-rRNA from tricistronic rRNA transcript (SSU-rRNA, 5.8S rRNA, LSU-rRNA);GO:0006364//rRNA processing
Zm00001eb362180	IP_peak_3223	chr8	162801176	162801433	258	162801309	14.07	6.79424	11.3265	6.87632	Promoter (<=1kb)	chr8	162802138	162814494	12357	14	+	Zm00001eb362180	Zm00001eb362180_T002	-829	--	NP_001167770.1 uncharacterized protein LOC100381463 [Zea mays]	-	-	-	-	-	GO:0003824//catalytic activity;GO:0005515//protein binding	-
Zm00001eb127660	IP_peak_1310	chr3	35930033	35930274	242	35930167	40.73	6.73957	22.3951	16.7941	Promoter (1-2kb)	chr3	35927730	35929048	1319	3	-	Zm00001eb127660	Zm00001eb127660_T001	-1119	--	ONM31007.1 Glycine-rich protein family [Zea mays]	-	-	-	-	-	-	-
Zm00001eb337110	IP_peak_3002	chr8	19513105	19513333	229	19513216	17.77	6.71142	11.9618	7.42829	3' UTR	chr8	19512709	19515942	3234	11	-	Zm00001eb337110	Zm00001eb337110_T005	2726	--	AQK90650.1 Serinc-domain containing serine and sphingolipid biosynthesis protein [Zea mays]	-	-	-	-	GO:0016020//membrane;GO:0016021//integral component of membrane	-	-
Zm00001eb353190	IP_peak_3155	chr8	126448238	126448462	225	126448342	24.44	6.70197	15.1944	10.2737	Promoter (1-2kb)	chr8	126437266	126446834	9569	2	-	Zm00001eb353190	Zm00001eb353190_T001	-1508	-	-	-	-	-	-	-	-	-
Zm00001eb400390	IP_peak_3510	chr9	153737610	153737892	283	153737755	24.44	6.70197	15.1944	10.2737	3' UTR	chr9	153735053	153737786	2734	6	+	Zm00001eb400390	Zm00001eb400390_T004	2702	--	NP_001145483.1 uncharacterized protein LOC100278877 [Zea mays]	-	-	-	-	-	-	-
Zm00001eb206910	IP_peak_2033	chr4	244001136	244001347	212	244001265	19.99	6.69336	12.6736	8.04772	Promoter (1-2kb)	chr4	243990855	243999935	9081	11	-	Zm00001eb206910	Zm00001eb206910_T002	-1330	--	NP_001142464.2 uncharacterized protein LOC100274672 [Zea mays]	-	-	-	-	GO:0016020//membrane;GO:0016021//integral component of membrane	GO:0016740//transferase activity;GO:0016757//transferase activity, transferring glycosyl groups	-
Zm00001eb212630	IP_peak_2047	chr5	3957879	3958112	234	3957974	23.7	6.68265	14.5785	9.72377	Exon (Zm00001eb212630_T002/Zm00001eb212630, exon 11 of 14)	chr5	3956989	3967927	10939	14	-	Zm00001eb212630	Zm00001eb212630_T002	9953	SS1	NP_001104839.1 squalene synthase 1 [Zea mays]	Metabolism;Metabolism;Metabolism;Metabolism	Global and overview maps;Global and overview maps;Lipid metabolism;Metabolism of terpenoids and polyketides	ko01100//Metabolic pathways;ko01110//Biosynthesis of secondary metabolites;ko00100//Steroid biosynthesis;ko00909//Sesquiterpenoid and triterpenoid biosynthesis	K00801;K00801;K00801;K00801	GO:0005789//endoplasmic reticulum membrane;GO:0016020//membrane;GO:0016021//integral component of membrane	GO:0004310//farnesyl-diphosphate farnesyltransferase activity;GO:0016740//transferase activity;GO:0016765//transferase activity, transferring alkyl or aryl (other than methyl) groups;GO:0016767//geranylgeranyl-diphosphate geranylgeranyltransferase activity;GO:0051996//squalene synthase activity	GO:0008610//lipid biosynthetic process;GO:0009058//biosynthetic process;GO:0045338//farnesyl diphosphate metabolic process
Zm00001eb415190	IP_peak_686	chr10	75819720	75819943	224	75819830	12.59	6.66666	9.99976	5.76842	5' UTR	chr10	75819489	75822765	3277	1	+	Zm00001eb415190	Zm00001eb415190_T001	341	--	PVH36318.1 hypothetical protein PAHAL_6G045700 [Panicum hallii]	-	-	-	-	-	-	-
Zm00001eb293130	IP_peak_2654	chr6	170738632	170738836	205	170738723	16.29	6.65716	11.7467	7.24233	Exon (Zm00001eb293130_T004/Zm00001eb293130, exon 4 of 4)	chr6	170738571	170739618	1048	4	-	Zm00001eb293130	Zm00001eb293130_T004	895	CBL4	NP_001150076.1 uncharacterized protein LOC100283705 [Zea mays]	-	-	-	-	-	GO:0005509//calcium ion binding	-
Zm00001eb329620	IP_peak_2953	chr7	179952844	179953078	235	179953007	22.22	6.64069	14.3128	9.48244	Intron (Zm00001eb329620_T001/Zm00001eb329620, intron 2 of 3)	chr7	179951204	179954307	3104	4	+	Zm00001eb329620	Zm00001eb329620_T001	1803	--	TVU37444.1 hypothetical protein EJB05_10759 [Eragrostis curvula]	-	-	-	-	-	-	-
Zm00001eb001090	IP_peak_4	chr1	3565659	3565961	303	3565791	17.03	6.63616	12.2845	7.72259	Promoter (<=1kb)	chr1	3566399	3567033	635	1	+	Zm00001eb001090	Zm00001eb001090_T001	-608	--	-	-	-	-	-	-	-	-
Zm00001eb043360	IP_peak_414	chr1	228224025	228224290	266	228224147	20.73	6.63384	13.1481	8.45846	Promoter (<=1kb)	chr1	228221718	228223253	1536	1	-	Zm00001eb043360	Zm00001eb043360_T001	-894	--	NP_001131162.2 uncharacterized protein LOC100192470 precursor [Zea mays]	-	-	-	-	-	GO:0005515//protein binding	-
Zm00001eb400270	IP_peak_3508	chr9	153441039	153441291	253	153441167	30.36	6.62477	17.746	12.5793	Intron (Zm00001eb400270_T001/Zm00001eb400270, intron 13 of 49)	chr9	153434131	153460825	26695	50	+	Zm00001eb400270	Zm00001eb400270_T001	7036	BRR2C	XP_008660406.1 DExH-box ATP-dependent RNA helicase DExH14 [Zea mays]	-	-	-	-	GO:0005634//nucleus	GO:0000166//nucleotide binding;GO:0003676//nucleic acid binding;GO:0003723//RNA binding;GO:0003729//mRNA binding;GO:0004386//helicase activity;GO:0005524//ATP binding;GO:0043138//3'-5' DNA helicase activity	GO:0032508//DNA duplex unwinding
Zm00001eb088470	IP_peak_1022	chr2	110307687	110308052	366	110307928	28.88	6.61902	16.5898	11.5292	Downstream (<1kb)	chr2	110308591	110310396	1806	3	-	Zm00001eb088470	Zm00001eb088470_T002	2468	rplR	ONM18862.1 Ribosomal L18p/L5e family protein [Zea mays]	-	-	-	-	GO:0005840//ribosome	GO:0003735//structural constituent of ribosome	GO:0006412//translation
Zm00001eb001560	IP_peak_7	chr1	4669400	4669617	218	4669461	21.47	6.61786	13.6949	8.93882	Downstream (2-3kb)	chr1	4672277	4675559	3283	2	-	Zm00001eb001560	Zm00001eb001560_T003	6098	GSVIVT00037159001	XP_008673305.1 uncharacterized LOC100191905 isoform X1 [Zea mays]	Metabolism;Metabolism;Metabolism	Global and overview maps;Global and overview maps;Biosynthesis of other secondary metabolites	ko01100//Metabolic pathways;ko01110//Biosynthesis of secondary metabolites;ko00940//Phenylpropanoid biosynthesis	K00430;K00430;K00430	GO:0005576//extracellular region;GO:0009505//plant-type cell wall;GO:0009506//plasmodesma	GO:0004601//peroxidase activity;GO:0016491//oxidoreductase activity;GO:0020037//heme binding;GO:0046872//metal ion binding	GO:0006979//response to oxidative stress;GO:0042744//hydrogen peroxide catabolic process;GO:0055114//oxidation-reduction process;GO:0098869//cellular oxidant detoxification
Zm00001eb065570	IP_peak_827	chr2	104955	105168	214	105075	26.66	6.59353	15.7523	10.7787	Intron (Zm00001eb065570_T001/Zm00001eb065570, intron 6 of 11)	chr2	89393	107715	18323	12	-	Zm00001eb065570	Zm00001eb065570_T001	2640	EXO70A1	NP_001183459.1 uncharacterized protein LOC100501891 [Zea mays]	-	-	-	-	GO:0000145//exocyst	-	GO:0006887//exocytosis;GO:0015031//protein transport
Zm00001eb332640	IP_peak_2967	chr8	2149307	2149623	317	2149520	11.11	6.58514	9.93293	5.70966	Promoter (<=1kb)	chr8	2146652	2148636	1985	3	-	Zm00001eb332640	Zm00001eb332640_T003	-884	MYBS1	XP_008655472.1 transcription factor MYBS1 [Zea mays]	-	-	-	-	GO:0005634//nucleus	GO:0003677//DNA binding	GO:0009739//response to gibberellin;GO:0009751//response to salicylic acid
Zm00001eb063750	IP_peak_572	chr1	303133181	303133455	275	303133328	38.51	6.58439	21.1635	15.6647	Promoter (<=1kb)	chr1	303109872	303132822	22951	14	-	Zm00001eb063750	Zm00001eb063750_T002	-506	OVA5	XP_020402625.1 lysine--tRNA ligase, chloroplastic/mitochondrial isoform X1 [Zea mays]	Genetic Information Processing	Translation	ko00970//Aminoacyl-tRNA biosynthesis	K04567	GO:0005737//cytoplasm;GO:0005739//mitochondrion;GO:0005829//cytosol;GO:0009507//chloroplast	GO:0000049//tRNA binding;GO:0000166//nucleotide binding;GO:0003676//nucleic acid binding;GO:0003729//mRNA binding;GO:0004812//aminoacyl-tRNA ligase activity;GO:0004824//lysine-tRNA ligase activity;GO:0005524//ATP binding;GO:0016874//ligase activity	GO:0006418//tRNA aminoacylation for protein translation;GO:0006430//lysyl-tRNA aminoacylation;GO:0048481//plant ovule development
Zm00001eb147330	IP_peak_1511	chr3	182094373	182094644	272	182094477	31.84	6.56835	17.8356	12.6563	Promoter (<=1kb)	chr3	182094763	182118566	23804	13	+	Zm00001eb147330	Zm00001eb147330_T002	-286	--	XP_008674805.1 uncharacterized protein LOC103650985 isoform X2 [Zea mays]	-	-	-	-	GO:0000127//transcription factor TFIIIC complex;GO:0005634//nucleus	GO:0003677//DNA binding;GO:0005515//protein binding	GO:0006355//regulation of transcription, DNA-templated;GO:0006383//transcription by RNA polymerase III
Zm00001eb344790	IP_peak_3073	chr8	76375923	76376138	216	76376048	31.84	6.56835	17.8356	12.6563	3' UTR	chr8	76373819	76376256	2438	2	+	Zm00001eb344790	Zm00001eb344790_T002	2229	GRSF1	PWZ09102.1 Epithelial splicing regulatory protein 2 [Zea mays]	-	-	-	-	GO:1990904//ribonucleoprotein complex	GO:0003676//nucleic acid binding;GO:0003723//RNA binding	-
Zm00001eb176320	IP_peak_1734	chr4	56919191	56919576	386	56919453	11.85	6.56042	9.28481	5.14208	Promoter (<=1kb)	chr4	56917688	56919192	1505	1	-	Zm00001eb176320	Zm00001eb176320_T001	-261	-	-	-	-	-	-	-	-	-
Zm00001eb031500	IP_peak_321	chr1	176850557	176850759	203	176850658	25.18	6.5443	15.4524	10.4957	Intron (Zm00001eb031500_T001/Zm00001eb031500, intron 3 of 3)	chr1	176846939	176851816	4878	4	-	Zm00001eb031500	Zm00001eb031500_T001	1158	--	ONM00533.1 hypothetical protein ZEAMMB73_Zm00001d030179 [Zea mays]	-	-	-	-	-	GO:0005515//protein binding	-
Zm00001eb068610	IP_peak_848	chr2	6048430	6048680	251	6048553	25.18	6.5443	15.4524	10.4957	Downstream (1-2kb)	chr2	6047087	6047964	878	1	+	Zm00001eb068610	Zm00001eb068610_T001	1466	--	NP_001150482.1 DNA-binding WRKY [Zea mays]	-	-	-	-	GO:0005634//nucleus	GO:0003677//DNA binding	-
Zm00001eb273440	IP_peak_2497	chr6	98627265	98627486	222	98627383	25.18	6.5443	15.4524	10.4957	Intron (Zm00001eb273440_T002/Zm00001eb273440, intron 4 of 4)	chr6	98626732	98631638	4907	5	-	Zm00001eb273440	Zm00001eb273440_T002	4255	Os04g0650000	PWZ17542.1 Oryzain alpha chain [Zea mays]	-	-	-	-	GO:0005615//extracellular space;GO:0005764//lysosome	GO:0004197//cysteine-type endopeptidase activity;GO:0008233//peptidase activity;GO:0008234//cysteine-type peptidase activity;GO:0016787//hydrolase activity	GO:0006508//proteolysis;GO:0051603//proteolysis involved in cellular protein catabolic process
Zm00001eb367870	IP_peak_3245	chr8	175179392	175179610	219	175179501	25.18	6.5443	15.4524	10.4957	5' UTR	chr8	175179321	175192414	13094	9	+	Zm00001eb367870	Zm00001eb367870_T001	180	MYB3R-2	NP_001168959.1 uncharacterized protein LOC100382779 [Zea mays]	-	-	-	-	GO:0005634//nucleus	GO:0000978//RNA polymerase II proximal promoter sequence-specific DNA binding;GO:0000981//DNA-binding transcription factor activity, RNA polymerase II-specific	GO:0006355//regulation of transcription, DNA-templated;GO:0006357//regulation of transcription by RNA polymerase II
Zm00001eb115700	IP_peak_1230	chr2	236758833	236759032	200	236758921	12.59	6.53855	9.8027	5.5911	Promoter (<=1kb)	chr2	236757617	236757970	354	1	-	Zm00001eb115700	Zm00001eb115700_T001	-951	-	-	-	-	-	-	-	-	-
Zm00001eb143920	IP_peak_1493	chr3	168899159	168899392	234	168899256	12.59	6.53855	9.8027	5.5911	Intron (Zm00001eb143920_T001/Zm00001eb143920, intron 2 of 10)	chr3	168896216	168915068	18853	11	-	Zm00001eb143920	Zm00001eb143920_T001	15812	--	ONM35309.1 hypothetical protein ZEAMMB73_Zm00001d042426 [Zea mays]	-	-	-	-	GO:0005737//cytoplasm	GO:0004309//exopolyphosphatase activity	GO:0006798//polyphosphate catabolic process
Zm00001eb272630	IP_peak_2493	chr6	95119273	95119546	274	95119386	23.7	6.50686	14.2408	9.41996	Promoter (1-2kb)	chr6	95120513	95121864	1352	1	+	Zm00001eb272630	Zm00001eb272630_T001	-1127	-	-	-	-	-	-	-	-	-
Zm00001eb017150	IP_peak_124	chr1	61264669	61264886	218	61264757	18.51	6.50422	12.1886	7.62913	Downstream (<1kb)	chr1	61264774	61267462	2689	6	-	Zm00001eb017150	Zm00001eb017150_T001	2705	At4g31790	NP_001130283.1 uncharacterized protein LOC100191377 [Zea mays]	-	-	-	-	-	GO:0004164//diphthine synthase activity;GO:0008168//methyltransferase activity;GO:0016740//transferase activity	GO:0017183//peptidyl-diphthamide biosynthetic process from peptidyl-histidine;GO:0032259//methylation
Zm00001eb360440	IP_peak_3212	chr8	155121497	155121719	223	155121623	18.51	6.50422	12.1886	7.62913	Promoter (<=1kb)	chr8	155122053	155127185	5133	3	+	Zm00001eb360440	Zm00001eb360440_T001	-430	sde2	NP_001132790.1 uncharacterized protein LOC100194279 [Zea mays]	-	-	-	-	GO:0005634//nucleus	-	GO:0007049//cell cycle
Zm00001eb043700	IP_peak_420	chr1	229556162	229556484	323	229556233	18.51	6.50422	12.1886	7.62913	Promoter (1-2kb)	chr1	229557798	229560591	2794	2	+	Zm00001eb043700	Zm00001eb043700_T001	-1565	CYP84A1	XP_008664759.1 cytochrome P450 84A1 [Zea mays]	Metabolism;Metabolism;Metabolism	Global and overview maps;Global and overview maps;Biosynthesis of other secondary metabolites	ko01100//Metabolic pathways;ko01110//Biosynthesis of secondary metabolites;ko00940//Phenylpropanoid biosynthesis	K09755;K09755;K09755	-	GO:0005506//iron ion binding;GO:0016705//oxidoreductase activity, acting on paired donors, with incorporation or reduction of molecular oxygen;GO:0020037//heme binding	GO:0055114//oxidation-reduction process
Zm00001eb374470	IP_peak_3293	chr9	13946718	13947018	301	13946831	34.06	6.50189	19.3698	14.0539	Intron (Zm00001eb374470_T001/Zm00001eb374470, intron 2 of 9)	chr9	13944566	13953398	8833	10	+	Zm00001eb374470	Zm00001eb374470_T001	2265	CXP;2-2	NP_001146398.1 Serine carboxypeptidase K10B2.2 precursor [Zea mays]	-	-	-	-	GO:0005773//vacuole	GO:0004180//carboxypeptidase activity;GO:0004185//serine-type carboxypeptidase activity;GO:0008233//peptidase activity;GO:0016787//hydrolase activity	GO:0006508//proteolysis
Zm00001eb037710	IP_peak_359	chr1	202631547	202631968	422	202631785	14.07	6.50159	10.8538	6.47557	Downstream (<1kb)	chr1	202632010	202633937	1928	5	-	Zm00001eb037710	Zm00001eb037710_T005	2152	XRI1	XP_008666037.1 uncharacterized protein LOC100217286 isoform X1 [Zea mays]	-	-	-	-	-	-	GO:0007140//male meiotic nuclear division;GO:0007143//female meiotic nuclear division
Zm00001eb396970	IP_peak_3483	chr9	143667833	143668095	263	143667930	22.22	6.45631	13.9624	9.17729	Downstream (<1kb)	chr9	143668232	143670483	2252	4	-	Zm00001eb396970	Zm00001eb396970_T002	2553	Os03g0292100	XP_008660250.3 probable protein phosphatase 2C 32 [Zea mays]	-	-	-	-	-	GO:0004721//phosphoprotein phosphatase activity;GO:0004722//protein serine/threonine phosphatase activity;GO:0004724//magnesium-dependent protein serine/threonine phosphatase activity;GO:0016787//hydrolase activity;GO:0016791//phosphatase activity;GO:0043169//cation binding;GO:0046872//metal ion binding	GO:0006470//protein dephosphorylation
Zm00001eb330250	IP_peak_2957	chr7	181451537	181451782	246	181451634	11.85	6.42932	9.08798	4.9768	Promoter (<=1kb)	chr7	181452368	181456622	4255	6	+	Zm00001eb330250	Zm00001eb330250_T001	-734	RRP44A	ONL93258.1 Exosome complex exonuclease RRP44 homolog A [Zea mays]	Genetic Information Processing	Folding, sorting and degradation	ko03018//RNA degradation	K12585	-	-	-
Zm00001eb213900	IP_peak_2051	chr5	6115896	6116537	642	6116002	11.85	6.42405	9.08008	4.9742	Promoter (<=1kb)	chr5	6116704	6117697	994	1	+	Zm00001eb213900	Zm00001eb213900_T001	-702	--	-	-	-	-	-	-	-	-
Zm00001eb067720	IP_peak_843	chr2	4430031	4430664	634	4430530	11.85	6.42405	9.08008	4.9742	Exon (Zm00001eb067720_T001/Zm00001eb067720, exon 3 of 4)	chr2	4429546	4436182	6637	4	+	Zm00001eb067720	Zm00001eb067720_T001	984	At1g74260	XP_020403677.1 probable phosphoribosylformylglycinamidine synthase, chloroplastic/mitochondrial [Zea mays]	Metabolism;Metabolism;Metabolism	Global and overview maps;Global and overview maps;Nucleotide metabolism	ko01100//Metabolic pathways;ko01110//Biosynthesis of secondary metabolites;ko00230//Purine metabolism	K01952;K01952;K01952	-	GO:0000166//nucleotide binding;GO:0004642//phosphoribosylformylglycinamidine synthase activity;GO:0005524//ATP binding;GO:0016491//oxidoreductase activity;GO:0016702//oxidoreductase activity, acting on single donors with incorporation of molecular oxygen, incorporation of two atoms of oxygen;GO:0016874//ligase activity;GO:0046872//metal ion binding	GO:0006164//purine nucleotide biosynthetic process;GO:0006189//'de novo' IMP biosynthetic process;GO:0006541//glutamine metabolic process
Zm00001eb198640	IP_peak_1933	chr4	201324687	201324930	244	201324741	11.85	6.42405	9.08008	4.9742	Downstream (<1kb)	chr4	201325563	201328026	2464	2	-	Zm00001eb198640	Zm00001eb198640_T001	3285	--	NP_001310468.1 uncharacterized protein LOC103654437 [Zea mays]	-	-	-	-	-	-	-
Zm00001eb248770	IP_peak_2330	chr5	194051998	194052234	237	194052108	11.85	6.42405	9.08008	4.9742	Intron (Zm00001eb248770_T001/Zm00001eb248770, intron 1 of 1)	chr5	194051269	194054511	3243	2	-	Zm00001eb248770	Zm00001eb248770_T001	2403	--	-	-	-	-	-	-	-	-
Zm00001eb265140	IP_peak_2429	chr6	33967951	33968178	228	33968006	11.85	6.42405	9.08008	4.9742	3' UTR	chr6	33964101	33968310	4210	9	+	Zm00001eb265140	Zm00001eb265140_T001	3905	UPL4	AQK79008.1 E3 ubiquitin-protein ligase UPL4 [Zea mays]	Genetic Information Processing	Folding, sorting and degradation	ko04120//Ubiquitin mediated proteolysis	K10590	-	GO:0004842//ubiquitin-protein transferase activity	-
Zm00001eb379880	IP_peak_3318	chr9	33184554	33184945	392	33184813	11.85	6.42405	9.08008	4.9742	Intron (Zm00001eb379880_T001/Zm00001eb379880, intron 5 of 5)	chr9	33172450	33187470	15021	6	-	Zm00001eb379880	Zm00001eb379880_T001	2657	NIK2	XP_020399911.1 protein NSP-INTERACTING KINASE 2 [Zea mays]	-	-	-	-	GO:0016020//membrane;GO:0016021//integral component of membrane	GO:0003839//gamma-glutamylcyclotransferase activity;GO:0016301//kinase activity	GO:0006751//glutathione catabolic process;GO:0016310//phosphorylation
Zm00001eb183250	IP_peak_1829	chr4	131268158	131268412	255	131268264	31.1	6.42025	17.8356	12.6563	Intron (Zm00001eb183250_T003/Zm00001eb183250, intron 3 of 3)	chr4	131257992	131279041	21050	4	+	Zm00001eb183250	Zm00001eb183250_T003	10272	GID2	AQK53215.1 F-box protein GID2 [Zea mays]	Environmental Information Processing	Signal transduction	ko04075//Plant hormone signal transduction	K14495	GO:0019005//SCF ubiquitin ligase complex	GO:0005515//protein binding	GO:0009740//gibberellic acid mediated signaling pathway;GO:0031146//SCF-dependent proteasomal ubiquitin-dependent protein catabolic process
Zm00001eb223840	IP_peak_2126	chr5	39129930	39130131	202	39130048	31.1	6.42025	17.8356	12.6563	Intron (Zm00001eb223840_T001/Zm00001eb223840, intron 10 of 11)	chr5	39117209	39138109	20901	12	+	Zm00001eb223840	Zm00001eb223840_T001	12839	--	NP_001169516.1 uncharacterized protein LOC100383390 [Zea mays]	-	-	-	-	GO:0005634//nucleus;GO:0005737//cytoplasm	-	GO:0043161//proteasome-mediated ubiquitin-dependent protein catabolic process
Zm00001eb215190	IP_peak_2058	chr5	8343188	8343454	267	8343379	25.92	6.417	14.8233	9.95345	Downstream (<1kb)	chr5	8344232	8347936	3705	3	-	Zm00001eb215190	Zm00001eb215190_T002	4557	WRKY39	NP_001358926.1 uncharacterized protein LOC100284463 [Zea mays]	-	-	-	-	GO:0005634//nucleus	GO:0003677//DNA binding;GO:0003700//DNA-binding transcription factor activity;GO:0043565//sequence-specific DNA binding	GO:0006355//regulation of transcription, DNA-templated
Zm00001eb193240	IP_peak_1901	chr4	182323438	182323933	496	182323501	17.03	6.40098	11.8836	7.35512	Intron (Zm00001eb193240_T001/Zm00001eb193240, intron 1 of 1)	chr4	182321371	182323719	2349	2	+	Zm00001eb193240	Zm00001eb193240_T001	2130	GIS	NP_001143011.2 uncharacterized protein LOC100275474 [Zea mays]	-	-	-	-	-	GO:0003700//DNA-binding transcription factor activity	GO:0006355//regulation of transcription, DNA-templated;GO:0009739//response to gibberellin;GO:0010026//trichome differentiation;GO:0010090//trichome morphogenesis
Zm00001eb139610	IP_peak_1464	chr3	145268064	145268504	441	145268433	20.73	6.39981	12.7297	8.07859	3' UTR	chr3	145268409	145269264	856	1	-	Zm00001eb139610	Zm00001eb139610_T001	831	--	-	-	-	-	-	-	-	-
Zm00001eb043120	IP_peak_412	chr1	227590845	227591099	255	227590947	14.07	6.39147	10.6755	6.30555	Intron (Zm00001eb043120_T001/Zm00001eb043120, intron 1 of 1)	chr1	227586588	227609680	23093	2	-	Zm00001eb043120	Zm00001eb043120_T001	18733	GULLO2	NP_001353545.1 uncharacterized protein LOC100286152 [Zea mays]	Metabolism;Metabolism	Global and overview maps;Carbohydrate metabolism	ko01100//Metabolic pathways;ko00053//Ascorbate and aldarate metabolism	K00103;K00103	GO:0016020//membrane	GO:0003824//catalytic activity;GO:0003885//D-arabinono-1,4-lactone oxidase activity;GO:0016491//oxidoreductase activity;GO:0050105//L-gulonolactone oxidase activity;GO:0050660//flavin adenine dinucleotide binding;GO:0071949//FAD binding	GO:0019853//L-ascorbic acid biosynthetic process;GO:0055114//oxidation-reduction process
Zm00001eb129440	IP_peak_1328	chr3	48517151	48517386	236	48517289	29.62	6.38751	16.6427	11.5759	Promoter (<=1kb)	chr3	48515397	48516864	1468	3	-	Zm00001eb129440	Zm00001eb129440_T003	-425	GER4	NP_001141799.1 rhicadhesin receptor precursor [Zea mays]	-	-	-	-	GO:0005576//extracellular region;GO:0005618//cell wall;GO:0009506//plasmodesma;GO:0048046//apoplast	GO:0030145//manganese ion binding;GO:0045735//nutrient reservoir activity;GO:0046872//metal ion binding	GO:0010497//plasmodesmata-mediated intercellular transport;GO:2000280//regulation of root development
Zm00001eb382170	IP_peak_3350	chr9	51387315	51387660	346	51387472	25.18	6.36159	15.0759	10.1821	Intron (Zm00001eb382170_T001/Zm00001eb382170, intron 1 of 15)	chr9	51386135	51413794	27660	16	+	Zm00001eb382170	Zm00001eb382170_T001	1337	Os06g0489200	XP_008659527.1 G patch domain-containing protein TGH homolog isoform X1 [Zea mays]	-	-	-	-	GO:0005634//nucleus	GO:0003723//RNA binding;GO:0070878//primary miRNA binding;GO:0070883//pre-miRNA binding	GO:0006396//RNA processing;GO:0006397//mRNA processing;GO:0010087//phloem or xylem histogenesis;GO:0030422//production of siRNA involved in RNA interference;GO:0035196//production of miRNAs involved in gene silencing by miRNA
Zm00001eb002200	IP_peak_15	chr1	6249078	6249552	475	6249461	24.44	6.35918	14.5125	9.66451	Promoter (1-2kb)	chr1	6243871	6247902	4032	4	-	Zm00001eb002200	Zm00001eb002200_T001	-1559	--	NP_001130972.1 putative RING zinc finger domain superfamily protein [Zea mays]	-	-	-	-	-	-	-
Zm00001eb239300	IP_peak_2253	chr5	152492105	152492380	276	152492192	24.44	6.35918	14.5125	9.66451	Promoter (<=1kb)	chr5	152487429	152492192	4764	13	-	Zm00001eb239300	Zm00001eb239300_T001	0	CSY3	NP_001340582.1 uncharacterized protein LOC100275174 [Zea mays]	Metabolism;Metabolism;Metabolism;Metabolism;Metabolism;Metabolism;Metabolism	Global and overview maps;Global and overview maps;Global and overview maps;Global and overview maps;Carbohydrate metabolism;Carbohydrate metabolism;Global and overview maps	ko01100//Metabolic pathways;ko01110//Biosynthesis of secondary metabolites;ko01200//Carbon metabolism;ko01230//Biosynthesis of amino acids;ko00630//Glyoxylate and dicarboxylate metabolism;ko00020//Citrate cycle (TCA cycle);ko01210//2-Oxocarboxylic acid metabolism	K01647;K01647;K01647;K01647;K01647;K01647;K01647	GO:0005759//mitochondrial matrix	GO:0004108//citrate (Si)-synthase activity;GO:0016740//transferase activity;GO:0046912//transferase activity, transferring acyl groups, acyl groups converted into alkyl on transfer	GO:0005975//carbohydrate metabolic process;GO:0006099//tricarboxylic acid cycle;GO:0006101//citrate metabolic process
Zm00001eb163030	IP_peak_1623	chr3	234624459	234624675	217	234624570	24.44	6.35918	14.5125	9.66451	Intron (Zm00001eb163030_T001/Zm00001eb163030, intron 1 of 1)	chr3	234623628	234625652	2025	2	-	Zm00001eb163030	Zm00001eb163030_T001	1082	--	NP_001144965.1 uncharacterized protein LOC100278109 precursor [Zea mays]	-	-	-	-	GO:0009535//chloroplast thylakoid membrane	-	-
Zm00001eb118740	IP_peak_1244	chr3	1279020	1279295	276	1279216	10.37	6.3527	9.04472	4.97113	Promoter (<=1kb)	chr3	1280043	1284858	4816	3	+	Zm00001eb118740	Zm00001eb118740_T001	-827	At1g78530	NP_001130749.1 uncharacterized protein LOC100191853 [Zea mays]	-	-	-	-	GO:0005886//plasma membrane;GO:0016020//membrane;GO:0016021//integral component of membrane	GO:0000166//nucleotide binding;GO:0004672//protein kinase activity;GO:0004674//protein serine/threonine kinase activity;GO:0005524//ATP binding;GO:0016301//kinase activity;GO:0016740//transferase activity	GO:0006468//protein phosphorylation;GO:0016310//phosphorylation;GO:0030244//cellulose biosynthetic process;GO:0046777//protein autophosphorylation
Zm00001eb116150	IP_peak_1233	chr2	237916182	237916438	257	237916283	10.37	6.3527	9.04472	4.97113	Promoter (1-2kb)	chr2	237913099	237915123	2025	3	-	Zm00001eb116150	Zm00001eb116150_T001	-1160	ITN1	NP_001356739.1 uncharacterized protein LOC114641099 [Zea mays]	-	-	-	-	GO:0016020//membrane;GO:0016021//integral component of membrane	GO:0005515//protein binding	-
Zm00001eb282990	IP_peak_2574	chr6	138980033	138980437	405	138980250	31.84	6.34851	17.3193	12.1967	Downstream (<1kb)	chr6	138980459	138984009	3551	5	-	Zm00001eb282990	Zm00001eb282990_T005	3759	At1g63170	NP_001132232.1 putative RING zinc finger domain superfamily protein [Zea mays]	-	-	-	-	GO:0005768//endosome;GO:0005802//trans-Golgi network;GO:0016020//membrane;GO:0016021//integral component of membrane;GO:0017119//Golgi transport complex	GO:0061630//ubiquitin protein ligase activity	GO:0006511//ubiquitin-dependent protein catabolic process;GO:0006623//protein targeting to vacuole;GO:0006896//Golgi to vacuole transport;GO:0016567//protein ubiquitination
Zm00001eb286770	IP_peak_2611	chr6	153486789	153487061	273	153486931	28.14	6.34276	16.3402	11.2988	Exon (Zm00001eb286770_T002/Zm00001eb286770, exon 4 of 6)	chr6	153485071	153488562	3492	6	+	Zm00001eb286770	Zm00001eb286770_T002	1860	PRFB3	NP_001346450.1 peptide chain release factor 2 [Zea mays]	-	-	-	-	GO:0009507//chloroplast;GO:0009570//chloroplast stroma	GO:0003730//mRNA 3'-UTR binding;GO:0043565//sequence-specific DNA binding	GO:0006415//translational termination;GO:0009658//chloroplast organization;GO:0043488//regulation of mRNA stability
Zm00001eb190830	IP_peak_1891	chr4	174659550	174659814	265	174659693	37.03	6.33755	20.2698	14.8599	Intron (Zm00001eb190830_T001/Zm00001eb190830, intron 2 of 2)	chr4	174658965	174661670	2706	3	+	Zm00001eb190830	Zm00001eb190830_T001	728	--	NP_001316037.1 uncharacterized protein LOC100274937 [Zea mays]	-	-	-	-	-	-	-
Zm00001eb365650	IP_peak_3238	chr8	170319684	170319908	225	170319771	37.03	6.33755	20.2698	14.8599	Promoter (1-2kb)	chr8	170316144	170318574	2431	2	-	Zm00001eb365650	Zm00001eb365650_T002	-1197	--	XP_008656978.1 uncharacterized protein LOC103636401 [Zea mays]	-	-	-	-	-	-	-
Zm00001eb074660	IP_peak_880	chr2	21260556	21260797	242	21260654	19.25	6.33626	12.4581	7.88149	Promoter (<=1kb)	chr2	21258461	21259671	1211	2	-	Zm00001eb074660	Zm00001eb074660_T003	-983	TIP2-3	XP_008669054.1 aquaporin TIP2-3-like [Zea mays]	-	-	-	-	GO:0005773//vacuole;GO:0005774//vacuolar membrane;GO:0016020//membrane;GO:0016021//integral component of membrane;GO:0032586//protein storage vacuole membrane	GO:0015250//water channel activity;GO:0015267//channel activity	GO:0006833//water transport;GO:0055085//transmembrane transport
Zm00001eb157270	IP_peak_1578	chr3	215861744	215862024	281	215861895	25.18	6.30045	14.9487	10.0695	Intron (Zm00001eb157270_T001/Zm00001eb157270, intron 7 of 11)	chr3	215855867	215864377	8511	12	+	Zm00001eb157270	Zm00001eb157270_T001	6028	ARF2	NP_001170123.1 uncharacterized protein LOC100384045 [Zea mays]	Environmental Information Processing	Signal transduction	ko04075//Plant hormone signal transduction	K14486	GO:0005634//nucleus	GO:0003677//DNA binding	GO:0006355//regulation of transcription, DNA-templated;GO:0009725//response to hormone;GO:0009734//auxin-activated signaling pathway
Zm00001eb283860	IP_peak_2583	chr6	142048243	142048522	280	142048405	12.59	6.29657	9.43128	5.26577	Promoter (<=1kb)	chr6	142049192	142053233	4042	3	+	Zm00001eb283860	Zm00001eb283860_T001	-787	GA2OX3	NP_001354056.1 gibberellin 2-beta-dioxygenase [Zea mays]	Metabolism;Metabolism	Global and overview maps;Metabolism of terpenoids and polyketides	ko01110//Biosynthesis of secondary metabolites;ko00904//Diterpenoid biosynthesis	K04125;K04125	-	GO:0016491//oxidoreductase activity;GO:0046872//metal ion binding;GO:0051213//dioxygenase activity;GO:0052634//C-19 gibberellin 2-beta-dioxygenase activity	GO:0009416//response to light stimulus;GO:0045487//gibberellin catabolic process;GO:0055114//oxidation-reduction process
Zm00001eb341370	IP_peak_3042	chr8	49422146	49422377	232	49422278	30.36	6.28039	16.95	11.8596	Intron (Zm00001eb341370_T001/Zm00001eb341370, intron 5 of 21)	chr8	49398276	49457632	59357	22	+	Zm00001eb341370	Zm00001eb341370_T001	24002	HST1	XP_020398268.1 protein HASTY 1 isoform X1 [Zea mays]	Genetic Information Processing	Translation	ko03013//RNA transport	K14289	GO:0005634//nucleus;GO:0005737//cytoplasm;GO:0042565//RNA nuclear export complex	GO:0003723//RNA binding;GO:0005049//nuclear export signal receptor activity	GO:0006405//RNA export from nucleus;GO:0051168//nuclear export
Zm00001eb170280	IP_peak_1679	chr4	24042413	24042617	205	24042513	14.81	6.28007	10.0156	5.78218	Downstream (<1kb)	chr4	24043344	24047037	3694	2	-	Zm00001eb170280	Zm00001eb170280_T001	4524	-	-	-	-	-	-	-	-	-
Zm00001eb241310	IP_peak_2279	chr5	165474110	165474384	275	165474263	42.95	6.27848	21.863	16.3074	Intron (Zm00001eb241310_T001/Zm00001eb241310, intron 2 of 16)	chr5	165472533	165480769	8237	17	+	Zm00001eb241310	Zm00001eb241310_T001	1730	ROS1	AQK71092.1 Protein ROS1 [Zea mays]	-	-	-	-	GO:0005634//nucleus;GO:0016020//membrane;GO:0016021//integral component of membrane	GO:0003677//DNA binding;GO:0003824//catalytic activity;GO:0046872//metal ion binding;GO:0051536//iron-sulfur cluster binding;GO:0051539//4 iron, 4 sulfur cluster binding	GO:0006281//DNA repair;GO:0006284//base-excision repair
Zm00001eb155680	IP_peak_1569	chr3	210778738	210779152	415	210779001	15.55	6.27557	10.5619	6.20389	Downstream (<1kb)	chr3	210779427	210781020	1594	4	-	Zm00001eb155680	Zm00001eb155680_T001	2019	PM19L	NP_001152147.1 plasma membrane associated protein [Zea mays]	-	-	-	-	GO:0016020//membrane;GO:0016021//integral component of membrane	-	-
Zm00001eb031350	IP_peak_320	chr1	175790446	175790666	221	175790574	30.36	6.27215	16.9306	11.8408	Promoter (<=1kb)	chr1	175790952	175840725	49774	15	+	Zm00001eb031350	Zm00001eb031350_T001	-378	ULP1C	NP_001168964.1 uncharacterized protein LOC100382789 [Zea mays]	-	-	-	-	-	GO:0008233//peptidase activity;GO:0008234//cysteine-type peptidase activity	GO:0006508//proteolysis
Zm00001eb182650	IP_peak_1817	chr4	126444787	126445039	253	126444909	30.36	6.27215	16.9306	11.8408	Promoter (1-2kb)	chr4	126441196	126443449	2254	4	-	Zm00001eb182650	Zm00001eb182650_T001	-1460	HOX7	AQK53129.1 Putative homeobox DNA-binding and leucine zipper domain family protein [Zea mays]	-	-	-	-	GO:0005634//nucleus	GO:0000981//DNA-binding transcription factor activity, RNA polymerase II-specific;GO:0003677//DNA binding;GO:0043565//sequence-specific DNA binding	GO:0006355//regulation of transcription, DNA-templated;GO:0006357//regulation of transcription by RNA polymerase II
Zm00001eb008550	IP_peak_66	chr1	25809069	25809300	232	25809229	17.03	6.2677	11.6546	7.15599	Intron (Zm00001eb008550_T001/Zm00001eb008550, intron 6 of 6)	chr1	25805646	25809878	4233	7	+	Zm00001eb008550	Zm00001eb008550_T001	3583	sec61a	ONL94975.1 SecY protein transport family protein [Zea mays]	Genetic Information Processing;Cellular Processes;Genetic Information Processing	Folding, sorting and degradation;Transport and catabolism;Folding, sorting and degradation	ko04141//Protein processing in endoplasmic reticulum;ko04145//Phagosome;ko03060//Protein export	K10956;K10956;K10956	GO:0005784//Sec61 translocon complex;GO:0009535//chloroplast thylakoid membrane;GO:0016020//membrane;GO:0016021//integral component of membrane	GO:0005048//signal sequence binding;GO:0008320//protein transmembrane transporter activity;GO:0043022//ribosome binding	GO:0006616//SRP-dependent cotranslational protein targeting to membrane, translocation;GO:0015031//protein transport;GO:0031204//posttranslational protein targeting to membrane, translocation
Zm00001eb122600	IP_peak_1264	chr3	10669962	10670195	234	10670079	17.77	6.25738	11.2084	6.7729	Promoter (<=1kb)	chr3	10670245	10672932	2688	1	+	Zm00001eb122600	Zm00001eb122600_T001	-166	--	NP_001140983.1 uncharacterized protein LOC100273062 [Zea mays]	-	-	-	-	GO:0005737//cytoplasm;GO:0005829//cytosol;GO:0005886//plasma membrane;GO:0016020//membrane	-	GO:0046854//phosphatidylinositol phosphorylation;GO:0072659//protein localization to plasma membrane
Zm00001eb260100	IP_peak_2394	chr6	6553360	6553591	232	6553465	17.77	6.25738	11.2084	6.7729	Promoter (<=1kb)	chr6	6553642	6559920	6279	8	+	Zm00001eb260100	Zm00001eb260100_T002	-177	ECT4	NP_001169557.1 uncharacterized protein LOC100383436 [Zea mays]	-	-	-	-	GO:0005737//cytoplasm	GO:0003723//RNA binding;GO:0003729//mRNA binding	GO:0061157//mRNA destabilization
Zm00001eb211740	IP_peak_2044	chr5	2680344	2680637	294	2680476	21.47	6.25037	13.0126	8.33665	Promoter (<=1kb)	chr5	2677695	2679728	2034	3	-	Zm00001eb211740	Zm00001eb211740_T001	-748	ADF3	NP_001146959.1 actin-depolymerizing factor 3 [Zea mays]	-	-	-	-	GO:0005737//cytoplasm;GO:0015629//actin cytoskeleton	GO:0003779//actin binding;GO:0051015//actin filament binding	GO:0030042//actin filament depolymerization
Zm00001eb126160	IP_peak_1295	chr3	27913952	27914202	251	27914056	21.47	6.25037	13.0126	8.33665	Downstream (<1kb)	chr3	27914361	27915347	987	3	-	Zm00001eb126160	Zm00001eb126160_T001	1291	--	ONM30542.1 hypothetical protein ZEAMMB73_Zm00001d040097 [Zea mays]	-	-	-	-	-	-	-
Zm00001eb121650	IP_peak_1260	chr3	8242845	8243078	234	8242993	22.22	6.24813	13.5613	8.82337	Intron (Zm00001eb121650_T001/Zm00001eb121650, intron 2 of 2)	chr3	8241704	8245472	3769	3	-	Zm00001eb121650	Zm00001eb121650_T001	2479	AT9	NP_001149908.2 uncharacterized protein LOC100283536 [Zea mays]	-	-	-	-	-	GO:0016410//N-acyltransferase activity;GO:0016740//transferase activity;GO:0016747//transferase activity, transferring acyl groups other than amino-acyl groups	-
Zm00001eb035710	IP_peak_350	chr1	194966900	194967105	206	194967009	23.7	6.24407	13.7279	8.96296	5' UTR	chr1	194962280	194967603	5324	6	-	Zm00001eb035710	Zm00001eb035710_T002	594	APSR1	XP_020402201.1 nitrate regulatory gene2 protein [Zea mays]	-	-	-	-	-	-	-
Zm00001eb097000	IP_peak_1106	chr2	174784731	174784978	248	174784858	25.18	6.24047	14.8233	9.95345	Intron (Zm00001eb097000_T001/Zm00001eb097000, intron 1 of 6)	chr2	174780451	174785814	5364	7	-	Zm00001eb097000	Zm00001eb097000_T001	956	--	XP_023157220.1 uncharacterized protein LOC100194082 isoform X1 [Zea mays]	-	-	-	-	GO:0016020//membrane;GO:0016021//integral component of membrane	-	-
Zm00001eb205620	IP_peak_2027	chr4	240624409	240624649	241	240624558	36.28	6.21413	19.3873	14.0669	Intron (Zm00001eb205620_T001/Zm00001eb205620, intron 2 of 8)	chr4	240607892	240626087	18196	9	-	Zm00001eb205620	Zm00001eb205620_T001	1529	At5g40530	NP_001346236.1 uncharacterized protein LOC100193863 [Zea mays]	-	-	-	-	GO:0005634//nucleus;GO:0005730//nucleolus	GO:0008168//methyltransferase activity;GO:0016740//transferase activity	GO:0006364//rRNA processing;GO:0032259//methylation
Zm00001eb123910	IP_peak_1272	chr3	15841239	15841480	242	15841307	12.59	6.18217	9.25589	5.11636	Promoter (<=1kb)	chr3	15841327	15842852	1526	1	+	Zm00001eb123910	Zm00001eb123910_T001	-20	CXE15	XP_008673695.1 probable carboxylesterase 15 [Zea mays]	-	-	-	-	-	GO:0016787//hydrolase activity	-
Zm00001eb352720	IP_peak_3151	chr8	124547269	124547509	241	124547381	12.59	6.18217	9.25589	5.11636	Promoter (<=1kb)	chr8	124547599	124549579	1981	2	+	Zm00001eb352720	Zm00001eb352720_T001	-218	HSP22.3	NP_001145396.1 uncharacterized protein LOC100278747 [Zea mays]	-	-	-	-	-	-	-
Zm00001eb432370	IP_peak_816	chr10	148159395	148159713	319	148159582	12.59	6.18217	9.25589	5.11636	Promoter (1-2kb)	chr10	148161552	148165409	3858	6	+	Zm00001eb432370	Zm00001eb432370_T001	-1970	TIFY3	NP_001169865.1 uncharacterized protein LOC100383759 isoform 1 [Zea mays]	Environmental Information Processing	Signal transduction	ko04075//Plant hormone signal transduction	K13464	GO:0005634//nucleus;GO:0009349//riboflavin synthase complex	GO:0000166//nucleotide binding;GO:0000906//6,7-dimethyl-8-ribityllumazine synthase activity;GO:0003678//DNA helicase activity;GO:0004386//helicase activity;GO:0005524//ATP binding;GO:0008234//cysteine-type peptidase activity;GO:0016740//transferase activity;GO:0016787//hydrolase activity;GO:0016887//ATPase activity	GO:0000723//telomere maintenance;GO:0006281//DNA repair;GO:0006310//DNA recombination;GO:0006508//proteolysis;GO:0006974//cellular response to DNA damage stimulus;GO:0009231//riboflavin biosynthetic process;GO:0009611//response to wounding;GO:0031347//regulation of defense response;GO:0032508//DNA duplex unwinding;GO:2000022//regulation of jasmonic acid mediated signaling pathway
Zm00001eb282060	IP_peak_2566	chr6	134674527	134674763	237	134674689	16.29	6.18192	10.9586	6.55924	Promoter (<=1kb)	chr6	134675137	134676117	981	1	+	Zm00001eb282060	Zm00001eb282060_T001	-448	--	NP_001146509.1 uncharacterized protein LOC100280099 [Zea mays]	-	-	-	-	-	-	-
Zm00001eb261740	IP_peak_2402	chr6	14023332	14023578	247	14023433	16.29	6.18192	10.9586	6.55924	Intron (Zm00001eb261740_T003/Zm00001eb261740, intron 2 of 3)	chr6	14012564	14025184	12621	4	+	Zm00001eb261740	Zm00001eb261740_T003	10869	WDR26	NP_001333185.1 uncharacterized protein LOC100304385 [Zea mays]	-	-	-	-	-	GO:0005515//protein binding	-
Zm00001eb381960	IP_peak_3347	chr9	49283694	49283937	244	49283775	17.03	6.18189	11.5063	7.01939	Promoter (<=1kb)	chr9	49284393	49288203	3811	3	+	Zm00001eb381960	Zm00001eb381960_T002	-618	At2g39795	NP_001149594.1 uncharacterized protein LOC100283220 [Zea mays]	-	-	-	-	GO:0005739//mitochondrion;GO:0005759//mitochondrial matrix	GO:0003729//mRNA binding;GO:0008494//translation activator activity;GO:0097177//mitochondrial ribosome binding	GO:0070131//positive regulation of mitochondrial translation
Zm00001eb261270	IP_peak_2399	chr6	11837184	11837473	290	11837343	19.99	6.18177	11.7845	7.27329	3' UTR	chr6	11837016	11840875	3860	2	-	Zm00001eb261270	Zm00001eb261270_T002	3532	SDH2-1	XP_008647440.1 uncharacterized protein LOC100216648 isoform X1 [Zea mays]	Metabolism;Metabolism;Metabolism;Metabolism;Metabolism	Global and overview maps;Global and overview maps;Global and overview maps;Energy metabolism;Carbohydrate metabolism	ko01100//Metabolic pathways;ko01110//Biosynthesis of secondary metabolites;ko01200//Carbon metabolism;ko00190//Oxidative phosphorylation;ko00020//Citrate cycle (TCA cycle)	K00235;K00235;K00235;K00235;K00235	GO:0005739//mitochondrion;GO:0005743//mitochondrial inner membrane;GO:0005840//ribosome	GO:0003735//structural constituent of ribosome;GO:0008177//succinate dehydrogenase (ubiquinone) activity;GO:0009055//electron transfer activity;GO:0016491//oxidoreductase activity;GO:0046872//metal ion binding;GO:0051536//iron-sulfur cluster binding;GO:0051537//2 iron, 2 sulfur cluster binding;GO:0051538//3 iron, 4 sulfur cluster binding;GO:0051539//4 iron, 4 sulfur cluster binding	GO:0006099//tricarboxylic acid cycle;GO:0006412//translation;GO:0009060//aerobic respiration;GO:0022900//electron transport chain;GO:0022904//respiratory electron transport chain;GO:0055114//oxidation-reduction process
Zm00001eb425880	IP_peak_772	chr10	130814301	130814580	280	130814418	24.44	6.18164	14.1523	9.34354	Intron (Zm00001eb425880_T001/Zm00001eb425880, intron 1 of 8)	chr10	130813391	130818703	5313	9	+	Zm00001eb425880	Zm00001eb425880_T001	1027	Os04g0500900	NP_001140758.1 putative protein phosphatase 2C family protein [Zea mays]	-	-	-	-	-	GO:0004721//phosphoprotein phosphatase activity;GO:0004722//protein serine/threonine phosphatase activity;GO:0004724//magnesium-dependent protein serine/threonine phosphatase activity;GO:0016787//hydrolase activity;GO:0016791//phosphatase activity;GO:0043169//cation binding;GO:0046872//metal ion binding	GO:0006470//protein dephosphorylation
Zm00001eb040190	IP_peak_380	chr1	211950561	211950795	235	211950666	23.7	6.17405	13.5895	8.84461	Promoter (<=1kb)	chr1	211951352	211953019	1668	1	+	Zm00001eb040190	Zm00001eb040190_T001	-686	CXE8	NP_001141536.1 uncharacterized protein LOC100273650 [Zea mays]	-	-	-	-	-	GO:0016787//hydrolase activity	-
Zm00001eb215140	IP_peak_2056	chr5	8249506	8249706	201	8249570	23.7	6.17405	13.5895	8.84461	Downstream (<1kb)	chr5	8251933	8252797	865	1	+	Zm00001eb215140	Zm00001eb215140_T001	-2363	-	-	-	-	-	-	-	-	-
Zm00001eb375450	IP_peak_3296	chr9	17307058	17307256	199	17307149	23.7	6.17405	13.5895	8.84461	5' UTR	chr9	17305419	17307261	1843	1	-	Zm00001eb375450	Zm00001eb375450_T001	112	CYP94B1	AQL01761.1 Putative cytochrome P450 superfamily protein [Zea mays]	-	-	-	-	GO:0016020//membrane;GO:0016021//integral component of membrane	GO:0004497//monooxygenase activity;GO:0005506//iron ion binding;GO:0016491//oxidoreductase activity;GO:0016705//oxidoreductase activity, acting on paired donors, with incorporation or reduction of molecular oxygen;GO:0020037//heme binding;GO:0046872//metal ion binding	GO:0055114//oxidation-reduction process
Zm00001eb325460	IP_peak_2936	chr7	169386162	169386401	240	169386264	13.33	6.12931	9.71161	5.51105	Promoter (<=1kb)	chr7	169386413	169388855	2443	1	+	Zm00001eb325460	Zm00001eb325460_T001	-149	--	-	-	-	-	-	-	-	-
Zm00001eb361870	IP_peak_3220	chr8	160056206	160056482	277	160056281	29.62	6.12405	16.0393	11.0457	Promoter (<=1kb)	chr8	160056611	160063580	6970	5	+	Zm00001eb361870	Zm00001eb361870_T001	-330	VTE6	NP_001150283.1 putative conserved membrane protein [Zea mays]	-	-	-	-	GO:0009507//chloroplast;GO:0009536//plastid;GO:0009706//chloroplast inner membrane;GO:0009941//chloroplast envelope;GO:0016020//membrane;GO:0016021//integral component of membrane	-	-
Zm00001eb124350	IP_peak_1275	chr3	17466258	17466489	232	17466406	22.22	6.11665	13.3048	8.59144	Intron (Zm00001eb124350_T003/Zm00001eb124350, intron 1 of 11)	chr3	17463772	17472526	8755	12	-	Zm00001eb124350	Zm00001eb124350_T003	6120	GGB	NP_001347541.1 PAS2 [Zea mays]	-	-	-	-	GO:0005953//CAAX-protein geranylgeranyltransferase complex;GO:0016020//membrane;GO:0016021//integral component of membrane	GO:0003824//catalytic activity;GO:0004659//prenyltransferase activity;GO:0004661//protein geranylgeranyltransferase activity;GO:0004662//CAAX-protein geranylgeranyltransferase activity;GO:0016740//transferase activity;GO:0102158//very-long-chain 3-hydroxyacyl-CoA dehydratase activity;GO:0102343//3-hydroxy-arachidoyl-CoA dehydratase activity;GO:0102344//3-hydroxy-behenoyl-CoA dehydratase activity;…	GO:0006633//fatty acid biosynthetic process;GO:0009414//response to water deprivation;GO:0009733//response to auxin;GO:0009737//response to abscisic acid;GO:0018215//protein phosphopantetheinylation;GO:0018342//protein prenylation;GO:0018344//protein geranylgeranylation
Zm00001eb242230	IP_peak_2289	chr5	170186687	170186900	214	170186796	21.47	6.11455	12.7561	8.10302	Exon (Zm00001eb242230_T001/Zm00001eb242230, exon 6 of 15)	chr5	170184632	170191809	7178	15	+	Zm00001eb242230	Zm00001eb242230_T001	2164	At3g26670	NP_001158915.1 uncharacterized protein LOC100303813 [Zea mays]	-	-	-	-	GO:0005768//endosome;GO:0005769//early endosome;GO:0005886//plasma membrane;GO:0016020//membrane;GO:0016021//integral component of membrane	GO:0015095//magnesium ion transmembrane transporter activity	GO:0006811//ion transport;GO:0015693//magnesium ion transport;GO:1903830//magnesium ion transmembrane transport
Zm00001eb278080	IP_peak_2534	chr6	117622147	117622459	313	117622340	39.25	6.1065	20.3773	14.9614	Intron (Zm00001eb278080_T001/Zm00001eb278080, intron 1 of 1)	chr6	117621248	117625652	4405	2	+	Zm00001eb278080	Zm00001eb278080_T001	1092	--	XP_008650498.1 uncharacterized protein LOC103631343 [Zea mays]	-	-	-	-	-	-	-
Zm00001eb172920	IP_peak_1698	chr4	36792484	36792702	219	36792609	18.51	6.10459	11.4963	7.00949	Promoter (<=1kb)	chr4	36788799	36792533	3735	2	-	Zm00001eb172920	Zm00001eb172920_T002	-76	TDR	NP_001169541.2 uncharacterized protein LOC100383417 precursor [Zea mays]	-	-	-	-	GO:0016020//membrane;GO:0016021//integral component of membrane	GO:0000166//nucleotide binding;GO:0004672//protein kinase activity;GO:0004674//protein serine/threonine kinase activity;GO:0005515//protein binding;GO:0005524//ATP binding;GO:0016301//kinase activity;GO:0016740//transferase activity	GO:0006468//protein phosphorylation;GO:0016310//phosphorylation
Zm00001eb171760	IP_peak_1691	chr4	31099510	31099745	236	31099642	18.51	6.10459	11.4963	7.00949	Intron (Zm00001eb171760_T001/Zm00001eb171760, intron 1 of 4)	chr4	31095162	31104120	8959	5	+	Zm00001eb171760	Zm00001eb171760_T001	4480	--	XP_020406982.1 uncharacterized protein LOC100274932 isoform X1 [Zea mays]	-	-	-	-	GO:0016020//membrane;GO:0016021//integral component of membrane	-	-
Zm00001eb406890	IP_peak_592	chr10	5551059	5551276	218	5551142	35.54	6.09072	18.5163	13.2691	Intron (Zm00001eb406890_T005/Zm00001eb406890, intron 3 of 7)	chr10	5548541	5552015	3475	8	+	Zm00001eb406890	Zm00001eb406890_T005	2601	At2g25100	XP_008662476.1 ribonuclease H2 subunit A [Zea mays]	Genetic Information Processing	Replication and repair	ko03030//DNA replication	K10743	GO:0032299//ribonuclease H2 complex	GO:0003676//nucleic acid binding;GO:0003723//RNA binding;GO:0004518//nuclease activity;GO:0004519//endonuclease activity;GO:0004523//RNA-DNA hybrid ribonuclease activity;GO:0016787//hydrolase activity;GO:0046872//metal ion binding	GO:0006298//mismatch repair;GO:0016070//RNA metabolic process;GO:0043137//DNA replication, removal of RNA primer;GO:0090305//nucleic acid phosphodiester bond hydrolysis;GO:0090502//RNA phosphodiester bond hydrolysis, endonucleolytic
Zm00001eb088370	IP_peak_1020	chr2	108901579	108901778	200	108901669	31.84	6.08995	16.6985	11.6277	Intron (Zm00001eb088370_T001/Zm00001eb088370, intron 2 of 18)	chr2	108877593	108903565	25973	19	-	Zm00001eb088370	Zm00001eb088370_T001	1896	VPS54	XP_020403967.1 vacuolar protein sorting-associated protein 54, chloroplastic [Zea mays]	-	-	-	-	GO:0000938//GARP complex;GO:0005794//Golgi apparatus;GO:0005829//cytosol	GO:0019905//syntaxin binding	GO:0006896//Golgi to vacuole transport;GO:0015031//protein transport;GO:0042147//retrograde transport, endosome to Golgi
Zm00001eb044290	IP_peak_424	chr1	231893244	231893459	216	231893362	14.81	6.08696	9.71375	5.51105	Downstream (1-2kb)	chr1	231894884	231895894	1011	1	-	Zm00001eb044290	Zm00001eb044290_T001	2532	--	-	-	-	-	-	-	-	-
Zm00001eb099180	IP_peak_1116	chr2	184056371	184056571	201	184056450	14.81	6.08696	9.71375	5.51105	Intron (Zm00001eb099180_T001/Zm00001eb099180, intron 1 of 1)	chr2	184054793	184058231	3439	2	-	Zm00001eb099180	Zm00001eb099180_T001	1781	--	ONM21718.1 carbon-sulfur lyases [Zea mays]	-	-	-	-	-	GO:0016846//carbon-sulfur lyase activity	-
Zm00001eb299500	IP_peak_2684	chr7	4135924	4136141	218	4136054	19.99	6.07462	11.5946	7.10323	Promoter (1-2kb)	chr7	4131802	4134061	2260	5	-	Zm00001eb299500	Zm00001eb299500_T001	-1993	AAP6	NP_001136620.1 uncharacterized protein LOC100216745 [Zea mays]	-	-	-	-	GO:0005886//plasma membrane;GO:0016020//membrane;GO:0016021//integral component of membrane	-	GO:0006865//amino acid transport
Zm00001eb042940	IP_peak_407	chr1	226333121	226333398	278	226333249	11.11	6.0538	9.08008	4.9742	Intron (Zm00001eb042940_T002/Zm00001eb042940, intron 4 of 8)	chr1	226308624	226340564	31941	9	-	Zm00001eb042940	Zm00001eb042940_T002	7315	slr0575	NP_001130173.1 uncharacterized protein LOC100191267 [Zea mays]	-	-	-	-	GO:0016020//membrane;GO:0016021//integral component of membrane	-	-
Zm00001eb114690	IP_peak_1226	chr2	234331280	234331501	222	234331392	11.11	6.0538	9.08008	4.9742	Promoter (<=1kb)	chr2	234326838	234331178	4341	5	-	Zm00001eb114690	Zm00001eb114690_T001	-214	--	PWZ36895.1 Protein Rf1, mitochondrial [Zea mays]	-	-	-	-	-	GO:0005515//protein binding	-
Zm00001eb424270	IP_peak_763	chr10	125504847	125505298	452	125505223	11.11	6.0538	9.08008	4.9742	Downstream (<1kb)	chr10	125505389	125506393	1005	1	-	Zm00001eb424270	Zm00001eb424270_T001	1170	CDKF-2	XP_008664193.1 putative cyclin-dependent kinase F-2 [Zea mays]	-	-	-	-	GO:0000307//cyclin-dependent protein kinase holoenzyme complex;GO:0005634//nucleus	GO:0000166//nucleotide binding;GO:0004672//protein kinase activity;GO:0004674//protein serine/threonine kinase activity;GO:0004693//cyclin-dependent protein serine/threonine kinase activity;GO:0005524//ATP binding;GO:0008353//RNA polymerase II CTD heptapeptide repeat kinase activity;GO:0016301//kinase activity;GO:0016740//transferase activity	GO:0006468//protein phosphorylation;GO:0016310//phosphorylation;GO:0032968//positive regulation of transcription elongation from RNA polymerase II promoter;GO:0051726//regulation of cell cycle;GO:0070816//phosphorylation of RNA polymerase II C-terminal domain
Zm00001eb079400	IP_peak_909	chr2	38459629	38459885	257	38459750	11.11	6.0538	9.08008	4.9742	Promoter (1-2kb)	chr2	38457535	38457867	333	1	-	Zm00001eb079400	Zm00001eb079400_T001	-1883	-	-	-	-	-	-	-	-	-
Zm00001eb181860	IP_peak_1805	chr4	119058610	119059069	460	119058691	21.47	6.04883	12.631	8.01485	Downstream (<1kb)	chr4	119059094	119064658	5565	4	-	Zm00001eb181860	Zm00001eb181860_T003	5967	--	AQK52949.1 hypothetical protein ZEAMMB73_Zm00001d050715 [Zea mays]	-	-	-	-	-	-	-
Zm00001eb282390	IP_peak_2569	chr6	135752904	135753120	217	135752976	30.36	6.03891	16.3767	11.3326	Intron (Zm00001eb282390_T003/Zm00001eb282390, intron 16 of 17)	chr6	135738943	135754007	15065	18	+	Zm00001eb282390	Zm00001eb282390_T003	14033	--	AQK84292.1 hypothetical protein ZEAMMB73_Zm00001d037546 [Zea mays]	-	-	-	-	-	-	-
Zm00001eb354700	IP_peak_3169	chr8	133438688	133438978	291	133438815	39.99	6.03599	19.852	14.4847	Promoter (1-2kb)	chr8	133435691	133436825	1135	1	-	Zm00001eb354700	Zm00001eb354700_T001	-1990	PER2	PWZ09931.1 Peroxidase 2 [Zea mays]	Metabolism;Metabolism;Metabolism	Global and overview maps;Global and overview maps;Biosynthesis of other secondary metabolites	ko01100//Metabolic pathways;ko01110//Biosynthesis of secondary metabolites;ko00940//Phenylpropanoid biosynthesis	K00430;K00430;K00430	GO:0009505//plant-type cell wall;GO:0009506//plasmodesma	GO:0004601//peroxidase activity;GO:0020037//heme binding;GO:0046872//metal ion binding	GO:0006979//response to oxidative stress;GO:0055114//oxidation-reduction process;GO:0098869//cellular oxidant detoxification
Zm00001eb252430	IP_peak_2355	chr5	210125885	210126097	213	210125962	18.51	6.02926	11.364	6.90171	Promoter (1-2kb)	chr5	210121508	210124437	2930	1	-	Zm00001eb252430	Zm00001eb252430_T001	-1525	At3g22670	NP_001144625.2 uncharacterized protein LOC100277643 [Zea mays]	-	-	-	-	GO:0005634//nucleus	GO:0004722//protein serine/threonine phosphatase activity;GO:0005515//protein binding;GO:0008270//zinc ion binding	GO:0006355//regulation of transcription, DNA-templated;GO:0006470//protein dephosphorylation;GO:0009640//photomorphogenesis
Zm00001eb430990	IP_peak_809	chr10	144739999	144740264	266	144740149	17.03	6.01713	11.2199	6.78247	Promoter (<=1kb)	chr10	144726938	144739619	12682	22	-	Zm00001eb430990	Zm00001eb430990_T002	-530	At1g56130	XP_008663599.1 probable LRR receptor-like serine/threonine-protein kinase At1g56130 [Zea mays]	-	-	-	-	GO:0005886//plasma membrane;GO:0016020//membrane;GO:0016021//integral component of membrane	GO:0000166//nucleotide binding;GO:0004672//protein kinase activity;GO:0004674//protein serine/threonine kinase activity;GO:0005515//protein binding;GO:0005524//ATP binding;GO:0016301//kinase activity;GO:0016740//transferase activity	GO:0006468//protein phosphorylation;GO:0016310//phosphorylation;GO:0046777//protein autophosphorylation
Zm00001eb065210	IP_peak_579	chr1	307135061	307135265	205	307135146	17.03	6.01055	11.2084	6.7729	5' UTR	chr1	307134994	307136758	1765	1	+	Zm00001eb065210	Zm00001eb065210_T001	152	--	ACR35809.1 unknown [Zea mays]	-	-	-	-	-	-	-
Zm00001eb168130	IP_peak_1652	chr4	12379500	12379725	226	12379599	17.03	6.01055	11.2084	6.7729	Downstream (<1kb)	chr4	12379916	12383015	3100	4	-	Zm00001eb168130	Zm00001eb168130_T001	3416	AGD12	NP_001146289.1 uncharacterized protein LOC100279864 [Zea mays]	Cellular Processes	Transport and catabolism	ko04144//Endocytosis	K12486	-	GO:0005096//GTPase activator activity	-
Zm00001eb212100	IP_peak_2045	chr5	3167236	3167446	211	3167314	11.11	5.99883	8.99274	4.93457	Intron (Zm00001eb212100_T001/Zm00001eb212100, intron 6 of 8)	chr5	3163258	3168330	5073	9	+	Zm00001eb212100	Zm00001eb212100_T001	4056	Os03g0815200	AQK62072.1 Methylenetetrahydrofolate reductase 2, partial [Zea mays]	Metabolism;Metabolism;Metabolism	Global and overview maps;Global and overview maps;Metabolism of cofactors and vitamins	ko01100//Metabolic pathways;ko01200//Carbon metabolism;ko00670//One carbon pool by folate	K00297;K00297;K00297	GO:0005829//cytosol	GO:0004489//methylenetetrahydrofolate reductase (NAD(P)H) activity;GO:0016491//oxidoreductase activity;GO:0071949//FAD binding	GO:0006555//methionine metabolic process;GO:0009086//methionine biosynthetic process;GO:0035999//tetrahydrofolate interconversion;GO:0055114//oxidation-reduction process
Zm00001eb051360	IP_peak_482	chr1	260944405	260944731	327	260944624	22.96	5.9963	12.6983	8.05061	Promoter (1-2kb)	chr1	260939040	260942895	3856	7	-	Zm00001eb051360	Zm00001eb051360_T001	-1729	Os03g0619800	ONM07222.1 B3 domain-containing protein [Zea mays]	-	-	-	-	GO:0005634//nucleus	GO:0003677//DNA binding;GO:0046872//metal ion binding	-
Zm00001eb002570	IP_peak_16	chr1	7285776	7286054	279	7285870	22.96	5.98892	12.6839	8.04772	Intron (Zm00001eb002570_T001/Zm00001eb002570, intron 1 of 4)	chr1	7282397	7288752	6356	5	+	Zm00001eb002570	Zm00001eb002570_T001	3473	4CLL4	NP_001142142.1 putative AMP-dependent synthetase and ligase superfamily protein [Zea mays]	Metabolism;Metabolism;Metabolism	Global and overview maps;Global and overview maps;Lipid metabolism	ko01100//Metabolic pathways;ko01110//Biosynthesis of secondary metabolites;ko00592//alpha-Linolenic acid metabolism	K10526;K10526;K10526	GO:0005777//peroxisome;GO:0016020//membrane;GO:0016021//integral component of membrane	GO:0016405//CoA-ligase activity;GO:0016874//ligase activity	-
Zm00001eb103090	IP_peak_1150	chr2	200535148	200535479	332	200535306	22.96	5.98892	12.6839	8.04772	Promoter (1-2kb)	chr2	200536633	200541366	4734	8	+	Zm00001eb103090	Zm00001eb103090_T001	-1327	RAD	XP_008670332.1 flap endonuclease GEN-like 1 [Zea mays]	-	-	-	-	-	GO:0004518//nuclease activity;GO:0004519//endonuclease activity;GO:0016787//hydrolase activity;GO:0017108//5'-flap endonuclease activity	GO:0006259//DNA metabolic process;GO:0009555//pollen development;GO:0090305//nucleic acid phosphodiester bond hydrolysis
Zm00001eb126140	IP_peak_1293	chr3	27687102	27687440	339	27687242	22.96	5.98892	12.6839	8.04772	Promoter (1-2kb)	chr3	27678358	27686014	7657	9	-	Zm00001eb126140	Zm00001eb126140_T001	-1228	ROC5	ACN29150.1 unknown [Zea mays]	-	-	-	-	GO:0005634//nucleus	GO:0000981//DNA-binding transcription factor activity, RNA polymerase II-specific;GO:0003677//DNA binding;GO:0008289//lipid binding	GO:0006355//regulation of transcription, DNA-templated;GO:0006357//regulation of transcription by RNA polymerase II
Zm00001eb299520	IP_peak_2685	chr7	4219278	4219522	245	4219383	22.96	5.98892	12.6839	8.04772	Intron (Zm00001eb299520_T001/Zm00001eb299520, intron 1 of 3)	chr7	4216272	4221872	5601	4	+	Zm00001eb299520	Zm00001eb299520_T001	3111	At2g16250	XP_008651991.3 probable LRR receptor-like serine/threonine-protein kinase At2g16250 [Zea mays]	-	-	-	-	GO:0016020//membrane;GO:0016021//integral component of membrane	GO:0000166//nucleotide binding;GO:0004672//protein kinase activity;GO:0005524//ATP binding;GO:0016301//kinase activity;GO:0016740//transferase activity	GO:0006468//protein phosphorylation;GO:0016310//phosphorylation
Zm00001eb339180	IP_peak_3016	chr8	28901150	28901357	208	28901244	22.96	5.98892	12.6839	8.04772	Promoter (1-2kb)	chr8	28898822	28899805	984	1	-	Zm00001eb339180	Zm00001eb339180_T001	-1439	LAT52	PWZ10521.1 Pollen allergen Phl p 11 [Zea mays]	-	-	-	-	GO:0005615//extracellular space	-	-
Zm00001eb391580	IP_peak_3443	chr9	122226840	122227041	202	122226943	22.96	5.98892	12.6839	8.04772	3' UTR	chr9	122226820	122227987	1168	1	-	Zm00001eb391580	Zm00001eb391580_T001	1044	GT19	AQL05624.1 Xyloglucan galactosyltransferase KATAMARI1 [Zea mays]	-	-	-	-	-	GO:0016740//transferase activity;GO:0016757//transferase activity, transferring glycosyl groups	GO:0006486//protein glycosylation
Zm00001eb071830	IP_peak_864	chr2	12704400	12704754	355	12704532	22.96	5.98892	12.6839	8.04772	3' UTR	chr2	12700994	12704773	3780	4	+	Zm00001eb071830	Zm00001eb071830_T002	3538	GRF3	NP_001106025.2 putative growth-regulating factor 6 [Zea mays]	-	-	-	-	GO:0005634//nucleus	GO:0005524//ATP binding	GO:0006351//transcription, DNA-templated;GO:0006355//regulation of transcription, DNA-templated;GO:0032502//developmental process
Zm00001eb106000	IP_peak_1164	chr2	209846569	209846946	378	209846684	20.73	5.97804	11.9592	7.42755	Promoter (<=1kb)	chr2	209847033	209847784	752	1	+	Zm00001eb106000	Zm00001eb106000_T001	-349	-	-	-	-	-	-	-	-	-
Zm00001eb292740	IP_peak_2651	chr6	169916731	169916940	210	169916874	13.33	5.97618	9.46941	5.2907	Intron (Zm00001eb292740_T001/Zm00001eb292740, intron 6 of 7)	chr6	169914929	169917725	2797	8	+	Zm00001eb292740	Zm00001eb292740_T001	1945	RAC2	AQK87570.1 Rho-related protein6 [Zea mays]	Cellular Processes	Transport and catabolism	ko04145//Phagosome	K04392	GO:0005634//nucleus;GO:0005737//cytoplasm;GO:0005856//cytoskeleton;GO:0005886//plasma membrane;GO:0005938//cell cortex;GO:0016020//membrane;GO:0031410//cytoplasmic vesicle;GO:0031982//vesicle;GO:0042995//cell projection;GO:0043231//intracellular membrane-bounded organelle	GO:0003924//GTPase activity;GO:0005525//GTP binding;GO:0019901//protein kinase binding	GO:0007015//actin filament organization;GO:0007163//establishment or maintenance of cell polarity;GO:0007264//small GTPase mediated signal transduction;GO:0008360//regulation of cell shape;GO:0030036//actin cytoskeleton organization;GO:0030865//cortical cytoskeleton organization;GO:0032956//regulation of actin cytoskeleton organization
Zm00001eb035040	IP_peak_345	chr1	192547441	192547818	378	192547694	28.88	5.97595	15.1622	10.2463	Intron (Zm00001eb035040_T001/Zm00001eb035040, intron 6 of 9)	chr1	192543862	192556899	13038	10	-	Zm00001eb035040	Zm00001eb035040_T001	9205	fabG	XP_008680935.1 uncharacterized protein LOC100286139 isoform X1 [Zea mays]	-	-	-	-	-	-	GO:0055114//oxidation-reduction process
Zm00001eb302800	IP_peak_2704	chr7	16718650	16718872	223	16718745	19.99	5.97112	11.4099	6.94383	Promoter (<=1kb)	chr7	16719441	16731643	12203	8	+	Zm00001eb302800	Zm00001eb302800_T002	-696	EXO84B	XP_008652167.2 exocyst complex component EXO84B [Zea mays]	-	-	-	-	GO:0000145//exocyst	-	GO:0006887//exocytosis;GO:0006893//Golgi to plasma membrane transport;GO:0008104//protein localization
Zm00001eb407760	IP_peak_600	chr10	9043607	9043957	351	9043812	25.18	5.95692	14.2218	9.40292	Promoter (1-2kb)	chr10	9039902	9042078	2177	2	-	Zm00001eb407760	Zm00001eb407760_T001	-1734	--	AQK39512.1 Putative AP2/EREBP transcription factor superfamily protein [Zea mays]	-	-	-	-	GO:0005634//nucleus	GO:0003677//DNA binding;GO:0003700//DNA-binding transcription factor activity	GO:0006355//regulation of transcription, DNA-templated
Zm00001eb404720	IP_peak_3537	chr9	162727986	162728335	350	162728143	25.18	5.95692	14.2218	9.40292	Intron (Zm00001eb404720_T005/Zm00001eb404720, intron 2 of 14)	chr9	162707413	162737590	30178	15	-	Zm00001eb404720	Zm00001eb404720_T005	9447	--	XP_008660610.1 BICD family-like cargo adapter 2 isoform X3 [Zea mays]	-	-	-	-	GO:0016020//membrane;GO:0016021//integral component of membrane	-	-
Zm00001eb130550	IP_peak_1342	chr3	57341889	57342088	200	57341966	11.85	5.95344	8.37812	4.43192	Intron (Zm00001eb130550_T001/Zm00001eb130550, intron 5 of 6)	chr3	57335481	57343131	7651	7	+	Zm00001eb130550	Zm00001eb130550_T001	6485	SWEET17	XP_008673994.1 bidirectional sugar transporter SWEET17 [Zea mays]	-	-	-	-	GO:0005886//plasma membrane;GO:0016020//membrane;GO:0016021//integral component of membrane	GO:0051119//sugar transmembrane transporter activity	GO:0008643//carbohydrate transport;GO:0034219//carbohydrate transmembrane transport
Zm00001eb430410	IP_peak_800	chr10	143449728	143449978	251	143449823	31.1	5.95263	16.6985	11.6277	Downstream (<1kb)	chr10	143450001	143451375	1375	3	-	Zm00001eb430410	Zm00001eb430410_T001	1552	XTH24	XP_008663565.1 xyloglucan endotransglucosylase/hydrolase protein 24 [Zea mays]	Environmental Information Processing	Signal transduction	ko04075//Plant hormone signal transduction	K14504	GO:0005576//extracellular region;GO:0005618//cell wall;GO:0048046//apoplast	GO:0004553//hydrolase activity, hydrolyzing O-glycosyl compounds;GO:0016740//transferase activity;GO:0016762//xyloglucan:xyloglucosyl transferase activity;GO:0016787//hydrolase activity;GO:0016798//hydrolase activity, acting on glycosyl bonds	GO:0005975//carbohydrate metabolic process;GO:0006073//cellular glucan metabolic process;GO:0008152//metabolic process;GO:0010411//xyloglucan metabolic process;GO:0042546//cell wall biogenesis;GO:0071555//cell wall organization
Zm00001eb231860	IP_peak_2174	chr5	79363818	79364029	212	79363896	23.7	5.94399	13.1292	8.4421	Intron (Zm00001eb231860_T001/Zm00001eb231860, intron 2 of 25)	chr5	79351074	79364575	13502	26	-	Zm00001eb231860	Zm00001eb231860_T001	679	RECQL4A	NP_001347575.1 ATP-dependent DNA helicase Q-like 4A [Zea mays]	-	-	-	-	GO:0005634//nucleus;GO:0005694//chromosome;GO:0005737//cytoplasm;GO:0009506//plasmodesma	GO:0000166//nucleotide binding;GO:0003676//nucleic acid binding;GO:0003678//DNA helicase activity;GO:0004386//helicase activity;GO:0005524//ATP binding;GO:0009378//four-way junction helicase activity;GO:0016787//hydrolase activity;GO:0016887//ATPase activity;GO:0043138//3'-5' DNA helicase activity	GO:0000724//double-strand break repair via homologous recombination;GO:0006260//DNA replication;GO:0006268//DNA unwinding involved in DNA replication;GO:0006281//DNA repair;GO:0006310//DNA recombination;GO:0032508//DNA duplex unwinding;GO:0044237//cellular metabolic process;GO:0070417//cellular response to cold;GO:0071215//cellular response to abscisic acid stimulus
Zm00001eb026990	IP_peak_245	chr1	127874305	127874909	605	127874843	19.99	5.9374	11.3495	6.88824	Promoter (<=1kb)	chr1	127861525	127873964	12440	9	-	Zm00001eb026990	Zm00001eb026990_T002	-879	spg21	NP_001150628.1 maspardin [Zea mays]	Cellular Processes	Transport and catabolism	ko04144//Endocytosis	K19367	GO:0016020//membrane;GO:0016021//integral component of membrane	GO:0016787//hydrolase activity	-
Zm00001eb104760	IP_peak_1157	chr2	205278400	205278682	283	205278527	22.96	5.93695	12.5825	7.97895	Intron (Zm00001eb104760_T001/Zm00001eb104760, intron 1 of 6)	chr2	205275627	205284512	8886	7	-	Zm00001eb104760	Zm00001eb104760_T001	5985	PAT12	NP_001353964.1 uncharacterized protein LOC100193690 [Zea mays]	-	-	-	-	GO:0005783//endoplasmic reticulum;GO:0005794//Golgi apparatus;GO:0016020//membrane;GO:0016021//integral component of membrane	GO:0016409//palmitoyltransferase activity;GO:0016740//transferase activity;GO:0016746//transferase activity, transferring acyl groups;GO:0019706//protein-cysteine S-palmitoyltransferase activity	GO:0006612//protein targeting to membrane;GO:0018215//protein phosphopantetheinylation;GO:0018230//peptidyl-L-cysteine S-palmitoylation
Zm00001eb042420	IP_peak_401	chr1	223795965	223796270	306	223796090	15.55	5.91718	9.97992	5.74972	3' UTR	chr1	223790598	223795578	4981	8	+	Zm00001eb042420	Zm00001eb042420_T003	5492	RBM25	XP_008664701.1 RNA-binding protein 25 isoform X1 [Zea mays]	Genetic Information Processing	Transcription	ko03040//Spliceosome	K12822	-	GO:0003676//nucleic acid binding;GO:0003723//RNA binding	GO:0006397//mRNA processing
Zm00001eb352890	IP_peak_3152	chr8	125338207	125338419	213	125338323	28.88	5.91287	15.0176	10.125	Promoter (1-2kb)	chr8	125322704	125336671	13968	13	-	Zm00001eb352890	Zm00001eb352890_T001	-1652	TRAF1A	XP_020397845.1 uncharacterized protein LOC100383243 isoform X1 [Zea mays]	-	-	-	-	GO:0016020//membrane;GO:0016021//integral component of membrane	GO:0005515//protein binding	-
Zm00001eb160100	IP_peak_1599	chr3	225045903	225046127	225	225046024	22.96	5.90772	12.5253	7.92615	Intron (Zm00001eb160100_T003/Zm00001eb160100, intron 8 of 10)	chr3	225033703	225048280	14578	11	+	Zm00001eb160100	Zm00001eb160100_T003	12321	Os01g0572100	AFU81656.1 C3H-type transcription factor, partial [Zea mays subsp. mays] [Zea mays]	-	-	-	-	GO:0005634//nucleus	GO:0003677//DNA binding;GO:0003700//DNA-binding transcription factor activity;GO:0046872//metal ion binding	GO:0045892//negative regulation of transcription, DNA-templated
Zm00001eb259840	IP_peak_2392	chr6	5417767	5417998	232	5417910	22.96	5.90772	12.5253	7.92615	Exon (Zm00001eb259840_T001/Zm00001eb259840, exon 4 of 14)	chr6	5411321	5421404	10084	14	-	Zm00001eb259840	Zm00001eb259840_T001	3494	HUA2	XP_008648195.1 ENHANCER OF AG-4 protein 2 isoform X1 [Zea mays]	-	-	-	-	GO:0005634//nucleus;GO:0016020//membrane;GO:0016021//integral component of membrane	GO:0003690//double-stranded DNA binding;GO:0003712//transcription coregulator activity	GO:0006357//regulation of transcription by RNA polymerase II;GO:0006397//mRNA processing
Zm00001eb408730	IP_peak_606	chr10	13493699	13493948	250	13493794	14.07	5.89246	9.86253	5.64423	Promoter (<=1kb)	chr10	13494574	13498978	4405	5	+	Zm00001eb408730	Zm00001eb408730_T001	-780	LGALDH	NP_001358580.1 uncharacterized protein LOC732776 [Zea mays]	Metabolism;Metabolism;Metabolism	Global and overview maps;Global and overview maps;Carbohydrate metabolism	ko01100//Metabolic pathways;ko01110//Biosynthesis of secondary metabolites;ko00053//Ascorbate and aldarate metabolism	K17744;K17744;K17744	GO:0005829//cytosol	GO:0010349//L-galactose dehydrogenase activity;GO:0016491//oxidoreductase activity;GO:0047834//D-threo-aldose 1-dehydrogenase activity	GO:0019853//L-ascorbic acid biosynthetic process;GO:0055114//oxidation-reduction process
Zm00001eb006430	IP_peak_51	chr1	18042172	18042419	248	18042273	23.7	5.8874	13.0146	8.33671	Promoter (<=1kb)	chr1	18042294	18044126	1833	2	+	Zm00001eb006430	Zm00001eb006430_T001	-21	TBT1	NP_001169239.1 uncharacterized protein LOC100383097 [Zea mays]	-	-	-	-	-	GO:0016740//transferase activity;GO:0016747//transferase activity, transferring acyl groups other than amino-acyl groups	-
Zm00001eb429310	IP_peak_790	chr10	141080105	141080329	225	141080209	23.7	5.8874	13.0146	8.33671	5' UTR	chr10	141073412	141080230	6819	16	-	Zm00001eb429310	Zm00001eb429310_T005	21	--	NP_001141395.1 uncharacterized protein LOC100273486 [Zea mays]	Metabolism;Metabolism;Metabolism;Metabolism	Global and overview maps;Global and overview maps;Lipid metabolism;Lipid metabolism	ko01100//Metabolic pathways;ko01110//Biosynthesis of secondary metabolites;ko00062//Fatty acid elongation;ko01040//Biosynthesis of unsaturated fatty acids	K01068;K01068;K01068;K01068	GO:0005829//cytosol	GO:0016787//hydrolase activity;GO:0047617//acyl-CoA hydrolase activity	GO:0006637//acyl-CoA metabolic process;GO:0009062//fatty acid catabolic process
Zm00001eb042450	IP_peak_402	chr1	223953183	223953382	200	223953273	20.73	5.88114	11.7789	7.27208	Exon (Zm00001eb042450_T001/Zm00001eb042450, exon 2 of 15)	chr1	223952205	223956310	4106	15	+	Zm00001eb042450	Zm00001eb042450_T001	1068	NAT6	NP_001141421.1 uncharacterized protein LOC100273531 [Zea mays]	-	-	-	-	GO:0016020//membrane;GO:0016021//integral component of membrane	GO:0022857//transmembrane transporter activity	GO:0055085//transmembrane transport
Zm00001eb273720	IP_peak_2502	chr6	100379334	100379886	553	100379478	13.33	5.87828	9.31421	5.16406	Intron (Zm00001eb273720_T001/Zm00001eb273720, intron 4 of 5)	chr6	100376562	100380701	4140	6	+	Zm00001eb273720	Zm00001eb273720_T001	2916	--	NP_001316138.1 uncharacterized protein LOC103629633 [Zea mays]	-	-	-	-	GO:0019005//SCF ubiquitin ligase complex	GO:0005515//protein binding	GO:0006511//ubiquitin-dependent protein catabolic process;GO:0031146//SCF-dependent proteasomal ubiquitin-dependent protein catabolic process
Zm00001eb225530	IP_peak_2140	chr5	50577234	50577569	336	50577402	17.77	5.87292	10.5565	6.19848	Promoter (1-2kb)	chr5	50575822	50576259	438	1	-	Zm00001eb225530	Zm00001eb225530_T001	-1143	-	-	-	-	-	-	-	-	-
Zm00001eb244920	IP_peak_2302	chr5	179701582	179701983	402	179701691	17.77	5.87292	10.5565	6.19848	Intron (Zm00001eb244920_T001/Zm00001eb244920, intron 6 of 9)	chr5	179698705	179702862	4158	10	+	Zm00001eb244920	Zm00001eb244920_T001	2986	Os02g0576700	NP_001105648.1 nucleosome/chromatin assembly factor A104 [Zea mays]	-	-	-	-	GO:0000785//chromatin;GO:0005634//nucleus	GO:0003682//chromatin binding;GO:0042393//histone binding	GO:0006334//nucleosome assembly
Zm00001eb264920	IP_peak_2423	chr6	31936791	31937050	260	31936871	28.88	5.86651	14.9108	10.0335	Exon (Zm00001eb264920_T001/Zm00001eb264920, exon 1 of 1)	chr6	31936208	31936993	786	1	+	Zm00001eb264920	Zm00001eb264920_T001	663	--	-	-	-	-	-	-	-	-
Zm00001eb178220	IP_peak_1763	chr4	73536478	73536679	202	73536612	14.81	5.86165	9.3592	5.20146	Promoter (1-2kb)	chr4	73537864	73539108	1245	5	+	Zm00001eb178220	Zm00001eb178220_T001	-1252	RR13	NP_001288384.1 uncharacterized protein LOC103653387 [Zea mays]	Environmental Information Processing	Signal transduction	ko04075//Plant hormone signal transduction	K14492	-	-	GO:0000160//phosphorelay signal transduction system
Zm00001eb195500	IP_peak_1915	chr4	190256871	190257116	246	190257015	17.03	5.86092	10.9459	6.54921	Promoter (<=1kb)	chr4	190257222	190259249	2028	4	+	Zm00001eb195500	Zm00001eb195500_T001	-207	--	XP_020408354.1 uncharacterized protein LOC103654293 [Zea mays]	-	-	-	-	GO:0005739//mitochondrion	GO:0003723//RNA binding;GO:0009982//pseudouridine synthase activity	GO:0001522//pseudouridine synthesis;GO:0006396//RNA processing;GO:0006400//tRNA modification;GO:0009073//aromatic amino acid family biosynthetic process;GO:0009451//RNA modification;GO:0046417//chorismate metabolic process;GO:1990481//mRNA pseudouridine synthesis
Zm00001eb011750	IP_peak_89	chr1	38261980	38262221	242	38262091	39.99	5.85533	19.3229	14.0195	Promoter (<=1kb)	chr1	38262525	38266698	4174	11	+	Zm00001eb011750	Zm00001eb011750_T001	-434	PXN	NP_001152063.1 uncharacterized protein LOC100285700 [Zea mays]	Cellular Processes	Transport and catabolism	ko04146//Peroxisome	K13354	GO:0005774//vacuolar membrane;GO:0005777//peroxisome;GO:0016020//membrane;GO:0016021//integral component of membrane	-	GO:0043132//NAD transport;GO:0044375//regulation of peroxisome size
Zm00001eb296370	IP_peak_2670	chr6	176849605	176849837	233	176849770	11.85	5.84527	8.21734	4.28607	Intron (Zm00001eb296370_T001/Zm00001eb296370, intron 1 of 1)	chr6	176823539	176852938	29400	2	+	Zm00001eb296370	Zm00001eb296370_T001	26231	--	XP_008650032.1 uncharacterized protein LOC103630754 [Zea mays]	-	-	-	-	-	GO:0004386//helicase activity	-
Zm00001eb358070	IP_peak_3193	chr8	146670723	146671153	431	146670923	11.85	5.84527	8.21734	4.28607	Downstream (2-3kb)	chr8	146673175	146676159	2985	3	-	Zm00001eb358070	Zm00001eb358070_T001	5236	SDH2-1	XP_020398754.1 succinate dehydrogenase [ubiquinone] iron-sulfur subunit 1, mitochondrial [Zea mays]	Metabolism;Metabolism;Metabolism;Metabolism;Metabolism	Global and overview maps;Global and overview maps;Global and overview maps;Energy metabolism;Carbohydrate metabolism	ko01100//Metabolic pathways;ko01110//Biosynthesis of secondary metabolites;ko01200//Carbon metabolism;ko00190//Oxidative phosphorylation;ko00020//Citrate cycle (TCA cycle)	K00235;K00235;K00235;K00235;K00235	GO:0005739//mitochondrion	GO:0009055//electron transfer activity;GO:0016491//oxidoreductase activity;GO:0046872//metal ion binding;GO:0051536//iron-sulfur cluster binding	GO:0006099//tricarboxylic acid cycle;GO:0009060//aerobic respiration;GO:0022904//respiratory electron transport chain;GO:0055114//oxidation-reduction process
Zm00001eb113380	IP_peak_1219	chr2	230262899	230263103	205	230263000	28.14	5.8355	15.1801	10.2615	Intron (Zm00001eb113380_T001/Zm00001eb113380, intron 9 of 13)	chr2	230245006	230265446	20441	14	+	Zm00001eb113380	Zm00001eb113380_T001	17994	NRAMP4	XP_008670762.1 metal transporter Nramp4 isoform X1 [Zea mays]	-	-	-	-	GO:0016020//membrane;GO:0016021//integral component of membrane	GO:0005384//manganese ion transmembrane transporter activity;GO:0015086//cadmium ion transmembrane transporter activity;GO:0046873//metal ion transmembrane transporter activity	GO:0030001//metal ion transport;GO:0070574//cadmium ion transmembrane transport;GO:0071421//manganese ion transmembrane transport
Zm00001eb430260	IP_peak_795	chr10	143133382	143133604	223	143133469	28.14	5.82785	15.1622	10.2463	Promoter (1-2kb)	chr10	143126001	143132257	6257	6	-	Zm00001eb430260	Zm00001eb430260_T004	-1212	BRXL2	AQK45877.1 Protein BREVIS RADIX [Zea mays]	-	-	-	-	-	-	-
Zm00001eb205080	IP_peak_2021	chr4	237925131	237925357	227	237925239	30.36	5.81532	15.834	10.8575	Intron (Zm00001eb205080_T002/Zm00001eb205080, intron 4 of 13)	chr4	237921190	237930777	9588	14	+	Zm00001eb205080	Zm00001eb205080_T002	4049	OsI_006296	XP_008676585.1 uncharacterized protein LOC100193694 isoform X1 [Zea mays]	Genetic Information Processing	Translation	ko03015//mRNA surveillance pathway	K04354	GO:0000159//protein phosphatase type 2A complex;GO:0005829//cytosol	GO:0005515//protein binding;GO:0019888//protein phosphatase regulator activity	GO:0043666//regulation of phosphoprotein phosphatase activity;GO:0070262//peptidyl-serine dephosphorylation
Zm00001eb100770	IP_peak_1133	chr2	191313015	191313226	212	191313118	18.51	5.81404	10.9825	6.58248	Intron (Zm00001eb100770_T001/Zm00001eb100770, intron 1 of 1)	chr2	191312216	191316228	4013	2	+	Zm00001eb100770	Zm00001eb100770_T001	902	HSFB1	XP_008670235.1 heat stress transcription factor B-1 [Zea mays]	-	-	-	-	GO:0005634//nucleus	GO:0000978//RNA polymerase II proximal promoter sequence-specific DNA binding;GO:0003677//DNA binding;GO:0003700//DNA-binding transcription factor activity;GO:0043565//sequence-specific DNA binding	GO:0006355//regulation of transcription, DNA-templated;GO:0006357//regulation of transcription by RNA polymerase II
Zm00001eb270310	IP_peak_2470	chr6	79959879	79960077	199	79959982	22.22	5.81094	12.6983	8.05061	Promoter (1-2kb)	chr6	79957482	79958617	1136	4	-	Zm00001eb270310	Zm00001eb270310_T002	-1365	--	AQK80314.1 early nodulin-related [Zea mays]	-	-	-	-	GO:0016020//membrane;GO:0016021//integral component of membrane	-	-
Zm00001eb026240	IP_peak_227	chr1	118173457	118173712	256	118173590	22.22	5.8038	12.6839	8.04772	3' UTR	chr1	118172185	118178579	6395	14	-	Zm00001eb026240	Zm00001eb026240_T001	4989	At5g66150	XP_020400818.1 uncharacterized protein LOC100193937 isoform X2 [Zea mays]	Metabolism	Glycan biosynthesis and metabolism	ko00511//Other glycan degradation	K01191	-	GO:0003824//catalytic activity;GO:0004559//alpha-mannosidase activity;GO:0016787//hydrolase activity;GO:0016798//hydrolase activity, acting on glycosyl bonds;GO:0030246//carbohydrate binding;GO:0046872//metal ion binding	GO:0005975//carbohydrate metabolic process;GO:0006013//mannose metabolic process;GO:0008152//metabolic process
Zm00001eb221010	IP_peak_2098	chr5	26027923	26028122	200	26028035	22.22	5.8038	12.6839	8.04772	Promoter (<=1kb)	chr5	26026831	26027542	712	2	-	Zm00001eb221010	Zm00001eb221010_T001	-493	OsI_029135	AGT17219.1 proteasome alpha subunit D2 [Saccharum hybrid cultivar R570]	Genetic Information Processing	Folding, sorting and degradation	ko03050//Proteasome	K02731	GO:0005839//proteasome core complex	-	GO:0051603//proteolysis involved in cellular protein catabolic process
Zm00001eb140190	IP_peak_1468	chr3	147969595	147969813	219	147969688	22.22	5.8038	12.6839	8.04772	3' UTR	chr3	147969647	147970006	360	1	-	Zm00001eb140190	Zm00001eb140190_T001	318	-	-	-	-	-	-	-	-	-
Zm00001eb273020	IP_peak_2495	chr6	97029394	97029764	371	97029584	22.22	5.8038	12.6839	8.04772	Promoter (1-2kb)	chr6	97031555	97032710	1156	3	+	Zm00001eb273020	Zm00001eb273020_T001	-1971	GATA20	XP_008647836.1 GATA transcription factor 25 isoform X1 [Zea mays]	-	-	-	-	GO:0005634//nucleus	GO:0005515//protein binding;GO:0008270//zinc ion binding;GO:0043565//sequence-specific DNA binding;GO:0046872//metal ion binding	GO:0006355//regulation of transcription, DNA-templated
Zm00001eb019170	IP_peak_142	chr1	68691925	68692352	428	68692082	14.07	5.80186	9.71375	5.51105	Promoter (<=1kb)	chr1	68692551	68694345	1795	4	+	Zm00001eb019170	Zm00001eb019170_T001	-469	PLP1	XP_008656522.1 patatin-like protein 1 [Zea mays]	-	-	-	-	-	GO:0004620//phospholipase activity;GO:0016787//hydrolase activity;GO:0047372//acylglycerol lipase activity	GO:0006629//lipid metabolic process;GO:0016042//lipid catabolic process
Zm00001eb289920	IP_peak_2640	chr6	163436797	163437018	222	163436890	14.07	5.80186	9.71375	5.51105	Intron (Zm00001eb289920_T001/Zm00001eb289920, intron 5 of 16)	chr6	163421164	163439099	17936	17	-	Zm00001eb289920	Zm00001eb289920_T001	2209	SPBC215.01	XP_008649723.1 TBC1 domain family member 10B [Zea mays]	-	-	-	-	-	GO:0005096//GTPase activator activity	GO:0006886//intracellular protein transport;GO:0090630//activation of GTPase activity
Zm00001eb015030	IP_peak_106	chr1	50953106	50953304	199	50953208	17.77	5.80045	10.4319	6.09724	Intron (Zm00001eb015030_T001/Zm00001eb015030, intron 3 of 9)	chr1	50949331	50956232	6902	10	-	Zm00001eb015030	Zm00001eb015030_T001	3024	PAPS3	NP_001152292.1 uncharacterized protein LOC100285931 [Zea mays]	Genetic Information Processing	Translation	ko03015//mRNA surveillance pathway	K14376	GO:0005634//nucleus;GO:0016020//membrane;GO:0016021//integral component of membrane	GO:0000166//nucleotide binding;GO:0003723//RNA binding;GO:0004652//polynucleotide adenylyltransferase activity;GO:0005524//ATP binding;GO:0016740//transferase activity;GO:0016779//nucleotidyltransferase activity	GO:0006378//mRNA polyadenylation;GO:0006397//mRNA processing;GO:0031123//RNA 3'-end processing;GO:0043631//RNA polyadenylation
Zm00001eb321920	IP_peak_2912	chr7	156551556	156551828	273	156551700	17.77	5.80045	10.4319	6.09724	Promoter (<=1kb)	chr7	156552270	156553956	1687	3	+	Zm00001eb321920	Zm00001eb321920_T001	-570	MYB86	XP_008653094.1 transcription factor MYB21 [Zea mays]	-	-	-	-	-	-	-
Zm00001eb362150	IP_peak_3222	chr8	162650345	162650565	221	162650448	28.88	5.79832	14.7529	9.88925	Promoter (1-2kb)	chr8	162648685	162649282	598	1	-	Zm00001eb362150	Zm00001eb362150_T001	-1166	-	-	-	-	-	-	-	-	-
Zm00001eb341680	IP_peak_3054	chr8	55460243	55460517	275	55460360	32.58	5.79792	16.4968	11.4417	Intron (Zm00001eb341680_T001/Zm00001eb341680, intron 2 of 15)	chr8	55403098	55462810	59713	16	-	Zm00001eb341680	Zm00001eb341680_T001	2450	TTC5	XP_008654423.1 uncharacterized protein LOC100194074 isoform X5 [Zea mays]	-	-	-	-	-	GO:0005515//protein binding	-
Zm00001eb111600	IP_peak_1202	chr2	223852046	223852329	284	223852168	15.55	5.79311	9.7764	5.57074	Downstream (1-2kb)	chr2	223853357	223857323	3967	8	-	Zm00001eb111600	Zm00001eb111600_T001	5155	EIF2B	NP_001132460.1 Eukaryotic translation initiation factor 2 subunit beta [Zea mays]	Genetic Information Processing	Translation	ko03013//RNA transport	K03238	GO:0005850//eukaryotic translation initiation factor 2 complex;GO:0016020//membrane;GO:0016021//integral component of membrane	GO:0000166//nucleotide binding;GO:0003729//mRNA binding;GO:0003743//translation initiation factor activity;GO:0004672//protein kinase activity;GO:0005524//ATP binding;GO:0016301//kinase activity;GO:0031369//translation initiation factor binding	GO:0001731//formation of translation preinitiation complex;GO:0001732//formation of cytoplasmic translation initiation complex;GO:0006412//translation;GO:0006413//translational initiation;GO:0006468//protein phosphorylation;GO:0016310//phosphorylation
Zm00001eb383050	IP_peak_3368	chr9	65180189	65180458	270	65180326	15.55	5.79311	9.7764	5.57074	Intron (Zm00001eb383050_T001/Zm00001eb383050, intron 2 of 2)	chr9	65177699	65181521	3823	3	+	Zm00001eb383050	Zm00001eb383050_T001	2627	SPCH	XP_008659639.1 transcription factor SPEECHLESS [Zea mays]	Environmental Information Processing	Signal transduction	ko04016//MAPK signaling pathway - plant	K20558	GO:0005634//nucleus	GO:0003677//DNA binding;GO:0003700//DNA-binding transcription factor activity;GO:0046983//protein dimerization activity	GO:0006355//regulation of transcription, DNA-templated;GO:0010052//guard cell differentiation;GO:0010374//stomatal complex development;GO:0045893//positive regulation of transcription, DNA-templated
Zm00001eb243600	IP_peak_2298	chr5	175887943	175888172	230	175888066	34.8	5.78276	17.1664	12.0619	3' UTR	chr5	175882244	175888300	6057	4	+	Zm00001eb243600	Zm00001eb243600_T001	5822	KIWI	NP_001152660.2 uncharacterized protein LOC100286301 [Zea mays]	-	-	-	-	GO:0005634//nucleus;GO:0005667//transcription factor complex	GO:0003677//DNA binding;GO:0003713//transcription coactivator activity	GO:0006355//regulation of transcription, DNA-templated;GO:0060261//positive regulation of transcription initiation from RNA polymerase II promoter
Zm00001eb322480	IP_peak_2914	chr7	161448606	161448846	241	161448733	25.18	5.77329	13.8244	9.05017	Promoter (<=1kb)	chr7	161449502	161454180	4679	13	+	Zm00001eb322480	Zm00001eb322480_T003	-769	rab3gap1	ONM57622.1 hypothetical protein ZEAMMB73_Zm00001d021600 [Zea mays]	-	-	-	-	GO:0005737//cytoplasm	GO:0005096//GTPase activator activity	GO:0043547//positive regulation of GTPase activity
Zm00001eb323650	IP_peak_2923	chr7	165085476	165085704	229	165085596	16.29	5.77002	10.2621	5.942	3' UTR	chr7	165088897	165090387	1491	1	+	Zm00001eb323650	Zm00001eb323650_T001	-3301	--	BAS74674.1 Os01g0784101 [Oryza sativa Japonica Group]	-	-	-	-	-	-	-
Zm00001eb223170	IP_peak_2118	chr5	35963463	35963669	207	35963590	26.66	5.76962	13.9868	9.18621	Intron (Zm00001eb223170_T001/Zm00001eb223170, intron 11 of 13)	chr5	35958815	35965608	6794	14	+	Zm00001eb223170	Zm00001eb223170_T001	4775	--	NP_001142183.1 uncharacterized protein LOC100274351 isoform 1 [Zea mays]	-	-	-	-	-	-	-
Zm00001eb007920	IP_peak_57	chr1	23368235	23368590	356	23368340	16.29	5.76371	10.2513	5.93275	Intron (Zm00001eb007920_T002/Zm00001eb007920, intron 1 of 1)	chr1	23365502	23370790	5289	2	-	Zm00001eb007920	Zm00001eb007920_T002	2450	OsI_010151	NP_001309286.1 UPF0496 protein 1 [Zea mays]	-	-	-	-	GO:0016020//membrane;GO:0016021//integral component of membrane	-	-
Zm00001eb116570	IP_peak_1238	chr2	238820387	238820652	266	238820545	16.29	5.76371	10.2513	5.93275	Promoter (<=1kb)	chr2	238814502	238819930	5429	6	-	Zm00001eb116570	Zm00001eb116570_T003	-615	--	XP_008670947.1 uncharacterized protein LOC103648233 [Zea mays]	-	-	-	-	GO:0016020//membrane;GO:0016021//integral component of membrane	GO:0008270//zinc ion binding	-
Zm00001eb382100	IP_peak_3349	chr9	50824341	50824594	254	50824477	16.29	5.76371	10.2513	5.93275	Promoter (<=1kb)	chr9	50824626	50846922	22297	7	+	Zm00001eb382100	Zm00001eb382100_T001	-149	DTX16	NP_001168616.1 uncharacterized protein LOC100382400 [Zea mays]	-	-	-	-	GO:0016020//membrane;GO:0016021//integral component of membrane	GO:0015297//antiporter activity;GO:0022857//transmembrane transporter activity;GO:0042910//xenobiotic transmembrane transporter activity	GO:0042908//xenobiotic transport;GO:0055085//transmembrane transport
Zm00001eb273670	IP_peak_2500	chr6	100177201	100177410	210	100177327	16.29	5.76371	10.2513	5.93275	3' UTR	chr6	100169182	100170052	871	1	-	Zm00001eb273670	Zm00001eb273670_T001	-7275	RPL27C	XP_020394906.1 60S ribosomal protein L27-3 [Zea mays]	Genetic Information Processing	Translation	ko03010//Ribosome	K02901	GO:0005840//ribosome;GO:0022625//cytosolic large ribosomal subunit	GO:0003735//structural constituent of ribosome	GO:0006412//translation
Zm00001eb337260	IP_peak_3003	chr8	20419850	20420087	238	20420007	16.29	5.76371	10.2513	5.93275	Promoter (1-2kb)	chr8	20417773	20418576	804	1	-	Zm00001eb337260	Zm00001eb337260_T001	-1431	--	XP_020398418.1 uncharacterized protein LOC109941653 [Zea mays]	-	-	-	-	GO:0016020//membrane;GO:0016021//integral component of membrane	-	-
Zm00001eb350150	IP_peak_3129	chr8	112358488	112358716	229	112358623	16.29	5.76371	10.2513	5.93275	Promoter (1-2kb)	chr8	112359758	112361634	1877	2	+	Zm00001eb350150	Zm00001eb350150_T001	-1135	UFC	NP_001168626.1 uncharacterized protein LOC100382412 [Zea mays]	-	-	-	-	-	-	-
Zm00001eb302140	IP_peak_2698	chr7	13501083	13501412	330	13501188	14.07	5.7576	9.64091	5.44492	Intron (Zm00001eb302140_T001/Zm00001eb302140, intron 1 of 2)	chr7	13499472	13502026	2555	3	-	Zm00001eb302140	Zm00001eb302140_T001	838	TRXH	ACF81437.1 unknown [Zea mays]	-	-	-	-	-	GO:0015035//protein disulfide oxidoreductase activity	GO:0006662//glycerol ether metabolic process;GO:0045454//cell redox homeostasis
Zm00001eb138080	IP_peak_1449	chr3	136710683	136710954	272	136710802	18.51	5.74567	10.8602	6.48018	Intron (Zm00001eb138080_T001/Zm00001eb138080, intron 2 of 3)	chr3	136707575	136725423	17849	4	+	Zm00001eb138080	Zm00001eb138080_T001	3227	PLR_Lp1	ONM33588.1 Pinoresinol reductase 2 [Zea mays]	Metabolism;Metabolism	Global and overview maps;Biosynthesis of other secondary metabolites	ko01110//Biosynthesis of secondary metabolites;ko00998//Biosynthesis of various secondary metabolites - part 2	K21568;K21568	-	-	-
Zm00001eb412930	IP_peak_662	chr10	55877936	55878456	521	55878207	20.73	5.72644	11.4884	7.00297	Promoter (<=1kb)	chr10	55879003	55890563	11561	6	+	Zm00001eb412930	Zm00001eb412930_T002	-796	PYRB	XP_008661931.1 uncharacterized protein LOC100282373 isoform X1 [Zea mays]	Metabolism;Metabolism;Metabolism	Global and overview maps;Amino acid metabolism;Nucleotide metabolism	ko01100//Metabolic pathways;ko00250//Alanine, aspartate and glutamate metabolism;ko00240//Pyrimidine metabolism	K00609;K00609;K00609	GO:0005737//cytoplasm;GO:0005829//cytosol	GO:0003824//catalytic activity;GO:0004070//aspartate carbamoyltransferase activity;GO:0016597//amino acid binding;GO:0016740//transferase activity;GO:0016743//carboxyl- or carbamoyltransferase activity	GO:0006207//'de novo' pyrimidine nucleobase biosynthetic process;GO:0006221//pyrimidine nucleotide biosynthetic process;GO:0006520//cellular amino acid metabolic process;GO:0006807//nitrogen compound metabolic process;GO:0008152//metabolic process;GO:0044205//'de novo' UMP biosynthetic process
Zm00001eb255240	IP_peak_2367	chr5	216604178	216604386	209	216604272	20.73	5.72644	11.4884	7.00297	Promoter (<=1kb)	chr5	216600840	216604080	3241	5	-	Zm00001eb255240	Zm00001eb255240_T001	-192	ANN2	ACF81674.1 unknown [Zea mays]	-	-	-	-	GO:0005737//cytoplasm	GO:0005509//calcium ion binding;GO:0005544//calcium-dependent phospholipid binding	-
Zm00001eb413950	IP_peak_676	chr10	66701499	66701730	232	66701618	33.32	5.72046	16.81	11.7332	Exon (Zm00001eb413950_T001/Zm00001eb413950, exon 29 of 32)	chr10	66699087	66757479	58393	32	-	Zm00001eb413950	Zm00001eb413950_T001	55861	FGT1	XP_020401317.1 protein FORGETTER 1 isoform X1 [Zea mays]	-	-	-	-	GO:0005634//nucleus	GO:0031490//chromatin DNA binding;GO:0042393//histone binding;GO:0046872//metal ion binding	GO:0006355//regulation of transcription, DNA-templated
Zm00001eb093980	IP_peak_1080	chr2	156654376	156654637	262	156654524	9.63	5.71755	7.55975	3.76161	Intron (Zm00001eb093980_T001/Zm00001eb093980, intron 20 of 22)	chr2	156640569	156674207	33639	23	+	Zm00001eb093980	Zm00001eb093980_T001	13955	RAPTOR2	NP_001345562.1 uncharacterized protein LOC100193091 [Zea mays]	Cellular Processes	Transport and catabolism	ko04136//Autophagy - other eukaryotes	K07204	GO:0005737//cytoplasm;GO:0031931//TORC1 complex	GO:0005515//protein binding;GO:0030674//protein binding, bridging	GO:0009267//cellular response to starvation;GO:0010506//regulation of autophagy;GO:0030307//positive regulation of cell growth;GO:0031929//TOR signaling;GO:0071230//cellular response to amino acid stimulus;GO:0071902//positive regulation of protein serine/threonine kinase activity
Zm00001eb046550	IP_peak_437	chr1	240226816	240227017	202	240226918	14.07	5.71401	9.56905	5.38238	Promoter (<=1kb)	chr1	240224174	240226721	2548	3	-	Zm00001eb046550	Zm00001eb046550_T002	-197	--	XP_020402845.1 uncharacterized protein LOC109943757 [Zea mays]	-	-	-	-	GO:0016020//membrane;GO:0016021//integral component of membrane	-	-
Zm00001eb045940	IP_peak_432	chr1	238007651	238007852	202	238007744	22.96	5.71087	12.1363	7.58626	5' UTR	chr1	238004590	238007919	3330	13	-	Zm00001eb045940	Zm00001eb045940_T002	175	trc	NP_001347992.1 putative AGC protein kinase family protein [Zea mays]	-	-	-	-	-	GO:0000166//nucleotide binding;GO:0004672//protein kinase activity;GO:0004674//protein serine/threonine kinase activity;GO:0005524//ATP binding;GO:0016301//kinase activity;GO:0016740//transferase activity	GO:0006468//protein phosphorylation;GO:0016310//phosphorylation;GO:0018105//peptidyl-serine phosphorylation;GO:0035556//intracellular signal transduction
Zm00001eb428300	IP_peak_785	chr10	137981568	137981787	220	137981690	22.96	5.71087	12.1363	7.58626	Promoter (1-2kb)	chr10	137983413	137987992	4580	4	+	Zm00001eb428300	Zm00001eb428300_T001	-1723	ABCC9	AQK45375.1 ABC transporter C family member 9 [Zea mays]	Environmental Information Processing	Membrane transport	ko02010//ABC transporters	K05665	GO:0000325//plant-type vacuole;GO:0005774//vacuolar membrane;GO:0016020//membrane;GO:0016021//integral component of membrane	GO:0000166//nucleotide binding;GO:0005524//ATP binding;GO:0016887//ATPase activity;GO:0042626//ATPase activity, coupled to transmembrane movement of substances	GO:0055085//transmembrane transport
Zm00001eb250540	IP_peak_2344	chr5	203583615	203584196	582	203584102	22.96	5.71087	12.1363	7.58626	Downstream (2-3kb)	chr5	203587448	203589173	1726	1	+	Zm00001eb250540	Zm00001eb250540_T001	-3346	ERF025	XP_008646052.1 ethylene-responsive transcription factor ERF027 [Zea mays]	-	-	-	-	GO:0005634//nucleus	GO:0003677//DNA binding;GO:0003700//DNA-binding transcription factor activity	GO:0006355//regulation of transcription, DNA-templated
Zm00001eb200080	IP_peak_1945	chr4	206717890	206718160	271	206718066	27.4	5.71004	14.3694	9.53354	Promoter (<=1kb)	chr4	206719064	206724047	4984	10	+	Zm00001eb200080	Zm00001eb200080_T002	-998	--	NP_001143101.1 uncharacterized protein LOC100275578 [Zea mays]	-	-	-	-	GO:0005634//nucleus;GO:0016020//membrane;GO:0016021//integral component of membrane;GO:0016272//prefoldin complex	GO:0051082//unfolded protein binding	GO:0006457//protein folding
Zm00001eb299540	IP_peak_2686	chr7	4225509	4225735	227	4225609	25.18	5.69801	13.6595	8.90934	Promoter (1-2kb)	chr7	4226689	4244458	17770	6	+	Zm00001eb299540	Zm00001eb299540_T001	-1080	MTERF2	NP_001359265.1 uncharacterized protein LOC100285805 [Zea mays]	-	-	-	-	GO:0009506//plasmodesma;GO:0009507//chloroplast	GO:0003690//double-stranded DNA binding	GO:0006353//DNA-templated transcription, termination;GO:0006355//regulation of transcription, DNA-templated;GO:0032502//developmental process
Zm00001eb247680	IP_peak_2321	chr5	190594516	190594821	306	190594737	11.85	5.6902	7.98691	4.10336	Downstream (2-3kb)	chr5	190596838	190608667	11830	4	-	Zm00001eb247680	Zm00001eb247680_T001	13930	EIN2	NP_001167981.1 uncharacterized protein LOC100381700 [Zea mays]	-	-	-	-	GO:0016020//membrane;GO:0016021//integral component of membrane	GO:0005384//manganese ion transmembrane transporter activity;GO:0015086//cadmium ion transmembrane transporter activity;GO:0046873//metal ion transmembrane transporter activity	GO:0009873//ethylene-activated signaling pathway;GO:0030001//metal ion transport;GO:0070574//cadmium ion transmembrane transport;GO:0071421//manganese ion transmembrane transport
Zm00001eb410070	IP_peak_621	chr10	23097077	23097282	206	23097152	27.4	5.68721	14.3168	9.48535	Promoter (<=1kb)	chr10	23083437	23096198	12762	10	-	Zm00001eb410070	Zm00001eb410070_T002	-954	DHFS	NP_001151629.1 uncharacterized protein LOC100285263 [Zea mays]	Metabolism;Metabolism	Global and overview maps;Metabolism of cofactors and vitamins	ko01100//Metabolic pathways;ko00790//Folate biosynthesis	K20457;K20457	GO:0005737//cytoplasm;GO:0005739//mitochondrion;GO:0005829//cytosol	GO:0004326//tetrahydrofolylpolyglutamate synthase activity;GO:0005524//ATP binding;GO:0008841//dihydrofolate synthase activity;GO:0016874//ligase activity;GO:0046872//metal ion binding	GO:0006730//one-carbon metabolic process;GO:0006761//dihydrofolate biosynthetic process;GO:0009058//biosynthetic process;GO:0009396//folic acid-containing compound biosynthetic process;GO:0046901//tetrahydrofolylpolyglutamate biosynthetic process
Zm00001eb067310	IP_peak_836	chr2	3680941	3681154	214	3681089	27.4	5.68721	14.3168	9.48535	3' UTR	chr2	3679307	3681157	1851	2	+	Zm00001eb067310	Zm00001eb067310_T002	1782	WOX1	NP_001105960.2 WUS1 protein [Zea mays]	-	-	-	-	GO:0005634//nucleus	GO:0003677//DNA binding	-
Zm00001eb017130	IP_peak_123	chr1	61161190	61161398	209	61161282	10.37	5.68354	7.99793	4.10336	Promoter (1-2kb)	chr1	61144464	61159727	15264	16	-	Zm00001eb017130	Zm00001eb017130_T001	-1555	BETAC-AD	XP_008655781.1 beta-adaptin-like protein C [Zea mays]	-	-	-	-	GO:0016020//membrane;GO:0030117//membrane coat;GO:0030131//clathrin adaptor complex	GO:0030276//clathrin binding	GO:0006886//intracellular protein transport;GO:0015031//protein transport;GO:0016192//vesicle-mediated transport
Zm00001eb019890	IP_peak_152	chr1	72698433	72698671	239	72698551	10.37	5.68354	7.99793	4.10336	Promoter (<=1kb)	chr1	72699166	72717178	18013	8	+	Zm00001eb019890	Zm00001eb019890_T001	-615	G6PD	NP_001169871.1 glucose-6-phosphate 1-dehydrogenase [Zea mays]	Metabolism;Metabolism;Metabolism;Metabolism;Metabolism	Global and overview maps;Global and overview maps;Global and overview maps;Metabolism of other amino acids;Carbohydrate metabolism	ko01100//Metabolic pathways;ko01110//Biosynthesis of secondary metabolites;ko01200//Carbon metabolism;ko00480//Glutathione metabolism;ko00030//Pentose phosphate pathway	K00036;K00036;K00036;K00036;K00036	GO:0009507//chloroplast;GO:0009570//chloroplast stroma	GO:0004345//glucose-6-phosphate dehydrogenase activity;GO:0016491//oxidoreductase activity;GO:0016614//oxidoreductase activity, acting on CH-OH group of donors;GO:0050661//NADP binding	GO:0005975//carbohydrate metabolic process;GO:0006006//glucose metabolic process;GO:0006098//pentose-phosphate shunt;GO:0009051//pentose-phosphate shunt, oxidative branch;GO:0055114//oxidation-reduction process
Zm00001eb427010	IP_peak_776	chr10	134597285	134597508	224	134597428	10.37	5.68354	7.99793	4.10336	Promoter (1-2kb)	chr10	134594266	134595576	1311	1	-	Zm00001eb427010	Zm00001eb427010_T001	-1852	--	KCW65073.1 hypothetical protein EUGRSUZ_G02583 [Eucalyptus grandis]	-	-	-	-	-	-	-
Zm00001eb130360	IP_peak_1340	chr3	55756685	55756921	237	55756826	10.37	5.68354	7.99793	4.10336	Intron (Zm00001eb130360_T001/Zm00001eb130360, intron 1 of 2)	chr3	55754240	55757336	3097	3	-	Zm00001eb130360	Zm00001eb130360_T001	510	-	-	-	-	-	-	-	-	-
Zm00001eb233840	IP_peak_2182	chr5	91878296	91878599	304	91878408	10.37	5.68354	7.99793	4.10336	Intron (Zm00001eb233840_T001/Zm00001eb233840, intron 1 of 1)	chr5	91876811	91881022	4212	2	-	Zm00001eb233840	Zm00001eb233840_T001	2614	CYPRO4	NP_001333778.1 protein CYPRO4-like [Zea mays]	-	-	-	-	GO:0005634//nucleus;GO:0005737//cytoplasm	GO:0005515//protein binding	-
Zm00001eb335310	IP_peak_2991	chr8	13030091	13030460	370	13030404	10.37	5.68354	7.99793	4.10336	Promoter (1-2kb)	chr8	13027901	13028995	1095	2	-	Zm00001eb335310	Zm00001eb335310_T001	-1409	--	-	-	-	-	-	-	-	-
Zm00001eb231370	IP_peak_2171	chr5	77159044	77159273	230	77159153	10.37	5.68354	7.99793	4.10336	Intron (Zm00001eb231370_T001/Zm00001eb231370, intron 6 of 15)	chr5	77142711	77179601	36891	16	-	Zm00001eb231370	Zm00001eb231370_T001	20448	At4g21880	AQK68192.1 Pentatricopeptide repeat-containing protein mitochondrial, partial [Zea mays]	-	-	-	-	-	GO:0005515//protein binding	-
Zm00001eb096890	IP_peak_1104	chr2	174250012	174250226	215	174250139	27.4	5.67975	14.2995	9.46961	Intron (Zm00001eb096890_T001/Zm00001eb096890, intron 1 of 7)	chr2	174249235	174258963	9729	8	+	Zm00001eb096890	Zm00001eb096890_T001	904	PTI13	XP_008666980.1 putative Pti1-like kinase isoform X1 [Zea mays]	Organismal Systems	Environmental adaptation	ko04626//Plant-pathogen interaction	K13436	-	GO:0000166//nucleotide binding;GO:0004672//protein kinase activity;GO:0004713//protein tyrosine kinase activity;GO:0005524//ATP binding;GO:0016301//kinase activity	GO:0006468//protein phosphorylation;GO:0016310//phosphorylation;GO:0018108//peptidyl-tyrosine phosphorylation
Zm00001eb358150	IP_peak_3195	chr8	146912293	146912506	214	146912407	17.03	5.67671	10.6197	6.25524	Downstream (<1kb)	chr8	146909807	146910349	543	1	+	Zm00001eb358150	Zm00001eb358150_T001	2600	--	NP_001183550.1 uncharacterized protein LOC100502119 [Zea mays]	-	-	-	-	-	-	-
Zm00001eb408830	IP_peak_607	chr10	14146576	14146780	205	14146676	12.59	5.66734	8.46557	4.4623	Downstream (<1kb)	chr10	14140325	14140911	587	1	+	Zm00001eb408830	Zm00001eb408830_T001	6351	ERF7	XP_020401696.1 ethylene-responsive transcription factor 7 [Zea mays]	-	-	-	-	GO:0005634//nucleus	GO:0003677//DNA binding;GO:0003700//DNA-binding transcription factor activity	GO:0006355//regulation of transcription, DNA-templated
Zm00001eb003240	IP_peak_22	chr1	8712704	8712980	277	8712915	14.81	5.65243	9.02721	4.96471	Promoter (1-2kb)	chr1	8709369	8711596	2228	1	-	Zm00001eb003240	Zm00001eb003240_T001	-1319	Cyp96T1	NP_001141467.2 uncharacterized protein LOC100273577 [Zea mays]	-	-	-	-	-	GO:0004497//monooxygenase activity;GO:0005506//iron ion binding;GO:0016491//oxidoreductase activity;GO:0016705//oxidoreductase activity, acting on paired donors, with incorporation or reduction of molecular oxygen;GO:0020037//heme binding;GO:0046872//metal ion binding	GO:0055114//oxidation-reduction process
Zm00001eb328950	IP_peak_2950	chr7	178256260	178256466	207	178256383	13.33	5.647	8.9462	4.89247	Promoter (<=1kb)	chr7	178257322	178260743	3422	4	+	Zm00001eb328950	Zm00001eb328950_T001	-939	At2g44860	NP_001288626.1 ribosome biogenesis protein RLP24 [Zea mays]	Genetic Information Processing	Translation	ko03010//Ribosome	K02896	GO:0022625//cytosolic large ribosomal subunit	GO:0003723//RNA binding;GO:0003735//structural constituent of ribosome	GO:0000027//ribosomal large subunit assembly;GO:0006412//translation;GO:1902626//assembly of large subunit precursor of preribosome
Zm00001eb271460	IP_peak_2480	chr6	88446879	88447081	203	88447012	17.03	5.64125	10.5565	6.19848	Downstream (<1kb)	chr6	88447688	88450252	2565	3	-	Zm00001eb271460	Zm00001eb271460_T001	3240	-	-	-	-	-	-	-	-	-
Zm00001eb279690	IP_peak_2547	chr6	123893087	123893313	227	123893212	11.85	5.64032	7.91278	4.04883	Intron (Zm00001eb279690_T001/Zm00001eb279690, intron 1 of 6)	chr6	123892323	123897333	5011	7	+	Zm00001eb279690	Zm00001eb279690_T001	889	--	XP_023156210.1 uncharacterized protein LOC103629936 [Zea mays]	-	-	-	-	-	-	-
Zm00001eb413780	IP_peak_674	chr10	64902579	64902851	273	64902753	22.96	5.63047	11.9755	7.44152	5' UTR	chr10	64902694	64922498	19805	10	+	Zm00001eb413780	Zm00001eb413780_T002	59	--	XP_008662741.1 uncharacterized protein LOC103641148 isoform X2 [Zea mays]	-	-	-	-	GO:0005634//nucleus	GO:0003677//DNA binding	-
Zm00001eb078660	IP_peak_903	chr2	34950747	34950962	216	34950846	21.47	5.62559	11.8103	7.28478	Promoter (<=1kb)	chr2	34947815	34950074	2260	4	-	Zm00001eb078660	Zm00001eb078660_T001	-772	--	XP_008669227.1 uncharacterized protein LOC103646275 [Zea mays]	-	-	-	-	-	-	-
Zm00001eb174070	IP_peak_1707	chr4	40994136	40994353	218	40994271	21.47	5.61867	11.7967	7.27929	Promoter (1-2kb)	chr4	40995820	40997774	1955	1	+	Zm00001eb174070	Zm00001eb174070_T001	-1549	At3g50280	NP_001143242.1 uncharacterized protein LOC100275767 [Zea mays]	-	-	-	-	-	GO:0016740//transferase activity;GO:0016747//transferase activity, transferring acyl groups other than amino-acyl groups	-
Zm00001eb231800	IP_peak_2172	chr5	79035904	79036216	313	79036045	21.47	5.61867	11.7967	7.27929	3' UTR	chr5	79036197	79037585	1389	1	-	Zm00001eb231800	Zm00001eb231800_T001	1540	RPL3	NP_001339224.1 50S ribosomal protein L3, chloroplastic-like [Zea mays]	Genetic Information Processing	Translation	ko03010//Ribosome	K02906	GO:0005840//ribosome;GO:0009570//chloroplast stroma;GO:0009941//chloroplast envelope	GO:0003735//structural constituent of ribosome	GO:0006412//translation
Zm00001eb308220	IP_peak_2780	chr7	72241779	72242023	245	72241880	28.14	5.61113	14.649	9.79073	Downstream (<1kb)	chr7	72242254	72247800	5547	5	-	Zm00001eb308220	Zm00001eb308220_T002	5920	PCFS4	XP_008652477.1 uncharacterized protein LOC103632446 [Zea mays]	Genetic Information Processing	Translation	ko03015//mRNA surveillance pathway	K14400	GO:0005737//cytoplasm;GO:0005849//mRNA cleavage factor complex	GO:0000993//RNA polymerase II complex binding;GO:0003729//mRNA binding	GO:0006369//termination of RNA polymerase II transcription;GO:0006378//mRNA polyadenylation;GO:0006397//mRNA processing
Zm00001eb326010	IP_peak_2938	chr7	170901347	170901598	252	170901467	28.14	5.61113	14.649	9.79073	Intron (Zm00001eb326010_T002/Zm00001eb326010, intron 17 of 24)	chr7	170873274	170919896	46623	25	-	Zm00001eb326010	Zm00001eb326010_T002	18429	ALA2	XP_008653293.1 phospholipid-transporting ATPase 2 [Zea mays]	-	-	-	-	GO:0005886//plasma membrane;GO:0016020//membrane;GO:0016021//integral component of membrane	GO:0000166//nucleotide binding;GO:0000287//magnesium ion binding;GO:0005524//ATP binding	GO:0015914//phospholipid transport;GO:0034204//lipid translocation;GO:0045332//phospholipid translocation
Zm00001eb074810	IP_peak_881	chr2	21562457	21562666	210	21562553	16.29	5.58399	9.94259	5.71902	Promoter (<=1kb)	chr2	21560394	21562253	1860	3	-	Zm00001eb074810	Zm00001eb074810_T001	-300	MYB58	XP_008669058.1 probable transcription factor MYB58 [Zea mays]	-	-	-	-	-	-	-
Zm00001eb320310	IP_peak_2894	chr7	151378004	151378289	286	151378166	12.59	5.5745	8.32251	4.383	Promoter (<=1kb)	chr7	151368886	151377945	9060	6	-	Zm00001eb320310	Zm00001eb320310_T001	-221	RUG3	ACF84924.1 unknown [Zea mays]	-	-	-	-	-	-	-
Zm00001eb035240	IP_peak_347	chr1	193301073	193301308	236	193301186	16.29	5.54821	9.88074	5.65993	Intron (Zm00001eb035240_T001/Zm00001eb035240, intron 2 of 2)	chr1	193298957	193304530	5574	3	-	Zm00001eb035240	Zm00001eb035240_T001	3344	PCMP-H44	XP_020402198.1 pentatricopeptide repeat-containing protein At2g03880, mitochondrial [Zea mays]	-	-	-	-	GO:0005737//cytoplasm;GO:0005739//mitochondrion	GO:0004046//aminoacylase activity;GO:0005515//protein binding;GO:0008270//zinc ion binding;GO:0016787//hydrolase activity	GO:0006520//cellular amino acid metabolic process;GO:0009451//RNA modification
Zm00001eb002850	IP_peak_19	chr1	7980493	7980708	216	7980574	25.92	5.54585	12.9801	8.30743	Promoter (<=1kb)	chr1	7981349	7983158	1810	1	+	Zm00001eb002850	Zm00001eb002850_T001	-775	Smt2-1	NP_001131331.2 sterol methyl transferase 2 [Zea mays]	Metabolism;Metabolism	Global and overview maps;Lipid metabolism	ko01110//Biosynthesis of secondary metabolites;ko00100//Steroid biosynthesis	K08242;K08242	GO:0016020//membrane;GO:0016021//integral component of membrane	GO:0008168//methyltransferase activity;GO:0016740//transferase activity	GO:0006694//steroid biosynthetic process;GO:0016126//sterol biosynthetic process;GO:0032259//methylation
Zm00001eb118790	IP_peak_1245	chr3	1394778	1395011	234	1394918	31.1	5.54222	15.6567	10.6883	Intron (Zm00001eb118790_T001/Zm00001eb118790, intron 2 of 3)	chr3	1394066	1396163	2098	4	+	Zm00001eb118790	Zm00001eb118790_T001	852	NLP1	NP_001140342.1 uncharacterized protein LOC100272390 [Zea mays]	-	-	-	-	GO:0005634//nucleus	-	-
Zm00001eb059650	IP_peak_549	chr1	290857137	290857363	227	290857258	9.63	5.53903	7.29033	3.54043	Intron (Zm00001eb059650_T001/Zm00001eb059650, intron 1 of 4)	chr1	290854842	290859135	4294	5	-	Zm00001eb059650	Zm00001eb059650_T001	1877	At1g16350	NP_001183052.1 inosine-5'-monophosphate dehydrogenase [Zea mays]	Metabolism;Metabolism;Metabolism	Global and overview maps;Global and overview maps;Nucleotide metabolism	ko01100//Metabolic pathways;ko01110//Biosynthesis of secondary metabolites;ko00230//Purine metabolism	K00088;K00088;K00088	GO:0005737//cytoplasm	GO:0000166//nucleotide binding;GO:0003824//catalytic activity;GO:0003938//IMP dehydrogenase activity;GO:0016491//oxidoreductase activity;GO:0046872//metal ion binding	GO:0006164//purine nucleotide biosynthetic process;GO:0006177//GMP biosynthetic process;GO:0006183//GTP biosynthetic process;GO:0055114//oxidation-reduction process
Zm00001eb331470	IP_peak_2962	chr7	183579651	183579941	291	183579783	26.66	5.53891	13.4685	8.73771	Downstream (<1kb)	chr7	183580360	183583351	2992	5	-	Zm00001eb331470	Zm00001eb331470_T001	3568	TBP2	XP_008653527.1 26S proteasome regulatory subunit 4 homolog [Zea mays]	Genetic Information Processing	Folding, sorting and degradation	ko03050//Proteasome	K03062	GO:0000502//proteasome complex;GO:0005634//nucleus;GO:0005737//cytoplasm;GO:0008540//proteasome regulatory particle, base subcomplex	GO:0000166//nucleotide binding;GO:0005524//ATP binding;GO:0016787//hydrolase activity;GO:0016887//ATPase activity;GO:0017025//TBP-class protein binding;GO:0036402//proteasome-activating ATPase activity	GO:0030163//protein catabolic process;GO:1901800//positive regulation of proteasomal protein catabolic process
Zm00001eb376530	IP_peak_3303	chr9	20082043	20082263	221	20082155	22.22	5.53434	12.1363	7.58626	Promoter (<=1kb)	chr9	20079513	20081807	2295	4	-	Zm00001eb376530	Zm00001eb376530_T003	-348	At5g45910	XP_008658948.1 uncharacterized protein LOC100501088 isoform X1 [Zea mays]	-	-	-	-	-	GO:0016788//hydrolase activity, acting on ester bonds	-
Zm00001eb065770	IP_peak_829	chr2	1223115	1223502	388	1223372	22.22	5.53434	12.1363	7.58626	Intron (Zm00001eb065770_T001/Zm00001eb065770, intron 7 of 7)	chr2	1213443	1224036	10594	8	+	Zm00001eb065770	Zm00001eb065770_T001	9929	CFIS2	NP_001141685.1 uncharacterized protein LOC100273812 [Zea mays]	Genetic Information Processing	Translation	ko03015//mRNA surveillance pathway	K14397	GO:0005634//nucleus;GO:0005829//cytosol;GO:0005849//mRNA cleavage factor complex	GO:0003723//RNA binding;GO:0003729//mRNA binding;GO:0016787//hydrolase activity;GO:0017091//AU-rich element binding	GO:0006364//rRNA processing;GO:0006378//mRNA polyadenylation;GO:0006397//mRNA processing
Zm00001eb275370	IP_peak_2514	chr6	106991884	106992126	243	106992008	17.77	5.52762	9.95786	5.73057	Promoter (1-2kb)	chr6	106989155	106990008	854	1	-	Zm00001eb275370	Zm00001eb275370_T001	-2000	--	ONM30918.1 hypothetical protein ZEAMMB73_Zm00001d040240 [Zea mays]	-	-	-	-	-	-	-
Zm00001eb079760	IP_peak_911	chr2	39705022	39705268	247	39705145	28.14	5.52614	14.4447	9.60661	Intron (Zm00001eb079760_T001/Zm00001eb079760, intron 1 of 11)	chr2	39703951	39712304	8354	12	+	Zm00001eb079760	Zm00001eb079760_T001	1194	maoI	NP_001349013.1 uncharacterized protein LOC100383438 [Zea mays]	Metabolism;Metabolism;Metabolism;Metabolism;Metabolism;Metabolism;Metabolism;Metabolism	Global and overview maps;Global and overview maps;Amino acid metabolism;Metabolism of other amino acids;Amino acid metabolism;Amino acid metabolism;Biosynthesis of other secondary metabolites;Biosynthesis of other secondary metabolites	ko01100//Metabolic pathways;ko01110//Biosynthesis of secondary metabolites;ko00260//Glycine, serine and threonine metabolism;ko00410//beta-Alanine metabolism;ko00350//Tyrosine metabolism;ko00360//Phenylalanine metabolism;ko00950//Isoquinoline alkaloid biosynthesis;ko00960//Tropane, piperidine and pyridine alkaloid biosynthesis	K00276;K00276;K00276;K00276;K00276;K00276;K00276;K00276	GO:0016020//membrane;GO:0016021//integral component of membrane	GO:0003677//DNA binding;GO:0005216//ion channel activity;GO:0005507//copper ion binding;GO:0008131//primary amine oxidase activity;GO:0016491//oxidoreductase activity;GO:0046872//metal ion binding;GO:0048038//quinone binding;GO:0052593//tryptamine:oxygen oxidoreductase (deaminating) activity;GO:0052594//aminoacetone:oxygen oxidoreductase(deaminating) activity;GO:0052595//aliphatic-amine oxidase a…	GO:0000724//double-strand break repair via homologous recombination;GO:0006812//cation transport;GO:0009308//amine metabolic process;GO:0034220//ion transmembrane transport;GO:0055114//oxidation-reduction process
Zm00001eb049390	IP_peak_469	chr1	252618403	252618694	292	252618578	15.55	5.51688	9.31879	5.16406	Downstream (1-2kb)	chr1	252612478	252616090	3613	8	-	Zm00001eb049390	Zm00001eb049390_T001	-2488	At4g12770	ONM39955.1 auxin-like 1 protein [Zea mays]	-	-	-	-	-	GO:0009882//blue light photoreceptor activity	GO:0009785//blue light signaling pathway;GO:0018298//protein-chromophore linkage
Zm00001eb054930	IP_peak_507	chr1	274378488	274378861	374	274378729	15.55	5.51688	9.31879	5.16406	Downstream (<1kb)	chr1	274379700	274382146	2447	4	-	Zm00001eb054930	Zm00001eb054930_T001	3417	ERA1	RLN30933.1 GTPase Era [Panicum miliaceum]	-	-	-	-	-	-	-
Zm00001eb107340	IP_peak_1175	chr2	213093905	213094216	312	213093983	15.55	5.51688	9.31879	5.16406	Promoter (<=1kb)	chr2	213092942	213093340	399	1	-	Zm00001eb107340	Zm00001eb107340_T001	-643	NAC050	ONM24597.1 hypothetical protein ZEAMMB73_Zm00001d006636 [Zea mays]	-	-	-	-	-	GO:0003677//DNA binding	GO:0006355//regulation of transcription, DNA-templated
Zm00001eb164800	IP_peak_1638	chr4	2056795	2057037	243	2056915	15.55	5.51688	9.31879	5.16406	Promoter (<=1kb)	chr4	2055594	2056575	982	2	-	Zm00001eb164800	Zm00001eb164800_T001	-340	-	-	-	-	-	-	-	-	-
Zm00001eb201460	IP_peak_1972	chr4	215893031	215893270	240	215893129	15.55	5.51688	9.31879	5.16406	Promoter (<=1kb)	chr4	215893669	215894378	710	2	+	Zm00001eb201460	Zm00001eb201460_T001	-540	--	-	-	-	-	-	-	-	-
Zm00001eb120780	IP_peak_1255	chr3	5279306	5279572	267	5279476	15.55	5.51688	9.31879	5.16406	Promoter (1-2kb)	chr3	5275050	5277531	2482	2	-	Zm00001eb120780	Zm00001eb120780_T002	-1945	--	XP_008673579.1 protein GRAVITROPIC IN THE LIGHT 1 [Zea mays]	-	-	-	-	-	-	GO:0009639//response to red or far red light;GO:0009959//negative gravitropism
Zm00001eb159790	IP_peak_1596	chr3	224269678	224269977	300	224269859	15.55	5.51688	9.31879	5.16406	Promoter (1-2kb)	chr3	224271535	224289826	18292	26	+	Zm00001eb159790	Zm00001eb159790_T001	-1676	NAA15	NP_001142479.2 uncharacterized protein LOC100274696 [Zea mays]	-	-	-	-	GO:0005737//cytoplasm;GO:0005829//cytosol;GO:0009506//plasmodesma;GO:0009536//plastid;GO:0009579//thylakoid;GO:0031415//NatA complex	GO:0004596//peptide alpha-N-acetyltransferase activity;GO:0005515//protein binding;GO:0016740//transferase activity	GO:0009414//response to water deprivation;GO:0009793//embryo development ending in seed dormancy;GO:0017196//N-terminal peptidyl-methionine acetylation
Zm00001eb261860	IP_peak_2403	chr6	15085732	15086141	410	15086010	15.55	5.51688	9.31879	5.16406	Promoter (1-2kb)	chr6	15087074	15089857	2784	9	+	Zm00001eb261860	Zm00001eb261860_T001	-1064	PAT07	PWZ19740.1 putative protein S-acyltransferase 7 [Zea mays]	-	-	-	-	GO:0016020//membrane;GO:0016021//integral component of membrane	GO:0005092//GDP-dissociation inhibitor activity;GO:0016409//palmitoyltransferase activity	GO:0007264//small GTPase mediated signal transduction;GO:0050790//regulation of catalytic activity
Zm00001eb374350	IP_peak_3292	chr9	13647062	13647414	353	13647355	15.55	5.51688	9.31879	5.16406	Promoter (1-2kb)	chr9	13648622	13651981	3360	7	+	Zm00001eb374350	Zm00001eb374350_T003	-1267	UTR7	XP_008658221.1 uncharacterized LOC100272372 isoform X1 [Zea mays]	-	-	-	-	GO:0005794//Golgi apparatus;GO:0016020//membrane;GO:0016021//integral component of membrane	GO:0005459//UDP-galactose transmembrane transporter activity;GO:0005460//UDP-glucose transmembrane transporter activity;GO:0015297//antiporter activity;GO:0022857//transmembrane transporter activity	GO:0008643//carbohydrate transport;GO:0015786//UDP-glucose transmembrane transport;GO:0055085//transmembrane transport;GO:0072334//UDP-galactose transmembrane transport
Zm00001eb391170	IP_peak_3441	chr9	120763169	120763411	243	120763268	13.33	5.51676	8.73791	4.70853	Downstream (1-2kb)	chr9	120764427	120765653	1227	4	-	Zm00001eb391170	Zm00001eb391170_T001	2385	BIOF	ONM63124.1 8-amino-7-oxononanoate synthase [Zea mays]	Metabolism;Metabolism	Global and overview maps;Metabolism of cofactors and vitamins	ko01100//Metabolic pathways;ko00780//Biotin metabolism	K00652;K00652	-	GO:0003824//catalytic activity	GO:0009102//biotin biosynthetic process
Zm00001eb209260	IP_peak_2037	chr4	248338037	248338246	210	248338150	11.11	5.50838	8.21734	4.28607	Intron (Zm00001eb209260_T001/Zm00001eb209260, intron 4 of 8)	chr4	248330570	248341511	10942	9	+	Zm00001eb209260	Zm00001eb209260_T001	7580	AP3M	NP_001347144.1 uncharacterized protein LOC100273129 [Zea mays]	-	-	-	-	GO:0016020//membrane;GO:0016021//integral component of membrane;GO:0030131//clathrin adaptor complex;GO:0031410//cytoplasmic vesicle;GO:0043231//intracellular membrane-bounded organelle	-	GO:0006886//intracellular protein transport;GO:0006897//endocytosis;GO:0015031//protein transport;GO:0016192//vesicle-mediated transport
Zm00001eb331030	IP_peak_2960	chr7	182832380	182832693	314	182832438	14.81	5.49551	8.77621	4.73778	Promoter (<=1kb)	chr7	182815155	182831476	16322	18	-	Zm00001eb331030	Zm00001eb331030_T003	-962	NUP214	ONM60936.1 Nuclear pore complex protein NUP214 [Zea mays]	Genetic Information Processing	Translation	ko03013//RNA transport	K14317	GO:0016020//membrane;GO:0016021//integral component of membrane	-	-
Zm00001eb296300	IP_peak_2669	chr6	176746620	176746885	266	176746771	42.95	5.49367	19.4071	14.0838	Promoter (1-2kb)	chr6	176748737	176757387	8651	9	+	Zm00001eb296300	Zm00001eb296300_T004	-1966	BASS4	XP_008650030.1 probable sodium/metabolite cotransporter BASS4, chloroplastic [Zea mays]	-	-	-	-	GO:0009941//chloroplast envelope;GO:0016020//membrane;GO:0016021//integral component of membrane	-	-
Zm00001eb182190	IP_peak_1810	chr4	123169639	123169882	244	123169733	15.55	5.48636	9.26782	5.12667	Promoter (<=1kb)	chr4	123169132	123169732	601	3	-	Zm00001eb182190	Zm00001eb182190_T001	-1	At1g10310	AQK53043.1 NADPH-dependent pterin aldehyde reductase [Zea mays]	-	-	-	-	-	GO:0016491//oxidoreductase activity	GO:0055114//oxidation-reduction process
Zm00001eb226710	IP_peak_2147	chr5	57380716	57380945	230	57380856	29.62	5.47528	14.4876	9.6466	Intron (Zm00001eb226710_T001/Zm00001eb226710, intron 1 of 4)	chr5	57365615	57387844	22230	5	-	Zm00001eb226710	Zm00001eb226710_T001	6988	RPM1	XP_008645025.1 disease resistance protein RPM1 isoform X1 [Zea mays]	Organismal Systems	Environmental adaptation	ko04626//Plant-pathogen interaction	K13457	GO:0016020//membrane;GO:0016021//integral component of membrane	GO:0005524//ATP binding;GO:0043531//ADP binding	GO:0006952//defense response
Zm00001eb158830	IP_peak_1590	chr3	221055622	221055838	217	221055692	31.84	5.47363	15.1537	10.2463	Intron (Zm00001eb158830_T001/Zm00001eb158830, intron 2 of 11)	chr3	221047624	221057158	9535	12	-	Zm00001eb158830	Zm00001eb158830_T001	1466	--	XP_002456030.1 fructose-bisphosphate aldolase-lysine N-methyltransferase, chloroplastic [Sorghum bicolor]	-	-	-	-	GO:0009570//chloroplast stroma	GO:0008168//methyltransferase activity;GO:0016279//protein-lysine N-methyltransferase activity;GO:0016740//transferase activity	GO:0018026//peptidyl-lysine monomethylation;GO:0032259//methylation
Zm00001eb168450	IP_peak_1657	chr4	14007928	14008163	236	14008034	31.84	5.47363	15.1537	10.2463	Intron (Zm00001eb168450_T001/Zm00001eb168450, intron 9 of 14)	chr4	13994512	14009585	15074	15	+	Zm00001eb168450	Zm00001eb168450_T001	13522	ABC1K1	XP_008678051.1 protein ACTIVITY OF BC1 COMPLEX KINASE 1, chloroplastic [Zea mays]	-	-	-	-	GO:0009507//chloroplast;GO:0010287//plastoglobule	GO:0004672//protein kinase activity;GO:0005524//ATP binding;GO:0016301//kinase activity	GO:0006468//protein phosphorylation;GO:0006995//cellular response to nitrogen starvation;GO:0009414//response to water deprivation;GO:0009637//response to blue light;GO:0009767//photosynthetic electron transport chain;GO:0010027//thylakoid membrane organization;GO:0010109//regulation of photosynthesis;GO:0010114//response to red light;GO:0015996//chlorophyll catabolic process;GO:0016310//phosphor…
Zm00001eb171750	IP_peak_1690	chr4	31051342	31051625	284	31051483	31.84	5.47363	15.1537	10.2463	Intron (Zm00001eb171750_T001/Zm00001eb171750, intron 4 of 22)	chr4	31048568	31061217	12650	23	+	Zm00001eb171750	Zm00001eb171750_T001	2915	XRN3	AQK50369.1 cold regulated protein homolog1 [Zea mays]	Genetic Information Processing;Genetic Information Processing	Folding, sorting and degradation;Translation	ko03018//RNA degradation;ko03008//Ribosome biogenesis in eukaryotes	K12619;K12619	GO:0005634//nucleus	GO:0003676//nucleic acid binding;GO:0003723//RNA binding;GO:0004518//nuclease activity;GO:0004527//exonuclease activity;GO:0004534//5'-3' exoribonuclease activity;GO:0008270//zinc ion binding;GO:0016787//hydrolase activity	GO:0000956//nuclear-transcribed mRNA catabolic process;GO:0006139//nucleobase-containing compound metabolic process;GO:0006397//mRNA processing;GO:0090305//nucleic acid phosphodiester bond hydrolysis;GO:0090503//RNA phosphodiester bond hydrolysis, exonucleolytic
Zm00001eb282360	IP_peak_2568	chr6	135649225	135649431	207	135649331	31.84	5.47363	15.1537	10.2463	Exon (Zm00001eb282360_T002/Zm00001eb282360, exon 2 of 2)	chr6	135648220	135652151	3932	2	-	Zm00001eb282360	Zm00001eb282360_T002	2820	HERK1	NP_001349276.1 uncharacterized protein LOC100384323 precursor [Zea mays]	-	-	-	-	GO:0005886//plasma membrane;GO:0009506//plasmodesma;GO:0016020//membrane;GO:0016021//integral component of membrane	GO:0000166//nucleotide binding;GO:0004672//protein kinase activity;GO:0004674//protein serine/threonine kinase activity;GO:0005524//ATP binding;GO:0016301//kinase activity;GO:0016740//transferase activity	GO:0006468//protein phosphorylation;GO:0016310//phosphorylation;GO:0046777//protein autophosphorylation
Zm00001eb066270	IP_peak_832	chr2	1956224	1956493	270	1956356	27.4	5.46854	13.8067	9.03286	Intron (Zm00001eb066270_T004/Zm00001eb066270, intron 4 of 8)	chr2	1952254	1958516	6263	9	+	Zm00001eb066270	Zm00001eb066270_T004	4102	Os04g0676650	NP_001359308.1 uncharacterized protein LOC100286038 [Zea mays]	-	-	-	-	GO:0005634//nucleus	GO:0003677//DNA binding	GO:0006351//transcription, DNA-templated
Zm00001eb162690	IP_peak_1617	chr3	233190894	233191127	234	233191038	27.4	5.46854	13.8067	9.03286	Promoter (1-2kb)	chr3	233187188	233189212	2025	1	-	Zm00001eb162690	Zm00001eb162690_T001	-1826	-	-	-	-	-	-	-	-	-
Zm00001eb052950	IP_peak_493	chr1	266549501	266549874	374	266549678	20.73	5.46756	10.9942	6.59411	Intron (Zm00001eb052950_T001/Zm00001eb052950, intron 1 of 6)	chr1	266548495	266553766	5272	7	+	Zm00001eb052950	Zm00001eb052950_T001	1183	OsI_12825	NP_001142606.1 uncharacterized protein LOC100274874 [Zea mays]	-	-	-	-	-	GO:0016874//ligase activity;GO:0046872//metal ion binding	GO:0016567//protein ubiquitination
Zm00001eb024850	IP_peak_203	chr1	103761532	103761793	262	103761667	25.18	5.46068	13.132	8.44353	Intron (Zm00001eb024850_T001/Zm00001eb024850, intron 3 of 3)	chr1	103759657	103765393	5737	4	-	Zm00001eb024850	Zm00001eb024850_T001	3726	--	NP_001143957.1 uncharacterized protein LOC100276771 [Zea mays]	-	-	-	-	GO:0005783//endoplasmic reticulum;GO:0005789//endoplasmic reticulum membrane;GO:0012505//endomembrane system;GO:0016020//membrane;GO:0016021//integral component of membrane	-	GO:0070072//vacuolar proton-transporting V-type ATPase complex assembly
Zm00001eb020430	IP_peak_157	chr1	75869228	75869542	315	75869476	25.18	5.46068	13.132	8.44353	Promoter (<=1kb)	chr1	75870390	75872007	1618	2	+	Zm00001eb020430	Zm00001eb020430_T001	-914	SAG39	NP_001146834.1 uncharacterized protein LOC100280441 precursor [Zea mays]	-	-	-	-	GO:0005615//extracellular space;GO:0005764//lysosome	GO:0004197//cysteine-type endopeptidase activity;GO:0008233//peptidase activity;GO:0008234//cysteine-type peptidase activity;GO:0016787//hydrolase activity	GO:0006508//proteolysis;GO:0051603//proteolysis involved in cellular protein catabolic process
Zm00001eb192580	IP_peak_1895	chr4	179860591	179860895	305	179860668	25.18	5.46068	13.132	8.44353	Intron (Zm00001eb192580_T001/Zm00001eb192580, intron 12 of 18)	chr4	179858033	179864523	6491	19	-	Zm00001eb192580	Zm00001eb192580_T001	3855	fray2	AQK55895.1 Protein kinase superfamily protein [Zea mays]	-	-	-	-	-	GO:0000166//nucleotide binding;GO:0004672//protein kinase activity;GO:0005524//ATP binding;GO:0016301//kinase activity	GO:0006468//protein phosphorylation;GO:0016310//phosphorylation
Zm00001eb308600	IP_peak_2785	chr7	78216991	78217191	201	78217065	11.11	5.45879	8.13914	4.2212	Promoter (1-2kb)	chr7	78218908	78219429	522	1	+	Zm00001eb308600	Zm00001eb308600_T001	-1843	-	-	-	-	-	-	-	-	-
Zm00001eb004510	IP_peak_35	chr1	12409612	12409835	224	12409747	22.96	5.45138	11.6133	7.11741	Intron (Zm00001eb004510_T001/Zm00001eb004510, intron 2 of 4)	chr1	12406625	12427547	20923	5	+	Zm00001eb004510	Zm00001eb004510_T001	3122	--	ONL93811.1 hypothetical protein ZEAMMB73_Zm00001d027744 [Zea mays]	-	-	-	-	GO:0016020//membrane;GO:0016021//integral component of membrane	-	-
Zm00001eb360160	IP_peak_3210	chr8	154216756	154216991	236	154216895	22.96	5.45138	11.6133	7.11741	Downstream (<1kb)	chr8	154217193	154222336	5144	5	-	Zm00001eb360160	Zm00001eb360160_T003	5441	TULP1	NP_001132270.1 TUB transcription factor [Zea mays]	-	-	-	-	-	-	-
Zm00001eb055400	IP_peak_510	chr1	275617188	275617428	241	275617297	20.73	5.43354	10.9285	6.53421	Promoter (<=1kb)	chr1	275615302	275616378	1077	3	-	Zm00001eb055400	Zm00001eb055400_T001	-919	MAP65-7	ONM08630.1 65-kDa microtubule-associated protein 6 [Zea mays]	-	-	-	-	-	GO:0008017//microtubule binding	GO:0000226//microtubule cytoskeleton organization
Zm00001eb202120	IP_peak_1975	chr4	219146996	219147198	203	219147102	20.73	5.43354	10.9285	6.53421	Promoter (<=1kb)	chr4	219147593	219150629	3037	6	+	Zm00001eb202120	Zm00001eb202120_T003	-491	DGD1	NP_001169316.1 uncharacterized protein LOC100383181 [Zea mays]	Metabolism;Metabolism	Global and overview maps;Lipid metabolism	ko01100//Metabolic pathways;ko00561//Glycerolipid metabolism	K09480;K09480	GO:0009707//chloroplast outer membrane	GO:0016757//transferase activity, transferring glycosyl groups;GO:0035250//UDP-galactosyltransferase activity	GO:0019375//galactolipid biosynthetic process
Zm00001eb315240	IP_peak_2855	chr7	132456378	132456588	211	132456493	20.73	5.43354	10.9285	6.53421	Promoter (<=1kb)	chr7	132456866	132461877	5012	6	+	Zm00001eb315240	Zm00001eb315240_T001	-373	RBP47	NP_001360920.1 uncharacterized protein LOC100278143 [Zea mays]	-	-	-	-	GO:0005829//cytosol;GO:0016020//membrane;GO:0016021//integral component of membrane	GO:0003676//nucleic acid binding;GO:0003723//RNA binding;GO:0003729//mRNA binding	-
Zm00001eb319700	IP_peak_2889	chr7	149547621	149547838	218	149547727	20.73	5.43354	10.9285	6.53421	Promoter (<=1kb)	chr7	149542446	149547197	4752	4	-	Zm00001eb319700	Zm00001eb319700_T002	-530	PBL19	NP_001353066.1 uncharacterized protein LOC100280671 [Zea mays]	-	-	-	-	-	GO:0000166//nucleotide binding;GO:0004672//protein kinase activity;GO:0004674//protein serine/threonine kinase activity;GO:0005524//ATP binding;GO:0016301//kinase activity;GO:0016740//transferase activity	GO:0006468//protein phosphorylation;GO:0016310//phosphorylation
Zm00001eb241810	IP_peak_2283	chr5	167287073	167287387	315	167287259	20.73	5.43354	10.9285	6.53421	3' UTR	chr5	167284912	167287418	2507	1	+	Zm00001eb241810	Zm00001eb241810_T001	2347	ALS1	NP_001151761.2 acetolactate synthase 1, chloroplastic [Zea mays]	Metabolism;Metabolism;Metabolism;Metabolism;Metabolism;Metabolism;Metabolism;Metabolism	Global and overview maps;Global and overview maps;Global and overview maps;Global and overview maps;Carbohydrate metabolism;Metabolism of cofactors and vitamins;Amino acid metabolism;Carbohydrate metabolism	ko01100//Metabolic pathways;ko01110//Biosynthesis of secondary metabolites;ko01230//Biosynthesis of amino acids;ko01210//2-Oxocarboxylic acid metabolism;ko00650//Butanoate metabolism;ko00770//Pantothenate and CoA biosynthesis;ko00290//Valine, leucine and isoleucine biosynthesis;ko00660//C5-Branched dibasic acid metabolism	K01652;K01652;K01652;K01652;K01652;K01652;K01652;K01652	GO:0005948//acetolactate synthase complex;GO:0009507//chloroplast;GO:0009536//plastid	GO:0000287//magnesium ion binding;GO:0003824//catalytic activity;GO:0003984//acetolactate synthase activity;GO:0016740//transferase activity;GO:0030976//thiamine pyrophosphate binding;GO:0046872//metal ion binding;GO:0050660//flavin adenine dinucleotide binding	GO:0008652//cellular amino acid biosynthetic process;GO:0009082//branched-chain amino acid biosynthetic process;GO:0009097//isoleucine biosynthetic process;GO:0009099//valine biosynthetic process;GO:0009635//response to herbicide
Zm00001eb362630	IP_peak_3225	chr8	163627655	163628173	519	163627752	20.73	5.43354	10.9285	6.53421	Downstream (<1kb)	chr8	163628132	163630200	2069	1	-	Zm00001eb362630	Zm00001eb362630_T001	2448	At5g35370	NP_001168278.1 putative D-mannose binding lectin domain related protein precursor [Zea mays]	-	-	-	-	GO:0016021//integral component of membrane	GO:0016301//kinase activity;GO:0030246//carbohydrate binding	GO:0016310//phosphorylation
Zm00001eb074430	IP_peak_879	chr2	20400659	20400890	232	20400780	37.03	5.43219	17.6823	12.5195	Intron (Zm00001eb074430_T001/Zm00001eb074430, intron 4 of 30)	chr2	20395868	20435609	39742	31	+	Zm00001eb074430	Zm00001eb074430_T001	4912	BCHC2	XP_020403779.1 BEACH domain-containing protein C2 isoform X2 [Zea mays]	-	-	-	-	-	GO:0005515//protein binding	-
Zm00001eb366640	IP_peak_3242	chr8	172893569	172893767	199	172893669	19.25	5.4218	10.7732	6.39921	Intron (Zm00001eb366640_T001/Zm00001eb366640, intron 1 of 1)	chr8	172892275	172897520	5246	2	+	Zm00001eb366640	Zm00001eb366640_T001	1394	Os01g0377700	NP_001132660.1 NPL4 family [Zea mays]	Genetic Information Processing	Folding, sorting and degradation	ko04141//Protein processing in endoplasmic reticulum	K14015	GO:0005634//nucleus;GO:0005737//cytoplasm;GO:0005856//cytoskeleton;GO:0005874//microtubule	GO:0004672//protein kinase activity;GO:0005524//ATP binding;GO:0031625//ubiquitin protein ligase binding;GO:0043130//ubiquitin binding	GO:0006468//protein phosphorylation;GO:0006511//ubiquitin-dependent protein catabolic process
Zm00001eb380830	IP_peak_3333	chr9	40694503	40694771	269	40694673	16.29	5.40958	9.6398	5.44406	Intron (Zm00001eb380830_T001/Zm00001eb380830, intron 1 of 4)	chr9	40687307	40708833	21527	5	+	Zm00001eb380830	Zm00001eb380830_T001	7366	ALKBH2	XP_008659463.1 uncharacterized protein LOC103638286 isoform X1 [Zea mays]	-	-	-	-	-	GO:0008168//methyltransferase activity;GO:0008198//ferrous iron binding;GO:0016491//oxidoreductase activity;GO:0043734//DNA-N1-methyladenine dioxygenase activity;GO:0051747//cytosine C-5 DNA demethylase activity	GO:0006281//DNA repair;GO:0006307//DNA dealkylation involved in DNA repair;GO:0032259//methylation;GO:0035511//oxidative DNA demethylation;GO:0055114//oxidation-reduction process
Zm00001eb324590	IP_peak_2930	chr7	167433227	167433479	253	167433324	28.14	5.40338	14.1465	9.33819	Intron (Zm00001eb324590_T001/Zm00001eb324590, intron 3 of 5)	chr7	167428635	167438876	10242	6	-	Zm00001eb324590	Zm00001eb324590_T001	5552	At4g19900	ONM58737.1 alpha 14-glycosyltransferase family protein [Zea mays]	-	-	-	-	-	GO:0016740//transferase activity	-
Zm00001eb408640	IP_peak_605	chr10	12938679	12938877	199	12938795	13.33	5.3924	8.53818	4.53154	Intron (Zm00001eb408640_T003/Zm00001eb408640, intron 9 of 9)	chr10	12937460	12956684	19225	10	-	Zm00001eb408640	Zm00001eb408640_T003	17889	Os12g0278800	XP_008661562.1 uncharacterized LOC100272717 isoform X2 [Zea mays]	-	-	-	-	-	GO:0003677//DNA binding;GO:0003729//mRNA binding;GO:0046872//metal ion binding	-
Zm00001eb338980	IP_peak_3015	chr8	27829529	27829891	363	27829671	25.92	5.39062	12.6359	8.01701	Promoter (<=1kb)	chr8	27826451	27828787	2337	2	-	Zm00001eb338980	Zm00001eb338980_T001	-884	BAC2	NP_001359270.1 uncharacterized protein LOC100285848 [Zea mays]	-	-	-	-	GO:0005739//mitochondrion;GO:0016020//membrane;GO:0016021//integral component of membrane	GO:0000064//L-ornithine transmembrane transporter activity;GO:0005290//L-histidine transmembrane transporter activity;GO:0005347//ATP transmembrane transporter activity;GO:0015181//arginine transmembrane transporter activity;GO:0015189//L-lysine transmembrane transporter activity	GO:0006561//proline biosynthetic process;GO:0006844//acyl carnitine transport;GO:0006865//amino acid transport;GO:0006972//hyperosmotic response;GO:0055085//transmembrane transport;GO:0089709//L-histidine transmembrane transport;GO:1903352//L-ornithine transmembrane transport;GO:1903400//L-arginine transmembrane transport;GO:1903401//L-lysine transmembrane transport
Zm00001eb425720	IP_peak_771	chr10	130139561	130139783	223	130139704	25.92	5.38354	12.6201	8.00641	Intron (Zm00001eb425720_T002/Zm00001eb425720, intron 1 of 3)	chr10	130135538	130141754	6217	4	-	Zm00001eb425720	Zm00001eb425720_T002	2050	--	BAF15115.1 Os04g0496600, partial [Oryza sativa Japonica Group]	-	-	-	-	-	-	-
Zm00001eb104430	IP_peak_1156	chr2	204386432	204386664	233	204386553	25.92	5.38354	12.6201	8.00641	Promoter (<=1kb)	chr2	204384100	204386408	2309	3	-	Zm00001eb104430	Zm00001eb104430_T001	-145	--	NP_001148281.2 PRLI-interacting factor A [Zea mays]	-	-	-	-	-	-	-
Zm00001eb195550	IP_peak_1916	chr4	190341868	190342072	205	190341960	25.92	5.38354	12.6201	8.00641	Promoter (1-2kb)	chr4	190338630	190340291	1662	3	-	Zm00001eb195550	Zm00001eb195550_T003	-1669	At2g38640	NP_001141080.1 uncharacterized protein LOC100273162 [Zea mays]	-	-	-	-	-	-	-
Zm00001eb260120	IP_peak_2395	chr6	6638062	6638263	202	6638195	25.92	5.38354	12.6201	8.00641	5' UTR	chr6	6638126	6641806	3681	4	+	Zm00001eb260120	Zm00001eb260120_T005	69	RMR1	XP_008647715.1 uncharacterized protein LOC100279400 isoform X1 [Zea mays]	-	-	-	-	GO:0005773//vacuole;GO:0016020//membrane;GO:0016021//integral component of membrane	GO:0061630//ubiquitin protein ligase activity	GO:0006511//ubiquitin-dependent protein catabolic process;GO:0015031//protein transport;GO:0016567//protein ubiquitination
Zm00001eb293750	IP_peak_2656	chr6	172101248	172101468	221	172101359	25.92	5.38354	12.6201	8.00641	5' UTR	chr6	172101347	172104197	2851	4	+	Zm00001eb293750	Zm00001eb293750_T001	12	NUP35	AQK87830.1 Nuclear pore complex protein NUP35 [Zea mays]	Genetic Information Processing	Translation	ko03013//RNA transport	K14313	GO:0005634//nucleus;GO:0005643//nuclear pore;GO:0031965//nuclear membrane;GO:0044613//nuclear pore central transport channel;GO:0044615//nuclear pore nuclear basket	GO:0003676//nucleic acid binding;GO:0003697//single-stranded DNA binding;GO:0005543//phospholipid binding;GO:0017056//structural constituent of nuclear pore	GO:0006355//regulation of transcription, DNA-templated;GO:0006607//NLS-bearing protein import into nucleus;GO:0006913//nucleocytoplasmic transport;GO:0006999//nuclear pore organization;GO:0015031//protein transport;GO:0051028//mRNA transport
Zm00001eb175950	IP_peak_1729	chr4	53719223	53719445	223	53719337	23.7	5.37564	11.9525	7.42144	Promoter (1-2kb)	chr4	53715253	53717388	2136	3	-	Zm00001eb175950	Zm00001eb175950_T001	-1949	SLC1	NP_001149522.1 uncharacterized protein LOC100283148 [Zea mays]	-	-	-	-	-	GO:0016491//oxidoreductase activity;GO:0046872//metal ion binding;GO:0051213//dioxygenase activity	GO:0055114//oxidation-reduction process
Zm00001eb245170	IP_peak_2305	chr5	180978591	180978828	238	180978688	23.7	5.37564	11.9525	7.42144	Intron (Zm00001eb245170_T001/Zm00001eb245170, intron 5 of 5)	chr5	180977997	180983559	5563	6	-	Zm00001eb245170	Zm00001eb245170_T001	4871	DDB_G0274487	NP_001347636.1 uncharacterized protein LOC100276884 [Zea mays]	-	-	-	-	GO:0016020//membrane;GO:0016021//integral component of membrane	GO:0022857//transmembrane transporter activity	GO:0055085//transmembrane transport
Zm00001eb089720	IP_peak_1031	chr2	117949359	117949577	219	117949506	11.85	5.3585	7.49341	3.71653	Promoter (<=1kb)	chr2	117944307	117949137	4831	7	-	Zm00001eb089720	Zm00001eb089720_T001	-369	FH18	XP_008669741.1 formin-like protein 18 isoform X1 [Zea mays]	-	-	-	-	-	-	-
Zm00001eb378920	IP_peak_3313	chr9	27871939	27872178	240	27872091	11.85	5.3585	7.49341	3.71653	Downstream (1-2kb)	chr9	27873742	27885263	11522	5	-	Zm00001eb378920	Zm00001eb378920_T001	13172	At1g10310	PWZ45113.1 NADPH-dependent pterin aldehyde reductase [Zea mays]	-	-	-	-	GO:0005829//cytosol	GO:0016491//oxidoreductase activity;GO:0016616//oxidoreductase activity, acting on the CH-OH group of donors, NAD or NADP as acceptor	GO:0006760//folic acid-containing compound metabolic process;GO:0055114//oxidation-reduction process
Zm00001eb324690	IP_peak_2931	chr7	167821847	167822153	307	167821998	21.47	5.35781	11.2761	6.83	Promoter (1-2kb)	chr7	167817037	167820659	3623	8	-	Zm00001eb324690	Zm00001eb324690_T001	-1339	CPK20	ONM58764.1 Calcium-dependent protein kinase 7 [Zea mays]	Organismal Systems	Environmental adaptation	ko04626//Plant-pathogen interaction	K13412	GO:0005634//nucleus;GO:0005737//cytoplasm;GO:0005886//plasma membrane;GO:0009528//plastid inner membrane;GO:0009706//chloroplast inner membrane;GO:0016020//membrane;GO:0016021//integral component of membrane	GO:0000166//nucleotide binding;GO:0004672//protein kinase activity;GO:0004674//protein serine/threonine kinase activity;GO:0004683//calmodulin-dependent protein kinase activity;GO:0005509//calcium ion binding;GO:0005516//calmodulin binding;GO:0005524//ATP binding;GO:0009931//calcium-dependent protein serine/threonine kinase activity;GO:0016301//kinase activity;GO:0016740//transferase activity;GO:…	GO:0006468//protein phosphorylation;GO:0016310//phosphorylation;GO:0018105//peptidyl-serine phosphorylation;GO:0035556//intracellular signal transduction;GO:0046777//protein autophosphorylation
Zm00001eb295700	IP_peak_2666	chr6	175671882	175672113	232	175672057	13.33	5.35219	8.4734	4.46895	Promoter (<=1kb)	chr6	175673055	175681060	8006	2	+	Zm00001eb295700	Zm00001eb295700_T001	-998	ASIL2	NP_001140855.1 Trihelix transcription factor [Zea mays]	-	-	-	-	GO:0005634//nucleus	GO:0000976//transcription regulatory region sequence-specific DNA binding;GO:0043565//sequence-specific DNA binding	-
Zm00001eb014080	IP_peak_100	chr1	47200829	47201050	222	47200936	31.1	5.35021	15.1537	10.2463	3' UTR	chr1	47200923	47202677	1755	1	-	Zm00001eb014080	Zm00001eb014080_T001	1741	CPR1	NP_001141082.1 uncharacterized protein LOC100273164 [Zea mays]	-	-	-	-	-	GO:0005515//protein binding	-
Zm00001eb139970	IP_peak_1466	chr3	147368380	147368668	289	147368504	18.51	5.33769	10.1178	5.86682	Promoter (1-2kb)	chr3	147365886	147366746	861	1	-	Zm00001eb139970	Zm00001eb139970_T001	-1758	DREB1F	XP_008674480.1 dehydration-responsive element-binding protein 1F [Zea mays]	-	-	-	-	GO:0005634//nucleus	GO:0003677//DNA binding;GO:0003700//DNA-binding transcription factor activity	GO:0006355//regulation of transcription, DNA-templated
Zm00001eb021230	IP_peak_170	chr1	80550781	80551072	292	80550961	19.25	5.33623	10.6097	6.24568	Intron (Zm00001eb021230_T002/Zm00001eb021230, intron 2 of 4)	chr1	80547082	80552262	5181	5	+	Zm00001eb021230	Zm00001eb021230_T002	3879	--	XP_008657583.1 uncharacterized protein LOC103637093 isoform X1 [Zea mays]	-	-	-	-	-	-	-
Zm00001eb399910	IP_peak_3506	chr9	152442792	152443024	233	152442908	25.18	5.32753	12.8308	8.16306	Promoter (1-2kb)	chr9	152437457	152441329	3873	3	-	Zm00001eb399910	Zm00001eb399910_T001	-1579	At2g01630	NP_001150141.2 glucan endo-1,3-beta-glucosidase 3 precursor [Zea mays]	Metabolism;Metabolism	Global and overview maps;Carbohydrate metabolism	ko01100//Metabolic pathways;ko00500//Starch and sucrose metabolism	K19891;K19891	GO:0046658//anchored component of plasma membrane	GO:0004553//hydrolase activity, hydrolyzing O-glycosyl compounds;GO:0016787//hydrolase activity;GO:0016798//hydrolase activity, acting on glycosyl bonds;GO:0042973//glucan endo-1,3-beta-D-glucosidase activity	GO:0005975//carbohydrate metabolic process;GO:0008152//metabolic process
Zm00001eb221150	IP_peak_2101	chr5	26810789	26811056	268	26810969	26.66	5.32594	12.9795	8.30741	Promoter (<=1kb)	chr5	26811652	26819345	7694	8	+	Zm00001eb221150	Zm00001eb221150_T003	-683	RCF3	XP_008644749.1 KH domain-containing protein HEN4 isoform X1 [Zea mays]	-	-	-	-	GO:0005634//nucleus;GO:0005737//cytoplasm	GO:0003676//nucleic acid binding;GO:0003723//RNA binding;GO:0003729//mRNA binding	GO:0010468//regulation of gene expression
Zm00001eb083380	IP_peak_942	chr2	56594884	56595127	244	56594967	11.11	5.31524	7.91278	4.04883	Promoter (<=1kb)	chr2	56593711	56594482	772	1	-	Zm00001eb083380	Zm00001eb083380_T001	-485	HTR2	EOY31042.1 Histone superfamily protein [Theobroma cacao]	-	-	-	-	GO:0000786//nucleosome;GO:0005634//nucleus;GO:0005694//chromosome	GO:0003677//DNA binding;GO:0046982//protein heterodimerization activity	-
Zm00001eb061760	IP_peak_559	chr1	297567976	297568177	202	297568101	9.63	5.31329	6.95302	3.257	Intron (Zm00001eb061760_T002/Zm00001eb061760, intron 1 of 1)	chr1	297567079	297569356	2278	2	+	Zm00001eb061760	Zm00001eb061760_T002	1022	RPS2D	NP_001169209.1 uncharacterized protein LOC100383062 [Zea mays]	Genetic Information Processing	Translation	ko03010//Ribosome	K02981	GO:0005840//ribosome;GO:0015935//small ribosomal subunit;GO:0022627//cytosolic small ribosomal subunit;GO:1990904//ribonucleoprotein complex	GO:0003723//RNA binding;GO:0003735//structural constituent of ribosome	GO:0006412//translation
Zm00001eb113210	IP_peak_1217	chr2	229791076	229791308	233	229791167	13.33	5.31256	8.40947	4.43599	Promoter (<=1kb)	chr2	229789979	229790888	910	2	-	Zm00001eb113210	Zm00001eb113210_T001	-279	--	ONM26641.1 hypothetical protein ZEAMMB73_Zm00001d007381 [Zea mays]	-	-	-	-	-	-	-
Zm00001eb094200	IP_peak_1082	chr2	157593468	157593688	221	157593552	14.81	5.3112	8.47893	4.47427	Downstream (<1kb)	chr2	157594081	157597430	3350	6	-	Zm00001eb094200	Zm00001eb094200_T002	3878	At5g49770	XP_008669958.1 probable serine/threonine-protein kinase PBL28 [Zea mays]	-	-	-	-	GO:0005886//plasma membrane;GO:0016020//membrane;GO:0016021//integral component of membrane	GO:0004672//protein kinase activity;GO:0005524//ATP binding;GO:0016301//kinase activity	GO:0006468//protein phosphorylation;GO:0016310//phosphorylation
Zm00001eb023020	IP_peak_179	chr1	89663606	89663808	203	89663669	15.55	5.31061	8.97257	4.91762	Intron (Zm00001eb023020_T001/Zm00001eb023020, intron 3 of 3)	chr1	89661470	89674160	12691	4	+	Zm00001eb023020	Zm00001eb023020_T001	2199	At5g47570	NP_001142497.1 uncharacterized protein LOC100274725 [Zea mays]	-	-	-	-	GO:0016020//membrane;GO:0016021//integral component of membrane	-	-
Zm00001eb224060	IP_peak_2128	chr5	40624014	40624353	340	40624077	17.03	5.30957	9.95786	5.73057	Intron (Zm00001eb224060_T003/Zm00001eb224060, intron 1 of 2)	chr5	40619208	40625822	6615	3	+	Zm00001eb224060	Zm00001eb224060_T003	4869	--	XP_020408833.1 uncharacterized protein LOC100277163 isoform X1 [Zea mays]	-	-	-	-	-	GO:0003676//nucleic acid binding;GO:0004519//endonuclease activity	GO:0090305//nucleic acid phosphodiester bond hydrolysis
Zm00001eb077900	IP_peak_900	chr2	31878444	31878683	240	31878531	18.51	5.28001	10.011	5.77838	Intron (Zm00001eb077900_T001/Zm00001eb077900, intron 13 of 20)	chr2	31864886	31889610	24725	21	+	Zm00001eb077900	Zm00001eb077900_T001	13645	CLASP	XP_008669191.1 CLIP-associated protein [Zea mays]	-	-	-	-	GO:0005737//cytoplasm;GO:0005881//cytoplasmic microtubule	GO:0005515//protein binding;GO:0008017//microtubule binding	GO:0000226//microtubule cytoskeleton organization
Zm00001eb190770	IP_peak_1889	chr4	174530962	174531179	218	174531061	16.29	5.27771	9.40861	5.24663	Promoter (1-2kb)	chr4	174532737	174548973	16237	24	+	Zm00001eb190770	Zm00001eb190770_T001	-1676	--	XP_023157934.1 uncharacterized protein LOC100273361 isoform X1 [Zea mays]	-	-	-	-	-	-	-
Zm00001eb023450	IP_peak_189	chr1	92884606	92884902	297	92884800	14.81	5.27581	8.42152	4.44104	Promoter (<=1kb)	chr1	92885103	92891009	5907	3	+	Zm00001eb023450	Zm00001eb023450_T001	-303	GN	XP_008658397.1 ARF guanine-nucleotide exchange factor GNOM [Zea mays]	Cellular Processes	Transport and catabolism	ko04144//Endocytosis	K18443	GO:0005829//cytosol;GO:0016020//membrane;GO:0016021//integral component of membrane	GO:0005085//guanyl-nucleotide exchange factor activity;GO:0005086//ARF guanyl-nucleotide exchange factor activity	GO:0032012//regulation of ARF protein signal transduction;GO:0050790//regulation of catalytic activity
Zm00001eb083410	IP_peak_943	chr2	56826820	56827105	286	56826965	14.81	5.27581	8.42152	4.44104	Promoter (1-2kb)	chr2	56828870	56829383	514	3	+	Zm00001eb083410	Zm00001eb083410_T001	-1905	--	AQK53251.1 Ribosomal RNA processing Brix domain protein [Zea mays]	-	-	-	-	-	-	-
Zm00001eb094630	IP_peak_1087	chr2	161028852	161029174	323	161028956	14.81	5.27581	8.42152	4.44104	Intron (Zm00001eb094630_T001/Zm00001eb094630, intron 1 of 2)	chr2	161025793	161030538	4746	3	-	Zm00001eb094630	Zm00001eb094630_T001	1582	PCMP-H34	XP_008669984.1 pentatricopeptide repeat-containing protein At3g26782, mitochondrial [Zea mays]	-	-	-	-	GO:0005739//mitochondrion	GO:0005515//protein binding;GO:0008270//zinc ion binding	-
Zm00001eb173790	IP_peak_1705	chr4	39986111	39986350	240	39986192	14.81	5.27004	8.41215	4.43599	Promoter (<=1kb)	chr4	39984435	39985969	1535	4	-	Zm00001eb173790	Zm00001eb173790_T001	-223	RPP1A	ACG34518.1 60S acidic ribosomal protein P1 [Zea mays]	Genetic Information Processing	Translation	ko03010//Ribosome	K02942	GO:0005840//ribosome;GO:0022625//cytosolic large ribosomal subunit	GO:0003735//structural constituent of ribosome;GO:0030295//protein kinase activator activity;GO:0043021//ribonucleoprotein complex binding	GO:0002181//cytoplasmic translation;GO:0006412//translation;GO:0006414//translational elongation;GO:0032147//activation of protein kinase activity
Zm00001eb018830	IP_peak_138	chr1	67481772	67481990	219	67481871	14.81	5.27004	8.41215	4.43599	Intron (Zm00001eb018830_T001/Zm00001eb018830, intron 3 of 3)	chr1	67480644	67485068	4425	4	+	Zm00001eb018830	Zm00001eb018830_T001	1227	--	PWZ57155.1 hypothetical protein Zm00014a_002705 [Zea mays]	-	-	-	-	-	-	-
Zm00001eb047160	IP_peak_443	chr1	242519032	242519296	265	242519173	14.81	5.27004	8.41215	4.43599	Intron (Zm00001eb047160_T001/Zm00001eb047160, intron 2 of 10)	chr1	242517499	242523728	6230	11	+	Zm00001eb047160	Zm00001eb047160_T001	1674	KSL4	A0A1D6KUI6.1 RecName: Full=Dolabradiene synthase KSL4, chloroplastic; AltName: Full=Ent-kaurene synthase-like 4; Short=ZmKSL4; Flags: Precursor [Zea mays]	-	-	-	-	GO:0009507//chloroplast;GO:0009536//plastid	GO:0000287//magnesium ion binding;GO:0010333//terpene synthase activity;GO:0016829//lyase activity;GO:0046872//metal ion binding	GO:0006952//defense response;GO:0016102//diterpenoid biosynthetic process;GO:0051502//diterpene phytoalexin biosynthetic process
Zm00001eb258060	IP_peak_2382	chr5	222529093	222529318	226	222529226	14.81	5.27004	8.41215	4.43599	Promoter (<=1kb)	chr5	222529598	222530407	810	1	+	Zm00001eb258060	Zm00001eb258060_T001	-372	-	-	-	-	-	-	-	-	-
Zm00001eb234750	IP_peak_2191	chr5	101619332	101619706	375	101619645	14.81	5.27004	8.41215	4.43599	Intron (Zm00001eb234750_T002/Zm00001eb234750, intron 1 of 5)	chr5	101616810	101621344	4535	6	-	Zm00001eb234750	Zm00001eb234750_T002	1699	UGT84A13	XP_020408985.1 limonoid UDP-glucosyltransferase isoform X1 [Zea mays]	-	-	-	-	-	GO:0008194//UDP-glycosyltransferase activity;GO:0016740//transferase activity;GO:0016757//transferase activity, transferring glycosyl groups;GO:0080043//quercetin 3-O-glucosyltransferase activity;GO:0080044//quercetin 7-O-glucosyltransferase activity	-
Zm00001eb358180	IP_peak_3196	chr8	147088681	147088938	258	147088791	14.81	5.27004	8.41215	4.43599	Downstream (<1kb)	chr8	147089728	147091845	2118	1	-	Zm00001eb358180	Zm00001eb358180_T001	3054	ABCG10	XP_008654916.1 ABC transporter G family member 10 isoform X1 [Zea mays]	-	-	-	-	GO:0016020//membrane;GO:0016021//integral component of membrane	GO:0000166//nucleotide binding;GO:0005524//ATP binding;GO:0016887//ATPase activity	-
Zm00001eb081170	IP_peak_926	chr2	45299771	45299987	217	45299887	27.4	5.26606	13.3243	8.60894	Intron (Zm00001eb081170_T002/Zm00001eb081170, intron 1 of 2)	chr2	45298320	45301993	3674	3	-	Zm00001eb081170	Zm00001eb081170_T002	2106	MST1	XP_020403871.1 uncharacterized protein LOC103648597 [Zea mays]	-	-	-	-	GO:0016020//membrane;GO:0016021//integral component of membrane	GO:0005366//myo-inositol:proton symporter activity;GO:0022857//transmembrane transporter activity	GO:0008643//carbohydrate transport;GO:0015798//myo-inositol transport;GO:0055085//transmembrane transport
Zm00001eb096860	IP_peak_1103	chr2	174044869	174045106	238	174044976	19.99	5.25488	10.0924	5.84222	Downstream (1-2kb)	chr2	174046621	174058632	12012	2	-	Zm00001eb096860	Zm00001eb096860_T001	13656	SUVH2	XP_008670073.1 histone-lysine N-methyltransferase family member SUVH2 [Zea mays]	Metabolism;Metabolism	Global and overview maps;Amino acid metabolism	ko01100//Metabolic pathways;ko00310//Lysine degradation	K11420;K11420	GO:0005634//nucleus	GO:0004722//protein serine/threonine phosphatase activity;GO:0005515//protein binding;GO:0008168//methyltransferase activity;GO:0008270//zinc ion binding;GO:0016740//transferase activity;GO:0016791//phosphatase activity;GO:0018024//histone-lysine N-methyltransferase activity	GO:0006470//protein dephosphorylation;GO:0016311//dephosphorylation;GO:0016571//histone methylation;GO:0032259//methylation;GO:0034968//histone lysine methylation
Zm00001eb233490	IP_peak_2180	chr5	89422290	89422710	421	89422531	19.99	5.25488	10.0924	5.84222	Promoter (1-2kb)	chr5	89423705	89432730	9026	11	+	Zm00001eb233490	Zm00001eb233490_T001	-1174	--	NP_001168619.1 Core-2/I-branching beta-16-N-acetylglucosaminyltransferase family protein [Zea mays]	-	-	-	-	GO:0016020//membrane	GO:0016740//transferase activity;GO:0016757//transferase activity, transferring glycosyl groups	-
Zm00001eb009990	IP_peak_75	chr1	31498709	31499019	311	31498784	19.99	5.24842	10.0802	5.83263	Intron (Zm00001eb009990_T003/Zm00001eb009990, intron 1 of 4)	chr1	31487118	31499421	12304	5	-	Zm00001eb009990	Zm00001eb009990_T003	637	NPF8.3	XP_008653226.1 protein NRT1/ PTR FAMILY 8.3 isoform X1 [Zea mays]	-	-	-	-	GO:0016020//membrane;GO:0016021//integral component of membrane	GO:0022857//transmembrane transporter activity	GO:0006857//oligopeptide transport;GO:0055085//transmembrane transport
Zm00001eb031090	IP_peak_318	chr1	173451482	173451722	241	173451579	19.99	5.24842	10.0802	5.83263	Downstream (<1kb)	chr1	173451634	173452715	1082	1	-	Zm00001eb031090	Zm00001eb031090_T001	1136	--	-	-	-	-	-	-	-	-
Zm00001eb032460	IP_peak_333	chr1	181704415	181705017	603	181704533	19.99	5.24842	10.0802	5.83263	Promoter (1-2kb)	chr1	181701843	181703119	1277	2	-	Zm00001eb032460	Zm00001eb032460_T001	-1414	--	ONM02249.1 hypothetical protein ZEAMMB73_Zm00001d031145 [Zea mays]	-	-	-	-	-	-	-
Zm00001eb020400	IP_peak_156	chr1	75800559	75800830	272	75800687	19.99	5.24842	10.0802	5.83263	Promoter (<=1kb)	chr1	75800802	75801504	703	1	+	Zm00001eb020400	Zm00001eb020400_T001	-115	WRKY4	XP_008657198.2 probable WRKY transcription factor 4 [Zea mays]	-	-	-	-	-	GO:0003700//DNA-binding transcription factor activity;GO:0043565//sequence-specific DNA binding	GO:0006355//regulation of transcription, DNA-templated
Zm00001eb259140	IP_peak_2387	chr5	224512230	224512437	208	224512372	19.99	5.24842	10.0802	5.83263	Promoter (<=1kb)	chr5	224498458	224511618	13161	5	-	Zm00001eb259140	Zm00001eb259140_T002	-754	--	ACL53536.1 unknown [Zea mays]	-	-	-	-	-	-	-
Zm00001eb135950	IP_peak_1426	chr3	123539371	123539656	286	123539516	19.99	5.24842	10.0802	5.83263	Downstream (1-2kb)	chr3	123540521	123541782	1262	2	-	Zm00001eb135950	Zm00001eb135950_T001	2266	--	NP_001151576.1 uncharacterized protein LOC100285210 [Zea mays]	-	-	-	-	-	-	-
Zm00001eb135380	IP_peak_1415	chr3	117154674	117155043	370	117154752	19.99	5.24842	10.0802	5.83263	Intron (Zm00001eb135380_T001/Zm00001eb135380, intron 2 of 13)	chr3	117150933	117178076	27144	14	+	Zm00001eb135380	Zm00001eb135380_T001	3819	TRAF1A	XP_008673354.1 uncharacterized protein LOC100502244 isoform X1 [Zea mays]	-	-	-	-	-	GO:0005515//protein binding	-
Zm00001eb287420	IP_peak_2616	chr6	155787456	155787851	396	155787748	15.55	5.24342	8.85889	4.81549	Promoter (<=1kb)	chr6	155788414	155800264	11851	13	+	Zm00001eb287420	Zm00001eb287420_T001	-666	CBSDUF1	NP_001168870.1 uncharacterized protein LOC100382675 [Zea mays]	-	-	-	-	GO:0016020//membrane;GO:0016021//integral component of membrane	-	-
Zm00001eb351590	IP_peak_3142	chr8	120131492	120131821	330	120131727	14.81	5.24089	8.36476	4.42244	Promoter (1-2kb)	chr8	120129247	120130718	1472	1	-	Zm00001eb351590	Zm00001eb351590_T001	-1009	--	-	-	-	-	-	-	-	-
Zm00001eb068290	IP_peak_845	chr2	5298440	5298751	312	5298637	25.18	5.23544	12.6201	8.00641	Exon (Zm00001eb068290_T001/Zm00001eb068290, exon 12 of 12)	chr2	5294319	5299347	5029	12	+	Zm00001eb068290	Zm00001eb068290_T001	4318	SDN3	XP_008668776.2 small RNA degrading nuclease 1 [Zea mays]	Genetic Information Processing	Translation	ko03008//Ribosome biogenesis in eukaryotes	K14570	GO:0005634//nucleus	GO:0003676//nucleic acid binding;GO:0004527//exonuclease activity	GO:0090305//nucleic acid phosphodiester bond hydrolysis
Zm00001eb105070	IP_peak_1161	chr2	206289698	206289932	235	206289799	30.36	5.23395	14.3637	9.52793	Intron (Zm00001eb105070_T001/Zm00001eb105070, intron 15 of 24)	chr2	206251501	206303070	51570	25	+	Zm00001eb105070	Zm00001eb105070_T001	38298	MSH4	XP_008670410.1 DNA mismatch repair protein MSH4 isoform X1 [Zea mays]	-	-	-	-	GO:0000794//condensed nuclear chromosome;GO:0000795//synaptonemal complex;GO:0009506//plasmodesma;GO:0016020//membrane;GO:0016021//integral component of membrane;GO:0043073//germ cell nucleus	GO:0000166//nucleotide binding;GO:0003677//DNA binding;GO:0005524//ATP binding;GO:0008094//DNA-dependent ATPase activity;GO:0030983//mismatched DNA binding	GO:0000710//meiotic mismatch repair;GO:0000712//resolution of meiotic recombination intermediates;GO:0006298//mismatch repair;GO:0007129//synapsis;GO:0010777//meiotic mismatch repair involved in reciprocal meiotic recombination;GO:0045143//homologous chromosome segregation
Zm00001eb307720	IP_peak_2775	chr7	58616167	58616380	214	58616249	12.59	5.23167	7.79157	3.95327	3' UTR	chr7	58616232	58617543	1312	2	-	Zm00001eb307720	Zm00001eb307720_T001	1294	CLH2	XP_008652459.1 chlorophyllase-2, chloroplastic [Zea mays]	Metabolism;Metabolism;Metabolism	Global and overview maps;Global and overview maps;Metabolism of cofactors and vitamins	ko01100//Metabolic pathways;ko01110//Biosynthesis of secondary metabolites;ko00860//Porphyrin and chlorophyll metabolism	K08099;K08099;K08099	-	GO:0047746//chlorophyllase activity;GO:0102293//pheophytinase b activity	GO:0015996//chlorophyll catabolic process
Zm00001eb283800	IP_peak_2581	chr6	141862338	141862536	199	141862422	25.18	5.22144	12.5878	7.98403	Downstream (<1kb)	chr6	141862893	141873973	11081	10	-	Zm00001eb283800	Zm00001eb283800_T002	11551	HSP70-14	XP_008649434.1 heat shock 70 kDa protein 14 [Zea mays]	-	-	-	-	GO:0005634//nucleus;GO:0005829//cytosol	GO:0000166//nucleotide binding;GO:0005524//ATP binding;GO:0016887//ATPase activity	-
Zm00001eb306870	IP_peak_2749	chr7	47332589	47332796	208	47332716	17.77	5.22067	9.4137	5.24887	Promoter (<=1kb)	chr7	47333022	47337696	4675	4	+	Zm00001eb306870	Zm00001eb306870_T001	-306	--	NP_001346456.1 uncharacterized protein LOC100216949 [Zea mays]	-	-	-	-	-	-	-
Zm00001eb406720	IP_peak_591	chr10	5019167	5019374	208	5019296	10.37	5.21889	7.28543	3.53792	Promoter (<=1kb)	chr10	5020269	5021284	1016	1	+	Zm00001eb406720	Zm00001eb406720_T001	-973	--	-	-	-	-	-	-	-	-
Zm00001eb110760	IP_peak_1195	chr2	221890862	221891112	251	221890983	22.96	5.21445	11.1249	6.70971	Intron (Zm00001eb110760_T002/Zm00001eb110760, intron 3 of 5)	chr2	221889925	221893376	3452	6	-	Zm00001eb110760	Zm00001eb110760_T002	2393	--	NP_001147144.2 uncharacterized protein LOC100280751 [Zea mays]	-	-	-	-	-	GO:0016787//hydrolase activity	-
Zm00001eb239610	IP_peak_2260	chr5	155155482	155155687	206	155155572	22.96	5.21445	11.1249	6.70971	Intron (Zm00001eb239610_T001/Zm00001eb239610, intron 10 of 12)	chr5	155143187	155160568	17382	13	-	Zm00001eb239610	Zm00001eb239610_T001	4996	YBEY	XP_023155957.1 endoribonuclease YBEY, chloroplastic isoform X1 [Zea mays]	-	-	-	-	GO:0009507//chloroplast	GO:0004222//metalloendopeptidase activity;GO:0004518//nuclease activity;GO:0004519//endonuclease activity;GO:0004521//endoribonuclease activity;GO:0016787//hydrolase activity;GO:0046872//metal ion binding	GO:0006364//rRNA processing;GO:0006508//proteolysis;GO:0009658//chloroplast organization;GO:0090305//nucleic acid phosphodiester bond hydrolysis;GO:0090502//RNA phosphodiester bond hydrolysis, endonucleolytic;GO:1901259//chloroplast rRNA processing
Zm00001eb042130	IP_peak_396	chr1	221928973	221929228	256	221929088	56.28	5.20713	23.8688	18.1222	Intron (Zm00001eb042130_T001/Zm00001eb042130, intron 9 of 18)	chr1	221918390	221956398	38009	19	+	Zm00001eb042130	Zm00001eb042130_T001	10698	Os08g0398700	XP_020402293.1 aminopeptidase M1-B [Zea mays]	-	-	-	-	GO:0005737//cytoplasm;GO:0031090//organelle membrane;GO:0043231//intracellular membrane-bounded organelle	GO:0004177//aminopeptidase activity;GO:0008233//peptidase activity;GO:0008237//metallopeptidase activity;GO:0008270//zinc ion binding;GO:0016787//hydrolase activity;GO:0042277//peptide binding;GO:0046872//metal ion binding;GO:0070006//metalloaminopeptidase activity	GO:0006508//proteolysis;GO:0043171//peptide catabolic process
Zm00001eb049830	IP_peak_473	chr1	254499590	254499818	229	254499700	14.81	5.20643	8.30864	4.36974	Promoter (1-2kb)	chr1	254500702	254507984	7283	15	+	Zm00001eb049830	Zm00001eb049830_T002	-1002	JMJ25	XP_008665049.1 lysine-specific demethylase JMJ25 isoform X1 [Zea mays]	-	-	-	-	GO:0000118//histone deacetylase complex;GO:0000785//chromatin;GO:0005634//nucleus	GO:0003677//DNA binding;GO:0003712//transcription coregulator activity;GO:0008168//methyltransferase activity;GO:0031490//chromatin DNA binding;GO:0032454//histone demethylase activity (H3-K9 specific)	GO:0006357//regulation of transcription by RNA polymerase II;GO:0032259//methylation;GO:0033169//histone H3-K9 demethylation
Zm00001eb076340	IP_peak_892	chr2	26806930	26807131	202	26807033	14.81	5.20643	8.30864	4.36974	Intron (Zm00001eb076340_T001/Zm00001eb076340, intron 5 of 11)	chr2	26804975	26815741	10767	12	+	Zm00001eb076340	Zm00001eb076340_T001	2058	HOP	ACG28834.1 TPR domain containing protein [Zea mays]	-	-	-	-	GO:0009536//plastid;GO:0009579//thylakoid;GO:0016020//membrane;GO:0072380//TRC complex	GO:0005515//protein binding;GO:0060090//molecular adaptor activity	GO:0006620//posttranslational protein targeting to endoplasmic reticulum membrane;GO:0030433//ubiquitin-dependent ERAD pathway;GO:1903646//positive regulation of chaperone-mediated protein folding
Zm00001eb370580	IP_peak_3259	chr8	180119079	180119304	226	180119206	25.92	5.18335	12.1679	7.61489	Promoter (<=1kb)	chr8	180119845	180132839	12995	9	+	Zm00001eb370580	Zm00001eb370580_T003	-639	CDS1	NP_001132909.1 phosphatidate cytidylyltransferase [Zea mays]	Metabolism;Metabolism;Metabolism;Environmental Information Processing	Global and overview maps;Global and overview maps;Lipid metabolism;Signal transduction	ko01100//Metabolic pathways;ko01110//Biosynthesis of secondary metabolites;ko00564//Glycerophospholipid metabolism;ko04070//Phosphatidylinositol signaling system	K00981;K00981;K00981;K00981	GO:0005789//endoplasmic reticulum membrane;GO:0016020//membrane;GO:0016021//integral component of membrane	GO:0004605//phosphatidate cytidylyltransferase activity;GO:0016740//transferase activity;GO:0016772//transferase activity, transferring phosphorus-containing groups;GO:0016779//nucleotidyltransferase activity	GO:0006629//lipid metabolic process;GO:0008654//phospholipid biosynthetic process;GO:0016024//CDP-diacylglycerol biosynthetic process
Zm00001eb268780	IP_peak_2457	chr6	66817739	66817947	209	66817859	14.07	5.1664	8.65519	4.64	Downstream (1-2kb)	chr6	66821190	66821578	389	1	+	Zm00001eb268780	Zm00001eb268780_T001	-3331	-	-	-	-	-	-	-	-	-
Zm00001eb170140	IP_peak_1677	chr4	23358620	23358846	227	23358757	28.88	5.15868	13.2173	8.51048	Intron (Zm00001eb170140_T002/Zm00001eb170140, intron 9 of 14)	chr4	23355919	23367201	11283	15	-	Zm00001eb170140	Zm00001eb170140_T002	8444	--	AQK49938.1 Rhamnogalacturonate lyase family protein [Zea mays]	-	-	-	-	GO:0005576//extracellular region	GO:0003824//catalytic activity;GO:0016829//lyase activity;GO:0030246//carbohydrate binding;GO:0102210//rhamnogalacturonan endolyase activity	GO:0005975//carbohydrate metabolic process
Zm00001eb340390	IP_peak_3026	chr8	38639510	38639887	378	38639641	17.03	5.15794	9.67953	5.48248	Promoter (<=1kb)	chr8	38640364	38642489	2126	3	+	Zm00001eb340390	Zm00001eb340390_T001	-723	--	XP_008655861.1 Werner Syndrome-like exonuclease [Zea mays]	-	-	-	-	GO:0005634//nucleus;GO:0005737//cytoplasm	GO:0003676//nucleic acid binding;GO:0004527//exonuclease activity;GO:0008408//3'-5' exonuclease activity;GO:0016740//transferase activity	GO:0006139//nucleobase-containing compound metabolic process;GO:0090305//nucleic acid phosphodiester bond hydrolysis
Zm00001eb420510	IP_peak_734	chr10	108336326	108336789	464	108336472	12.59	5.15245	7.66813	3.84648	Downstream (<1kb)	chr10	108324203	108326520	2318	1	-	Zm00001eb420510	Zm00001eb420510_T001	-9952	PCMP-E86	XP_008663119.1 pentatricopeptide repeat-containing protein At2g13600 [Zea mays]	-	-	-	-	-	GO:0005515//protein binding	-
Zm00001eb399850	IP_peak_3505	chr9	152240999	152241231	233	152241136	16.29	5.15211	9.18651	5.06128	Intron (Zm00001eb399850_T001/Zm00001eb399850, intron 18 of 18)	chr9	152230707	152241853	11147	19	+	Zm00001eb399850	Zm00001eb399850_T001	10429	VAC14	NP_001339736.1 uncharacterized protein LOC100216573 [Zea mays]	-	-	-	-	GO:0000306//extrinsic component of vacuolar membrane;GO:0010008//endosome membrane;GO:0016020//membrane;GO:0016021//integral component of membrane;GO:0070772//PAS complex	-	GO:0006661//phosphatidylinositol biosynthetic process;GO:0033674//positive regulation of kinase activity
Zm00001eb086340	IP_peak_981	chr2	82305182	82305461	280	82305261	15.55	5.14577	8.69279	4.67476	Downstream (<1kb)	chr2	82305359	82333473	28115	13	-	Zm00001eb086340	Zm00001eb086340_T001	28212	MTPC4	XP_020403129.1 uncharacterized protein LOC100273674 isoform X1 [Zea mays]	-	-	-	-	GO:0005773//vacuole;GO:0005774//vacuolar membrane;GO:0016020//membrane;GO:0016021//integral component of membrane	GO:0008324//cation transmembrane transporter activity	GO:0006812//cation transport;GO:0055085//transmembrane transport;GO:0098655//cation transmembrane transport
Zm00001eb176160	IP_peak_1731	chr4	55572714	55573233	520	55573170	14.81	5.13885	8.19827	4.27699	Intron (Zm00001eb176160_T001/Zm00001eb176160, intron 2 of 8)	chr4	55570189	55574624	4436	9	-	Zm00001eb176160	Zm00001eb176160_T001	1454	MDAR4	NP_001168352.1 uncharacterized protein LOC100382120 [Zea mays]	Metabolism;Metabolism	Global and overview maps;Carbohydrate metabolism	ko01100//Metabolic pathways;ko00053//Ascorbate and aldarate metabolism	K08232;K08232	-	GO:0016491//oxidoreductase activity;GO:0050660//flavin adenine dinucleotide binding	GO:0055114//oxidation-reduction process
Zm00001eb250210	IP_peak_2339	chr5	198481761	198482049	289	198481924	39.99	5.12342	17.0669	11.9652	3' UTR	chr5	198479947	198482007	2061	1	+	Zm00001eb250210	Zm00001eb250210_T001	1977	AVT3B	NP_001149493.1 uncharacterized protein LOC100274361 [Zea mays]	-	-	-	-	GO:0005774//vacuolar membrane;GO:0005886//plasma membrane;GO:0016020//membrane;GO:0016021//integral component of membrane	GO:0015171//amino acid transmembrane transporter activity	GO:0003333//amino acid transmembrane transport;GO:0006865//amino acid transport
Zm00001eb032020	IP_peak_325	chr1	179123865	179124127	263	179123911	13.33	5.12294	8.10209	4.18808	Promoter (<=1kb)	chr1	179121432	179123235	1804	1	-	Zm00001eb032020	Zm00001eb032020_T001	-676	--	XP_008662256.1 uncharacterized protein LOC103640618 [Zea mays]	-	-	-	-	GO:0016020//membrane	GO:0016740//transferase activity;GO:0016757//transferase activity, transferring glycosyl groups	-
Zm00001eb123770	IP_peak_1270	chr3	15285465	15285976	512	15285545	13.33	5.12294	8.10209	4.18808	Promoter (1-2kb)	chr3	15287130	15289372	2243	8	+	Zm00001eb123770	Zm00001eb123770_T001	-1585	RVE8	PWZ29925.1 Protein REVEILLE 8 [Zea mays]	-	-	-	-	GO:0005634//nucleus;GO:0016020//membrane;GO:0016021//integral component of membrane	GO:0003677//DNA binding;GO:0004672//protein kinase activity;GO:0005506//iron ion binding;GO:0005524//ATP binding;GO:0016705//oxidoreductase activity, acting on paired donors, with incorporation or reduction of molecular oxygen;GO:0016887//ATPase activity;GO:0020037//heme binding	GO:0006468//protein phosphorylation
Zm00001eb201890	IP_peak_1974	chr4	217574285	217574506	222	217574405	13.33	5.12294	8.10209	4.18808	Promoter (1-2kb)	chr4	217570196	217572869	2674	1	-	Zm00001eb201890	Zm00001eb201890_T001	-1536	--	BAH91906.1 Os02g0787250 [Oryza sativa Japonica Group]	-	-	-	-	-	-	-
Zm00001eb056130	IP_peak_521	chr1	279232166	279232402	237	279232313	21.47	5.11436	10.7793	6.40355	Promoter (<=1kb)	chr1	279199313	279231663	32351	34	-	Zm00001eb056130	Zm00001eb056130_T003	-650	ECA3	XP_020402506.1 calcium-transporting ATPase 3, endoplasmic reticulum-type [Zea mays]	-	-	-	-	GO:0005768//endosome;GO:0005794//Golgi apparatus;GO:0005802//trans-Golgi network;GO:0012505//endomembrane system;GO:0016020//membrane;GO:0016021//integral component of membrane	GO:0000166//nucleotide binding;GO:0005388//calcium-transporting ATPase activity;GO:0005516//calmodulin binding;GO:0005524//ATP binding;GO:0008553//proton-exporting ATPase activity, phosphorylative mechanism;GO:0015410//manganese-transporting ATPase activity;GO:0016887//ATPase activity	GO:0006811//ion transport;GO:0006816//calcium ion transport;GO:0006874//cellular calcium ion homeostasis;GO:0048364//root development;GO:0055071//manganese ion homeostasis;GO:0070588//calcium ion transmembrane transport;GO:0071421//manganese ion transmembrane transport;GO:1902600//proton transmembrane transport
Zm00001eb283540	IP_peak_2579	chr6	140887573	140887842	270	140887744	29.62	5.10337	13.5501	8.81323	Downstream (2-3kb)	chr6	140889866	140890167	302	1	+	Zm00001eb283540	Zm00001eb283540_T001	-2122	-	-	-	-	-	-	-	-	-
Zm00001eb040780	IP_peak_385	chr1	214806405	214806604	200	214806494	16.29	5.09152	9.07868	4.9742	Exon (Zm00001eb040780_T001/Zm00001eb040780, exon 1 of 1)	chr1	214806286	214807311	1026	1	-	Zm00001eb040780	Zm00001eb040780_T001	817	-	-	-	-	-	-	-	-	-
Zm00001eb154450	IP_peak_1557	chr3	206719972	206720240	269	206720028	16.29	5.09152	9.07868	4.9742	Promoter (<=1kb)	chr3	206718903	206719786	884	1	-	Zm00001eb154450	Zm00001eb154450_T001	-242	--	NP_001152295.1 uncharacterized protein LOC100285934 [Zea mays]	-	-	-	-	GO:0005634//nucleus	-	-
Zm00001eb055770	IP_peak_512	chr1	277231217	277231477	261	277231357	24.44	5.08734	11.8043	7.28052	Downstream (1-2kb)	chr1	277232898	277233734	837	2	-	Zm00001eb055770	Zm00001eb055770_T001	2377	--	NP_001142814.1 uncharacterized protein LOC100275193 [Zea mays]	-	-	-	-	-	-	-
Zm00001eb432730	IP_peak_819	chr10	148841202	148841461	260	148841319	24.44	5.08734	11.8043	7.28052	Intron (Zm00001eb432730_T001/Zm00001eb432730, intron 3 of 23)	chr10	148826200	148843431	17232	24	-	Zm00001eb432730	Zm00001eb432730_T001	2112	MAP3KE2	XP_008663688.1 MAP3K epsilon protein kinase 1 isoform X1 [Zea mays]	-	-	-	-	-	GO:0000166//nucleotide binding;GO:0004672//protein kinase activity;GO:0005515//protein binding;GO:0005524//ATP binding;GO:0016301//kinase activity	GO:0006468//protein phosphorylation;GO:0016310//phosphorylation
Zm00001eb123050	IP_peak_1266	chr3	12726260	12726490	231	12726360	24.44	5.08734	11.8043	7.28052	Exon (Zm00001eb123050_T002/Zm00001eb123050, exon 4 of 24)	chr3	12723037	12760934	37898	24	+	Zm00001eb123050	Zm00001eb123050_T002	3323	RST1	ONM29726.1 Protein RST1 [Zea mays]	-	-	-	-	GO:0005737//cytoplasm;GO:0016020//membrane;GO:0016021//integral component of membrane	-	GO:0006723//cuticle hydrocarbon biosynthetic process;GO:0009793//embryo development ending in seed dormancy;GO:0043447//alkane biosynthetic process;GO:0048316//seed development;GO:1900369//negative regulation of RNA interference
Zm00001eb125130	IP_peak_1283	chr3	21512454	21512667	214	21512551	24.44	5.08734	11.8043	7.28052	Intron (Zm00001eb125130_T001/Zm00001eb125130, intron 1 of 2)	chr3	21504648	21514841	10194	3	-	Zm00001eb125130	Zm00001eb125130_T001	2290	STE1	NP_001355881.1 delta-7-sterol-C5 [Zea mays]	Metabolism;Metabolism;Metabolism	Global and overview maps;Global and overview maps;Lipid metabolism	ko01100//Metabolic pathways;ko01110//Biosynthesis of secondary metabolites;ko00100//Steroid biosynthesis	K00227;K00227;K00227	GO:0005783//endoplasmic reticulum;GO:0005789//endoplasmic reticulum membrane;GO:0016020//membrane;GO:0016021//integral component of membrane	GO:0000248//C-5 sterol desaturase activity;GO:0005506//iron ion binding;GO:0009924//octadecanal decarbonylase activity;GO:0016491//oxidoreductase activity;GO:0016829//lyase activity;GO:1990465//aldehyde oxygenase (deformylating) activity	GO:0008610//lipid biosynthetic process;GO:0016126//sterol biosynthetic process;GO:0055114//oxidation-reduction process
Zm00001eb233950	IP_peak_2185	chr5	93357233	93357444	212	93357333	24.44	5.08734	11.8043	7.28052	Downstream (1-2kb)	chr5	93362987	93363407	421	1	+	Zm00001eb233950	Zm00001eb233950_T001	-5654	-	-	-	-	-	-	-	-	-
Zm00001eb152410	IP_peak_1542	chr3	200209118	200209319	202	200209250	20.73	5.08447	10.2427	5.93275	Intron (Zm00001eb152410_T007/Zm00001eb152410, intron 4 of 16)	chr3	200193915	200214893	20979	17	-	Zm00001eb152410	Zm00001eb152410_T007	5643	AAE13	XP_008672869.1 uncharacterized protein LOC100282439 isoform X1 [Zea mays]	Metabolism;Metabolism;Metabolism;Metabolism	Global and overview maps;Global and overview maps;Lipid metabolism;Amino acid metabolism	ko01100//Metabolic pathways;ko01212//Fatty acid metabolism;ko00061//Fatty acid biosynthesis;ko00280//Valine, leucine and isoleucine degradation	K18660;K18660;K18660;K18660	GO:0005634//nucleus;GO:0005739//mitochondrion;GO:0005829//cytosol;GO:0016020//membrane;GO:0016021//integral component of membrane	GO:0016874//ligase activity;GO:0031956//medium-chain fatty acid-CoA ligase activity;GO:0090409//malonyl-CoA synthetase activity	GO:0006631//fatty acid metabolic process;GO:0006633//fatty acid biosynthetic process;GO:0090410//malonate catabolic process
Zm00001eb003550	IP_peak_27	chr1	9537040	9537238	199	9537126	15.55	5.08266	8.58489	4.57377	Exon (Zm00001eb003550_T001/Zm00001eb003550, exon 21 of 30)	chr1	9483547	9565925	82379	30	+	Zm00001eb003550	Zm00001eb003550_T001	53579	PIR	NP_001350190.1 uncharacterized protein LOC100502300 [Zea mays]	Genetic Information Processing	Translation	ko03013//RNA transport	K05749	GO:0031209//SCAR complex	GO:0000340//RNA 7-methylguanosine cap binding;GO:0031267//small GTPase binding	GO:0000902//cell morphogenesis;GO:0006417//regulation of translation;GO:0030833//regulation of actin filament polymerization
Zm00001eb025020	IP_peak_206	chr1	105262636	105262943	308	105262828	17.77	5.07963	9.15942	5.03923	Intron (Zm00001eb025020_T001/Zm00001eb025020, intron 1 of 11)	chr1	105261223	105267738	6516	12	+	Zm00001eb025020	Zm00001eb025020_T001	1605	JMJ706	XP_020402036.1 lysine-specific demethylase JMJ706 isoform X1 [Zea mays]	-	-	-	-	GO:0005634//nucleus	GO:0008168//methyltransferase activity;GO:0032452//histone demethylase activity;GO:0034647//histone demethylase activity (H3-trimethyl-K4 specific)	GO:0006338//chromatin remodeling;GO:0016577//histone demethylation;GO:0032259//methylation;GO:0034721//histone H3-K4 demethylation, trimethyl-H3-K4-specific
Zm00001eb407170	IP_peak_594	chr10	6618260	6618462	203	6618392	17.77	5.07963	9.15942	5.03923	Promoter (1-2kb)	chr10	6620290	6624225	3936	1	+	Zm00001eb407170	Zm00001eb407170_T001	-1898	At3g47110	AQK39353.1 Putative leucine-rich repeat receptor-like protein kinase family protein [Zea mays]	-	-	-	-	GO:0005886//plasma membrane;GO:0016020//membrane;GO:0016021//integral component of membrane	GO:0000166//nucleotide binding;GO:0004672//protein kinase activity;GO:0004674//protein serine/threonine kinase activity;GO:0005515//protein binding;GO:0005524//ATP binding;GO:0016301//kinase activity;GO:0016740//transferase activity	GO:0006468//protein phosphorylation;GO:0009755//hormone-mediated signaling pathway;GO:0016310//phosphorylation
Zm00001eb422980	IP_peak_756	chr10	121152232	121152477	246	121152368	27.4	5.07804	12.867	8.19734	Intron (Zm00001eb422980_T001/Zm00001eb422980, intron 1 of 11)	chr10	121147544	121153417	5874	12	-	Zm00001eb422980	Zm00001eb422980_T001	1049	cnrB	PWZ44736.1 CLPTM1-like membrane protein cnrB [Zea mays]	-	-	-	-	GO:0012505//endomembrane system;GO:0016020//membrane;GO:0016021//integral component of membrane	-	-
Zm00001eb187140	IP_peak_1866	chr4	160539465	160539692	228	160539567	19.99	5.07725	9.75361	5.54861	Intron (Zm00001eb187140_T001/Zm00001eb187140, intron 1 of 4)	chr4	160536458	160541454	4997	5	-	Zm00001eb187140	Zm00001eb187140_T001	1887	At4g11680	ACF78887.1 unknown [Zea mays]	-	-	-	-	GO:0005768//endosome;GO:0005802//trans-Golgi network;GO:0016020//membrane;GO:0016021//integral component of membrane;GO:0017119//Golgi transport complex	GO:0016874//ligase activity;GO:0061630//ubiquitin protein ligase activity	GO:0006511//ubiquitin-dependent protein catabolic process;GO:0006623//protein targeting to vacuole;GO:0006896//Golgi to vacuole transport;GO:0016567//protein ubiquitination
Zm00001eb258800	IP_peak_2385	chr5	223904156	223904375	220	223904308	17.03	5.07105	9.51859	5.33688	Downstream (<1kb)	chr5	223898990	223901454	2465	7	-	Zm00001eb258800	Zm00001eb258800_T001	-2854	EXOSC1	NP_001355038.1 uncharacterized protein LOC100281965 [Zea mays]	Genetic Information Processing	Folding, sorting and degradation	ko03018//RNA degradation	K07573	GO:0000176//nuclear exosome (RNase complex);GO:0000178//exosome (RNase complex);GO:0005737//cytoplasm	GO:0003723//RNA binding	GO:0006396//RNA processing
Zm00001eb020810	IP_peak_164	chr1	78115758	78115995	238	78115839	19.25	5.06953	10.0924	5.84222	Promoter (<=1kb)	chr1	78080507	78114877	34371	5	-	Zm00001eb020810	Zm00001eb020810_T001	-962	Os01g0911100	PWZ52704.1 DEAD-box ATP-dependent RNA helicase 30 [Zea mays]	Genetic Information Processing	Transcription	ko03040//Spliceosome	K12823	GO:0005576//extracellular region;GO:0005618//cell wall	GO:0000166//nucleotide binding;GO:0003676//nucleic acid binding;GO:0003723//RNA binding;GO:0004134//4-alpha-glucanotransferase activity;GO:0004386//helicase activity;GO:0005524//ATP binding;GO:0016740//transferase activity;GO:0016757//transferase activity, transferring glycosyl groups;GO:0016787//hydrolase activity;GO:0102500//beta-maltose 4-alpha-glucanotransferase activity	GO:0005975//carbohydrate metabolic process;GO:0005977//glycogen metabolic process;GO:0071555//cell wall organization
Zm00001eb281330	IP_peak_2560	chr6	132091414	132091628	215	132091458	19.25	5.06953	10.0924	5.84222	Downstream (1-2kb)	chr6	132088018	132088381	364	1	+	Zm00001eb281330	Zm00001eb281330_T001	3440	RPS4	NP_001169793.1 40S ribosomal protein S4-3 [Zea mays]	Genetic Information Processing	Translation	ko03010//Ribosome	K02987	GO:0005840//ribosome;GO:0016020//membrane;GO:0016021//integral component of membrane;GO:0022627//cytosolic small ribosomal subunit;GO:0033179//proton-transporting V-type ATPase, V0 domain	GO:0003723//RNA binding;GO:0003735//structural constituent of ribosome;GO:0003824//catalytic activity;GO:0015078//proton transmembrane transporter activity;GO:0016829//lyase activity;GO:0019843//rRNA binding	GO:0006412//translation;GO:0006520//cellular amino acid metabolic process;GO:0006811//ion transport;GO:1902600//proton transmembrane transport
Zm00001eb359750	IP_peak_3205	chr8	153053347	153053549	203	153053414	19.25	5.06953	10.0924	5.84222	3' UTR	chr8	153053199	153054941	1743	2	-	Zm00001eb359750	Zm00001eb359750_T001	1527	--	XP_008656724.1 GDSL esterase/lipase At4g10955 [Zea mays]	-	-	-	-	-	GO:0016787//hydrolase activity	-
Zm00001eb070700	IP_peak_855	chr2	10276874	10277326	453	10276924	19.25	5.06329	10.0802	5.83263	Promoter (<=1kb)	chr2	10277610	10282470	4861	7	+	Zm00001eb070700	Zm00001eb070700_T001	-686	At1g56140	XP_020403533.1 uncharacterized protein LOC100384732 isoform X2 [Zea mays]	-	-	-	-	-	-	-
Zm00001eb091500	IP_peak_1054	chr2	138061804	138062027	224	138061909	19.25	5.06329	10.0802	5.83263	Promoter (<=1kb)	chr2	138054788	138061170	6383	5	-	Zm00001eb091500	Zm00001eb091500_T001	-739	RGA5	NP_001349029.1 uncharacterized protein LOC100383650 [Zea mays]	-	-	-	-	GO:0005634//nucleus;GO:0005758//mitochondrial intermembrane space	GO:0005524//ATP binding;GO:0043531//ADP binding	GO:0006355//regulation of transcription, DNA-templated;GO:0006952//defense response;GO:0072321//chaperone-mediated protein transport
Zm00001eb126690	IP_peak_1303	chr3	30348350	30348582	233	30348444	19.25	5.06329	10.0802	5.83263	Promoter (<=1kb)	chr3	30348863	30354383	5521	11	+	Zm00001eb126690	Zm00001eb126690_T002	-419	DXR	ONM30686.1 deoxy xylulose reductoisomerase1 [Zea mays]	Metabolism;Metabolism;Metabolism	Global and overview maps;Global and overview maps;Metabolism of terpenoids and polyketides	ko01100//Metabolic pathways;ko01110//Biosynthesis of secondary metabolites;ko00900//Terpenoid backbone biosynthesis	K00099;K00099;K00099	-	GO:0005515//protein binding;GO:0016491//oxidoreductase activity;GO:0016853//isomerase activity;GO:0030145//manganese ion binding;GO:0030604//1-deoxy-D-xylulose-5-phosphate reductoisomerase activity;GO:0046872//metal ion binding;GO:0070402//NADPH binding	GO:0008299//isoprenoid biosynthetic process;GO:0019288//isopentenyl diphosphate biosynthetic process, methylerythritol 4-phosphate pathway;GO:0051484//isopentenyl diphosphate biosynthetic process, methylerythritol 4-phosphate pathway involved in terpenoid biosynthetic process;GO:0055114//oxidation-reduction process
Zm00001eb236870	IP_peak_2225	chr5	131217159	131217386	228	131217240	19.25	5.06329	10.0802	5.83263	Promoter (<=1kb)	chr5	131214900	131217000	2101	9	-	Zm00001eb236870	Zm00001eb236870_T001	-240	MEL1	XP_020393677.1 protein argonaute MEL1 [Zea mays]	-	-	-	-	-	GO:0003676//nucleic acid binding	GO:0031047//gene silencing by RNA
Zm00001eb296600	IP_peak_2672	chr6	177278110	177278314	205	177278217	19.25	5.06329	10.0802	5.83263	Promoter (<=1kb)	chr6	177278722	177285556	6835	4	+	Zm00001eb296600	Zm00001eb296600_T001	-505	PCMP-H73	XP_008650050.1 pentatricopeptide repeat-containing protein At1g15510, chloroplastic [Zea mays]	-	-	-	-	GO:0009507//chloroplast;GO:0043231//intracellular membrane-bounded organelle	GO:0003723//RNA binding;GO:0005515//protein binding;GO:0008270//zinc ion binding	GO:0009416//response to light stimulus;GO:0009451//RNA modification;GO:0009658//chloroplast organization
Zm00001eb141710	IP_peak_1477	chr3	155402464	155402666	203	155402550	19.25	5.06329	10.0802	5.83263	Intron (Zm00001eb141710_T001/Zm00001eb141710, intron 3 of 4)	chr3	155399318	155404263	4946	5	+	Zm00001eb141710	Zm00001eb141710_T001	3232	--	NP_001183153.2 uncharacterized protein LOC100501523 [Zea mays]	-	-	-	-	GO:0016020//membrane;GO:0016021//integral component of membrane	-	-
Zm00001eb271090	IP_peak_2477	chr6	84932905	84933115	211	84933006	19.25	5.06329	10.0802	5.83263	Promoter (1-2kb)	chr6	84929932	84931216	1285	4	-	Zm00001eb271090	Zm00001eb271090_T001	-1790	At5g45920	NP_001148234.2 uncharacterized protein LOC100281842 [Zea mays]	-	-	-	-	-	GO:0016787//hydrolase activity	-
Zm00001eb168420	IP_peak_1655	chr4	13653287	13653514	228	13653409	33.32	5.05454	14.9746	10.0862	Promoter (1-2kb)	chr4	13651197	13651508	312	1	-	Zm00001eb168420	Zm00001eb168420_T001	-1901	-	-	-	-	-	-	-	-	-
Zm00001eb137490	IP_peak_1442	chr3	133823897	133824140	244	133824052	22.22	5.05327	11.1249	6.70971	Promoter (<=1kb)	chr3	133824613	133825128	516	2	+	Zm00001eb137490	Zm00001eb137490_T001	-561	--	NP_001105121.2 basal endosperm transfer layer 3 precursor [Zea mays]	-	-	-	-	-	-	-
Zm00001eb325150	IP_peak_2934	chr7	168929350	168930089	740	168929988	22.22	5.05327	11.1249	6.70971	Exon (Zm00001eb325150_T001/Zm00001eb325150, exon 8 of 12)	chr7	168927805	168933994	6190	12	-	Zm00001eb325150	Zm00001eb325150_T001	4006	--	PWZ14544.1 hypothetical protein Zm00014a_030127 [Zea mays]	-	-	-	-	GO:0009507//chloroplast	GO:0020037//heme binding;GO:0042803//protein homodimerization activity	GO:0042167//heme catabolic process
Zm00001eb322530	IP_peak_2915	chr7	161698274	161698547	274	161698471	15.55	5.05168	8.53176	4.52567	Intron (Zm00001eb322530_T001/Zm00001eb322530, intron 7 of 8)	chr7	161693632	161701347	7716	9	+	Zm00001eb322530	Zm00001eb322530_T001	4839	brd9	XP_008651036.1 uncharacterized protein LOC100272356 isoform X1 [Zea mays]	-	-	-	-	-	GO:0003677//DNA binding;GO:0005515//protein binding	-
Zm00001eb022570	IP_peak_175	chr1	86673463	86673732	270	86673498	11.11	5.04966	7.49341	3.71653	Intron (Zm00001eb022570_T001/Zm00001eb022570, intron 4 of 7)	chr1	86657318	86675618	18301	8	-	Zm00001eb022570	Zm00001eb022570_T001	2120	GSTF8	ONL99618.1 glutathione transferase14 [Zea mays]	Metabolism;Metabolism	Global and overview maps;Metabolism of other amino acids	ko01100//Metabolic pathways;ko00480//Glutathione metabolism	K00799;K00799	GO:0005737//cytoplasm	GO:0004364//glutathione transferase activity;GO:0005515//protein binding;GO:0016740//transferase activity;GO:0043295//glutathione binding	GO:0006749//glutathione metabolic process
Zm00001eb048970	IP_peak_466	chr1	251534008	251534312	305	251534206	11.11	5.04966	7.49341	3.71653	Downstream (1-2kb)	chr1	251535531	251538493	2963	2	-	Zm00001eb048970	Zm00001eb048970_T001	4287	--	ONM06713.1 hypothetical protein ZEAMMB73_Zm00001d033072 [Zea mays]	-	-	-	-	-	-	-
Zm00001eb335900	IP_peak_2994	chr8	15029023	15029277	255	15029148	17.03	5.04273	9.46591	5.2907	Downstream (2-3kb)	chr8	15031856	15037393	5538	4	-	Zm00001eb335900	Zm00001eb335900_T001	8245	ECR	AQK90310.1 Synaptic glycoprotein SC2 [Zea mays]	Metabolism;Metabolism;Metabolism;Metabolism;Metabolism	Global and overview maps;Global and overview maps;Global and overview maps;Lipid metabolism;Lipid metabolism	ko01100//Metabolic pathways;ko01110//Biosynthesis of secondary metabolites;ko01212//Fatty acid metabolism;ko00062//Fatty acid elongation;ko01040//Biosynthesis of unsaturated fatty acids	K10258;K10258;K10258;K10258;K10258	GO:0016020//membrane;GO:0016021//integral component of membrane	GO:0016491//oxidoreductase activity;GO:0016627//oxidoreductase activity, acting on the CH-CH group of donors	GO:0006629//lipid metabolic process;GO:0042761//very long-chain fatty acid biosynthetic process
Zm00001eb142750	IP_peak_1486	chr3	159653625	159653831	207	159653729	20.73	5.03741	10.1486	5.89605	Intron (Zm00001eb142750_T001/Zm00001eb142750, intron 1 of 6)	chr3	159653037	159657841	4805	7	+	Zm00001eb142750	Zm00001eb142750_T001	692	At1g54610	NP_001333686.1 uncharacterized protein LOC103650822 [Zea mays]	-	-	-	-	GO:0000307//cyclin-dependent protein kinase holoenzyme complex;GO:0000790//nuclear chromatin;GO:0005634//nucleus;GO:0016020//membrane;GO:0016021//integral component of membrane	GO:0000166//nucleotide binding;GO:0004672//protein kinase activity;GO:0004674//protein serine/threonine kinase activity;GO:0004693//cyclin-dependent protein serine/threonine kinase activity;GO:0004707//MAP kinase activity;GO:0005524//ATP binding;GO:0008353//RNA polymerase II CTD heptapeptide repeat kinase activity;GO:0016301//kinase activity;GO:0016740//transferase activity	GO:0000165//MAPK cascade;GO:0006468//protein phosphorylation;GO:0016310//phosphorylation;GO:0032968//positive regulation of transcription elongation from RNA polymerase II promoter;GO:0051726//regulation of cell cycle;GO:0070816//phosphorylation of RNA polymerase II C-terminal domain
Zm00001eb139600	IP_peak_1463	chr3	145206336	145206844	509	145206417	14.07	5.0287	8.42152	4.44104	Promoter (1-2kb)	chr3	145207627	145208688	1062	1	+	Zm00001eb139600	Zm00001eb139600_T001	-1210	MYB73	XP_008674458.1 transcription factor MYB44 [Zea mays]	-	-	-	-	GO:0005634//nucleus	GO:0000978//RNA polymerase II proximal promoter sequence-specific DNA binding;GO:0000981//DNA-binding transcription factor activity, RNA polymerase II-specific	GO:0006355//regulation of transcription, DNA-templated;GO:0006357//regulation of transcription by RNA polymerase II
Zm00001eb217610	IP_peak_2075	chr5	14658955	14659156	202	14659042	14.07	5.0287	8.42152	4.44104	Intron (Zm00001eb217610_T002/Zm00001eb217610, intron 3 of 3)	chr5	14646112	14661940	15829	4	+	Zm00001eb217610	Zm00001eb217610_T002	12930	Os03g0668900	NP_001352485.1 uncharacterized protein LOC103164613 [Zea mays]	-	-	-	-	-	GO:0005515//protein binding	-
Zm00001eb381840	IP_peak_3343	chr9	48839685	48840023	339	48839952	14.07	5.0287	8.42152	4.44104	Downstream (<1kb)	chr9	48840214	48840579	366	2	-	Zm00001eb381840	Zm00001eb381840_T001	627	--	-	-	-	-	-	-	-	GO:0009793//embryo development ending in seed dormancy
Zm00001eb107280	IP_peak_1173	chr2	212948743	212948962	220	212948865	11.85	5.02381	6.99292	3.29002	Promoter (1-2kb)	chr2	212950651	212953283	2633	4	+	Zm00001eb107280	Zm00001eb107280_T001	-1786	--	NP_001353973.1 uncharacterized protein LOC100194019 [Zea mays]	-	-	-	-	GO:0009507//chloroplast;GO:0016020//membrane;GO:0016021//integral component of membrane	GO:0003690//double-stranded DNA binding	GO:0006353//DNA-templated transcription, termination;GO:0006355//regulation of transcription, DNA-templated;GO:0009658//chloroplast organization;GO:0032502//developmental process
Zm00001eb014960	IP_peak_105	chr1	50607642	50607905	264	50607893	14.07	5.02321	8.41215	4.43599	Intron (Zm00001eb014960_T001/Zm00001eb014960, intron 25 of 27)	chr1	50528355	50618883	90529	28	+	Zm00001eb014960	Zm00001eb014960_T001	79538	SOQ1	XP_023157767.1 uncharacterized protein LOC100280294 isoform X1 [Zea mays]	-	-	-	-	GO:0009507//chloroplast;GO:0009534//chloroplast thylakoid;GO:0009570//chloroplast stroma;GO:0042651//thylakoid membrane	GO:0005515//protein binding;GO:0016787//hydrolase activity	GO:0010196//nonphotochemical quenching
Zm00001eb052170	IP_peak_486	chr1	264179279	264179692	414	264179365	14.07	5.02321	8.41215	4.43599	Downstream (2-3kb)	chr1	264175674	264176004	331	1	-	Zm00001eb052170	Zm00001eb052170_T001	-3361	-	-	-	-	-	-	-	-	-
Zm00001eb123360	IP_peak_1268	chr3	13851678	13851879	202	13851771	14.07	5.02321	8.41215	4.43599	Promoter (<=1kb)	chr3	13846783	13850802	4020	9	-	Zm00001eb123360	Zm00001eb123360_T001	-969	Os01g0166100	NP_001354812.1 uncharacterized protein LOC100281257 [Zea mays]	-	-	-	-	GO:0005634//nucleus;GO:0005737//cytoplasm	GO:0000166//nucleotide binding;GO:0003676//nucleic acid binding;GO:0003723//RNA binding;GO:0004518//nuclease activity;GO:0004812//aminoacyl-tRNA ligase activity;GO:0005524//ATP binding	GO:0006401//RNA catabolic process;GO:0006418//tRNA aminoacylation for protein translation;GO:0090305//nucleic acid phosphodiester bond hydrolysis
Zm00001eb238550	IP_peak_2249	chr5	146636668	146636883	216	146636816	14.07	5.02321	8.41215	4.43599	Promoter (<=1kb)	chr5	146633498	146636023	2526	2	-	Zm00001eb238550	Zm00001eb238550_T001	-793	CYP93G1	XP_008645572.1 cytochrome P450 93G1 [Zea mays]	Metabolism;Metabolism;Metabolism	Global and overview maps;Global and overview maps;Biosynthesis of other secondary metabolites	ko01100//Metabolic pathways;ko01110//Biosynthesis of secondary metabolites;ko00941//Flavonoid biosynthesis	K23180;K23180;K23180	GO:0016020//membrane	GO:0004497//monooxygenase activity;GO:0005506//iron ion binding;GO:0016491//oxidoreductase activity;GO:0016705//oxidoreductase activity, acting on paired donors, with incorporation or reduction of molecular oxygen;GO:0016709//oxidoreductase activity, acting on paired donors, with incorporation or reduction of molecular oxygen, NAD(P)H as one donor, and incorporation of one atom of oxygen;GO:00200…	GO:0055114//oxidation-reduction process
Zm00001eb265270	IP_peak_2431	chr6	34857672	34858093	422	34858041	14.07	5.02321	8.41215	4.43599	Promoter (<=1kb)	chr6	34858547	34860288	1742	7	+	Zm00001eb265270	Zm00001eb265270_T004	-506	Os05g0125500	XP_008647461.1 uncharacterized LOC100217040 isoform X1 [Zea mays]	Metabolism;Metabolism	Global and overview maps;Amino acid metabolism	ko01100//Metabolic pathways;ko00280//Valine, leucine and isoleucine degradation	K00253;K00253	-	GO:0003995//acyl-CoA dehydrogenase activity;GO:0008470//isovaleryl-CoA dehydrogenase activity;GO:0016491//oxidoreductase activity;GO:0016627//oxidoreductase activity, acting on the CH-CH group of donors;GO:0050660//flavin adenine dinucleotide binding	GO:0055114//oxidation-reduction process
Zm00001eb323040	IP_peak_2916	chr7	163078622	163078846	225	163078702	14.07	5.02321	8.41215	4.43599	Promoter (<=1kb)	chr7	163075684	163078311	2628	2	-	Zm00001eb323040	Zm00001eb323040_T001	-391	COBL10	NP_001105996.1 brittle stalk-2-like protein 5 precursor [Zea mays]	-	-	-	-	GO:0031225//anchored component of membrane	-	GO:0010215//cellulose microfibril organization
Zm00001eb369970	IP_peak_3255	chr8	178808941	178809432	492	178809332	14.07	5.02321	8.41215	4.43599	Promoter (<=1kb)	chr8	178805432	178808623	3192	6	-	Zm00001eb369970	Zm00001eb369970_T002	-709	CRK15	XP_008657186.3 putative cysteine-rich receptor-like protein kinase 35 [Zea mays]	-	-	-	-	GO:0005886//plasma membrane;GO:0016020//membrane;GO:0016021//integral component of membrane	GO:0000166//nucleotide binding;GO:0004672//protein kinase activity;GO:0004674//protein serine/threonine kinase activity;GO:0004713//protein tyrosine kinase activity;GO:0005524//ATP binding;GO:0016301//kinase activity;GO:0016740//transferase activity	GO:0006468//protein phosphorylation;GO:0016310//phosphorylation;GO:0018108//peptidyl-tyrosine phosphorylation
Zm00001eb143410	IP_peak_1489	chr3	163764965	163765283	319	163765127	14.07	5.02321	8.41215	4.43599	Promoter (1-2kb)	chr3	163766555	163767885	1331	2	+	Zm00001eb143410	Zm00001eb143410_T001	-1428	--	NP_001151786.2 uncharacterized protein LOC100285421 [Zea mays]	-	-	-	-	-	-	-
Zm00001eb319280	IP_peak_2886	chr7	148085229	148085452	224	148085393	14.07	5.02321	8.41215	4.43599	Intron (Zm00001eb319280_T001/Zm00001eb319280, intron 3 of 4)	chr7	148076420	148086870	10451	5	-	Zm00001eb319280	Zm00001eb319280_T001	1477	GLUTRBP	ONM56635.1 Glutamyl-tRNA reductase-binding protein chloroplastic [Zea mays]	-	-	-	-	GO:0009507//chloroplast	-	-
Zm00001eb399050	IP_peak_3497	chr9	149931150	149931465	316	149931321	14.07	5.02321	8.41215	4.43599	Downstream (2-3kb)	chr9	149933495	149933803	309	1	+	Zm00001eb399050	Zm00001eb399050_T001	-2174	--	-	-	-	-	-	-	-	-
Zm00001eb194730	IP_peak_1911	chr4	187928500	187928740	241	187928592	32.58	5.01928	14.4107	9.57431	Intron (Zm00001eb194730_T001/Zm00001eb194730, intron 33 of 48)	chr4	187907887	187946230	38344	49	+	Zm00001eb194730	Zm00001eb194730_T001	20705	NUA	XP_008676555.1 nuclear-pore anchor isoform X2 [Zea mays]	Genetic Information Processing	Translation	ko03013//RNA transport	K09291	GO:0005634//nucleus;GO:0005643//nuclear pore	GO:0017056//structural constituent of nuclear pore	GO:0006406//mRNA export from nucleus;GO:0006606//protein import into nucleus
Zm00001eb028460	IP_peak_267	chr1	150852482	150852685	204	150852613	17.03	5.01473	9.4137	5.24887	Downstream (<1kb)	chr1	150853415	150862851	9437	9	-	Zm00001eb028460	Zm00001eb028460_T003	10238	OS9	NP_001149187.1 uncharacterized protein LOC100282809 precursor [Zea mays]	Genetic Information Processing	Folding, sorting and degradation	ko04141//Protein processing in endoplasmic reticulum	K10088	GO:0005783//endoplasmic reticulum;GO:0005788//endoplasmic reticulum lumen	-	GO:0030433//ubiquitin-dependent ERAD pathway;GO:0030970//retrograde protein transport, ER to cytosol
Zm00001eb427880	IP_peak_782	chr10	136961582	136962424	843	136961700	17.03	5.01473	9.4137	5.24887	Promoter (<=1kb)	chr10	136956920	136961378	4459	6	-	Zm00001eb427880	Zm00001eb427880_T002	-322	--	NP_001143934.2 uncharacterized protein LOC100276746 [Zea mays]	-	-	-	-	-	-	-
Zm00001eb341590	IP_peak_3049	chr8	53225031	53225305	275	53225132	17.03	5.01473	9.4137	5.24887	Promoter (<=1kb)	chr8	53225907	53226706	800	1	+	Zm00001eb341590	Zm00001eb341590_T001	-775	-	-	-	-	-	-	-	-	-
Zm00001eb241620	IP_peak_2280	chr5	166559349	166559575	227	166559462	19.99	5.00475	9.61379	5.42185	Promoter (1-2kb)	chr5	166560918	166563310	2393	1	+	Zm00001eb241620	Zm00001eb241620_T001	-1456	EXO70B1	ONM62387.1 Protein binding protein [Zea mays]	-	-	-	-	GO:0000145//exocyst	-	GO:0006887//exocytosis;GO:0015031//protein transport
Zm00001eb132380	IP_peak_1384	chr3	82791075	82791575	501	82791436	19.99	5.00475	9.61379	5.42185	Intron (Zm00001eb132380_T001/Zm00001eb132380, intron 9 of 9)	chr3	82742420	82796248	53829	10	+	Zm00001eb132380	Zm00001eb132380_T001	49016	At1g32220	ACG41130.1 NAD dependent epimerase/dehydratase family protein [Zea mays]	-	-	-	-	GO:0005634//nucleus;GO:0005739//mitochondrion	GO:0003676//nucleic acid binding;GO:0004518//nuclease activity;GO:0004527//exonuclease activity;GO:0008081//phosphoric diester hydrolase activity;GO:0008270//zinc ion binding;GO:0016787//hydrolase activity;GO:0016818//hydrolase activity, acting on acid anhydrides, in phosphorus-containing anhydrides;GO:0044877//protein-containing complex binding;GO:0046872//metal ion binding	GO:0006281//DNA repair;GO:0006974//cellular response to DNA damage stimulus;GO:0090305//nucleic acid phosphodiester bond hydrolysis;GO:1901006//ubiquinone-6 biosynthetic process
Zm00001eb402610	IP_peak_3522	chr9	158099161	158099370	210	158099231	17.77	4.99861	9.01205	4.95302	Promoter (1-2kb)	chr9	158100424	158100732	309	1	+	Zm00001eb402610	Zm00001eb402610_T001	-1193	--	XP_023157759.1 uncharacterized protein LOC103650678 [Zea mays]	-	-	-	-	-	-	-
Zm00001eb397400	IP_peak_3488	chr9	144983921	144984199	279	144984080	22.96	4.99726	10.6674	6.29825	Promoter (1-2kb)	chr9	144978106	144982893	4788	10	-	Zm00001eb397400	Zm00001eb397400_T001	-1187	--	NP_001130069.1 uncharacterized protein LOC100191162 [Zea mays]	-	-	-	-	GO:0016020//membrane;GO:0016021//integral component of membrane	-	-
Zm00001eb411210	IP_peak_633	chr10	32484746	32485114	369	32484881	28.88	4.97996	12.7692	8.10815	Promoter (1-2kb)	chr10	32486280	32487992	1713	2	+	Zm00001eb411210	Zm00001eb411210_T001	-1399	OsI_14861	ACL52702.1 unknown [Zea mays]	-	-	-	-	GO:0005615//extracellular space;GO:0005764//lysosome	GO:0004197//cysteine-type endopeptidase activity;GO:0008233//peptidase activity;GO:0008234//cysteine-type peptidase activity;GO:0016787//hydrolase activity	GO:0006508//proteolysis;GO:0051603//proteolysis involved in cellular protein catabolic process
Zm00001eb047150	IP_peak_442	chr1	242456010	242456264	255	242456134	28.88	4.97996	12.7692	8.10815	Promoter (<=1kb)	chr1	242456494	242460544	4051	4	+	Zm00001eb047150	Zm00001eb047150_T002	-360	PCRK2	XP_008664920.1 probable serine/threonine-protein kinase PBL11 isoform X1 [Zea mays]	-	-	-	-	-	GO:0000166//nucleotide binding;GO:0004672//protein kinase activity;GO:0005524//ATP binding;GO:0016301//kinase activity	GO:0006468//protein phosphorylation;GO:0016310//phosphorylation
Zm00001eb109650	IP_peak_1186	chr2	219044516	219044779	264	219044633	28.88	4.97996	12.7692	8.10815	Promoter (<=1kb)	chr2	219044904	219045403	500	1	+	Zm00001eb109650	Zm00001eb109650_T001	-271	-	-	-	-	-	-	-	-	-
Zm00001eb221520	IP_peak_2102	chr5	28575929	28576437	509	28576299	28.88	4.97996	12.7692	8.10815	Promoter (1-2kb)	chr5	28569606	28574823	5218	2	-	Zm00001eb221520	Zm00001eb221520_T001	-1476	FLOT1	XP_008644764.1 flotillin-like protein 1 [Zea mays]	-	-	-	-	GO:0005886//plasma membrane;GO:0005901//caveola;GO:0016020//membrane;GO:0044853//plasma membrane raft	GO:0003723//RNA binding	GO:0006397//mRNA processing;GO:0008380//RNA splicing;GO:0072659//protein localization to plasma membrane
Zm00001eb341740	IP_peak_3055	chr8	56209714	56209961	248	56209852	28.88	4.97996	12.7692	8.10815	Downstream (<1kb)	chr8	56210588	56241940	31353	14	-	Zm00001eb341740	Zm00001eb341740_T001	32088	AMSH3	ACF86682.1 unknown [Zea mays]	Cellular Processes	Transport and catabolism	ko04144//Endocytosis	K11866	GO:0005768//endosome;GO:0016020//membrane	GO:0004843//thiol-dependent ubiquitin-specific protease activity;GO:0005515//protein binding;GO:0008237//metallopeptidase activity;GO:0061578//Lys63-specific deubiquitinase activity;GO:0070122//isopeptidase activity	GO:0016579//protein deubiquitination;GO:0018215//protein phosphopantetheinylation;GO:0070536//protein K63-linked deubiquitination;GO:0071108//protein K48-linked deubiquitination
Zm00001eb315500	IP_peak_2859	chr7	133813562	133813927	366	133813594	16.29	4.97453	8.86909	4.82428	Intron (Zm00001eb315500_T002/Zm00001eb315500, intron 1 of 1)	chr7	133811926	133817227	5302	2	-	Zm00001eb315500	Zm00001eb315500_T002	3633	PUP3	XP_008652812.1 purine permease 3 [Zea mays]	-	-	-	-	GO:0016020//membrane;GO:0016021//integral component of membrane	GO:0015211//purine nucleoside transmembrane transporter activity	GO:0015860//purine nucleoside transmembrane transport
Zm00001eb297870	IP_peak_2681	chr6	180483085	180483320	236	180483216	11.85	4.94657	6.87683	3.22178	Promoter (<=1kb)	chr6	180480316	180483120	2805	4	-	Zm00001eb297870	Zm00001eb297870_T002	-96	CO3	NP_001168533.1 uncharacterized protein LOC100382313 [Zea mays]	-	-	-	-	GO:0005634//nucleus	GO:0005515//protein binding	GO:0009909//regulation of flower development
Zm00001eb305780	IP_peak_2731	chr7	35445505	35445711	207	35445603	11.85	4.94657	6.87683	3.22178	Promoter (<=1kb)	chr7	35444059	35445149	1091	1	-	Zm00001eb305780	Zm00001eb305780_T001	-454	ERF1B	AIB05193.1 AP2-EREBP transcription factor, partial [Zea mays]	-	-	-	-	GO:0005634//nucleus	GO:0003677//DNA binding;GO:0003700//DNA-binding transcription factor activity	GO:0006355//regulation of transcription, DNA-templated
Zm00001eb335710	IP_peak_2992	chr8	14322806	14323017	212	14322913	11.85	4.94657	6.87683	3.22178	Promoter (<=1kb)	chr8	14323716	14327098	3383	4	+	Zm00001eb335710	Zm00001eb335710_T004	-803	NPF8.1	NP_001131161.1 uncharacterized protein LOC100192469 [Zea mays]	-	-	-	-	GO:0016020//membrane;GO:0016021//integral component of membrane	GO:0022857//transmembrane transporter activity	GO:0006857//oligopeptide transport;GO:0055085//transmembrane transport
Zm00001eb338850	IP_peak_3013	chr8	27275537	27275767	231	27275595	11.85	4.94657	6.87683	3.22178	Promoter (1-2kb)	chr8	27272178	27273923	1746	1	-	Zm00001eb338850	Zm00001eb338850_T001	-1672	AAO	XP_008657378.2 L-ascorbate oxidase [Zea mays]	-	-	-	-	GO:0005576//extracellular region	GO:0005507//copper ion binding;GO:0008447//L-ascorbate oxidase activity;GO:0016491//oxidoreductase activity;GO:0046872//metal ion binding	GO:0055114//oxidation-reduction process
Zm00001eb200260	IP_peak_1948	chr4	207294281	207294523	243	207294445	13.33	4.94639	7.81348	3.97433	Downstream (1-2kb)	chr4	207291864	207294336	2473	1	+	Zm00001eb200260	Zm00001eb200260_T002	2581	--	NP_001305890.1 uncharacterized protein LOC100383195 [Zea mays]	-	-	-	-	GO:0016020//membrane;GO:0016021//integral component of membrane	-	-
Zm00001eb090620	IP_peak_1039	chr2	127623871	127624192	322	127624136	14.81	4.94624	7.88123	4.03034	Promoter (<=1kb)	chr2	127621470	127623869	2400	1	-	Zm00001eb090620	Zm00001eb090620_T002	-267	CYP94B1	NP_001168221.1 uncharacterized protein LOC100381980 precursor [Zea mays]	-	-	-	-	-	GO:0005506//iron ion binding;GO:0016705//oxidoreductase activity, acting on paired donors, with incorporation or reduction of molecular oxygen;GO:0020037//heme binding	GO:0055114//oxidation-reduction process
Zm00001eb232020	IP_peak_2176	chr5	79898801	79899022	222	79898954	14.81	4.94624	7.88123	4.03034	Promoter (<=1kb)	chr5	79869133	79898664	29532	22	-	Zm00001eb232020	Zm00001eb232020_T002	-290	PRMT5	XP_008681452.1 uncharacterized LOC100273548 isoform X1 [Zea mays]	Genetic Information Processing	Translation	ko03013//RNA transport	K02516	-	GO:0008168//methyltransferase activity;GO:0016274//protein-arginine N-methyltransferase activity;GO:0016740//transferase activity	GO:0006479//protein methylation;GO:0018216//peptidyl-arginine methylation;GO:0032259//methylation;GO:0035246//peptidyl-arginine N-methylation
Zm00001eb171920	IP_peak_1692	chr4	31841790	31842112	323	31842004	14.81	4.94624	7.88123	4.03034	Intron (Zm00001eb171920_T001/Zm00001eb171920, intron 4 of 18)	chr4	31840297	31846067	5771	19	+	Zm00001eb171920	Zm00001eb171920_T001	1707	H0410G08.11	XP_020406841.1 mre11B protein isoform X2 [Zea mays]	Genetic Information Processing;Genetic Information Processing	Replication and repair;Replication and repair	ko03440//Homologous recombination;ko03450//Non-homologous end-joining	K10865;K10865	GO:0005634//nucleus;GO:0030870//Mre11 complex;GO:0035861//site of double-strand break	GO:0000014//single-stranded DNA endodeoxyribonuclease activity;GO:0004518//nuclease activity;GO:0004519//endonuclease activity;GO:0004527//exonuclease activity;GO:0008408//3'-5' exonuclease activity;GO:0016787//hydrolase activity;GO:0030145//manganese ion binding	GO:0000723//telomere maintenance;GO:0000724//double-strand break repair via homologous recombination;GO:0006281//DNA repair;GO:0006302//double-strand break repair;GO:0006303//double-strand break repair via nonhomologous end joining;GO:0006974//cellular response to DNA damage stimulus;GO:0007095//mitotic G2 DNA damage checkpoint;GO:0042138//meiotic DNA double-strand break formation;GO:0051321//mei…
Zm00001eb174980	IP_peak_1714	chr4	45361035	45361266	232	45361175	14.81	4.94624	7.88123	4.03034	Downstream (<1kb)	chr4	45361209	45364646	3438	4	-	Zm00001eb174980	Zm00001eb174980_T001	3471	--	XP_008678379.1 uncharacterized protein LOC103653197 [Zea mays]	-	-	-	-	GO:0016020//membrane;GO:0016021//integral component of membrane	-	-
Zm00001eb275450	IP_peak_2515	chr6	107149034	107149414	381	107149133	14.81	4.94624	7.88123	4.03034	Intron (Zm00001eb275450_T001/Zm00001eb275450, intron 1 of 8)	chr6	107148067	107155903	7837	9	+	Zm00001eb275450	Zm00001eb275450_T001	1066	SUD1	XP_008649048.1 probable E3 ubiquitin ligase SUD1 isoform X1 [Zea mays]	Genetic Information Processing	Folding, sorting and degradation	ko04141//Protein processing in endoplasmic reticulum	K10661	GO:0016020//membrane;GO:0016021//integral component of membrane;GO:0030176//integral component of endoplasmic reticulum membrane	GO:0008270//zinc ion binding;GO:0016874//ligase activity	GO:0030433//ubiquitin-dependent ERAD pathway
Zm00001eb350650	IP_peak_3136	chr8	115374256	115374455	200	115374408	20.73	4.94585	9.96427	5.73551	Promoter (1-2kb)	chr8	115375480	115379779	4300	6	+	Zm00001eb350650	Zm00001eb350650_T001	-1072	--	XP_008655392.1 uncharacterized protein LOC100502358 isoform X1 [Zea mays]	-	-	-	-	-	GO:0005515//protein binding	-
Zm00001eb309370	IP_peak_2800	chr7	87609923	87610176	254	87610099	22.22	4.94579	10.8925	6.50672	Promoter (1-2kb)	chr7	87611233	87615688	4456	8	+	Zm00001eb309370	Zm00001eb309370_T001	-1134	PHL7	NP_001152613.1 MYB-CC type transfactor [Zea mays]	-	-	-	-	GO:0005634//nucleus	GO:0003677//DNA binding	-
Zm00001eb059100	IP_peak_546	chr1	289498449	289498750	302	289498636	23.7	4.93924	11.0053	6.59845	Intron (Zm00001eb059100_T001/Zm00001eb059100, intron 3 of 17)	chr1	289483625	289502480	18856	18	-	Zm00001eb059100	Zm00001eb059100_T001	3844	Nt5c2	NP_001151027.1 cytosolic purine 5-nucleotidase [Zea mays]	-	-	-	-	-	GO:0008253//5'-nucleotidase activity;GO:0016787//hydrolase activity;GO:0046872//metal ion binding	GO:0016311//dephosphorylation
Zm00001eb330150	IP_peak_2955	chr7	181201697	181201919	223	181201779	23.7	4.93924	11.0053	6.59845	Promoter (<=1kb)	chr7	181202109	181205868	3760	9	+	Zm00001eb330150	Zm00001eb330150_T001	-330	faeA	XP_008651367.1 alpha/beta-Hydrolases superfamily protein isoform X2 [Zea mays]	-	-	-	-	-	GO:0016787//hydrolase activity	GO:0006629//lipid metabolic process
Zm00001eb153660	IP_peak_1552	chr3	204480333	204480534	202	204480423	23.7	4.93924	11.0053	6.59845	5' UTR	chr3	204478024	204480433	2410	6	-	Zm00001eb153660	Zm00001eb153660_T001	10	IAA6	NP_001149993.1 uncharacterized protein LOC100283620 [Zea mays]	Environmental Information Processing	Signal transduction	ko04075//Plant hormone signal transduction	K14484	GO:0005634//nucleus	GO:0005515//protein binding	GO:0006355//regulation of transcription, DNA-templated;GO:0009734//auxin-activated signaling pathway
Zm00001eb247860	IP_peak_2323	chr5	191072098	191072329	232	191072204	23.7	4.93924	11.0053	6.59845	Intron (Zm00001eb247860_T002/Zm00001eb247860, intron 1 of 8)	chr5	191064166	191073345	9180	9	-	Zm00001eb247860	Zm00001eb247860_T002	1141	--	XP_008681367.1 putative homeodomain-like transcription factor superfamily protein isoform X1 [Zea mays]	-	-	-	-	GO:0016020//membrane;GO:0016021//integral component of membrane	-	-
Zm00001eb270390	IP_peak_2472	chr6	80617589	80617817	229	80617733	23.7	4.93924	11.0053	6.59845	5' UTR	chr6	80616946	80621433	4488	7	+	Zm00001eb270390	Zm00001eb270390_T005	787	FATB	XP_008647902.1 uncharacterized protein LOC100283590 isoform X1 [Zea mays]	Metabolism;Metabolism;Metabolism	Global and overview maps;Global and overview maps;Lipid metabolism	ko01100//Metabolic pathways;ko01212//Fatty acid metabolism;ko00061//Fatty acid biosynthesis	K10781;K10781;K10781	GO:0009507//chloroplast;GO:0009536//plastid	GO:0000036//acyl carrier activity;GO:0016297//acyl-[acyl-carrier-protein] hydrolase activity;GO:0016787//hydrolase activity;GO:0016790//thiolester hydrolase activity	GO:0006629//lipid metabolic process;GO:0006631//fatty acid metabolic process;GO:0006633//fatty acid biosynthetic process
Zm00001eb200550	IP_peak_1950	chr4	208377316	208377868	553	208377766	19.99	4.93428	9.47702	5.2971	Intron (Zm00001eb200550_T001/Zm00001eb200550, intron 1 of 1)	chr4	208371591	208379000	7410	2	-	Zm00001eb200550	Zm00001eb200550_T001	1234	CYP71Z6	XP_008679588.1 ent-isokaurene C2-hydroxylase [Zea mays]	-	-	-	-	-	GO:0004497//monooxygenase activity;GO:0005506//iron ion binding;GO:0016491//oxidoreductase activity;GO:0016705//oxidoreductase activity, acting on paired donors, with incorporation or reduction of molecular oxygen;GO:0020037//heme binding;GO:0046872//metal ion binding	GO:0055114//oxidation-reduction process
Zm00001eb387600	IP_peak_3412	chr9	103065993	103066202	210	103066054	14.07	4.93016	8.25315	4.31576	Downstream (<1kb)	chr9	103066837	103068008	1172	1	-	Zm00001eb387600	Zm00001eb387600_T001	1954	--	-	-	-	-	-	-	GO:0003700//DNA-binding transcription factor activity	GO:0006355//regulation of transcription, DNA-templated
Zm00001eb204020	IP_peak_2006	chr4	231288751	231289208	458	231288902	14.81	4.91553	7.83033	3.9899	Promoter (<=1kb)	chr4	231289353	231294828	5476	2	+	Zm00001eb204020	Zm00001eb204020_T001	-451	--	NP_001143197.2 uncharacterized protein LOC100275699 [Zea mays]	-	-	-	-	-	-	-
Zm00001eb412450	IP_peak_658	chr10	49852749	49853152	404	49852922	48.13	4.91329	19.8491	14.4826	Intron (Zm00001eb412450_T001/Zm00001eb412450, intron 1 of 2)	chr10	49852009	49853502	1494	3	-	Zm00001eb412450	Zm00001eb412450_T001	580	-	-	-	-	-	-	-	-	-
Zm00001eb287470	IP_peak_2617	chr6	155859199	155859402	204	155859285	25.18	4.90864	11.8558	7.3275	Exon (Zm00001eb287470_T001/Zm00001eb287470, exon 11 of 14)	chr6	155857628	155867185	9558	14	-	Zm00001eb287470	Zm00001eb287470_T001	7900	SCY2	NP_001346662.1 Preprotein translocase subunit SCY2 chloroplastic isoform 1 [Zea mays]	-	-	-	-	GO:0009526//plastid envelope;GO:0009535//chloroplast thylakoid membrane;GO:0016020//membrane;GO:0016021//integral component of membrane	GO:0005048//signal sequence binding;GO:0008320//protein transmembrane transporter activity	GO:0006616//SRP-dependent cotranslational protein targeting to membrane, translocation;GO:0009658//chloroplast organization;GO:0010027//thylakoid membrane organization;GO:0015031//protein transport;GO:0072598//protein localization to chloroplast
Zm00001eb181940	IP_peak_1806	chr4	119906892	119907120	229	119907000	30.36	4.90691	13.4947	8.76265	Intron (Zm00001eb181940_T001/Zm00001eb181940, intron 5 of 8)	chr4	119897145	119908253	11109	9	-	Zm00001eb181940	Zm00001eb181940_T001	1253	SAPK7	NP_001136796.1 putative snRK/SAPK family protein kinase [Zea mays]	Environmental Information Processing;Environmental Information Processing	Signal transduction;Signal transduction	ko04075//Plant hormone signal transduction;ko04016//MAPK signaling pathway - plant	K14498;K14498	GO:0005634//nucleus;GO:0005737//cytoplasm	GO:0000166//nucleotide binding;GO:0004672//protein kinase activity;GO:0004674//protein serine/threonine kinase activity;GO:0005524//ATP binding;GO:0016301//kinase activity;GO:0016740//transferase activity	GO:0006468//protein phosphorylation;GO:0016310//phosphorylation;GO:0035556//intracellular signal transduction
Zm00001eb170710	IP_peak_1685	chr4	26611795	26612112	318	26611903	14.07	4.89816	8.19827	4.27699	Intron (Zm00001eb170710_T001/Zm00001eb170710, intron 2 of 2)	chr4	26610698	26622919	12222	3	+	Zm00001eb170710	Zm00001eb170710_T001	1205	--	NP_001145010.1 uncharacterized protein LOC100278178 [Zea mays]	-	-	-	-	-	-	-
Zm00001eb375680	IP_peak_3299	chr9	18305307	18305580	274	18305477	24.44	4.89816	11.3725	6.90882	Exon (Zm00001eb375680_T001/Zm00001eb375680, exon 14 of 16)	chr9	18285645	18309002	23358	16	+	Zm00001eb375680	Zm00001eb375680_T001	19832	PIAL2	NP_001307038.1 uncharacterized protein LOC100217275 [Zea mays]	Genetic Information Processing	Folding, sorting and degradation	ko04120//Ubiquitin mediated proteolysis	K04706	-	GO:0008270//zinc ion binding;GO:0016874//ligase activity;GO:0046872//metal ion binding	-
Zm00001eb048720	IP_peak_464	chr1	250464400	250464616	217	250464546	14.81	4.88521	7.77996	3.94442	Promoter (1-2kb)	chr1	250465813	250484053	18241	10	+	Zm00001eb048720	Zm00001eb048720_T005	-1267	eif2b2	XP_020399417.1 uncharacterized protein LOC100191235 isoform X1 [Zea mays]	Genetic Information Processing	Translation	ko03013//RNA transport	K03754	GO:0005851//eukaryotic translation initiation factor 2B complex	GO:0003743//translation initiation factor activity;GO:0005085//guanyl-nucleotide exchange factor activity;GO:0016740//transferase activity	GO:0006413//translational initiation;GO:0006446//regulation of translational initiation;GO:0044237//cellular metabolic process;GO:0050790//regulation of catalytic activity
Zm00001eb236370	IP_peak_2216	chr5	125291298	125291531	234	125291473	18.51	4.88417	9.26425	5.12325	Intron (Zm00001eb236370_T001/Zm00001eb236370, intron 1 of 5)	chr5	125289713	125307196	17484	6	+	Zm00001eb236370	Zm00001eb236370_T001	1760	ABHD18	NP_001358461.1 uncharacterized protein LOC100276119 [Zea mays]	-	-	-	-	-	GO:0016787//hydrolase activity	-
Zm00001eb300080	IP_peak_2689	chr7	5578260	5578463	204	5578340	18.51	4.88417	9.26425	5.12325	Intron (Zm00001eb300080_T001/Zm00001eb300080, intron 5 of 6)	chr7	5576634	5579079	2446	7	+	Zm00001eb300080	Zm00001eb300080_T001	1706	--	NP_001353974.1 uncharacterized protein LOC100194084 [Zea mays]	-	-	-	-	GO:0016020//membrane;GO:0016021//integral component of membrane	-	-
Zm00001eb196970	IP_peak_1921	chr4	194316609	194316895	287	194316799	18.51	4.88417	9.26425	5.12325	Promoter (1-2kb)	chr4	194311401	194315220	3820	13	-	Zm00001eb196970	Zm00001eb196970_T002	-1579	--	NP_001140664.1 uncharacterized protein LOC100272739 precursor [Zea mays]	-	-	-	-	GO:0016020//membrane;GO:0016021//integral component of membrane	GO:0015293//symporter activity;GO:0022857//transmembrane transporter activity	GO:0055085//transmembrane transport
Zm00001eb407840	IP_peak_601	chr10	9368538	9368750	213	9368615	18.51	4.87816	9.25272	5.11636	Intron (Zm00001eb407840_T001/Zm00001eb407840, intron 2 of 2)	chr10	9367906	9370640	2735	3	-	Zm00001eb407840	Zm00001eb407840_T001	2025	VATP-P1	EMS54266.1 V-type proton ATPase 16 kDa proteolipid subunit [Triticum urartu]	Metabolism;Metabolism;Cellular Processes	Global and overview maps;Energy metabolism;Transport and catabolism	ko01100//Metabolic pathways;ko00190//Oxidative phosphorylation;ko04145//Phagosome	K02155;K02155;K02155	GO:0005773//vacuole;GO:0005774//vacuolar membrane;GO:0016020//membrane;GO:0016021//integral component of membrane;GO:0033177//proton-transporting two-sector ATPase complex, proton-transporting domain;GO:0033179//proton-transporting V-type ATPase, V0 domain	GO:0015078//proton transmembrane transporter activity;GO:0046961//proton-transporting ATPase activity, rotational mechanism	GO:0006811//ion transport;GO:1902600//proton transmembrane transport
Zm00001eb416360	IP_peak_693	chr10	82715966	82716172	207	82716107	18.51	4.87816	9.25272	5.11636	Promoter (<=1kb)	chr10	82716724	82739308	22585	20	+	Zm00001eb416360	Zm00001eb416360_T001	-617	MORC2	NP_001314947.1 uncharacterized protein LOC100217197 [Zea mays]	-	-	-	-	-	GO:0004519//endonuclease activity	GO:0090305//nucleic acid phosphodiester bond hydrolysis
Zm00001eb423210	IP_peak_759	chr10	122088676	122088903	228	122088762	18.51	4.87816	9.25272	5.11636	Promoter (<=1kb)	chr10	122088865	122092687	3823	3	+	Zm00001eb423210	Zm00001eb423210_T002	-103	-	-	-	-	-	-	-	-	-
Zm00001eb110440	IP_peak_1191	chr2	220847373	220847597	225	220847446	18.51	4.87816	9.25272	5.11636	Promoter (<=1kb)	chr2	220848398	220849876	1479	2	+	Zm00001eb110440	Zm00001eb110440_T001	-952	SEN102	XP_008671849.1 thiol protease SEN102 [Zea mays]	-	-	-	-	GO:0005615//extracellular space;GO:0005764//lysosome	GO:0004197//cysteine-type endopeptidase activity;GO:0008233//peptidase activity;GO:0008234//cysteine-type peptidase activity;GO:0016787//hydrolase activity	GO:0006508//proteolysis;GO:0051603//proteolysis involved in cellular protein catabolic process
Zm00001eb199340	IP_peak_1938	chr4	203830689	203830899	211	203830802	18.51	4.87816	9.25272	5.11636	Promoter (<=1kb)	chr4	203829474	203829908	435	1	-	Zm00001eb199340	Zm00001eb199340_T001	-894	--	-	-	-	-	-	-	-	-
Zm00001eb203260	IP_peak_1989	chr4	226928936	226929266	331	226929038	18.51	4.87816	9.25272	5.11636	Downstream (1-2kb)	chr4	226930925	226946721	15797	12	-	Zm00001eb203260	Zm00001eb203260_T002	17683	NTMC2T6.1	XP_020408454.1 C2 domain-containing protein At1g53590 [Zea mays]	-	-	-	-	GO:0016020//membrane;GO:0016021//integral component of membrane	GO:0008289//lipid binding	GO:0006869//lipid transport
Zm00001eb216950	IP_peak_2072	chr5	13088305	13088510	206	13088382	18.51	4.87816	9.25272	5.11636	Downstream (<1kb)	chr5	13088987	13091481	2495	4	-	Zm00001eb216950	Zm00001eb216950_T002	3099	NFYA1	AQK63724.1 hypothetical protein ZEAMMB73_Zm00001d013501 [Zea mays]	-	-	-	-	GO:0005634//nucleus;GO:0016602//CCAAT-binding factor complex	GO:0003677//DNA binding;GO:0003700//DNA-binding transcription factor activity	GO:0006355//regulation of transcription, DNA-templated
Zm00001eb297200	IP_peak_2675	chr6	178419054	178419569	516	178419456	18.51	4.87816	9.25272	5.11636	Promoter (1-2kb)	chr6	178415574	178417933	2360	2	-	Zm00001eb297200	Zm00001eb297200_T001	-1523	SLAH2	XP_008650076.1 S-type anion channel SLAH2 [Zea mays]	-	-	-	-	GO:0005886//plasma membrane;GO:0016020//membrane;GO:0016021//integral component of membrane	-	GO:0055085//transmembrane transport
Zm00001eb309080	IP_peak_2794	chr7	84621832	84622050	219	84621907	18.51	4.87816	9.25272	5.11636	Intron (Zm00001eb309080_T005/Zm00001eb309080, intron 4 of 11)	chr7	84605038	84624551	19514	12	+	Zm00001eb309080	Zm00001eb309080_T005	16869	--	NP_001348242.1 uncharacterized protein LOC100381764 [Zea mays]	-	-	-	-	-	-	-
Zm00001eb370010	IP_peak_3257	chr8	178960736	178961005	270	178960848	18.51	4.87816	9.25272	5.11636	Intron (Zm00001eb370010_T001/Zm00001eb370010, intron 2 of 2)	chr8	178960198	178962192	1995	3	-	Zm00001eb370010	Zm00001eb370010_T001	1344	BHLH148	XP_008657188.1 transcription factor BHLH148 [Zea mays]	-	-	-	-	-	GO:0046983//protein dimerization activity	-
Zm00001eb404320	IP_peak_3531	chr9	161279272	161279577	306	161279421	18.51	4.87816	9.25272	5.11636	Intron (Zm00001eb404320_T001/Zm00001eb404320, intron 6 of 11)	chr9	161265679	161282017	16339	12	+	Zm00001eb404320	Zm00001eb404320_T001	13742	ASK21	XP_008660577.1 SKP1-like protein 21 isoform X3 [Zea mays]	-	-	-	-	GO:0005634//nucleus;GO:0005737//cytoplasm	GO:0097602//cullin family protein binding	GO:0006511//ubiquitin-dependent protein catabolic process;GO:0016567//protein ubiquitination;GO:0031146//SCF-dependent proteasomal ubiquitin-dependent protein catabolic process
Zm00001eb428030	IP_peak_784	chr10	137420840	137421056	217	137420977	15.55	4.87347	8.22389	4.28996	Promoter (<=1kb)	chr10	137421187	137431833	10647	3	+	Zm00001eb428030	Zm00001eb428030_T001	-210	EXPA10	NP_001130209.1 uncharacterized protein LOC100191303 precursor [Zea mays]	-	-	-	-	GO:0005576//extracellular region;GO:0005618//cell wall;GO:0016020//membrane	-	GO:0009664//plant-type cell wall organization;GO:0071555//cell wall organization
Zm00001eb418370	IP_peak_707	chr10	93653603	93653932	330	93653748	23.7	4.86787	10.8464	6.46828	Exon (Zm00001eb418370_T003/Zm00001eb418370, exon 2 of 8)	chr10	93648850	93656283	7434	8	-	Zm00001eb418370	Zm00001eb418370_T003	2535	CTDSPL2	NP_001349401.1 uncharacterized protein LOC100384823 [Zea mays]	-	-	-	-	-	GO:0004721//phosphoprotein phosphatase activity;GO:0016791//phosphatase activity	GO:0006470//protein dephosphorylation;GO:0016311//dephosphorylation
Zm00001eb304410	IP_peak_2720	chr7	26263160	26263384	225	26263249	24.44	4.86078	11.2861	6.83993	3' UTR	chr7	26261643	26266691	5049	1	-	Zm00001eb304410	Zm00001eb304410_T004	3442	At3g06920	XP_020396621.1 pentatricopeptide repeat-containing protein At3g06920 [Zea mays]	-	-	-	-	-	GO:0005515//protein binding	-
Zm00001eb377270	IP_peak_3307	chr9	22248498	22248908	411	22248610	12.59	4.8582	7.20639	3.47693	Intron (Zm00001eb377270_T001/Zm00001eb377270, intron 12 of 24)	chr9	22243520	22254128	10609	25	-	Zm00001eb377270	Zm00001eb377270_T001	5518	Os06g0143900	XP_008659305.1 coatomer subunit beta'-1 isoform X1 [Zea mays]	-	-	-	-	GO:0000139//Golgi membrane;GO:0005737//cytoplasm;GO:0005794//Golgi apparatus;GO:0016020//membrane;GO:0030117//membrane coat;GO:0030126//COPI vesicle coat;GO:0030663//COPI-coated vesicle membrane;GO:0031410//cytoplasmic vesicle	GO:0005198//structural molecule activity;GO:0005515//protein binding	GO:0006886//intracellular protein transport;GO:0006888//ER to Golgi vesicle-mediated transport;GO:0006890//retrograde vesicle-mediated transport, Golgi to ER;GO:0006891//intra-Golgi vesicle-mediated transport;GO:0015031//protein transport;GO:0016192//vesicle-mediated transport
Zm00001eb013360	IP_peak_94	chr1	44733543	44733755	213	44733658	20.73	4.85757	9.78501	5.57876	Intron (Zm00001eb013360_T001/Zm00001eb013360, intron 3 of 3)	chr1	44729549	44735265	5717	4	+	Zm00001eb013360	Zm00001eb013360_T001	4109	At3g11180	ONL96901.1 jasmonate-regulated gene 21 [Zea mays]	-	-	-	-	-	GO:0016491//oxidoreductase activity;GO:0046872//metal ion binding;GO:0051213//dioxygenase activity	GO:0055114//oxidation-reduction process
Zm00001eb047770	IP_peak_449	chr1	245342677	245342957	281	245342846	28.14	4.85654	12.7692	8.10815	Downstream (1-2kb)	chr1	245344445	245361601	17157	6	-	Zm00001eb047770	Zm00001eb047770_T002	18755	ARD4	XP_020402373.1 1,2-dihydroxy-3-keto-5-methylthiopentene dioxygenase 4 [Zea mays]	Metabolism;Metabolism	Global and overview maps;Amino acid metabolism	ko01100//Metabolic pathways;ko00270//Cysteine and methionine metabolism	K08967;K08967	GO:0005634//nucleus;GO:0005737//cytoplasm	GO:0005506//iron ion binding;GO:0010309//acireductone dioxygenase [iron(II)-requiring] activity;GO:0016491//oxidoreductase activity;GO:0046872//metal ion binding;GO:0051213//dioxygenase activity	GO:0006555//methionine metabolic process;GO:0008652//cellular amino acid biosynthetic process;GO:0009086//methionine biosynthetic process;GO:0019509//L-methionine salvage from methylthioadenosine;GO:0055114//oxidation-reduction process
Zm00001eb101980	IP_peak_1144	chr2	195310115	195310324	210	195310242	28.14	4.85654	12.7692	8.10815	Promoter (<=1kb)	chr2	195305284	195309381	4098	7	-	Zm00001eb101980	Zm00001eb101980_T002	-861	AHL10	XP_008668031.1 uncharacterized protein LOC100283408 isoform X1 [Zea mays]	-	-	-	-	GO:0005634//nucleus	GO:0003677//DNA binding;GO:0003680//AT DNA binding	-
Zm00001eb149120	IP_peak_1522	chr3	188553834	188554061	228	188553960	28.14	4.85654	12.7692	8.10815	Promoter (<=1kb)	chr3	188554018	188555505	1488	1	+	Zm00001eb149120	Zm00001eb149120_T001	-58	OsI_10694	XP_008674867.1 protein G1-like7 [Zea mays]	-	-	-	-	GO:0005634//nucleus	-	GO:0009299//mRNA transcription;GO:0009416//response to light stimulus
Zm00001eb422810	IP_peak_754	chr10	120418100	120418312	213	120418184	25.18	4.85412	11.7256	7.22302	Promoter (<=1kb)	chr10	120413905	120417474	3570	2	-	Zm00001eb422810	Zm00001eb422810_T001	-710	PCMP-E76	AQK43738.1 Pentatricopeptide repeat-containing protein [Zea mays]	-	-	-	-	GO:0005739//mitochondrion;GO:0043231//intracellular membrane-bounded organelle	GO:0003723//RNA binding;GO:0005515//protein binding	GO:0009451//RNA modification;GO:0010182//sugar mediated signaling pathway;GO:0080156//mitochondrial mRNA modification
Zm00001eb146680	IP_peak_1509	chr3	180356028	180356233	206	180356154	25.18	4.85412	11.7256	7.22302	Intron (Zm00001eb146680_T001/Zm00001eb146680, intron 12 of 14)	chr3	180354332	180372256	17925	15	-	Zm00001eb146680	Zm00001eb146680_T001	16102	UGT80B1	ONM36160.1 Sterol 3-beta-glucosyltransferase [Zea mays]	-	-	-	-	GO:0005773//vacuole;GO:0005774//vacuolar membrane;GO:0016020//membrane;GO:0016021//integral component of membrane	GO:0008194//UDP-glycosyltransferase activity;GO:0016740//transferase activity;GO:0016758//transferase activity, transferring hexosyl groups;GO:0016906//sterol 3-beta-glucosyltransferase activity	GO:0005975//carbohydrate metabolic process;GO:0009813//flavonoid biosynthetic process;GO:0009845//seed germination;GO:0010214//seed coat development;GO:0016125//sterol metabolic process;GO:0030259//lipid glycosylation
Zm00001eb205140	IP_peak_2022	chr4	238388009	238388224	216	238388124	22.22	4.84278	10.6674	6.29825	Intron (Zm00001eb205140_T002/Zm00001eb205140, intron 1 of 11)	chr4	238386697	238396957	10261	12	+	Zm00001eb205140	Zm00001eb205140_T002	1427	SIS8	XP_008679833.1 probable serine/threonine-protein kinase SIS8 isoform X1 [Zea mays]	-	-	-	-	GO:0005737//cytoplasm;GO:0005886//plasma membrane	GO:0000166//nucleotide binding;GO:0004672//protein kinase activity;GO:0004674//protein serine/threonine kinase activity;GO:0004713//protein tyrosine kinase activity;GO:0005524//ATP binding;GO:0016301//kinase activity;GO:0016740//transferase activity	GO:0006468//protein phosphorylation;GO:0007165//signal transduction;GO:0016310//phosphorylation;GO:0018108//peptidyl-tyrosine phosphorylation
Zm00001eb269550	IP_peak_2464	chr6	73282322	73282590	269	73282466	22.22	4.84278	10.6674	6.29825	Intron (Zm00001eb269550_T001/Zm00001eb269550, intron 4 of 5)	chr6	73281180	73286036	4857	6	-	Zm00001eb269550	Zm00001eb269550_T001	3570	CYP704C1	NP_001141345.1 putative cytochrome P450 superfamily protein [Zea mays]	-	-	-	-	-	GO:0004497//monooxygenase activity;GO:0005506//iron ion binding;GO:0016491//oxidoreductase activity;GO:0016705//oxidoreductase activity, acting on paired donors, with incorporation or reduction of molecular oxygen;GO:0020037//heme binding;GO:0046872//metal ion binding	GO:0055114//oxidation-reduction process
Zm00001eb252400	IP_peak_2354	chr5	210020831	210021122	292	210020944	24.44	4.84231	11.2433	6.80484	Intron (Zm00001eb252400_T002/Zm00001eb252400, intron 5 of 16)	chr5	210017470	210033286	15817	17	+	Zm00001eb252400	Zm00001eb252400_T002	3474	RECG	XP_008646149.1 ATP-dependent DNA helicase homolog RECG, chloroplastic [Zea mays]	Genetic Information Processing	Replication and repair	ko03440//Homologous recombination	K03655	GO:0005739//mitochondrion;GO:0009507//chloroplast;GO:0016020//membrane;GO:0016021//integral component of membrane	GO:0000166//nucleotide binding;GO:0003676//nucleic acid binding;GO:0003678//DNA helicase activity;GO:0004386//helicase activity;GO:0005524//ATP binding;GO:0016887//ATPase activity	GO:0006281//DNA repair;GO:0006310//DNA recombination;GO:0032508//DNA duplex unwinding;GO:0033955//mitochondrial DNA inheritance
Zm00001eb207660	IP_peak_2034	chr4	245495443	245495777	335	245495649	14.07	4.83539	8.0903	4.18053	Promoter (1-2kb)	chr4	245493067	245494569	1503	1	-	Zm00001eb207660	Zm00001eb207660_T001	-1080	--	NP_001147203.1 wound induced protein [Zea mays]	-	-	-	-	-	-	-
Zm00001eb418330	IP_peak_705	chr10	93397733	93397955	223	93397924	9.63	4.83459	6.24582	2.73619	Promoter (<=1kb)	chr10	93398675	93408683	10009	2	+	Zm00001eb418330	Zm00001eb418330_T001	-751	ARID2	XP_008662978.1 AT-rich interactive domain-containing protein 2 [Zea mays]	-	-	-	-	GO:0005634//nucleus	GO:0003677//DNA binding	-
Zm00001eb032160	IP_peak_326	chr1	179953621	179953830	210	179953759	19.25	4.82821	9.61379	5.42185	Downstream (1-2kb)	chr1	179955683	179960906	5224	5	-	Zm00001eb032160	Zm00001eb032160_T003	7147	--	NP_001146506.2 uncharacterized protein LOC100280096 [Zea mays]	-	-	-	-	GO:0009507//chloroplast;GO:0016020//membrane;GO:0016021//integral component of membrane	GO:0004222//metalloendopeptidase activity;GO:0008233//peptidase activity	GO:0006508//proteolysis;GO:0009643//photosynthetic acclimation;GO:0071586//CAAX-box protein processing
Zm00001eb315490	IP_peak_2858	chr7	133811086	133811432	347	133811371	19.25	4.82821	9.61379	5.42185	5' UTR	chr7	133811302	133812750	1449	2	+	Zm00001eb315490	Zm00001eb315490_T001	69	HSP26-A	NP_001104994.1 glutathione transferase GST 23 [Zea mays]	Metabolism;Metabolism	Global and overview maps;Metabolism of other amino acids	ko01100//Metabolic pathways;ko00480//Glutathione metabolism	K00799;K00799	GO:0005737//cytoplasm	GO:0004364//glutathione transferase activity;GO:0005515//protein binding;GO:0016740//transferase activity	GO:0006749//glutathione metabolic process;GO:0006952//defense response
Zm00001eb334230	IP_peak_2979	chr8	8055716	8055997	282	8055867	19.25	4.82821	9.61379	5.42185	Promoter (1-2kb)	chr8	8052925	8054340	1416	1	-	Zm00001eb334230	Zm00001eb334230_T001	-1527	--	NP_001144867.1 uncharacterized protein LOC100277961 [Zea mays]	-	-	-	-	-	-	-
Zm00001eb415620	IP_peak_690	chr10	78417331	78417808	478	78417501	10.37	4.82112	6.67812	3.08343	Promoter (<=1kb)	chr10	78418161	78424863	6703	6	+	Zm00001eb415620	Zm00001eb415620_T001	-660	abhd17c	NP_001130336.1 uncharacterized protein LOC100191431 [Zea mays]	-	-	-	-	GO:0005886//plasma membrane	GO:0016787//hydrolase activity	-
Zm00001eb003830	IP_peak_29	chr1	10549571	10549788	218	10549715	22.96	4.81669	10.2793	5.95862	Downstream (<1kb)	chr1	10549979	10553756	3778	4	-	Zm00001eb003830	Zm00001eb003830_T009	4041	LSI2	NP_001151517.1 uncharacterized protein LOC100285151 [Zea mays]	-	-	-	-	GO:0005886//plasma membrane;GO:0016020//membrane;GO:0016021//integral component of membrane	GO:0015105//arsenite transmembrane transporter activity	GO:0015700//arsenite transport;GO:0055085//transmembrane transport
Zm00001eb277350	IP_peak_2525	chr6	114466607	114467082	476	114466808	11.11	4.80936	7.11243	3.38885	3' UTR	chr6	114465439	114466958	1520	1	+	Zm00001eb277350	Zm00001eb277350_T001	1369	BHLH144	NP_001145247.2 uncharacterized protein LOC100278531 [Zea mays]	-	-	-	-	-	GO:0046983//protein dimerization activity	-
Zm00001eb087570	IP_peak_1004	chr2	99988865	99989367	503	99988916	16.29	4.80879	8.56895	4.55798	Intron (Zm00001eb087570_T002/Zm00001eb087570, intron 1 of 6)	chr2	99952045	100016588	64544	7	-	Zm00001eb087570	Zm00001eb087570_T002	27672	TPS10	NP_001183298.1 uncharacterized protein LOC100501694 [Zea mays]	Metabolism;Metabolism	Global and overview maps;Metabolism of terpenoids and polyketides	ko01110//Biosynthesis of secondary metabolites;ko00900//Terpenoid backbone biosynthesis	K12742;K12742	-	GO:0000287//magnesium ion binding;GO:0010333//terpene synthase activity;GO:0016829//lyase activity;GO:0046872//metal ion binding	GO:0016114//terpenoid biosynthetic process
Zm00001eb180360	IP_peak_1788	chr4	93552688	93552929	242	93552747	16.29	4.80879	8.56895	4.55798	Intron (Zm00001eb180360_T002/Zm00001eb180360, intron 6 of 9)	chr4	93551464	93568065	16602	10	+	Zm00001eb180360	Zm00001eb180360_T002	1283	MPS1	AQK52605.1 multipolar spindle 1 [Zea mays]	-	-	-	-	-	-	GO:0000212//meiotic spindle organization;GO:0007059//chromosome segregation;GO:0007140//male meiotic nuclear division;GO:0042138//meiotic DNA double-strand break formation
Zm00001eb327960	IP_peak_2944	chr7	176136799	176137055	257	176136953	16.29	4.80879	8.56895	4.55798	Intron (Zm00001eb327960_T001/Zm00001eb327960, intron 3 of 6)	chr7	176134109	176148221	14113	7	+	Zm00001eb327960	Zm00001eb327960_T001	2844	ACIN1	ONM59842.1 SAP domain-containing protein [Zea mays]	Genetic Information Processing;Genetic Information Processing;Genetic Information Processing	Transcription;Translation;Translation	ko03040//Spliceosome;ko03013//RNA transport;ko03015//mRNA surveillance pathway	K12875;K12875;K12875	-	GO:0003676//nucleic acid binding;GO:0003677//DNA binding	-
Zm00001eb323400	IP_peak_2920	chr7	164216181	164216472	292	164216190	11.85	4.799	6.65426	3.07072	Intron (Zm00001eb323400_T001/Zm00001eb323400, intron 3 of 3)	chr7	164213568	164220753	7186	4	-	Zm00001eb323400	Zm00001eb323400_T001	4563	At5g56590	XP_008653189.1 glucan endo-1,3-beta-glucosidase 13 isoform X3 [Zea mays]	-	-	-	-	GO:0046658//anchored component of plasma membrane	GO:0004553//hydrolase activity, hydrolyzing O-glycosyl compounds;GO:0016787//hydrolase activity;GO:0016798//hydrolase activity, acting on glycosyl bonds;GO:0042973//glucan endo-1,3-beta-D-glucosidase activity	GO:0005975//carbohydrate metabolic process;GO:0008152//metabolic process
Zm00001eb064260	IP_peak_573	chr1	304412988	304413199	212	304413089	32.58	4.79747	13.7817	9.01005	Promoter (1-2kb)	chr1	304414993	304415861	869	1	+	Zm00001eb064260	Zm00001eb064260_T001	-1904	--	NP_001140407.1 uncharacterized protein LOC100272462 precursor [Zea mays]	-	-	-	-	-	-	-
Zm00001eb407500	IP_peak_597	chr10	7461517	7461780	264	7461671	22.96	4.79743	10.2375	5.92824	Intron (Zm00001eb407500_T001/Zm00001eb407500, intron 1 of 4)	chr10	7448906	7465685	16780	5	-	Zm00001eb407500	Zm00001eb407500_T001	4014	SD18	AQK39426.1 Putative S-locus receptor-like protein kinase family protein [Zea mays]	-	-	-	-	GO:0005886//plasma membrane;GO:0016020//membrane;GO:0016021//integral component of membrane	GO:0000166//nucleotide binding;GO:0004672//protein kinase activity;GO:0004674//protein serine/threonine kinase activity;GO:0005524//ATP binding;GO:0016301//kinase activity;GO:0016740//transferase activity	GO:0006468//protein phosphorylation;GO:0016310//phosphorylation;GO:0048544//recognition of pollen
Zm00001eb009100	IP_peak_69	chr1	27989442	27989644	203	27989509	22.96	4.79114	10.2238	5.92154	Promoter (1-2kb)	chr1	27978753	27987790	9038	21	-	Zm00001eb009100	Zm00001eb009100_T004	-1719	VAC14	XP_008643607.1 uncharacterized protein LOC100381815 isoform X1 [Zea mays]	-	-	-	-	GO:0000306//extrinsic component of vacuolar membrane;GO:0010008//endosome membrane;GO:0016020//membrane;GO:0070772//PAS complex	-	GO:0006661//phosphatidylinositol biosynthetic process;GO:0033674//positive regulation of kinase activity
Zm00001eb133280	IP_peak_1396	chr3	97844334	97844772	439	97844453	22.96	4.79114	10.2238	5.92154	Intron (Zm00001eb133280_T001/Zm00001eb133280, intron 2 of 2)	chr3	97842987	97847277	4291	3	+	Zm00001eb133280	Zm00001eb133280_T001	1466	At1g12150	NP_001182923.1 WEB family protein [Zea mays]	-	-	-	-	GO:0005829//cytosol	-	GO:0009903//chloroplast avoidance movement;GO:0009904//chloroplast accumulation movement
Zm00001eb333450	IP_peak_2974	chr8	5206013	5206247	235	5206105	22.96	4.79114	10.2238	5.92154	Promoter (1-2kb)	chr8	5207237	5224548	17312	11	+	Zm00001eb333450	Zm00001eb333450_T002	-1132	RUK	AQK89533.1 Serine/threonine-protein kinase RUNKEL [Zea mays]	-	-	-	-	GO:0016020//membrane;GO:0016021//integral component of membrane	GO:0000166//nucleotide binding;GO:0004672//protein kinase activity;GO:0005524//ATP binding;GO:0016301//kinase activity;GO:0016740//transferase activity	GO:0006468//protein phosphorylation;GO:0016310//phosphorylation
Zm00001eb326920	IP_peak_2942	chr7	173004545	173004750	206	173004635	16.29	4.78223	8.52049	4.51502	Intron (Zm00001eb326920_T001/Zm00001eb326920, intron 1 of 10)	chr7	173000138	173005678	5541	11	-	Zm00001eb326920	Zm00001eb326920_T001	1043	--	ACF86523.1 unknown [Zea mays]	-	-	-	-	GO:0005829//cytosol;GO:1990904//ribonucleoprotein complex	GO:0003676//nucleic acid binding;GO:0003723//RNA binding;GO:0003729//mRNA binding	-
Zm00001eb361080	IP_peak_3217	chr8	157603080	157603557	478	157603245	13.33	4.7816	7.54171	3.74628	3' UTR	chr8	157598727	157603214	4488	11	+	Zm00001eb361080	Zm00001eb361080_T004	4518	AP1M2	NP_001140632.1 uncharacterized protein LOC100272707 [Zea mays]	-	-	-	-	GO:0016020//membrane;GO:0030131//clathrin adaptor complex;GO:0031410//cytoplasmic vesicle;GO:0043231//intracellular membrane-bounded organelle	-	GO:0006886//intracellular protein transport;GO:0015031//protein transport;GO:0016192//vesicle-mediated transport
Zm00001eb006350	IP_peak_50	chr1	17893623	17893886	264	17893747	19.99	4.77734	9.16912	5.04503	Promoter (<=1kb)	chr1	17894658	17898803	4146	3	+	Zm00001eb006350	Zm00001eb006350_T001	-911	GUX2	NP_001130837.1 uncharacterized protein LOC100191941 [Zea mays]	-	-	-	-	GO:0005794//Golgi apparatus;GO:0016020//membrane;GO:0016021//integral component of membrane	GO:0015020//glucuronosyltransferase activity;GO:0016740//transferase activity;GO:0016757//transferase activity, transferring glycosyl groups	GO:0009834//plant-type secondary cell wall biogenesis;GO:0045492//xylan biosynthetic process
Zm00001eb146690	IP_peak_1510	chr3	180413031	180413239	209	180413155	19.99	4.77734	9.16912	5.04503	3' UTR	chr3	180412021	180415825	3805	4	+	Zm00001eb146690	Zm00001eb146690_T002	1134	BZIP12	NP_001354068.1 uncharacterized protein LOC100280716 [Zea mays]	Environmental Information Processing	Signal transduction	ko04075//Plant hormone signal transduction	K14432	GO:0005634//nucleus	GO:0003700//DNA-binding transcription factor activity	GO:0006355//regulation of transcription, DNA-templated;GO:0009738//abscisic acid-activated signaling pathway;GO:0045893//positive regulation of transcription, DNA-templated
Zm00001eb056990	IP_peak_525	chr1	282218075	282218284	210	282218194	13.33	4.77637	7.53305	3.74136	Downstream (<1kb)	chr1	282218667	282220404	1738	2	-	Zm00001eb056990	Zm00001eb056990_T001	2210	GT7	NP_001149762.1 cytokinin-O-glucosyltransferase 1 [Zea mays]	-	-	-	-	-	GO:0008194//UDP-glycosyltransferase activity;GO:0016740//transferase activity;GO:0016757//transferase activity, transferring glycosyl groups	-
Zm00001eb426010	IP_peak_773	chr10	131241155	131241504	350	131241320	13.33	4.77637	7.53305	3.74136	Intron (Zm00001eb426010_T001/Zm00001eb426010, intron 4 of 4)	chr10	131239331	131242574	3244	5	+	Zm00001eb426010	Zm00001eb426010_T001	1989	TRS120	AQK44610.1 Trafficking protein particle complex II-specific subunit 120-like protein, partial [Zea mays]	-	-	-	-	-	-	-
Zm00001eb427480	IP_peak_779	chr10	135824708	135824939	232	135824815	13.33	4.77637	7.53305	3.74136	Intron (Zm00001eb427480_T002/Zm00001eb427480, intron 9 of 12)	chr10	135806456	135826140	19685	13	+	Zm00001eb427480	Zm00001eb427480_T002	18359	GRIK2	NP_001136504.1 uncharacterized protein LOC100216619 [Zea mays]	-	-	-	-	GO:0005634//nucleus;GO:0005737//cytoplasm	GO:0000166//nucleotide binding;GO:0004672//protein kinase activity;GO:0004674//protein serine/threonine kinase activity;GO:0005524//ATP binding;GO:0016301//kinase activity;GO:0016740//transferase activity	GO:0006468//protein phosphorylation;GO:0016310//phosphorylation;GO:0035556//intracellular signal transduction
Zm00001eb098110	IP_peak_1111	chr2	179847929	179848187	259	179848028	13.33	4.77637	7.53305	3.74136	3' UTR	chr2	179847878	179859851	11974	9	-	Zm00001eb098110	Zm00001eb098110_T002	11823	UGE-4	NP_001158918.1 uncharacterized protein LOC100303816 [Zea mays]	Metabolism;Metabolism;Metabolism	Global and overview maps;Carbohydrate metabolism;Carbohydrate metabolism	ko01100//Metabolic pathways;ko00520//Amino sugar and nucleotide sugar metabolism;ko00052//Galactose metabolism	K01784;K01784;K01784	GO:0005829//cytosol	GO:0003723//RNA binding;GO:0003978//UDP-glucose 4-epimerase activity;GO:0016853//isomerase activity	GO:0005975//carbohydrate metabolic process;GO:0006012//galactose metabolic process;GO:0006364//rRNA processing
Zm00001eb408580	IP_peak_604	chr10	12453280	12453547	268	12453506	13.33	4.77637	7.53305	3.74136	Promoter (<=1kb)	chr10	12451068	12453096	2029	2	-	Zm00001eb408580	Zm00001eb408580_T001	-410	CYP71P1	XP_008662542.1 cytochrome P450 71A1 [Zea mays]	-	-	-	-	GO:0005789//endoplasmic reticulum membrane	GO:0004497//monooxygenase activity;GO:0005506//iron ion binding;GO:0016491//oxidoreductase activity;GO:0016705//oxidoreductase activity, acting on paired donors, with incorporation or reduction of molecular oxygen;GO:0020037//heme binding;GO:0046872//metal ion binding	GO:0006587//serotonin biosynthetic process from tryptophan;GO:0055114//oxidation-reduction process
Zm00001eb104850	IP_peak_1159	chr2	205560996	205561276	281	205561120	13.33	4.77637	7.53305	3.74136	Promoter (<=1kb)	chr2	205556290	205560932	4643	6	-	Zm00001eb104850	Zm00001eb104850_T001	-188	dsk1	NP_001348320.1 uncharacterized protein LOC100304238 [Zea mays]	-	-	-	-	-	GO:0000166//nucleotide binding;GO:0004672//protein kinase activity;GO:0005524//ATP binding;GO:0016301//kinase activity;GO:0016740//transferase activity	GO:0006468//protein phosphorylation;GO:0016310//phosphorylation
Zm00001eb111060	IP_peak_1198	chr2	222624204	222624449	246	222624291	13.33	4.77637	7.53305	3.74136	Promoter (<=1kb)	chr2	222622936	222623960	1025	1	-	Zm00001eb111060	Zm00001eb111060_T001	-331	-	-	-	-	-	-	-	-	-
Zm00001eb177590	IP_peak_1759	chr4	69170925	69171125	201	69171020	13.33	4.77637	7.53305	3.74136	Downstream (<1kb)	chr4	69171728	69173390	1663	2	-	Zm00001eb177590	Zm00001eb177590_T001	2370	--	PWZ25223.1 hypothetical protein Zm00014a_005296 [Zea mays]	-	-	-	-	-	-	-
Zm00001eb249790	IP_peak_2332	chr5	196916979	196917198	220	196917039	13.33	4.77637	7.53305	3.74136	Downstream (<1kb)	chr5	196917205	196921917	4713	7	-	Zm00001eb249790	Zm00001eb249790_T001	4878	--	AQK52878.1 hypothetical protein ZEAMMB73_Zm00001d050636 [Zea mays]	-	-	-	-	-	-	-
Zm00001eb342510	IP_peak_3061	chr8	64200736	64200986	251	64200881	13.33	4.77637	7.53305	3.74136	Intron (Zm00001eb342510_T001/Zm00001eb342510, intron 5 of 8)	chr8	64198922	64203628	4707	9	+	Zm00001eb342510	Zm00001eb342510_T001	1959	brcc3	AQK91877.1 Mov34/MPN/PAD-1 family protein [Zea mays]	Genetic Information Processing	Replication and repair	ko03440//Homologous recombination	K11864	GO:0016020//membrane;GO:0016021//integral component of membrane;GO:0070531//BRCA1-A complex;GO:0070552//BRISC complex	GO:0004843//thiol-dependent ubiquitin-specific protease activity;GO:0005515//protein binding;GO:0008237//metallopeptidase activity;GO:0031593//polyubiquitin modification-dependent protein binding;GO:0070122//isopeptidase activity	GO:0006281//DNA repair;GO:0006302//double-strand break repair;GO:0006508//proteolysis;GO:0018215//protein phosphopantetheinylation;GO:0070536//protein K63-linked deubiquitination;GO:0070537//histone H2A K63-linked deubiquitination
Zm00001eb364630	IP_peak_3232	chr8	168243875	168244133	259	168243926	13.33	4.77637	7.53305	3.74136	Promoter (1-2kb)	chr8	168245877	168246393	517	1	+	Zm00001eb364630	Zm00001eb364630_T001	-1951	NUDT16	PWZ08417.1 Nudix hydrolase 16, mitochondrial [Zea mays]	-	-	-	-	-	GO:0016787//hydrolase activity	-
Zm00001eb398630	IP_peak_3495	chr9	148785303	148785557	255	148785457	13.33	4.77637	7.53305	3.74136	Downstream (<1kb)	chr9	148785607	148791383	5777	3	-	Zm00001eb398630	Zm00001eb398630_T001	5926	--	XP_008658953.2 uncharacterized protein LOC100501154 isoform X2 [Zea mays]	-	-	-	-	-	-	-
Zm00001eb090670	IP_peak_1041	chr2	128598913	128599123	211	128599019	33.32	4.77379	14.1573	9.34835	Promoter (1-2kb)	chr2	128600426	128624112	23687	18	+	Zm00001eb090670	Zm00001eb090670_T001	-1407	rngtt	XP_008669771.1 mRNA-capping enzyme isoform X1 [Zea mays]	Genetic Information Processing	Translation	ko03015//mRNA surveillance pathway	K13917	GO:0016020//membrane;GO:0016021//integral component of membrane	GO:0000166//nucleotide binding;GO:0004484//mRNA guanylyltransferase activity;GO:0004651//polynucleotide 5'-phosphatase activity;GO:0004721//phosphoprotein phosphatase activity;GO:0004725//protein tyrosine phosphatase activity;GO:0005525//GTP binding;GO:0008138//protein tyrosine/serine/threonine phosphatase activity;GO:0016787//hydrolase activity;GO:0016791//phosphatase activity	GO:0006370//7-methylguanosine mRNA capping;GO:0006397//mRNA processing;GO:0006470//protein dephosphorylation;GO:0016311//dephosphorylation;GO:0035335//peptidyl-tyrosine dephosphorylation;GO:0098507//polynucleotide 5' dephosphorylation
Zm00001eb032490	IP_peak_334	chr1	181852575	181852812	238	181852620	15.55	4.76149	8.0284	4.12767	Promoter (<=1kb)	chr1	181850781	181852442	1662	1	-	Zm00001eb032490	Zm00001eb032490_T001	-178	-	-	-	-	-	-	-	-	-
Zm00001eb307420	IP_peak_2759	chr7	53122454	53122656	203	53122549	30.36	4.75825	13.0885	8.40283	Intron (Zm00001eb307420_T001/Zm00001eb307420, intron 2 of 9)	chr7	53113783	53124431	10649	10	-	Zm00001eb307420	Zm00001eb307420_T001	1882	Os09g0103500	ONM53606.1 RNA pseudouridine synthase 4 mitochondrial [Zea mays]	-	-	-	-	-	GO:0003723//RNA binding;GO:0009982//pseudouridine synthase activity	GO:0000455//enzyme-directed rRNA pseudouridine synthesis;GO:0001522//pseudouridine synthesis;GO:0009451//RNA modification
Zm00001eb286530	IP_peak_2608	chr6	152640025	152640408	384	152640322	16.29	4.75597	8.47247	4.46844	Promoter (<=1kb)	chr6	152636348	152639859	3512	4	-	Zm00001eb286530	Zm00001eb286530_T002	-463	--	NP_001336382.1 uncharacterized protein LOC100276657 [Zea mays]	-	-	-	-	-	-	-
Zm00001eb039670	IP_peak_374	chr1	210159728	210159953	226	210159841	37.03	4.75316	15.5595	10.5927	3' UTR	chr1	210160528	210162390	1863	2	-	Zm00001eb039670	Zm00001eb039670_T001	2549	At2g47690	NP_001278453.1 uncharacterized protein LOC100285915 [Zea mays]	Metabolism;Metabolism	Global and overview maps;Energy metabolism	ko01100//Metabolic pathways;ko00190//Oxidative phosphorylation	K03938;K03938	GO:0005739//mitochondrion;GO:0005743//mitochondrial inner membrane;GO:0005747//mitochondrial respiratory chain complex I;GO:0016020//membrane;GO:0070469//respiratory chain	-	GO:0032981//mitochondrial respiratory chain complex I assembly;GO:0055114//oxidation-reduction process
Zm00001eb119210	IP_peak_1249	chr3	1980430	1980637	208	1980496	17.03	4.75091	8.91587	4.86282	Intron (Zm00001eb119210_T006/Zm00001eb119210, intron 3 of 9)	chr3	1977382	1982335	4954	10	-	Zm00001eb119210	Zm00001eb119210_T006	1839	--	XP_008673481.1 uncharacterized protein LOC103649543 isoform X1 [Zea mays]	-	-	-	-	GO:0016020//membrane;GO:0016021//integral component of membrane	-	-
Zm00001eb247600	IP_peak_2320	chr5	190438306	190438641	336	190438532	17.03	4.75091	8.91587	4.86282	Promoter (<=1kb)	chr5	190437362	190438024	663	2	-	Zm00001eb247600	Zm00001eb247600_T001	-508	-	-	-	-	-	-	-	-	-
Zm00001eb113580	IP_peak_1221	chr2	230722924	230723193	270	230722972	10.37	4.74082	6.55538	2.99803	Downstream (2-3kb)	chr2	230725342	230726411	1070	1	-	Zm00001eb113580	Zm00001eb113580_T001	3439	--	XP_008670767.1 uncharacterized protein LOC103648039 [Zea mays]	-	-	-	-	-	GO:0004601//peroxidase activity;GO:0020037//heme binding	GO:0006979//response to oxidative stress;GO:0098869//cellular oxidant detoxification
Zm00001eb169160	IP_peak_1666	chr4	17933958	17934218	261	17934094	10.37	4.74082	6.55538	2.99803	Intron (Zm00001eb169160_T001/Zm00001eb169160, intron 2 of 6)	chr4	17915497	17935609	20113	7	-	Zm00001eb169160	Zm00001eb169160_T001	1515	--	XP_008678102.2 uncharacterized protein LOC103652894 [Zea mays]	-	-	-	-	GO:0009507//chloroplast	GO:0008233//peptidase activity	GO:0006508//proteolysis
Zm00001eb385980	IP_peak_3395	chr9	92807509	92807725	217	92807689	10.37	4.74082	6.55538	2.99803	Intron (Zm00001eb385980_T001/Zm00001eb385980, intron 1 of 10)	chr9	92794567	92808565	13999	11	-	Zm00001eb385980	Zm00001eb385980_T001	876	At4g13360	XP_008658247.1 uncharacterized protein LOC100272777 isoform X2 [Zea mays]	Metabolism;Metabolism;Metabolism;Metabolism;Metabolism	Global and overview maps;Global and overview maps;Amino acid metabolism;Metabolism of other amino acids;Carbohydrate metabolism	ko01100//Metabolic pathways;ko01200//Carbon metabolism;ko00280//Valine, leucine and isoleucine degradation;ko00410//beta-Alanine metabolism;ko00640//Propanoate metabolism	K05605;K05605;K05605;K05605;K05605	GO:0005829//cytosol	GO:0003860//3-hydroxyisobutyryl-CoA hydrolase activity;GO:0016787//hydrolase activity	GO:0006574//valine catabolic process
Zm00001eb137760	IP_peak_1444	chr3	135032345	135032599	255	135032452	27.4	4.7396	12.0194	7.47757	Promoter (1-2kb)	chr3	135033869	135038647	4779	1	+	Zm00001eb137760	Zm00001eb137760_T001	-1417	STA1	XP_020405901.1 protein STABILIZED1 [Zea mays]	Genetic Information Processing	Transcription	ko03040//Spliceosome	K12855	GO:0005634//nucleus;GO:0009536//plastid;GO:0009579//thylakoid;GO:0046540//U4/U6 x U5 tri-snRNP complex;GO:0071013//catalytic step 2 spliceosome	GO:0005515//protein binding	GO:0000244//spliceosomal tri-snRNP complex assembly;GO:0000398//mRNA splicing, via spliceosome;GO:0006396//RNA processing;GO:0006397//mRNA processing;GO:0080188//RNA-directed DNA methylation;GO:2000630//positive regulation of miRNA metabolic process;GO:2000636//positive regulation of primary miRNA processing
Zm00001eb015810	IP_peak_113	chr1	54816364	54816572	209	54816448	27.4	4.73312	12.0029	7.46206	Intron (Zm00001eb015810_T001/Zm00001eb015810, intron 1 of 1)	chr1	54815686	54816663	978	2	+	Zm00001eb015810	Zm00001eb015810_T001	762	-	-	-	-	-	-	-	-	-
Zm00001eb038500	IP_peak_364	chr1	205868263	205868467	205	205868347	27.4	4.73312	12.0029	7.46206	Downstream (<1kb)	chr1	205868353	205869850	1498	2	-	Zm00001eb038500	Zm00001eb038500_T001	1503	EPN1	XP_008671146.1 uncharacterized protein LOC100277273 isoform X1 [Zea mays]	Cellular Processes	Transport and catabolism	ko04144//Endocytosis	K12471	GO:0005768//endosome;GO:0005794//Golgi apparatus;GO:0005886//plasma membrane;GO:0030125//clathrin vesicle coat;GO:0030136//clathrin-coated vesicle;GO:0031410//cytoplasmic vesicle;GO:0043231//intracellular membrane-bounded organelle	GO:0005543//phospholipid binding;GO:0030276//clathrin binding	GO:0006897//endocytosis
Zm00001eb316580	IP_peak_2866	chr7	137949347	137949550	204	137949472	20.73	4.73089	9.52509	5.34112	Promoter (1-2kb)	chr7	137950838	137956276	5439	2	+	Zm00001eb316580	Zm00001eb316580_T001	-1366	WIP2	NP_001144611.2 uncharacterized protein LOC100277627 [Zea mays]	-	-	-	-	GO:0005634//nucleus	GO:0003700//DNA-binding transcription factor activity	GO:0006355//regulation of transcription, DNA-templated;GO:0010468//regulation of gene expression;GO:0048856//anatomical structure development
Zm00001eb369870	IP_peak_3253	chr8	178569872	178570093	222	178569997	20.73	4.73089	9.52509	5.34112	Promoter (1-2kb)	chr8	178571139	178572514	1376	1	+	Zm00001eb369870	Zm00001eb369870_T001	-1142	-	-	-	-	-	-	-	-	-
Zm00001eb038720	IP_peak_366	chr1	206823089	206823420	332	206823225	13.33	4.71872	7.43734	3.66926	Intron (Zm00001eb038720_T001/Zm00001eb038720, intron 2 of 14)	chr1	206785610	206824688	39079	15	-	Zm00001eb038720	Zm00001eb038720_T001	1463	RNE	XP_020402250.1 ribonuclease E/G-like protein, chloroplastic [Zea mays]	-	-	-	-	GO:0005737//cytoplasm;GO:0009507//chloroplast	GO:0003723//RNA binding;GO:0004521//endoribonuclease activity;GO:0004540//ribonuclease activity;GO:0016787//hydrolase activity;GO:0030246//carbohydrate binding;GO:2001070//starch binding	GO:0006364//rRNA processing;GO:0006396//RNA processing;GO:0009658//chloroplast organization;GO:0010239//chloroplast mRNA processing;GO:0090501//RNA phosphodiester bond hydrolysis;GO:1901259//chloroplast rRNA processing
Zm00001eb316460	IP_peak_2864	chr7	137431030	137431393	364	137431128	13.33	4.71872	7.43734	3.66926	Promoter (1-2kb)	chr7	137427483	137429570	2088	2	-	Zm00001eb316460	Zm00001eb316460_T001	-1558	FLA7	NP_001147595.2 uncharacterized protein LOC100281204 precursor [Zea mays]	-	-	-	-	GO:0005886//plasma membrane	-	GO:0009834//plant-type secondary cell wall biogenesis
Zm00001eb020000	IP_peak_153	chr1	73233182	73233407	226	73233274	24.44	4.7168	10.9502	6.55216	Promoter (<=1kb)	chr1	73234022	73236550	2529	3	+	Zm00001eb020000	Zm00001eb020000_T001	-748	PBF	NP_001131758.1 uncharacterized protein LOC100193126 [Zea mays]	-	-	-	-	GO:0005634//nucleus	GO:0003677//DNA binding	GO:0006355//regulation of transcription, DNA-templated
Zm00001eb030370	IP_peak_307	chr1	167474964	167475219	256	167475172	14.07	4.71457	7.88123	4.03034	Downstream (2-3kb)	chr1	167478055	167478556	502	3	-	Zm00001eb030370	Zm00001eb030370_T001	3384	-	-	-	-	-	-	-	-	-
Zm00001eb085670	IP_peak_971	chr2	75376565	75376766	202	75376707	14.07	4.71457	7.88123	4.03034	Intron (Zm00001eb085670_T001/Zm00001eb085670, intron 1 of 9)	chr2	75359471	75381565	22095	10	+	Zm00001eb085670	Zm00001eb085670_T001	17236	--	NP_001142593.2 uncharacterized protein LOC100274860 [Zea mays]	-	-	-	-	GO:0016020//membrane;GO:0016021//integral component of membrane	GO:0003677//DNA binding	GO:0006281//DNA repair;GO:0006974//cellular response to DNA damage stimulus
Zm00001eb006100	IP_peak_45	chr1	17504373	17504592	220	17504507	14.07	4.71457	7.88123	4.03034	Promoter (<=1kb)	chr1	17504700	17505702	1003	3	+	Zm00001eb006100	Zm00001eb006100_T001	-193	--	ONL94275.1 hypothetical protein ZEAMMB73_Zm00001d027918 [Zea mays]	Organismal Systems	Environmental adaptation	ko04626//Plant-pathogen interaction	K13436	-	-	-
Zm00001eb271550	IP_peak_2482	chr6	89769770	89770001	232	89769870	14.07	4.71457	7.88123	4.03034	Promoter (<=1kb)	chr6	89752624	89769139	16516	13	-	Zm00001eb271550	Zm00001eb271550_T002	-731	PRP8A	XP_008648851.1 pre-mRNA-processing-splicing factor 8A [Zea mays]	Genetic Information Processing	Transcription	ko03040//Spliceosome	K12856	GO:0005634//nucleus;GO:0005681//spliceosomal complex;GO:0005682//U5 snRNP;GO:0071013//catalytic step 2 spliceosome	GO:0003723//RNA binding;GO:0005515//protein binding;GO:0008237//metallopeptidase activity;GO:0017070//U6 snRNA binding;GO:0030619//U1 snRNA binding;GO:0030620//U2 snRNA binding;GO:0030623//U5 snRNA binding;GO:0070122//isopeptidase activity;GO:0097157//pre-mRNA intronic binding	GO:0000244//spliceosomal tri-snRNP complex assembly;GO:0000398//mRNA splicing, via spliceosome;GO:0006397//mRNA processing;GO:0006508//proteolysis;GO:0008380//RNA splicing
Zm00001eb151430	IP_peak_1535	chr3	195953736	195953949	214	195953795	14.07	4.71457	7.88123	4.03034	Downstream (<1kb)	chr3	195954293	195960534	6242	10	-	Zm00001eb151430	Zm00001eb151430_T001	6739	NDB3	ONM37318.1 External alternative NAD(P)H-ubiquinone oxidoreductase B4 mitochondrial [Zea mays]	-	-	-	-	GO:0005743//mitochondrial inner membrane;GO:0005777//peroxisome	GO:0005509//calcium ion binding;GO:0016491//oxidoreductase activity;GO:0050136//NADH dehydrogenase (quinone) activity	GO:0055114//oxidation-reduction process
Zm00001eb235420	IP_peak_2201	chr5	113723508	113723789	282	113723624	14.07	4.71457	7.88123	4.03034	Downstream (<1kb)	chr5	113723716	113726181	2466	3	-	Zm00001eb235420	Zm00001eb235420_T002	2557	--	NP_001145572.1 uncharacterized protein LOC100279036 [Zea mays]	-	-	-	-	-	-	-
Zm00001eb227150	IP_peak_2152	chr5	59752816	59753072	257	59753018	15.55	4.70741	7.93339	4.06757	Intron (Zm00001eb227150_T002/Zm00001eb227150, intron 6 of 17)	chr5	59730154	59782399	52246	18	+	Zm00001eb227150	Zm00001eb227150_T002	22864	Os11g0285000	XP_008645046.1 achilleol B synthase isoform X2 [Zea mays]	Metabolism	Metabolism of terpenoids and polyketides	ko00909//Sesquiterpenoid and triterpenoid biosynthesis	K19011	GO:0005811//lipid droplet;GO:0016020//membrane;GO:0016021//integral component of membrane	GO:0000250//lanosterol synthase activity;GO:0016853//isomerase activity;GO:0016866//intramolecular transferase activity;GO:0042300//beta-amyrin synthase activity	GO:0016104//triterpenoid biosynthetic process
Zm00001eb160730	IP_peak_1602	chr3	227187327	227187537	211	227187482	22.22	4.70559	10.3637	6.0322	Promoter (<=1kb)	chr3	227187553	227188995	1443	3	+	Zm00001eb160730	Zm00001eb160730_T001	-71	DDB_G0268948	NP_001350787.1 putative methyltransferase DDB_G0268948 [Zea mays]	-	-	-	-	-	GO:0008168//methyltransferase activity;GO:0016740//transferase activity	GO:0032259//methylation
Zm00001eb018920	IP_peak_139	chr1	67828520	67828997	478	67828658	17.03	4.70144	8.82127	4.77931	Promoter (<=1kb)	chr1	67829520	67830968	1449	1	+	Zm00001eb018920	Zm00001eb018920_T001	-862	--	-	-	-	-	-	-	-	-
Zm00001eb142580	IP_peak_1485	chr3	159094237	159094476	240	159094354	19.25	4.69415	9.34318	5.18646	Promoter (1-2kb)	chr3	159096025	159099504	3480	3	+	Zm00001eb142580	Zm00001eb142580_T001	-1671	--	ONM34926.1 Heavy metal transport/detoxification superfamily protein [Zea mays]	-	-	-	-	-	GO:0046872//metal ion binding	GO:0030001//metal ion transport
Zm00001eb202920	IP_peak_1982	chr4	224576401	224577044	644	224576591	17.77	4.69304	8.44714	4.44986	Promoter (<=1kb)	chr4	224571224	224575737	4514	12	-	Zm00001eb202920	Zm00001eb202920_T002	-854	NUP214	AQK59015.1 Nuclear pore complex protein NUP214, partial [Zea mays]	Genetic Information Processing	Translation	ko03013//RNA transport	K14317	GO:0009536//plastid;GO:0009579//thylakoid	GO:0005515//protein binding	-
Zm00001eb222550	IP_peak_2116	chr5	33443707	33443926	220	33443799	17.77	4.69304	8.44714	4.44986	Promoter (1-2kb)	chr5	33430529	33442390	11862	7	-	Zm00001eb222550	Zm00001eb222550_T003	-1409	TSN	NP_001140431.1 translin [Zea mays]	-	-	-	-	GO:0005634//nucleus;GO:0005737//cytoplasm	GO:0003697//single-stranded DNA binding;GO:0003723//RNA binding;GO:0004521//endoribonuclease activity;GO:0043565//sequence-specific DNA binding	GO:0016070//RNA metabolic process;GO:0090502//RNA phosphodiester bond hydrolysis, endonucleolytic
Zm00001eb253080	IP_peak_2358	chr5	211970595	211970992	398	211970649	17.77	4.69304	8.44714	4.44986	Promoter (1-2kb)	chr5	211963329	211969424	6096	15	-	Zm00001eb253080	Zm00001eb253080_T003	-1225	SFH13	XP_008643963.1 uncharacterized protein LOC100381849 isoform X1 [Zea mays]	-	-	-	-	-	-	-
Zm00001eb296990	IP_peak_2674	chr6	178053050	178053259	210	178053154	17.77	4.69304	8.44714	4.44986	5' UTR	chr6	178052274	178057800	5527	16	+	Zm00001eb296990	Zm00001eb296990_T005	880	AGP2	NP_001105717.2 glucose-1-phosphate adenylyltransferase large subunit 2, chloroplastic/amyloplastic [Zea mays]	Metabolism;Metabolism;Metabolism;Metabolism	Global and overview maps;Global and overview maps;Carbohydrate metabolism;Carbohydrate metabolism	ko01100//Metabolic pathways;ko01110//Biosynthesis of secondary metabolites;ko00500//Starch and sucrose metabolism;ko00520//Amino sugar and nucleotide sugar metabolism	K00975;K00975;K00975;K00975	GO:0009501//amyloplast;GO:0009507//chloroplast;GO:0009536//plastid	GO:0000166//nucleotide binding;GO:0003824//catalytic activity;GO:0005524//ATP binding;GO:0008878//glucose-1-phosphate adenylyltransferase activity;GO:0016740//transferase activity;GO:0016779//nucleotidyltransferase activity	GO:0005978//glycogen biosynthetic process;GO:0008152//metabolic process;GO:0009058//biosynthetic process;GO:0019252//starch biosynthetic process
Zm00001eb357120	IP_peak_3188	chr8	142647074	142647332	259	142647202	17.77	4.69304	8.44714	4.44986	Intron (Zm00001eb357120_T001/Zm00001eb357120, intron 2 of 3)	chr8	142642486	142648523	6038	4	-	Zm00001eb357120	Zm00001eb357120_T001	1321	--	XP_008656612.1 putative transcription factor bHLH041 isoform X1 [Zea mays]	-	-	-	-	-	GO:0003677//DNA binding;GO:0046983//protein dimerization activity	-
Zm00001eb029030	IP_peak_279	chr1	155859473	155859801	329	155859704	31.84	4.69168	13.0386	8.35715	Downstream (<1kb)	chr1	155860230	155878852	18623	4	-	Zm00001eb029030	Zm00001eb029030_T001	19148	--	PWZ58062.1 Serine/threonine-protein kinase STY8 [Zea mays]	-	-	-	-	GO:0005737//cytoplasm	GO:0004672//protein kinase activity;GO:0016301//kinase activity	GO:0006468//protein phosphorylation;GO:0007165//signal transduction;GO:0016310//phosphorylation
Zm00001eb214370	IP_peak_2053	chr5	6930009	6930398	390	6930339	21.47	4.68831	9.88122	5.65993	Downstream (1-2kb)	chr5	6931735	6936557	4823	9	-	Zm00001eb214370	Zm00001eb214370_T001	6218	MOR1	AQK62703.1 Protein MOR1 [Zea mays]	-	-	-	-	GO:0005737//cytoplasm	GO:0005524//ATP binding;GO:0016887//ATPase activity	-
Zm00001eb305390	IP_peak_2728	chr7	32718373	32718671	299	32718449	25.18	4.68081	11.3066	6.85856	Exon (Zm00001eb305390_T001/Zm00001eb305390, exon 6 of 9)	chr7	32717505	32722914	5410	9	-	Zm00001eb305390	Zm00001eb305390_T001	4465	NUP54	ACN34441.1 unknown [Zea mays]	Genetic Information Processing	Translation	ko03013//RNA transport	K14308	GO:0005634//nucleus;GO:0005635//nuclear envelope;GO:0005643//nuclear pore;GO:0005730//nucleolus;GO:0016020//membrane;GO:0016021//integral component of membrane;GO:0044613//nuclear pore central transport channel	GO:0017056//structural constituent of nuclear pore	GO:0006607//NLS-bearing protein import into nucleus;GO:0006999//nuclear pore organization;GO:0036228//protein localization to nuclear inner membrane
Zm00001eb160250	IP_peak_1600	chr3	225596676	225596912	237	225596687	8.15	4.66986	6.09865	2.63874	Promoter (<=1kb)	chr3	225592195	225596041	3847	4	-	Zm00001eb160250	Zm00001eb160250_T001	-646	PERK6	NP_001146186.1 putative leucine-rich repeat protein kinase family protein precursor [Zea mays]	-	-	-	-	GO:0016020//membrane;GO:0016021//integral component of membrane	GO:0004672//protein kinase activity;GO:0005515//protein binding;GO:0005524//ATP binding;GO:0016301//kinase activity	GO:0006468//protein phosphorylation;GO:0016310//phosphorylation
Zm00001eb032380	IP_peak_332	chr1	181122255	181122700	446	181122561	23.7	4.66587	10.3898	6.05765	Intron (Zm00001eb032380_T007/Zm00001eb032380, intron 3 of 10)	chr1	181119251	181123865	4615	11	-	Zm00001eb032380	Zm00001eb032380_T007	1304	CYS1	NP_001105469.2 cysteine synthase [Zea mays]	Metabolism;Metabolism;Metabolism;Metabolism;Metabolism;Metabolism	Global and overview maps;Global and overview maps;Global and overview maps;Global and overview maps;Amino acid metabolism;Energy metabolism	ko01100//Metabolic pathways;ko01110//Biosynthesis of secondary metabolites;ko01200//Carbon metabolism;ko01230//Biosynthesis of amino acids;ko00270//Cysteine and methionine metabolism;ko00920//Sulfur metabolism	K01738;K01738;K01738;K01738;K01738;K01738	GO:0005737//cytoplasm	GO:0004124//cysteine synthase activity;GO:0016740//transferase activity;GO:0030170//pyridoxal phosphate binding	GO:0006535//cysteine biosynthetic process from serine;GO:0008652//cellular amino acid biosynthetic process;GO:0019344//cysteine biosynthetic process
Zm00001eb236730	IP_peak_2220	chr5	129447861	129448198	338	129448049	10.37	4.66316	6.43654	2.90375	Promoter (<=1kb)	chr5	129448852	129449187	336	1	+	Zm00001eb236730	Zm00001eb236730_T001	-803	--	AQK69745.1 hypothetical protein ZEAMMB73_Zm00001d015900 [Zea mays]	-	-	-	-	-	-	-
Zm00001eb158370	IP_peak_1584	chr3	219846297	219846570	274	219846408	11.11	4.66147	6.87683	3.22178	Promoter (1-2kb)	chr3	219840749	219845023	4275	8	-	Zm00001eb158370	Zm00001eb158370_T001	-1385	RAN2	NP_001149221.2 uncharacterized protein LOC100282843 [Zea mays]	Genetic Information Processing;Genetic Information Processing	Translation;Translation	ko03013//RNA transport;ko03008//Ribosome biogenesis in eukaryotes	K07936;K07936	GO:0005634//nucleus;GO:0005737//cytoplasm	GO:0000166//nucleotide binding;GO:0003924//GTPase activity;GO:0005525//GTP binding	GO:0000054//ribosomal subunit export from nucleus;GO:0006606//protein import into nucleus;GO:0006913//nucleocytoplasmic transport;GO:0015031//protein transport
Zm00001eb115900	IP_peak_1231	chr2	237265408	237265627	220	237265466	11.11	4.66147	6.87683	3.22178	Promoter (<=1kb)	chr2	237262227	237265405	3179	2	-	Zm00001eb115900	Zm00001eb115900_T001	-61	ARI5	XP_008670907.1 uncharacterized protein LOC103648198 [Zea mays]	-	-	-	-	GO:0000151//ubiquitin ligase complex;GO:0005737//cytoplasm;GO:0016020//membrane;GO:0016021//integral component of membrane	GO:0004842//ubiquitin-protein transferase activity;GO:0016740//transferase activity;GO:0016874//ligase activity;GO:0031624//ubiquitin conjugating enzyme binding;GO:0046872//metal ion binding;GO:0061630//ubiquitin protein ligase activity	GO:0000209//protein polyubiquitination;GO:0006511//ubiquitin-dependent protein catabolic process;GO:0016567//protein ubiquitination;GO:0032436//positive regulation of proteasomal ubiquitin-dependent protein catabolic process
Zm00001eb110030	IP_peak_1189	chr2	219957281	219957552	272	219957414	11.11	4.66147	6.87683	3.22178	Promoter (1-2kb)	chr2	219953822	219956203	2382	1	-	Zm00001eb110030	Zm00001eb110030_T002	-1211	At5g28040	NP_001130793.1 uncharacterized protein LOC100191897 [Zea mays]	-	-	-	-	GO:0005634//nucleus	-	GO:0006355//regulation of transcription, DNA-templated
Zm00001eb220670	IP_peak_2094	chr5	24603193	24603402	210	24603319	36.28	4.6606	14.8223	9.95345	Downstream (2-3kb)	chr5	24605516	24607565	2050	1	-	Zm00001eb220670	Zm00001eb220670_T001	4246	--	AQK64765.1 DUF641 family protein [Zea mays]	-	-	-	-	-	-	GO:0009639//response to red or far red light;GO:0009959//negative gravitropism
Zm00001eb083990	IP_peak_947	chr2	59683695	59684126	432	59683873	13.33	4.65747	7.33531	3.58073	Intron (Zm00001eb083990_T001/Zm00001eb083990, intron 1 of 1)	chr2	59678064	59694900	16837	2	+	Zm00001eb083990	Zm00001eb083990_T001	5809	-	-	-	-	-	-	-	-	-
Zm00001eb095240	IP_peak_1095	chr2	164998118	164998389	272	164998207	14.81	4.65543	7.39493	3.62875	Intron (Zm00001eb095240_T001/Zm00001eb095240, intron 5 of 6)	chr2	164994078	164999538	5461	7	+	Zm00001eb095240	Zm00001eb095240_T001	4129	TIF3E1	ACN28978.1 unknown [Zea mays]	Genetic Information Processing	Translation	ko03013//RNA transport	K03250	GO:0005634//nucleus;GO:0005737//cytoplasm;GO:0005852//eukaryotic translation initiation factor 3 complex;GO:0016282//eukaryotic 43S preinitiation complex;GO:0033290//eukaryotic 48S preinitiation complex;GO:0071540//eukaryotic translation initiation factor 3 complex, eIF3e	GO:0003743//translation initiation factor activity;GO:0005515//protein binding	GO:0001732//formation of cytoplasmic translation initiation complex;GO:0002183//cytoplasmic translational initiation;GO:0006412//translation;GO:0006413//translational initiation
Zm00001eb170080	IP_peak_1676	chr4	23024682	23025068	387	23024734	14.81	4.65543	7.39493	3.62875	Downstream (<1kb)	chr4	23025711	23027270	1560	1	-	Zm00001eb170080	Zm00001eb170080_T001	2536	--	NP_001146055.2 uncharacterized protein LOC100279586 [Zea mays]	-	-	-	-	GO:0009506//plasmodesma	GO:0005515//protein binding;GO:0051087//chaperone binding	GO:0006457//protein folding
Zm00001eb189490	IP_peak_1883	chr4	169182273	169182650	378	169182492	14.81	4.65543	7.39493	3.62875	Downstream (<1kb)	chr4	169182939	169184120	1182	1	-	Zm00001eb189490	Zm00001eb189490_T001	1628	NFYB6	XP_008679062.1 nuclear transcription factor Y subunit B-2 [Zea mays]	-	-	-	-	GO:0005634//nucleus;GO:0016602//CCAAT-binding factor complex	GO:0000978//RNA polymerase II proximal promoter sequence-specific DNA binding;GO:0000981//DNA-binding transcription factor activity, RNA polymerase II-specific;GO:0001228//DNA-binding transcription activator activity, RNA polymerase II-specific;GO:0043565//sequence-specific DNA binding;GO:0046982//protein heterodimerization activity	GO:0006355//regulation of transcription, DNA-templated;GO:0006357//regulation of transcription by RNA polymerase II;GO:0045893//positive regulation of transcription, DNA-templated;GO:0045944//positive regulation of transcription by RNA polymerase II
Zm00001eb218410	IP_peak_2078	chr5	16436703	16436986	284	16436857	14.81	4.65543	7.39493	3.62875	Intron (Zm00001eb218410_T001/Zm00001eb218410, intron 10 of 16)	chr5	16421844	16449909	28066	17	+	Zm00001eb218410	Zm00001eb218410_T001	15013	CNOT3	XP_020408671.1 uncharacterized protein LOC100193927 isoform X9 [Zea mays]	Genetic Information Processing	Folding, sorting and degradation	ko03018//RNA degradation	K12580	GO:0000932//P-body;GO:0005634//nucleus;GO:0005737//cytoplasm;GO:0030015//CCR4-NOT core complex	-	GO:0000289//nuclear-transcribed mRNA poly(A) tail shortening;GO:0006355//regulation of transcription, DNA-templated
Zm00001eb320260	IP_peak_2893	chr7	151275256	151275545	290	151275441	14.81	4.65543	7.39493	3.62875	Promoter (1-2kb)	chr7	151273239	151274070	832	5	-	Zm00001eb320260	Zm00001eb320260_T001	-1371	--	XP_020402790.1 uncharacterized protein LOC103640597 [Zea mays]	-	-	-	-	-	GO:0003824//catalytic activity;GO:0004356//glutamate-ammonia ligase activity;GO:0016874//ligase activity	GO:0006807//nitrogen compound metabolic process
Zm00001eb046120	IP_peak_436	chr1	238930769	238931096	328	238931003	16.29	4.65374	8.28453	4.34666	Promoter (<=1kb)	chr1	238926794	238930079	3286	4	-	Zm00001eb046120	Zm00001eb046120_T002	-924	CYN	NP_001150815.1 cyanate hydratase [Zea mays]	Metabolism;Metabolism	Global and overview maps;Energy metabolism	ko01100//Metabolic pathways;ko00910//Nitrogen metabolism	K01725;K01725	GO:0005829//cytosol	GO:0003677//DNA binding;GO:0008824//cyanate hydratase activity;GO:0016829//lyase activity;GO:0042802//identical protein binding	GO:0009439//cyanate metabolic process;GO:0009440//cyanate catabolic process;GO:0009651//response to salt stress
Zm00001eb061950	IP_peak_561	chr1	298125391	298125621	231	298125538	17.03	4.653	8.72823	4.70134	Downstream (<1kb)	chr1	298126159	298127842	1684	1	-	Zm00001eb061950	Zm00001eb061950_T001	2304	--	ONM10640.1 hypothetical protein ZEAMMB73_Zm00001d034573 [Zea mays]	-	-	-	-	-	-	-
Zm00001eb270530	IP_peak_2474	chr6	81604351	81604552	202	81604462	17.77	4.65231	8.37071	4.42604	3' UTR	chr6	81599542	81600939	1398	1	-	Zm00001eb270530	Zm00001eb270530_T001	-3523	PMAT2	XP_020395400.1 anthocyanidin 3-O-glucoside 6''-O-acyltransferase [Zea mays]	-	-	-	-	-	GO:0016740//transferase activity;GO:0016746//transferase activity, transferring acyl groups;GO:0016747//transferase activity, transferring acyl groups other than amino-acyl groups	-
Zm00001eb380680	IP_peak_3327	chr9	39412564	39412870	307	39412700	18.51	4.65168	8.81339	4.77157	Promoter (<=1kb)	chr9	39406231	39411766	5536	8	-	Zm00001eb380680	Zm00001eb380680_T002	-934	RRT1	XP_020399542.1 O-fucosyltransferase 34 isoform X1 [Zea mays]	-	-	-	-	GO:0005737//cytoplasm	GO:0016740//transferase activity;GO:0016757//transferase activity, transferring glycosyl groups	GO:0006004//fucose metabolic process
Zm00001eb319240	IP_peak_2885	chr7	148040369	148040572	204	148040487	18.51	4.65168	8.81339	4.77157	5' UTR	chr7	148039752	148042169	2418	2	+	Zm00001eb319240	Zm00001eb319240_T003	735	--	NP_001146091.1 uncharacterized protein LOC100279623 [Zea mays]	-	-	-	-	-	-	-
Zm00001eb278140	IP_peak_2535	chr6	117945644	117945862	219	117945759	22.96	4.64872	9.91166	5.68959	Intron (Zm00001eb278140_T001/Zm00001eb278140, intron 14 of 32)	chr6	117942028	117954485	12458	33	+	Zm00001eb278140	Zm00001eb278140_T001	3731	R1	NP_001348353.1 Alpha-glucan water dikinase 1 chloroplastic [Zea mays]	-	-	-	-	GO:0005739//mitochondrion;GO:0009507//chloroplast;GO:0009570//chloroplast stroma;GO:0009941//chloroplast envelope	GO:0003729//mRNA binding;GO:0005524//ATP binding;GO:0016301//kinase activity;GO:0050521//alpha-glucan, water dikinase activity	GO:0005983//starch catabolic process;GO:0009610//response to symbiotic fungus;GO:0009631//cold acclimation;GO:0016310//phosphorylation
Zm00001eb413580	IP_peak_671	chr10	62931374	62931626	253	62931495	22.22	4.64304	10.2238	5.92154	Intron (Zm00001eb413580_T001/Zm00001eb413580, intron 1 of 11)	chr10	62924715	62932811	8097	12	-	Zm00001eb413580	Zm00001eb413580_T001	1316	YCHF1	NP_001150211.1 GTP-binding protein PTD004 [Zea mays]	-	-	-	-	GO:0005737//cytoplasm;GO:0005829//cytosol	GO:0000166//nucleotide binding;GO:0003924//GTPase activity;GO:0005524//ATP binding;GO:0005525//GTP binding;GO:0016787//hydrolase activity;GO:0016887//ATPase activity;GO:0043022//ribosome binding;GO:0043023//ribosomal large subunit binding	GO:0009651//response to salt stress;GO:1900425//negative regulation of defense response to bacterium;GO:1901001//negative regulation of response to salt stress
Zm00001eb085410	IP_peak_968	chr2	72638156	72638414	259	72638279	22.22	4.64304	10.2238	5.92154	Intron (Zm00001eb085410_T001/Zm00001eb085410, intron 2 of 2)	chr2	72636118	72638952	2835	3	+	Zm00001eb085410	Zm00001eb085410_T001	2161	MED30	NP_001170098.1 uncharacterized protein LOC100384016 [Zea mays]	-	-	-	-	GO:0016592//mediator complex	-	-
Zm00001eb011120	IP_peak_85	chr1	35785206	35785483	278	35785336	22.22	4.64304	10.2238	5.92154	Promoter (<=1kb)	chr1	35784440	35785125	686	1	-	Zm00001eb011120	Zm00001eb011120_T001	-211	--	XP_008653684.1 uncharacterized protein LOC103633779 [Zea mays]	-	-	-	-	GO:0016020//membrane;GO:0016021//integral component of membrane	-	-
Zm00001eb421270	IP_peak_738	chr10	112978189	112978398	210	112978269	22.22	4.64304	10.2238	5.92154	Promoter (<=1kb)	chr10	112969967	112978011	8045	7	-	Zm00001eb421270	Zm00001eb421270_T002	-258	CRK5	XP_008663149.1 cysteine-rich receptor-like protein kinase 25 isoform X1 [Zea mays]	-	-	-	-	GO:0005886//plasma membrane;GO:0016020//membrane;GO:0016021//integral component of membrane	GO:0000166//nucleotide binding;GO:0004672//protein kinase activity;GO:0004674//protein serine/threonine kinase activity;GO:0004713//protein tyrosine kinase activity;GO:0005524//ATP binding;GO:0016301//kinase activity;GO:0016740//transferase activity	GO:0006468//protein phosphorylation;GO:0016310//phosphorylation;GO:0018108//peptidyl-tyrosine phosphorylation
Zm00001eb381950	IP_peak_3346	chr9	49276786	49277104	319	49276933	22.22	4.64304	10.2238	5.92154	Downstream (1-2kb)	chr9	49278057	49283000	4944	7	-	Zm00001eb381950	Zm00001eb381950_T001	6067	MRS2-F	AQK79518.1 Polynucleotide adenylyltransferase family protein [Zea mays]	-	-	-	-	-	GO:0003924//GTPase activity;GO:0016740//transferase activity;GO:0016779//nucleotidyltransferase activity;GO:0052928//CTP:3'-cytidine-tRNA cytidylyltransferase activity;GO:0052929//ATP:3'-cytidine-cytidine-tRNA adenylyltransferase activity	GO:0001680//tRNA 3'-terminal CCA addition
Zm00001eb058090	IP_peak_534	chr1	285739087	285739299	213	285739186	14.81	4.62821	7.34891	3.59164	Promoter (1-2kb)	chr1	285737170	285737748	579	1	-	Zm00001eb058090	Zm00001eb058090_T001	-1438	--	-	-	-	-	-	-	-	-
Zm00001eb068680	IP_peak_849	chr2	6211456	6211780	325	6211515	14.81	4.62821	7.34891	3.59164	Promoter (<=1kb)	chr2	6209960	6211040	1081	1	-	Zm00001eb068680	Zm00001eb068680_T001	-475	--	XP_008668789.1 uncharacterized protein LOC103645858 [Zea mays]	-	-	-	-	-	-	-
Zm00001eb351500	IP_peak_3141	chr8	119860127	119860361	235	119860247	14.81	4.62821	7.34891	3.59164	Intron (Zm00001eb351500_T004/Zm00001eb351500, intron 2 of 12)	chr8	119844463	119862560	18098	13	-	Zm00001eb351500	Zm00001eb351500_T004	2313	SAC3A	XP_008656367.1 SAC3 family protein A isoform X1 [Zea mays]	-	-	-	-	GO:0005634//nucleus	-	-
Zm00001eb081630	IP_peak_929	chr2	47054131	47054332	202	47054222	22.96	4.61297	9.83256	5.61545	Promoter (1-2kb)	chr2	47048631	47053049	4419	4	-	Zm00001eb081630	Zm00001eb081630_T001	-1173	--	NP_001140656.1 uncharacterized protein LOC100272731 [Zea mays]	-	-	-	-	-	GO:0004601//peroxidase activity;GO:0005515//protein binding;GO:0020037//heme binding;GO:0046872//metal ion binding	GO:0006979//response to oxidative stress;GO:0042744//hydrogen peroxide catabolic process;GO:0098869//cellular oxidant detoxification
Zm00001eb162620	IP_peak_1615	chr3	232967147	232967369	223	232967217	22.96	4.61297	9.83256	5.61545	Downstream (2-3kb)	chr3	232969812	232974408	4597	10	-	Zm00001eb162620	Zm00001eb162620_T005	7191	CAX1a	NP_001347626.1 uncharacterized protein LOC100192109 [Zea mays]	-	-	-	-	GO:0005773//vacuole;GO:0005774//vacuolar membrane;GO:0009705//plant-type vacuole membrane;GO:0016020//membrane;GO:0016021//integral component of membrane	GO:0008324//cation transmembrane transporter activity;GO:0015297//antiporter activity;GO:0015369//calcium:proton antiporter activity	GO:0006811//ion transport;GO:0006812//cation transport;GO:0006816//calcium ion transport;GO:0006874//cellular calcium ion homeostasis;GO:0055085//transmembrane transport;GO:0070588//calcium ion transmembrane transport
Zm00001eb361010	IP_peak_3215	chr8	157260661	157260876	216	157260776	22.96	4.61297	9.83256	5.61545	Intron (Zm00001eb361010_T001/Zm00001eb361010, intron 1 of 13)	chr8	157256639	157261521	4883	14	-	Zm00001eb361010	Zm00001eb361010_T001	745	SFH6	XP_008656784.1 phosphatidylinositol/phosphatidylcholine transfer protein SFH6 isoform X1 [Zea mays]	-	-	-	-	GO:0016020//membrane;GO:0016021//integral component of membrane	-	-
Zm00001eb256910	IP_peak_2375	chr5	220351544	220351792	249	220351614	19.99	4.60978	8.8352	4.7927	Intron (Zm00001eb256910_T001/Zm00001eb256910, intron 7 of 10)	chr5	220348243	220353271	5029	11	+	Zm00001eb256910	Zm00001eb256910_T001	3371	Os02g0778400	XP_020408936.1 uncharacterized protein LOC100282335 isoform X1 [Zea mays]	Metabolism;Metabolism	Global and overview maps;Nucleotide metabolism	ko01100//Metabolic pathways;ko00240//Pyrimidine metabolism	K13800;K13800	GO:0005634//nucleus;GO:0005737//cytoplasm	GO:0000166//nucleotide binding;GO:0004017//adenylate kinase activity;GO:0004127//cytidylate kinase activity;GO:0005524//ATP binding;GO:0009041//uridylate kinase activity;GO:0016301//kinase activity;GO:0016740//transferase activity;GO:0019205//nucleobase-containing compound kinase activity;GO:0033862//UMP kinase activity;GO:0036430//CMP kinase activity;GO:0036431//dCMP kinase activity	GO:0006139//nucleobase-containing compound metabolic process;GO:0006163//purine nucleotide metabolic process;GO:0006207//'de novo' pyrimidine nucleobase biosynthetic process;GO:0006221//pyrimidine nucleotide biosynthetic process;GO:0006225//UDP biosynthetic process;GO:0016310//phosphorylation;GO:0046705//CDP biosynthetic process;GO:0046940//nucleoside monophosphate phosphorylation
Zm00001eb409170	IP_peak_613	chr10	16171226	16171457	232	16171341	26.66	4.6097	11.2515	6.80879	Intron (Zm00001eb409170_T001/Zm00001eb409170, intron 8 of 8)	chr10	16165652	16173179	7528	9	+	Zm00001eb409170	Zm00001eb409170_T001	5689	SEU	AQK39823.1 thioredoxin M1 [Zea mays]	-	-	-	-	GO:0005634//nucleus;GO:0005667//transcription factor complex	GO:0001102//RNA polymerase II activating transcription factor binding	GO:0000122//negative regulation of transcription by RNA polymerase II;GO:0045944//positive regulation of transcription by RNA polymerase II
Zm00001eb350630	IP_peak_3135	chr8	115269830	115270040	211	115269927	26.66	4.6097	11.2515	6.80879	Promoter (<=1kb)	chr8	115268012	115269185	1174	3	-	Zm00001eb350630	Zm00001eb350630_T002	-742	PYL5	NP_001334791.1 uncharacterized protein LOC100273694 [Zea mays]	Environmental Information Processing;Environmental Information Processing	Signal transduction;Signal transduction	ko04075//Plant hormone signal transduction;ko04016//MAPK signaling pathway - plant	K14496;K14496	GO:0005634//nucleus;GO:0005737//cytoplasm;GO:0016020//membrane;GO:0016021//integral component of membrane	GO:0003676//nucleic acid binding;GO:0003723//RNA binding;GO:0004601//peroxidase activity;GO:0004864//protein phosphatase inhibitor activity;GO:0010427//abscisic acid binding;GO:0016409//palmitoyltransferase activity;GO:0020037//heme binding;GO:0038023//signaling receptor activity	GO:0006979//response to oxidative stress;GO:0009738//abscisic acid-activated signaling pathway;GO:0032515//negative regulation of phosphoprotein phosphatase activity;GO:0080163//regulation of protein serine/threonine phosphatase activity;GO:0098869//cellular oxidant detoxification
Zm00001eb056500	IP_peak_523	chr1	280572115	280572349	235	280572278	15.55	4.60285	7.74856	3.91603	Intron (Zm00001eb056500_T001/Zm00001eb056500, intron 4 of 4)	chr1	280568319	280573070	4752	5	+	Zm00001eb056500	Zm00001eb056500_T001	3959	VPS51	CDI66569.1 Conserved hypothetical protein 4/5 [Saccharum hybrid cultivar R570]	-	-	-	-	GO:0000938//GARP complex;GO:0005829//cytosol;GO:0016020//membrane;GO:1990745//EARP complex	-	GO:0006869//lipid transport;GO:0007030//Golgi organization;GO:0007041//lysosomal transport;GO:0015031//protein transport;GO:0032456//endocytic recycling;GO:0042147//retrograde transport, endosome to Golgi;GO:0048193//Golgi vesicle transport
Zm00001eb133350	IP_peak_1397	chr3	98523650	98523951	302	98523863	15.55	4.60285	7.74856	3.91603	Intron (Zm00001eb133350_T001/Zm00001eb133350, intron 3 of 3)	chr3	98521165	98526317	5153	4	+	Zm00001eb133350	Zm00001eb133350_T001	2698	PUB44	XP_008674216.1 U-box domain-containing protein 43 [Zea mays]	-	-	-	-	-	GO:0004842//ubiquitin-protein transferase activity;GO:0005515//protein binding	GO:0016567//protein ubiquitination
Zm00001eb379760	IP_peak_3316	chr9	32557190	32557458	269	32557334	15.55	4.60285	7.74856	3.91603	Promoter (<=1kb)	chr9	32558143	32558370	228	1	+	Zm00001eb379760	Zm00001eb379760_T001	-809	--	AQL02907.1 hypothetical protein ZEAMMB73_Zm00001d045643 [Zea mays]	-	-	-	-	-	-	-
Zm00001eb392330	IP_peak_3447	chr9	125135962	125136210	249	125136079	15.55	4.60285	7.74856	3.91603	Promoter (<=1kb)	chr9	125131638	125135700	4063	4	-	Zm00001eb392330	Zm00001eb392330_T004	-379	ACIN1	NP_001168126.2 uncharacterized protein LOC100381870 [Zea mays]	Genetic Information Processing;Genetic Information Processing;Genetic Information Processing	Transcription;Translation;Translation	ko03040//Spliceosome;ko03013//RNA transport;ko03015//mRNA surveillance pathway	K12875;K12875;K12875	-	GO:0003676//nucleic acid binding;GO:0003677//DNA binding	-
Zm00001eb310770	IP_peak_2815	chr7	101684874	101685081	208	101684976	22.96	4.59531	9.79335	5.58515	Intron (Zm00001eb310770_T001/Zm00001eb310770, intron 1 of 17)	chr7	101684050	101690499	6450	18	+	Zm00001eb310770	Zm00001eb310770_T001	926	ABCA7	XP_008652604.1 ABC transporter A family member 7 isoform X2 [Zea mays]	-	-	-	-	GO:0016020//membrane;GO:0016021//integral component of membrane;GO:0043231//intracellular membrane-bounded organelle	GO:0000166//nucleotide binding;GO:0005319//lipid transporter activity;GO:0005524//ATP binding;GO:0016887//ATPase activity;GO:0042626//ATPase activity, coupled to transmembrane movement of substances	GO:0006869//lipid transport;GO:0055085//transmembrane transport
Zm00001eb280550	IP_peak_2554	chr6	127986539	127986757	219	127986645	11.85	4.59345	6.34222	2.81794	Intron (Zm00001eb280550_T001/Zm00001eb280550, intron 1 of 3)	chr6	127984842	127996758	11917	4	-	Zm00001eb280550	Zm00001eb280550_T001	10113	FMO1	XP_020395065.1 probable flavin-containing monooxygenase 1 [Zea mays]	-	-	-	-	-	GO:0004497//monooxygenase activity;GO:0004499//N,N-dimethylaniline monooxygenase activity;GO:0016491//oxidoreductase activity;GO:0050660//flavin adenine dinucleotide binding;GO:0050661//NADP binding	GO:0055114//oxidation-reduction process
Zm00001eb145090	IP_peak_1499	chr3	173666762	173666962	201	173666877	20.73	4.59121	9.23459	5.10762	Promoter (<=1kb)	chr3	173667874	173669516	1643	3	+	Zm00001eb145090	Zm00001eb145090_T004	-997	--	ONM35768.1 hypothetical protein ZEAMMB73_Zm00001d042554, partial [Zea mays]	-	-	-	-	GO:0016020//membrane;GO:0016021//integral component of membrane	-	-
Zm00001eb302160	IP_peak_2699	chr7	13583710	13583926	217	13583810	27.4	4.58675	11.6256	7.12863	Promoter (<=1kb)	chr7	13584651	13585703	1053	3	+	Zm00001eb302160	Zm00001eb302160_T001	-841	--	ONM51933.1 2-methoxy-6-polyprenyl-14-benzoquinol methylase mitochondrial [Zea mays]	-	-	-	-	GO:0016020//membrane;GO:0016021//integral component of membrane	GO:0008168//methyltransferase activity;GO:0016740//transferase activity	GO:0032259//methylation
Zm00001eb214280	IP_peak_2052	chr5	6822817	6823018	202	6822942	17.03	4.58217	8.59147	4.58019	Promoter (1-2kb)	chr5	6824838	6826487	1650	2	+	Zm00001eb214280	Zm00001eb214280_T001	-1896	--	NP_001232862.1 uncharacterized protein LOC100273834 [Zea mays]	-	-	-	-	-	-	-
Zm00001eb300400	IP_peak_2692	chr7	6708626	6708839	214	6708711	23.7	4.57949	10.1915	5.92154	Intron (Zm00001eb300400_T003/Zm00001eb300400, intron 2 of 3)	chr7	6697285	6709627	12343	4	+	Zm00001eb300400	Zm00001eb300400_T003	11426	TEN1	XP_020395984.1 uncharacterized protein LOC100276461 isoform X1 [Zea mays]	-	-	-	-	GO:0000781//chromosome, telomeric region;GO:1990879//CST complex	GO:0003697//single-stranded DNA binding;GO:0010521//telomerase inhibitor activity;GO:0044183//protein binding involved in protein folding	GO:0000723//telomere maintenance;GO:0009408//response to heat;GO:0019827//stem cell population maintenance;GO:0048367//shoot system development
Zm00001eb006200	IP_peak_47	chr1	17730729	17730970	242	17730908	14.81	4.57473	7.25821	3.52066	Promoter (1-2kb)	chr1	17728129	17729248	1120	1	-	Zm00001eb006200	Zm00001eb006200_T001	-1660	ERF073	NP_001183703.1 uncharacterized protein LOC100502296 [Zea mays]	-	-	-	-	GO:0005634//nucleus	GO:0003677//DNA binding;GO:0003700//DNA-binding transcription factor activity	GO:0006355//regulation of transcription, DNA-templated
Zm00001eb148620	IP_peak_1518	chr3	186786364	186786635	272	186786393	14.07	4.57178	7.63192	3.82765	Intron (Zm00001eb148620_T001/Zm00001eb148620, intron 1 of 5)	chr3	186784092	186793036	8945	6	+	Zm00001eb148620	Zm00001eb148620_T001	2301	MTP5	XP_008674849.1 metal tolerance protein 5 [Zea mays]	-	-	-	-	GO:0005773//vacuole;GO:0005774//vacuolar membrane;GO:0016020//membrane;GO:0016021//integral component of membrane	GO:0008324//cation transmembrane transporter activity;GO:0010486//manganese:proton antiporter activity	GO:0006812//cation transport;GO:0055085//transmembrane transport;GO:0071421//manganese ion transmembrane transport;GO:0098655//cation transmembrane transport;GO:1902600//proton transmembrane transport
Zm00001eb018090	IP_peak_132	chr1	64565421	64565724	304	64565648	19.99	4.56971	8.75452	4.71776	Downstream (2-3kb)	chr1	64567706	64576354	8649	4	+	Zm00001eb018090	Zm00001eb018090_T002	-2058	POL	XP_008656192.1 protein phosphatase 2C 32 [Zea mays]	-	-	-	-	-	GO:0004722//protein serine/threonine phosphatase activity;GO:0004724//magnesium-dependent protein serine/threonine phosphatase activity;GO:0016791//phosphatase activity	GO:0006470//protein dephosphorylation
Zm00001eb088640	IP_peak_1024	chr2	110998299	110998523	225	110998450	19.99	4.56971	8.75452	4.71776	Promoter (1-2kb)	chr2	111000174	111002714	2541	4	+	Zm00001eb088640	Zm00001eb088640_T004	-1724	--	XP_008669702.1 uncharacterized protein LOC103646835 isoform X2 [Zea mays]	-	-	-	-	-	-	-
Zm00001eb060010	IP_peak_550	chr1	292564771	292565055	285	292564931	35.54	4.56804	14.0966	9.291	Exon (Zm00001eb060010_T001/Zm00001eb060010, exon 10 of 19)	chr1	292558678	292569833	11156	19	+	Zm00001eb060010	Zm00001eb060010_T001	6253	TRAPPC8	XP_008665562.1 trafficking protein particle complex subunit 8 [Zea mays]	-	-	-	-	GO:0000407//phagophore assembly site;GO:0031410//cytoplasmic vesicle;GO:1990072//TRAPPIII protein complex	GO:0005515//protein binding	GO:0006888//ER to Golgi vesicle-mediated transport;GO:0030242//autophagy of peroxisome;GO:0034497//protein localization to phagophore assembly site
Zm00001eb277000	IP_peak_2522	chr6	113385369	113385577	209	113385476	18.51	4.56477	8.6423	4.62762	Downstream (<1kb)	chr6	113385829	113390131	4303	7	-	Zm00001eb277000	Zm00001eb277000_T003	4655	FATB	NP_001151366.1 myristoyl-acyl carrier protein thioesterase [Zea mays]	Metabolism;Metabolism;Metabolism	Global and overview maps;Global and overview maps;Lipid metabolism	ko01100//Metabolic pathways;ko01212//Fatty acid metabolism;ko00061//Fatty acid biosynthesis	K10781;K10781;K10781	GO:0009507//chloroplast;GO:0009536//plastid	GO:0000036//acyl carrier activity;GO:0016297//acyl-[acyl-carrier-protein] hydrolase activity;GO:0016787//hydrolase activity;GO:0016790//thiolester hydrolase activity	GO:0006629//lipid metabolic process;GO:0006631//fatty acid metabolic process;GO:0006633//fatty acid biosynthetic process
Zm00001eb001430	IP_peak_6	chr1	4189494	4189789	296	4189595	39.99	4.55415	15.1687	10.2518	Intron (Zm00001eb001430_T001/Zm00001eb001430, intron 12 of 50)	chr1	4173806	4249156	75351	51	+	Zm00001eb001430	Zm00001eb001430_T001	15789	CALS9	XP_020400523.1 callose synthase 9 [Zea mays]	-	-	-	-	GO:0000148//1,3-beta-D-glucan synthase complex;GO:0005886//plasma membrane;GO:0016020//membrane;GO:0016021//integral component of membrane	GO:0003843//1,3-beta-D-glucan synthase activity;GO:0016740//transferase activity;GO:0016757//transferase activity, transferring glycosyl groups;GO:0046527//glucosyltransferase activity	GO:0006075//(1->3)-beta-D-glucan biosynthetic process;GO:0008360//regulation of cell shape;GO:0071555//cell wall organization
Zm00001eb415410	IP_peak_687	chr10	76833170	76833383	214	76833289	15.55	4.55229	7.65864	3.84329	Promoter (1-2kb)	chr10	76834359	76836833	2475	5	+	Zm00001eb415410	Zm00001eb415410_T001	-1070	RPS3C	NP_001281197.1 40S ribosomal protein S3-like [Zea mays]	Genetic Information Processing	Translation	ko03010//Ribosome	K02985	GO:0005634//nucleus;GO:0005840//ribosome;GO:0009507//chloroplast;GO:0009536//plastid;GO:0015935//small ribosomal subunit;GO:0022627//cytosolic small ribosomal subunit	GO:0003723//RNA binding;GO:0003735//structural constituent of ribosome	GO:0006412//translation
Zm00001eb095700	IP_peak_1098	chr2	168288946	168289160	215	168289013	24.44	4.5484	10.5503	6.19687	Exon (Zm00001eb095700_T001/Zm00001eb095700, exon 6 of 12)	chr2	168276901	168293775	16875	12	-	Zm00001eb095700	Zm00001eb095700_T001	4762	--	XP_008670026.1 uncharacterized protein LOC103647245 isoform X1 [Zea mays]	-	-	-	-	GO:0005634//nucleus	GO:0005515//protein binding	-
Zm00001eb165210	IP_peak_1639	chr4	3289036	3289289	254	3289176	24.44	4.5484	10.5503	6.19687	Intron (Zm00001eb165210_T001/Zm00001eb165210, intron 2 of 9)	chr4	3279151	3290546	11396	10	-	Zm00001eb165210	Zm00001eb165210_T001	1370	SIS8	XP_008677881.1 uncharacterized protein LOC103652709 isoform X2 [Zea mays]	-	-	-	-	GO:0016020//membrane;GO:0016021//integral component of membrane	GO:0004672//protein kinase activity;GO:0005524//ATP binding;GO:0009881//photoreceptor activity;GO:0016301//kinase activity	GO:0006468//protein phosphorylation;GO:0016310//phosphorylation;GO:0018298//protein-chromophore linkage;GO:0050896//response to stimulus
Zm00001eb421090	IP_peak_737	chr10	111752127	111752332	206	111752289	12.59	4.53449	6.69126	3.08924	Promoter (1-2kb)	chr10	111753506	111760622	7117	18	+	Zm00001eb421090	Zm00001eb421090_T001	-1217	GNTI	NP_001142278.1 uncharacterized protein LOC100274447 [Zea mays]	Metabolism;Metabolism;Metabolism	Global and overview maps;Glycan biosynthesis and metabolism;Glycan biosynthesis and metabolism	ko01100//Metabolic pathways;ko00510//N-Glycan biosynthesis;ko00513//Various types of N-glycan biosynthesis	K00726;K00726;K00726	GO:0005768//endosome;GO:0005794//Golgi apparatus;GO:0005802//trans-Golgi network;GO:0016020//membrane;GO:0016021//integral component of membrane	GO:0003827//alpha-1,3-mannosylglycoprotein 2-beta-N-acetylglucosaminyltransferase activity;GO:0008375//acetylglucosaminyltransferase activity;GO:0016262//protein N-acetylglucosaminyltransferase activity;GO:0016740//transferase activity;GO:0016757//transferase activity, transferring glycosyl groups;GO:0046872//metal ion binding	GO:0006486//protein glycosylation;GO:0006491//N-glycan processing;GO:0006972//hyperosmotic response;GO:0018215//protein phosphopantetheinylation
Zm00001eb395520	IP_peak_3472	chr9	139491504	139491739	236	139491613	12.59	4.53449	6.69126	3.08924	Intron (Zm00001eb395520_T001/Zm00001eb395520, intron 2 of 3)	chr9	139489102	139494311	5210	4	+	Zm00001eb395520	Zm00001eb395520_T001	2511	At5g10020	NP_001351653.1 probable inactive receptor kinase precursor [Zea mays]	-	-	-	-	GO:0016020//membrane;GO:0016021//integral component of membrane	GO:0000166//nucleotide binding;GO:0004672//protein kinase activity;GO:0005515//protein binding;GO:0005524//ATP binding;GO:0016301//kinase activity	GO:0006468//protein phosphorylation;GO:0016310//phosphorylation
Zm00001eb048010	IP_peak_457	chr1	246769978	246770203	226	246770140	12.59	4.52953	6.6833	3.08343	Promoter (1-2kb)	chr1	246763306	246768866	5561	4	-	Zm00001eb048010	Zm00001eb048010_T001	-1274	CESA2	ONM06411.1 Thymidylate kinase [Zea mays]	-	-	-	-	GO:0005802//trans-Golgi network;GO:0005886//plasma membrane;GO:0016020//membrane;GO:0016021//integral component of membrane	GO:0004798//thymidylate kinase activity;GO:0005524//ATP binding;GO:0016301//kinase activity;GO:0016740//transferase activity;GO:0016757//transferase activity, transferring glycosyl groups;GO:0016759//cellulose synthase activity;GO:0016760//cellulose synthase (UDP-forming) activity	GO:0006233//dTDP biosynthetic process;GO:0009833//plant-type primary cell wall biogenesis;GO:0016310//phosphorylation;GO:0030244//cellulose biosynthetic process;GO:0046940//nucleoside monophosphate phosphorylation
Zm00001eb080670	IP_peak_918	chr2	43554903	43555114	212	43554995	12.59	4.52953	6.6833	3.08343	3' UTR	chr2	43554989	43557801	2813	2	-	Zm00001eb080670	Zm00001eb080670_T002	2806	MADS27	XP_008669317.1 MADS-box transcription factor 27 isoform X1 [Zea mays]	-	-	-	-	GO:0005634//nucleus	GO:0000977//RNA polymerase II regulatory region sequence-specific DNA binding;GO:0000978//RNA polymerase II proximal promoter sequence-specific DNA binding;GO:0000981//DNA-binding transcription factor activity, RNA polymerase II-specific;GO:0003677//DNA binding;GO:0003700//DNA-binding transcription factor activity;GO:0046983//protein dimerization activity	GO:0006355//regulation of transcription, DNA-templated;GO:0006357//regulation of transcription by RNA polymerase II;GO:0045944//positive regulation of transcription by RNA polymerase II
Zm00001eb112430	IP_peak_1208	chr2	226755554	226755802	249	226755686	12.59	4.52953	6.6833	3.08343	Downstream (2-3kb)	chr2	226754995	226755291	297	1	+	Zm00001eb112430	Zm00001eb112430_T001	691	--	ONM26435.1 ARGOS homolog3 [Zea mays]	-	-	-	-	GO:0005634//nucleus;GO:0005737//cytoplasm;GO:0016020//membrane;GO:0016021//integral component of membrane	-	GO:0046622//positive regulation of organ growth
Zm00001eb116400	IP_peak_1237	chr2	238606994	238607337	344	238607196	12.59	4.52953	6.6833	3.08343	Promoter (1-2kb)	chr2	238602141	238605923	3783	5	-	Zm00001eb116400	Zm00001eb116400_T001	-1273	VAMP725	NP_001354043.1 uncharacterized protein LOC100191650 [Zea mays]	-	-	-	-	GO:0016020//membrane;GO:0016021//integral component of membrane	-	GO:0015031//protein transport;GO:0016192//vesicle-mediated transport
Zm00001eb022000	IP_peak_174	chr1	84029334	84029940	607	84029434	12.59	4.52953	6.6833	3.08343	Promoter (<=1kb)	chr1	84026998	84029030	2033	5	-	Zm00001eb022000	Zm00001eb022000_T001	-404	SCE1	XP_008657947.1 SUMO-conjugating enzyme SCE1 [Zea mays]	Genetic Information Processing;Genetic Information Processing	Translation;Folding, sorting and degradation	ko03013//RNA transport;ko04120//Ubiquitin mediated proteolysis	K10577;K10577	GO:0005634//nucleus	GO:0000166//nucleotide binding;GO:0005524//ATP binding;GO:0016740//transferase activity;GO:0061656//SUMO conjugating enzyme activity	GO:0016925//protein sumoylation
Zm00001eb135830	IP_peak_1423	chr3	122549966	122550175	210	122550112	12.59	4.52953	6.6833	3.08343	Promoter (<=1kb)	chr3	122550522	122552503	1982	5	+	Zm00001eb135830	Zm00001eb135830_T001	-410	GL1-10	NP_001152241.1 uncharacterized protein LOC100285879 [Zea mays]	Metabolism;Metabolism;Metabolism	Global and overview maps;Global and overview maps;Lipid metabolism	ko01100//Metabolic pathways;ko01110//Biosynthesis of secondary metabolites;ko00100//Steroid biosynthesis	K14423;K14423;K14423	GO:0005783//endoplasmic reticulum;GO:0005789//endoplasmic reticulum membrane;GO:0016020//membrane;GO:0016021//integral component of membrane	GO:0000254//C-4 methylsterol oxidase activity;GO:0004497//monooxygenase activity;GO:0005506//iron ion binding;GO:0009924//octadecanal decarbonylase activity;GO:0016491//oxidoreductase activity;GO:0016829//lyase activity;GO:1990465//aldehyde oxygenase (deformylating) activity	GO:0008610//lipid biosynthetic process;GO:0016126//sterol biosynthetic process;GO:0055114//oxidation-reduction process
Zm00001eb174780	IP_peak_1712	chr4	44357172	44357372	201	44357244	12.59	4.52953	6.6833	3.08343	Intron (Zm00001eb174780_T001/Zm00001eb174780, intron 3 of 10)	chr4	44346979	44364961	17983	11	-	Zm00001eb174780	Zm00001eb174780_T001	7717	SYCO	ONM39462.1 Peptidase family M48 family protein [Zea mays]	-	-	-	-	GO:0005737//cytoplasm;GO:0005783//endoplasmic reticulum;GO:0005787//signal peptidase complex;GO:0016020//membrane;GO:0016021//integral component of membrane;GO:0030176//integral component of endoplasmic reticulum membrane	GO:0000166//nucleotide binding;GO:0004222//metalloendopeptidase activity;GO:0004812//aminoacyl-tRNA ligase activity;GO:0004817//cysteine-tRNA ligase activity;GO:0005524//ATP binding;GO:0008233//peptidase activity;GO:0008237//metallopeptidase activity;GO:0016787//hydrolase activity;GO:0016874//ligase activity;GO:0043531//ADP binding;GO:0046872//metal ion binding	GO:0006418//tRNA aminoacylation for protein translation;GO:0006423//cysteinyl-tRNA aminoacylation;GO:0006465//signal peptide processing;GO:0006508//proteolysis;GO:0006952//defense response;GO:0071586//CAAX-box protein processing
Zm00001eb197050	IP_peak_1922	chr4	194604648	194605142	495	194604674	12.59	4.52953	6.6833	3.08343	Downstream (1-2kb)	chr4	194606456	194609230	2775	2	-	Zm00001eb197050	Zm00001eb197050_T001	4556	CIPK14	XP_008679413.1 CBL-interacting protein kinase 14 [Zea mays]	-	-	-	-	-	GO:0000166//nucleotide binding;GO:0004672//protein kinase activity;GO:0004674//protein serine/threonine kinase activity;GO:0005524//ATP binding;GO:0016301//kinase activity;GO:0016740//transferase activity	GO:0006468//protein phosphorylation;GO:0007165//signal transduction;GO:0016310//phosphorylation
Zm00001eb285040	IP_peak_2598	chr6	146616466	146616765	300	146616594	12.59	4.52953	6.6833	3.08343	Promoter (1-2kb)	chr6	146617774	146631578	13805	13	+	Zm00001eb285040	Zm00001eb285040_T001	-1180	MED33A	AQK84981.1 Mediator of RNA polymerase II transcription subunit 33A [Zea mays]	-	-	-	-	GO:0016592//mediator complex	-	GO:2000762//regulation of phenylpropanoid metabolic process
Zm00001eb329020	IP_peak_2951	chr7	178345496	178345722	227	178345602	12.59	4.52953	6.6833	3.08343	Promoter (1-2kb)	chr7	178343163	178343661	499	2	-	Zm00001eb329020	Zm00001eb329020_T001	-1941	--	-	-	-	-	-	-	-	-
Zm00001eb352710	IP_peak_3150	chr8	124360592	124360856	265	124360642	12.59	4.52953	6.6833	3.08343	Promoter (1-2kb)	chr8	124357201	124359222	2022	3	-	Zm00001eb352710	Zm00001eb352710_T003	-1420	--	NP_001168613.1 uncharacterized protein LOC100382397 [Zea mays]	-	-	-	-	-	GO:0016740//transferase activity	-
Zm00001eb385150	IP_peak_3383	chr9	84921635	84921850	216	84921726	11.85	4.52879	6.24351	2.73619	Intron (Zm00001eb385150_T003/Zm00001eb385150, intron 7 of 7)	chr9	84920837	84924422	3586	8	-	Zm00001eb385150	Zm00001eb385150_T003	2696	Os02g0220500	NP_001148829.1 elongation factor 1-gamma 3 [Zea mays]	-	-	-	-	GO:0005615//extracellular space	GO:0003746//translation elongation factor activity;GO:0003824//catalytic activity;GO:0005515//protein binding;GO:0016491//oxidoreductase activity;GO:0019139//cytokinin dehydrogenase activity;GO:0050660//flavin adenine dinucleotide binding;GO:0071949//FAD binding	GO:0006412//translation;GO:0006414//translational elongation;GO:0006749//glutathione metabolic process;GO:0009690//cytokinin metabolic process
Zm00001eb168790	IP_peak_1663	chr4	15848598	15848948	351	15848723	15.55	4.52743	7.61427	3.81158	Intron (Zm00001eb168790_T001/Zm00001eb168790, intron 6 of 21)	chr4	15837472	15871830	34359	22	+	Zm00001eb168790	Zm00001eb168790_T001	11251	SEC3A	XP_020408064.1 exocyst complex component SEC3A isoform X3 [Zea mays]	-	-	-	-	GO:0000145//exocyst;GO:0005886//plasma membrane	GO:0005546//phosphatidylinositol-4,5-bisphosphate binding	GO:0006887//exocytosis;GO:0006893//Golgi to plasma membrane transport
Zm00001eb013730	IP_peak_97	chr1	45959153	45959456	304	45959316	17.03	4.51346	8.45797	4.4579	Promoter (<=1kb)	chr1	45960179	45963545	3367	2	+	Zm00001eb013730	Zm00001eb013730_T001	-863	mcfF	XP_008679377.1 mitochondrial RNA-splicing protein MRS3 isoform X1 [Zea mays]	-	-	-	-	GO:0016020//membrane;GO:0016021//integral component of membrane	GO:0005347//ATP transmembrane transporter activity;GO:0005381//iron ion transmembrane transporter activity	GO:0048250//iron import into the mitochondrion;GO:0055085//transmembrane transport
Zm00001eb268060	IP_peak_2452	chr6	58821806	58822048	243	58821873	17.03	4.51346	8.45797	4.4579	Downstream (1-2kb)	chr6	58824504	58827286	2783	8	-	Zm00001eb268060	Zm00001eb268060_T002	5413	--	NP_001152353.1 oxidoreductase [Zea mays]	-	-	-	-	GO:0005737//cytoplasm	GO:0016491//oxidoreductase activity	GO:0055114//oxidation-reduction process
Zm00001eb049240	IP_peak_468	chr1	252306132	252306372	241	252306238	17.03	4.50791	8.44714	4.44986	Downstream (<1kb)	chr1	252306667	252319417	12751	19	-	Zm00001eb049240	Zm00001eb049240_T004	13179	pald1	XP_008665018.1 uncharacterized protein LOC103643638 [Zea mays]	-	-	-	-	GO:0005737//cytoplasm;GO:0005829//cytosol	GO:0004725//protein tyrosine phosphatase activity	GO:0035335//peptidyl-tyrosine dephosphorylation
Zm00001eb413610	IP_peak_672	chr10	63284946	63285249	304	63285107	17.03	4.50791	8.44714	4.44986	Intron (Zm00001eb413610_T001/Zm00001eb413610, intron 1 of 4)	chr10	63284122	63290520	6399	5	+	Zm00001eb413610	Zm00001eb413610_T001	985	--	NP_001146757.1 uncharacterized protein LOC100280359 [Zea mays]	-	-	-	-	GO:0016020//membrane;GO:0016021//integral component of membrane	-	-
Zm00001eb085100	IP_peak_961	chr2	68126682	68126880	199	68126764	17.03	4.50791	8.44714	4.44986	Intron (Zm00001eb085100_T001/Zm00001eb085100, intron 5 of 10)	chr2	68123803	68128417	4615	11	+	Zm00001eb085100	Zm00001eb085100_T001	2961	--	NP_001150257.1 uncharacterized protein LOC100283887 [Zea mays]	Genetic Information Processing	Transcription	ko03020//RNA polymerase	K03026	GO:0005634//nucleus;GO:0005666//RNA polymerase III complex	GO:0003677//DNA binding;GO:0003899//DNA-directed 5'-3' RNA polymerase activity	GO:0006383//transcription by RNA polymerase III
Zm00001eb217140	IP_peak_2074	chr5	13747502	13747843	342	13747701	17.03	4.50791	8.44714	4.44986	Downstream (<1kb)	chr5	13747744	13752565	4822	8	-	Zm00001eb217140	Zm00001eb217140_T004	4864	GAUT1	AQK63766.1 Polygalacturonate 4-alpha-galacturonosyltransferase [Zea mays]	Metabolism;Metabolism	Global and overview maps;Carbohydrate metabolism	ko01100//Metabolic pathways;ko00520//Amino sugar and nucleotide sugar metabolism	K13648;K13648	GO:0000139//Golgi membrane;GO:0005794//Golgi apparatus;GO:0016020//membrane;GO:0016021//integral component of membrane	GO:0016740//transferase activity;GO:0016757//transferase activity, transferring glycosyl groups;GO:0047262//polygalacturonate 4-alpha-galacturonosyltransferase activity	GO:0045489//pectin biosynthetic process;GO:0071555//cell wall organization
Zm00001eb247890	IP_peak_2324	chr5	191200749	191201024	276	191200880	17.03	4.50791	8.44714	4.44986	Intron (Zm00001eb247890_T001/Zm00001eb247890, intron 3 of 16)	chr5	191183437	191202888	19452	17	-	Zm00001eb247890	Zm00001eb247890_T001	2008	UPF2	XP_008645959.1 regulator of nonsense transcripts UPF2 [Zea mays]	Genetic Information Processing;Genetic Information Processing	Translation;Translation	ko03013//RNA transport;ko03015//mRNA surveillance pathway	K14327;K14327	GO:0005737//cytoplasm;GO:0005844//polysome;GO:0016020//membrane;GO:0016021//integral component of membrane;GO:0035145//exon-exon junction complex	GO:0003723//RNA binding;GO:0005515//protein binding	GO:0000184//nuclear-transcribed mRNA catabolic process, nonsense-mediated decay
Zm00001eb283880	IP_peak_2584	chr6	142221661	142221891	231	142221703	17.03	4.50791	8.44714	4.44986	Intron (Zm00001eb283880_T001/Zm00001eb283880, intron 4 of 4)	chr6	142220764	142225365	4602	5	-	Zm00001eb283880	Zm00001eb283880_T001	3662	PBS1	NP_001141079.1 uncharacterized protein LOC100273161 [Zea mays]	-	-	-	-	GO:0016020//membrane;GO:0016021//integral component of membrane	GO:0000166//nucleotide binding;GO:0004672//protein kinase activity;GO:0004674//protein serine/threonine kinase activity;GO:0005524//ATP binding;GO:0016301//kinase activity;GO:0016740//transferase activity	GO:0006468//protein phosphorylation;GO:0016310//phosphorylation
Zm00001eb047670	IP_peak_448	chr1	245039685	245039898	214	245039790	17.03	4.50791	8.44714	4.44986	Intron (Zm00001eb047670_T001/Zm00001eb047670, intron 6 of 6)	chr1	245034435	245040767	6333	7	+	Zm00001eb047670	Zm00001eb047670_T001	5355	--	PWZ55694.1 hypothetical protein Zm00014a_010010 [Zea mays]	-	-	-	-	-	-	-
Zm00001eb200960	IP_peak_1955	chr4	211246077	211246292	216	211246154	12.59	4.50448	6.64305	3.06014	Promoter (1-2kb)	chr4	211247931	211249761	1831	1	+	Zm00001eb200960	Zm00001eb200960_T001	-1777	--	PON60337.1 hypothetical protein PanWU01x14_153230, partial [Parasponia andersonii]	-	-	-	-	-	-	-
Zm00001eb340900	IP_peak_3037	chr8	43400728	43401197	470	43401081	21.47	4.50084	9.47341	5.29363	Downstream (<1kb)	chr8	43401567	43410087	8521	15	-	Zm00001eb340900	Zm00001eb340900_T001	9006	LPD1	XP_008655174.1 uncharacterized protein LOC100381818 isoform X1 [Zea mays]	Metabolism;Metabolism;Metabolism;Metabolism;Metabolism;Metabolism;Metabolism;Metabolism;Metabolism;Metabolism;Metabolism;Metabolism	Global and overview maps;Global and overview maps;Global and overview maps;Carbohydrate metabolism;Carbohydrate metabolism;Carbohydrate metabolism;Carbohydrate metabolism;Amino acid metabolism;Amino acid metabolism;Amino acid metabolism;Amino acid metabolism;Carbohydrate metabolism	ko01100//Metabolic pathways;ko01110//Biosynthesis of secondary metabolites;ko01200//Carbon metabolism;ko00010//Glycolysis / Gluconeogenesis;ko00620//Pyruvate metabolism;ko00630//Glyoxylate and dicarboxylate metabolism;ko00020//Citrate cycle (TCA cycle);ko00260//Glycine, serine and threonine metabolism;ko00380//Tryptophan metabolism;ko00310//Lysine degradation;ko00280//Valine, leucine and isoleuci…	K00382;K00382;K00382;K00382;K00382;K00382;K00382;K00382;K00382;K00382;K00382;K00382	-	GO:0000166//nucleotide binding;GO:0004148//dihydrolipoyl dehydrogenase activity;GO:0016491//oxidoreductase activity;GO:0016668//oxidoreductase activity, acting on a sulfur group of donors, NAD(P) as acceptor;GO:0050660//flavin adenine dinucleotide binding	GO:0045454//cell redox homeostasis;GO:0055114//oxidation-reduction process
Zm00001eb151090	IP_peak_1531	chr3	194596479	194596742	264	194596642	8.89	4.49769	5.31912	2.08239	Promoter (<=1kb)	chr3	194594566	194596394	1829	3	-	Zm00001eb151090	Zm00001eb151090_T001	-248	PBL27	NP_001141596.2 putative protein kinase superfamily protein [Zea mays]	-	-	-	-	-	GO:0000166//nucleotide binding;GO:0004672//protein kinase activity;GO:0004674//protein serine/threonine kinase activity;GO:0005524//ATP binding;GO:0016301//kinase activity;GO:0016740//transferase activity	GO:0006468//protein phosphorylation;GO:0016310//phosphorylation
Zm00001eb407230	IP_peak_596	chr10	6827607	6827823	217	6827682	21.47	4.49494	9.46042	5.28568	Promoter (1-2kb)	chr10	6822016	6826186	4171	2	-	Zm00001eb407230	Zm00001eb407230_T001	-1496	-	-	-	-	-	-	-	-	-
Zm00001eb413240	IP_peak_668	chr10	60116223	60116643	421	60116590	21.47	4.49494	9.46042	5.28568	Intron (Zm00001eb413240_T001/Zm00001eb413240, intron 1 of 14)	chr10	60108053	60137287	29235	15	+	Zm00001eb413240	Zm00001eb413240_T001	8537	--	NP_001170272.1 uncharacterized protein LOC100193884 isoform 1 [Zea mays]	-	-	-	-	-	-	-
Zm00001eb085360	IP_peak_967	chr2	72017287	72017509	223	72017415	21.47	4.49494	9.46042	5.28568	Intron (Zm00001eb085360_T001/Zm00001eb085360, intron 2 of 2)	chr2	72016320	72020650	4331	3	-	Zm00001eb085360	Zm00001eb085360_T001	3235	--	ONM18071.1 Major facilitator superfamily protein [Zea mays]	-	-	-	-	GO:0016020//membrane;GO:0016021//integral component of membrane	-	-
Zm00001eb112640	IP_peak_1210	chr2	227381981	227382182	202	227382090	21.47	4.49494	9.46042	5.28568	Promoter (1-2kb)	chr2	227383832	227384630	799	1	+	Zm00001eb112640	Zm00001eb112640_T001	-1742	--	ONM26519.1 hypothetical protein ZEAMMB73_Zm00001d007308 [Zea mays]	-	-	-	-	GO:0005829//cytosol	-	GO:0009903//chloroplast avoidance movement;GO:0009904//chloroplast accumulation movement
Zm00001eb238860	IP_peak_2251	chr5	149217693	149217909	217	149217842	21.47	4.49494	9.46042	5.28568	Downstream (1-2kb)	chr5	149219524	149220521	998	5	-	Zm00001eb238860	Zm00001eb238860_T001	2679	-	-	-	-	-	-	-	-	-
Zm00001eb146560	IP_peak_1508	chr3	179989528	179989736	209	179989660	25.92	4.48629	10.5157	6.1658	Intron (Zm00001eb146560_T001/Zm00001eb146560, intron 1 of 1)	chr3	179988266	179993568	5303	2	+	Zm00001eb146560	Zm00001eb146560_T001	1394	Os01g0377700	ONM36105.1 NPL4-like protein 1 [Zea mays]	Genetic Information Processing	Folding, sorting and degradation	ko04141//Protein processing in endoplasmic reticulum	K14015	GO:0005634//nucleus	GO:0031625//ubiquitin protein ligase binding;GO:0043130//ubiquitin binding	GO:0006511//ubiquitin-dependent protein catabolic process
Zm00001eb073650	IP_peak_873	chr2	17532507	17532770	264	17532636	25.92	4.48629	10.5157	6.1658	Promoter (<=1kb)	chr2	17533355	17537280	3926	8	+	Zm00001eb073650	Zm00001eb073650_T001	-719	CYP87A3	XP_008669007.1 cytochrome P450 87A3 [Zea mays]	-	-	-	-	GO:0016020//membrane;GO:0016021//integral component of membrane	GO:0004497//monooxygenase activity;GO:0005506//iron ion binding;GO:0016491//oxidoreductase activity;GO:0016705//oxidoreductase activity, acting on paired donors, with incorporation or reduction of molecular oxygen;GO:0020037//heme binding;GO:0046872//metal ion binding	GO:0007275//multicellular organism development;GO:0010268//brassinosteroid homeostasis;GO:0016125//sterol metabolic process;GO:0016132//brassinosteroid biosynthetic process;GO:0055114//oxidation-reduction process
Zm00001eb340990	IP_peak_3038	chr8	44198485	44198695	211	44198527	25.92	4.48629	10.5157	6.1658	Intron (Zm00001eb340990_T001/Zm00001eb340990, intron 1 of 6)	chr8	44190719	44199393	8675	7	-	Zm00001eb340990	Zm00001eb340990_T001	866	AVP1	XP_008655899.1 pyrophosphate-energized vacuolar membrane proton pump isoform X2 [Zea mays]	-	-	-	-	GO:0016020//membrane;GO:0016021//integral component of membrane	GO:0004427//inorganic diphosphatase activity;GO:0009678//hydrogen-translocating pyrophosphatase activity	GO:0006811//ion transport;GO:1902600//proton transmembrane transport
Zm00001eb090080	IP_peak_1035	chr2	121415637	121415950	314	121415933	13.33	4.4829	7.04236	3.32684	Downstream (<1kb)	chr2	121415955	121416497	543	1	-	Zm00001eb090080	Zm00001eb090080_T001	564	--	ONM19270.1 hypothetical protein ZEAMMB73_Zm00001d004602 [Zea mays]	-	-	-	-	-	-	-
Zm00001eb129900	IP_peak_1332	chr3	51791236	51791463	228	51791334	13.33	4.4829	7.04236	3.32684	Downstream (<1kb)	chr3	51791625	51792381	757	1	-	Zm00001eb129900	Zm00001eb129900_T001	1047	GSVIVT00037159001	XP_020406362.1 peroxidase 5 [Zea mays]	Metabolism;Metabolism;Metabolism	Global and overview maps;Global and overview maps;Biosynthesis of other secondary metabolites	ko01100//Metabolic pathways;ko01110//Biosynthesis of secondary metabolites;ko00940//Phenylpropanoid biosynthesis	K00430;K00430;K00430	GO:0005576//extracellular region;GO:0009505//plant-type cell wall;GO:0009506//plasmodesma	GO:0004601//peroxidase activity;GO:0016491//oxidoreductase activity;GO:0020037//heme binding;GO:0046872//metal ion binding	GO:0006979//response to oxidative stress;GO:0042744//hydrogen peroxide catabolic process;GO:0055114//oxidation-reduction process;GO:0098869//cellular oxidant detoxification
Zm00001eb027560	IP_peak_250	chr1	134360016	134360255	240	134360085	13.33	4.4829	7.04236	3.32684	Promoter (<=1kb)	chr1	134358786	134359143	358	1	-	Zm00001eb027560	Zm00001eb027560_T001	-942	-	-	-	-	-	-	-	-	-
Zm00001eb064310	IP_peak_575	chr1	304556921	304557169	249	304557048	30.36	4.48011	12.3086	7.74271	Intron (Zm00001eb064310_T001/Zm00001eb064310, intron 5 of 19)	chr1	304543405	304562779	19375	20	-	Zm00001eb064310	Zm00001eb064310_T001	5731	Os03g0565500	NP_001348482.1 uncharacterized protein LOC100381906 [Zea mays]	-	-	-	-	GO:0005739//mitochondrion	GO:0000166//nucleotide binding;GO:0003746//translation elongation factor activity;GO:0003924//GTPase activity;GO:0005525//GTP binding	GO:0006412//translation;GO:0006414//translational elongation;GO:0070125//mitochondrial translational elongation
Zm00001eb100980	IP_peak_1138	chr2	192067254	192067494	241	192067382	30.36	4.48011	12.3086	7.74271	Intron (Zm00001eb100980_T001/Zm00001eb100980, intron 2 of 5)	chr2	192064781	192069688	4908	6	+	Zm00001eb100980	Zm00001eb100980_T001	2601	RBP47	XP_008667171.1 uncharacterized protein LOC100193409 isoform X1 [Zea mays]	-	-	-	-	GO:1990904//ribonucleoprotein complex	GO:0003676//nucleic acid binding;GO:0003723//RNA binding	GO:0048024//regulation of mRNA splicing, via spliceosome
Zm00001eb089750	IP_peak_1032	chr2	118090882	118091185	304	118091030	17.77	4.47515	8.03484	4.12963	Promoter (1-2kb)	chr2	118092900	118093236	337	1	+	Zm00001eb089750	Zm00001eb089750_T001	-1870	-	-	-	-	-	-	-	-	-
Zm00001eb294200	IP_peak_2659	chr6	173044733	173044932	200	173044827	17.77	4.47515	8.03484	4.12963	Intron (Zm00001eb294200_T001/Zm00001eb294200, intron 3 of 3)	chr6	173043093	173047120	4028	4	-	Zm00001eb294200	Zm00001eb294200_T001	2293	PP2C50	NP_001348373.1 uncharacterized protein LOC100381549 [Zea mays]	Environmental Information Processing;Environmental Information Processing	Signal transduction;Signal transduction	ko04075//Plant hormone signal transduction;ko04016//MAPK signaling pathway - plant	K14497;K14497	GO:0005634//nucleus;GO:0005829//cytosol	GO:0004721//phosphoprotein phosphatase activity;GO:0004722//protein serine/threonine phosphatase activity;GO:0016787//hydrolase activity;GO:0016791//phosphatase activity;GO:0043169//cation binding;GO:0046872//metal ion binding	GO:0006470//protein dephosphorylation;GO:0016311//dephosphorylation
Zm00001eb308990	IP_peak_2792	chr7	82944366	82944568	203	82944422	17.77	4.47515	8.03484	4.12963	Intron (Zm00001eb308990_T001/Zm00001eb308990, intron 16 of 20)	chr7	82941331	82964364	23034	21	-	Zm00001eb308990	Zm00001eb308990_T001	19942	NHX6	ACG45634.1 sodium/hydrogen exchanger family protein [Zea mays]	-	-	-	-	GO:0005768//endosome;GO:0005886//plasma membrane;GO:0009941//chloroplast envelope;GO:0016020//membrane;GO:0016021//integral component of membrane	GO:0015297//antiporter activity;GO:0015299//solute:proton antiporter activity;GO:0015385//sodium:proton antiporter activity;GO:0015386//potassium:proton antiporter activity	GO:0006811//ion transport;GO:0006812//cation transport;GO:0006814//sodium ion transport;GO:0006885//regulation of pH;GO:0035725//sodium ion transmembrane transport;GO:0051453//regulation of intracellular pH;GO:0055085//transmembrane transport;GO:0071805//potassium ion transmembrane transport;GO:0098656//anion transmembrane transport;GO:0098719//sodium ion import across plasma membrane;GO:1902600/…
Zm00001eb376980	IP_peak_3304	chr9	21196453	21196692	240	21196568	17.77	4.47515	8.03484	4.12963	Exon (Zm00001eb376980_T001/Zm00001eb376980, exon 6 of 11)	chr9	21194827	21198952	4126	11	-	Zm00001eb376980	Zm00001eb376980_T001	2384	NAP1;1	NP_001105215.1 nucleosome/chromatin assembly factor group A [Zea mays]	-	-	-	-	GO:0000785//chromatin;GO:0005634//nucleus	GO:0003682//chromatin binding;GO:0042393//histone binding	GO:0006334//nucleosome assembly
Zm00001eb382260	IP_peak_3353	chr9	52472936	52473267	332	52473059	17.77	4.47515	8.03484	4.12963	Intron (Zm00001eb382260_T003/Zm00001eb382260, intron 2 of 20)	chr9	52471793	52498543	26751	21	+	Zm00001eb382260	Zm00001eb382260_T003	1266	fray2	XP_008659537.1 serine/threonine-protein kinase BLUS1 isoform X4 [Zea mays]	-	-	-	-	-	GO:0000166//nucleotide binding;GO:0004672//protein kinase activity;GO:0005524//ATP binding;GO:0016301//kinase activity	GO:0006468//protein phosphorylation;GO:0016310//phosphorylation
Zm00001eb089580	IP_peak_1030	chr2	117157247	117157551	305	117157340	12.59	4.47486	6.59539	3.02597	Intron (Zm00001eb089580_T001/Zm00001eb089580, intron 8 of 14)	chr2	117151993	117162433	10441	15	-	Zm00001eb089580	Zm00001eb089580_T001	5093	At2g28450	XP_008669735.1 zinc finger CCCH domain-containing protein 24 [Zea mays]	-	-	-	-	-	GO:0003676//nucleic acid binding;GO:0003677//DNA binding;GO:0008168//methyltransferase activity;GO:0008173//RNA methyltransferase activity;GO:0016740//transferase activity;GO:0046872//metal ion binding	GO:0001510//RNA methylation;GO:0006396//RNA processing;GO:0032259//methylation
Zm00001eb158600	IP_peak_1587	chr3	220271630	220271832	203	220271733	11.85	4.46593	6.14726	2.68291	Downstream (1-2kb)	chr3	220272957	220273795	839	4	-	Zm00001eb158600	Zm00001eb158600_T001	2062	--	-	-	-	-	-	-	-	-
Zm00001eb231810	IP_peak_2173	chr5	79053690	79053918	229	79053768	11.85	4.46593	6.14726	2.68291	Intron (Zm00001eb231810_T001/Zm00001eb231810, intron 5 of 5)	chr5	79044451	79054561	10111	6	+	Zm00001eb231810	Zm00001eb231810_T001	9317	PPH	NP_001141976.2 uncharacterized protein LOC100274126 [Zea mays]	-	-	-	-	GO:0009507//chloroplast	GO:0016787//hydrolase activity;GO:0080124//pheophytinase activity	GO:0015996//chlorophyll catabolic process
Zm00001eb167140	IP_peak_1647	chr4	7105627	7105857	231	7105670	13.33	4.45507	6.99534	3.29046	Intron (Zm00001eb167140_T003/Zm00001eb167140, intron 6 of 12)	chr4	7094085	7108374	14290	13	+	Zm00001eb167140	Zm00001eb167140_T003	11585	At1g11303	XP_008677987.1 mannose/glucose-specific lectin isoform X7 [Zea mays]	-	-	-	-	GO:0005886//plasma membrane	GO:0004672//protein kinase activity;GO:0004674//protein serine/threonine kinase activity;GO:0005524//ATP binding;GO:0016301//kinase activity;GO:0030246//carbohydrate binding	GO:0006468//protein phosphorylation;GO:0016310//phosphorylation
Zm00001eb427220	IP_peak_778	chr10	135104024	135104325	302	135104081	15.55	4.45444	7.48352	3.71349	Downstream (2-3kb)	chr10	135098994	135100856	1863	1	-	Zm00001eb427220	Zm00001eb427220_T001	-3225	--	TKW05614.1 hypothetical protein SEVIR_7G187700v2 [Setaria viridis]	-	-	-	-	-	-	-
Zm00001eb033220	IP_peak_340	chr1	184915850	184916061	212	184915963	27.4	4.44345	11.2498	6.80879	3' UTR	chr1	184902985	184907230	4246	3	-	Zm00001eb033220	Zm00001eb033220_T001	-8733	SD25	NP_001145858.1 uncharacterized protein LOC100279369 precursor [Zea mays]	-	-	-	-	GO:0005886//plasma membrane;GO:0016020//membrane;GO:0016021//integral component of membrane	GO:0000166//nucleotide binding;GO:0004672//protein kinase activity;GO:0004674//protein serine/threonine kinase activity;GO:0005524//ATP binding;GO:0016301//kinase activity;GO:0016740//transferase activity;GO:0030246//carbohydrate binding	GO:0006468//protein phosphorylation;GO:0016310//phosphorylation;GO:0046777//protein autophosphorylation
Zm00001eb188520	IP_peak_1878	chr4	165510224	165510423	200	165510298	27.4	4.44345	11.2498	6.80879	Intron (Zm00001eb188520_T001/Zm00001eb188520, intron 1 of 2)	chr4	165508750	165512254	3505	3	-	Zm00001eb188520	Zm00001eb188520_T001	1956	At3g01520	XP_008677287.1 uncharacterized protein LOC100283256 isoform X1 [Zea mays]	-	-	-	-	-	GO:0016208//AMP binding	-
Zm00001eb409620	IP_peak_617	chr10	18843668	18843871	204	18843793	22.96	4.44218	9.45029	5.2814	Intron (Zm00001eb409620_T001/Zm00001eb409620, intron 1 of 2)	chr10	18842311	18845952	3642	3	+	Zm00001eb409620	Zm00001eb409620_T001	1482	MINE1	NP_001104870.2 chitin synthase homolog 1 [Zea mays]	-	-	-	-	GO:0009706//chloroplast inner membrane	-	GO:0007049//cell cycle;GO:0010020//chloroplast fission;GO:0032955//regulation of division septum assembly;GO:0051301//cell division
Zm00001eb361960	IP_peak_3221	chr8	162293546	162293745	200	162293670	20.73	4.44134	8.91818	4.86503	Intron (Zm00001eb361960_T001/Zm00001eb361960, intron 6 of 8)	chr8	162291795	162294499	2705	9	+	Zm00001eb361960	Zm00001eb361960_T001	1875	CAJ1	NP_001131992.1 uncharacterized protein LOC100193395 [Zea mays]	-	-	-	-	-	GO:0005506//iron ion binding;GO:0009055//electron transfer activity;GO:0046872//metal ion binding;GO:0051536//iron-sulfur cluster binding	GO:0022900//electron transport chain
Zm00001eb044650	IP_peak_427	chr1	233012449	233012719	271	233012558	18.51	4.44032	8.39477	4.43599	Downstream (<1kb)	chr1	233012926	233016086	3161	4	-	Zm00001eb044650	Zm00001eb044650_T001	3528	PORB	NP_001149903.1 protochlorophyllide reductase B [Zea mays]	Metabolism;Metabolism;Metabolism	Global and overview maps;Global and overview maps;Metabolism of cofactors and vitamins	ko01100//Metabolic pathways;ko01110//Biosynthesis of secondary metabolites;ko00860//Porphyrin and chlorophyll metabolism	K00218;K00218;K00218	GO:0009507//chloroplast;GO:0009536//plastid	GO:0016491//oxidoreductase activity;GO:0016630//protochlorophyllide reductase activity	GO:0015979//photosynthesis;GO:0015995//chlorophyll biosynthetic process;GO:0055114//oxidation-reduction process
Zm00001eb343630	IP_peak_3063	chr8	70207447	70207731	285	70207549	18.51	4.44032	8.39477	4.43599	Downstream (<1kb)	chr8	70207576	70209848	2273	3	-	Zm00001eb343630	Zm00001eb343630_T002	2299	Dnajb4	NP_001168528.1 uncharacterized protein LOC100382308 [Zea mays]	-	-	-	-	GO:0005829//cytosol	GO:0051082//unfolded protein binding;GO:0051087//chaperone binding	GO:0006457//protein folding;GO:0051085//chaperone cofactor-dependent protein refolding
Zm00001eb415540	IP_peak_689	chr10	77871573	77871876	304	77871824	14.07	4.43738	7.39493	3.62875	Downstream (<1kb)	chr10	77881417	77881749	333	1	+	Zm00001eb415540	Zm00001eb415540_T001	-9593	-	-	-	-	-	-	-	-	-
Zm00001eb424700	IP_peak_766	chr10	127082161	127082389	229	127082266	14.07	4.43738	7.39493	3.62875	Downstream (<1kb)	chr10	127082805	127089814	7010	4	-	Zm00001eb424700	Zm00001eb424700_T001	7548	--	XP_008663302.1 uncharacterized protein LOC103641749 [Zea mays]	-	-	-	-	-	-	-
Zm00001eb425000	IP_peak_769	chr10	128111197	128111398	202	128111217	14.07	4.43738	7.39493	3.62875	Downstream (<1kb)	chr10	128111718	128119002	7285	13	-	Zm00001eb425000	Zm00001eb425000_T004	7785	--	XP_008663322.1 replication protein A 70 kDa DNA-binding subunit B isoform X1 [Zea mays]	-	-	-	-	GO:0016020//membrane;GO:0016021//integral component of membrane	GO:0003677//DNA binding;GO:0004386//helicase activity	GO:0006260//DNA replication;GO:0006281//DNA repair;GO:0006974//cellular response to DNA damage stimulus
Zm00001eb182270	IP_peak_1811	chr4	123569700	123570077	378	123569992	14.07	4.43738	7.39493	3.62875	Promoter (<=1kb)	chr4	123570895	123572439	1545	2	+	Zm00001eb182270	Zm00001eb182270_T001	-903	VP15	AQK53047.1 Molybdopterin synthase sulfur carrier subunit [Zea mays]	Genetic Information Processing	Folding, sorting and degradation	ko04122//Sulfur relay system	K21232	GO:0005737//cytoplasm;GO:0005829//cytosol;GO:0019008//molybdopterin synthase complex	GO:0000166//nucleotide binding;GO:0030366//molybdopterin synthase activity	GO:0006777//Mo-molybdopterin cofactor biosynthetic process
Zm00001eb256180	IP_peak_2372	chr5	218983201	218983483	283	218983311	14.07	4.43738	7.39493	3.62875	Promoter (1-2kb)	chr5	218984388	218985331	944	1	+	Zm00001eb256180	Zm00001eb256180_T001	-1077	--	NP_001151012.2 SAUR12 - auxin-responsive SAUR family member [Zea mays]	Environmental Information Processing	Signal transduction	ko04075//Plant hormone signal transduction	K14488	-	-	GO:0009733//response to auxin
Zm00001eb111890	IP_peak_1204	chr2	224792512	224792766	255	224792630	28.14	4.42119	11.609	7.11665	Intron (Zm00001eb111890_T001/Zm00001eb111890, intron 19 of 24)	chr2	224784185	224794579	10395	25	+	Zm00001eb111890	Zm00001eb111890_T001	8445	ddlA	XP_008670682.1 uncharacterized protein LOC100383342 [Zea mays]	-	-	-	-	GO:0009507//chloroplast	GO:0000166//nucleotide binding;GO:0005524//ATP binding;GO:0008716//D-alanine-D-alanine ligase activity;GO:0016874//ligase activity;GO:0046872//metal ion binding	GO:0008360//regulation of cell shape;GO:0071555//cell wall organization
Zm00001eb037230	IP_peak_358	chr1	200582236	200582641	406	200582623	12.59	4.41678	6.50169	2.9571	Promoter (<=1kb)	chr1	200582811	200586807	3997	6	+	Zm00001eb037230	Zm00001eb037230_T001	-188	BIO2	NP_001346376.1 uncharacterized protein LOC100194297 [Zea mays]	Metabolism;Metabolism	Global and overview maps;Metabolism of cofactors and vitamins	ko01100//Metabolic pathways;ko00780//Biotin metabolism	K01012;K01012	-	GO:0000166//nucleotide binding;GO:0003824//catalytic activity;GO:0004076//biotin synthase activity;GO:0004672//protein kinase activity;GO:0004713//protein tyrosine kinase activity;GO:0005524//ATP binding;GO:0046872//metal ion binding;GO:0051536//iron-sulfur cluster binding;GO:0051537//2 iron, 2 sulfur cluster binding;GO:0051539//4 iron, 4 sulfur cluster binding	GO:0006468//protein phosphorylation;GO:0009102//biotin biosynthetic process;GO:0018108//peptidyl-tyrosine phosphorylation
Zm00001eb142350	IP_peak_1484	chr3	158003142	158003383	242	158003255	23.7	4.41598	9.81077	5.59724	Intron (Zm00001eb142350_T001/Zm00001eb142350, intron 3 of 5)	chr3	157999720	158004465	4746	6	+	Zm00001eb142350	Zm00001eb142350_T001	3535	TPK1	XP_020405966.1 thiamine pyrophosphokinase 1 [Zea mays]	Metabolism;Metabolism	Global and overview maps;Metabolism of cofactors and vitamins	ko01100//Metabolic pathways;ko00730//Thiamine metabolism	K00949;K00949	GO:0005829//cytosol	GO:0000166//nucleotide binding;GO:0004788//thiamine diphosphokinase activity;GO:0005524//ATP binding;GO:0016301//kinase activity;GO:0016740//transferase activity;GO:0030975//thiamine binding	GO:0006772//thiamine metabolic process;GO:0009229//thiamine diphosphate biosynthetic process;GO:0016310//phosphorylation
Zm00001eb236880	IP_peak_2227	chr5	131293199	131293583	385	131293412	15.55	4.40707	7.39823	3.63175	Intron (Zm00001eb236880_T001/Zm00001eb236880, intron 1 of 1)	chr5	131288301	131297147	8847	2	-	Zm00001eb236880	Zm00001eb236880_T001	3735	GULLO3	XP_008644208.1 uncharacterized protein LOC100501771 isoform X1 [Zea mays]	Metabolism;Metabolism	Global and overview maps;Carbohydrate metabolism	ko01100//Metabolic pathways;ko00053//Ascorbate and aldarate metabolism	K00103;K00103	GO:0016020//membrane	GO:0003885//D-arabinono-1,4-lactone oxidase activity;GO:0016491//oxidoreductase activity;GO:0050105//L-gulonolactone oxidase activity;GO:0050660//flavin adenine dinucleotide binding;GO:0071949//FAD binding	GO:0019853//L-ascorbic acid biosynthetic process;GO:0055114//oxidation-reduction process
Zm00001eb421990	IP_peak_747	chr10	117038850	117039083	234	117038884	8.15	4.40066	5.68464	2.38242	Promoter (<=1kb)	chr10	117036868	117038439	1572	1	-	Zm00001eb421990	Zm00001eb421990_T001	-445	At2g36090	XP_008663180.1 probable F-box protein At2g36090 [Zea mays]	-	-	-	-	GO:0016020//membrane;GO:0016021//integral component of membrane	GO:0005515//protein binding	-
Zm00001eb277450	IP_peak_2527	chr6	115049028	115049233	206	115049165	14.81	4.39691	6.95395	3.257	Promoter (1-2kb)	chr6	115041304	115047733	6430	11	-	Zm00001eb277450	Zm00001eb277450_T005	-1432	PAPS4	AQK82549.1 Nuclear poly(A) polymerase 2 [Zea mays]	Genetic Information Processing	Translation	ko03015//mRNA surveillance pathway	K14376	GO:0005634//nucleus	GO:0000166//nucleotide binding;GO:0003723//RNA binding;GO:0004652//polynucleotide adenylyltransferase activity;GO:0005524//ATP binding;GO:0016740//transferase activity;GO:0016779//nucleotidyltransferase activity;GO:0046872//metal ion binding	GO:0006378//mRNA polyadenylation;GO:0006397//mRNA processing;GO:0031123//RNA 3'-end processing;GO:0043631//RNA polyadenylation
Zm00001eb168160	IP_peak_1653	chr4	12488840	12489098	259	12488996	17.77	4.39154	7.87434	4.02961	Downstream (1-2kb)	chr4	12490462	12515843	25382	5	-	Zm00001eb168160	Zm00001eb168160_T001	26847	OsI_35671	NP_001352440.1 uncharacterized protein LOC100192074 [Zea mays]	-	-	-	-	GO:0005634//nucleus	GO:0042393//histone binding;GO:0046872//metal ion binding	GO:0006355//regulation of transcription, DNA-templated
Zm00001eb320910	IP_peak_2899	chr7	153483150	153483355	206	153483207	17.03	4.38206	8.20021	4.27872	Intron (Zm00001eb320910_T001/Zm00001eb320910, intron 5 of 9)	chr7	153479939	153486346	6408	10	+	Zm00001eb320910	Zm00001eb320910_T001	3268	BRD1	XP_008653040.1 bromodomain-containing protein 4 isoform X1 [Zea mays]	-	-	-	-	-	GO:0003677//DNA binding;GO:0005515//protein binding	-
Zm00001eb326520	IP_peak_2941	chr7	171842019	171842448	430	171842355	19.99	4.37937	8.36671	4.42244	Intron (Zm00001eb326520_T001/Zm00001eb326520, intron 10 of 12)	chr7	171840364	171850168	9805	13	-	Zm00001eb326520	Zm00001eb326520_T001	7813	MUS1	NP_001146301.1 DNA mismatch repair protein MSH2 [Zea mays]	Genetic Information Processing	Replication and repair	ko03430//Mismatch repair	K08735	GO:0005634//nucleus;GO:0032300//mismatch repair complex;GO:0032301//MutSalpha complex;GO:0032302//MutSbeta complex	GO:0000166//nucleotide binding;GO:0000400//four-way junction DNA binding;GO:0000406//double-strand/single-strand DNA junction binding;GO:0003677//DNA binding;GO:0005524//ATP binding;GO:0008094//DNA-dependent ATPase activity;GO:0030983//mismatched DNA binding;GO:0032137//guanine/thymine mispair binding;GO:0032142//single guanine insertion binding;GO:0032143//single thymine insertion binding;GO:003…	GO:0006281//DNA repair;GO:0006298//mismatch repair;GO:0006301//postreplication repair;GO:0006310//DNA recombination;GO:0006974//cellular response to DNA damage stimulus;GO:0043570//maintenance of DNA repeat elements;GO:0045910//negative regulation of DNA recombination
Zm00001eb026360	IP_peak_232	chr1	120049654	120049900	247	120049879	10.37	4.37637	5.99612	2.54422	Downstream (2-3kb)	chr1	120052130	120061056	8927	9	-	Zm00001eb026360	Zm00001eb026360_T001	11177	FUT12	PWZ54360.1 putative fucosyltransferase-like protein [Zea mays]	Metabolism;Metabolism	Global and overview maps;Glycan biosynthesis and metabolism	ko01100//Metabolic pathways;ko00513//Various types of N-glycan biosynthesis	K00753;K00753	GO:0005794//Golgi apparatus;GO:0016020//membrane;GO:0016021//integral component of membrane;GO:0032580//Golgi cisterna membrane	GO:0008417//fucosyltransferase activity;GO:0016740//transferase activity;GO:0016757//transferase activity, transferring glycosyl groups	GO:0006486//protein glycosylation;GO:0036065//fucosylation
Zm00001eb098850	IP_peak_1113	chr2	182752978	182753197	220	182753033	10.37	4.37637	5.99612	2.54422	Intron (Zm00001eb098850_T004/Zm00001eb098850, intron 1 of 2)	chr2	182741460	182754226	12767	3	-	Zm00001eb098850	Zm00001eb098850_T004	1193	--	XP_008670150.1 uncharacterized protein LOC103647388 [Zea mays]	-	-	-	-	-	GO:0016874//ligase activity	-
Zm00001eb253110	IP_peak_2359	chr5	212103863	212104096	234	212103968	10.37	4.37637	5.99612	2.54422	Downstream (<1kb)	chr5	212100055	212103208	3154	7	+	Zm00001eb253110	Zm00001eb253110_T001	3913	AAP7	XP_008646179.1 probable amino acid permease 7 [Zea mays]	-	-	-	-	GO:0005886//plasma membrane;GO:0016020//membrane;GO:0016021//integral component of membrane	-	GO:0006865//amino acid transport
Zm00001eb002940	IP_peak_20	chr1	8059805	8060071	267	8059958	29.62	4.37432	11.5922	7.10099	Promoter (1-2kb)	chr1	8055025	8058183	3159	4	-	Zm00001eb002940	Zm00001eb002940_T001	-1775	--	NP_001150437.2 uncharacterized protein LOC100284067 [Zea mays]	-	-	-	-	-	GO:0003676//nucleic acid binding	-
Zm00001eb039790	IP_peak_375	chr1	210751856	210752070	215	210751939	29.62	4.37432	11.5922	7.10099	5' UTR	chr1	210750483	210752101	1619	4	-	Zm00001eb039790	Zm00001eb039790_T003	162	--	ONM04171.1 hypothetical protein ZEAMMB73_Zm00001d031991 [Zea mays]	-	-	-	-	-	GO:0003824//catalytic activity	GO:0009058//biosynthetic process
Zm00001eb368840	IP_peak_3250	chr8	176829100	176829339	240	176829195	29.62	4.37432	11.5922	7.10099	Intron (Zm00001eb368840_T001/Zm00001eb368840, intron 3 of 6)	chr8	176827447	176831932	4486	7	+	Zm00001eb368840	Zm00001eb368840_T001	1748	FAX3	ACF85987.1 unknown [Zea mays]	-	-	-	-	GO:0009706//chloroplast inner membrane;GO:0016020//membrane;GO:0016021//integral component of membrane	-	-
Zm00001eb372970	IP_peak_3282	chr9	8435611	8435847	237	8435674	17.77	4.37112	7.83495	3.99359	Downstream (<1kb)	chr9	8427044	8431576	4533	5	-	Zm00001eb372970	Zm00001eb372970_T001	-4098	MED6	NP_001146205.1 uncharacterized protein LOC100279775 [Zea mays]	-	-	-	-	GO:0005634//nucleus;GO:0016592//mediator complex;GO:0070847//core mediator complex	GO:0003712//transcription coregulator activity;GO:0003713//transcription coactivator activity	GO:0006357//regulation of transcription by RNA polymerase II;GO:0045893//positive regulation of transcription, DNA-templated
Zm00001eb410510	IP_peak_623	chr10	25655757	25655987	231	25655857	25.18	4.36287	10.5157	6.1658	Promoter (<=1kb)	chr10	25650666	25655095	4430	7	-	Zm00001eb410510	Zm00001eb410510_T004	-762	MIEL1	NP_001149168.1 RING finger and CHY zinc finger domain-containing protein 1 [Zea mays]	Genetic Information Processing	Folding, sorting and degradation	ko04120//Ubiquitin mediated proteolysis	K10144	GO:0005634//nucleus	GO:0008270//zinc ion binding;GO:0016874//ligase activity;GO:0046872//metal ion binding;GO:0061630//ubiquitin protein ligase activity	GO:0006511//ubiquitin-dependent protein catabolic process;GO:0016567//protein ubiquitination
Zm00001eb257890	IP_peak_2381	chr5	222150999	222151423	425	222151349	25.18	4.36287	10.5157	6.1658	Intron (Zm00001eb257890_T001/Zm00001eb257890, intron 6 of 11)	chr5	222145236	222153647	8412	12	-	Zm00001eb257890	Zm00001eb257890_T001	2298	VPS15	XP_008646394.1 serine/threonine-protein kinase VPS15 isoform X1 [Zea mays]	Cellular Processes	Transport and catabolism	ko04136//Autophagy - other eukaryotes	K08333	GO:0005768//endosome;GO:0005770//late endosome;GO:0034271//phosphatidylinositol 3-kinase complex, class III, type I;GO:0034272//phosphatidylinositol 3-kinase complex, class III, type II;GO:0071561//nucleus-vacuole junction	GO:0004672//protein kinase activity;GO:0004674//protein serine/threonine kinase activity;GO:0005515//protein binding;GO:0005524//ATP binding;GO:0016301//kinase activity	GO:0006468//protein phosphorylation;GO:0006623//protein targeting to vacuole;GO:0016236//macroautophagy;GO:0016310//phosphorylation;GO:0030242//autophagy of peroxisome;GO:0045324//late endosome to vacuole transport
Zm00001eb395280	IP_peak_3468	chr9	137796831	137797046	216	137796915	25.18	4.36287	10.5157	6.1658	3' UTR	chr9	137789335	137795700	6366	9	+	Zm00001eb395280	Zm00001eb395280_T005	7580	GAUT7	AQL06907.1 Transferase [Zea mays]	Metabolism;Metabolism	Global and overview maps;Carbohydrate metabolism	ko01100//Metabolic pathways;ko00520//Amino sugar and nucleotide sugar metabolism	K13648;K13648	GO:0000139//Golgi membrane;GO:0005794//Golgi apparatus	GO:0016740//transferase activity;GO:0016757//transferase activity, transferring glycosyl groups;GO:0047262//polygalacturonate 4-alpha-galacturonosyltransferase activity	GO:0045489//pectin biosynthetic process;GO:0071555//cell wall organization
Zm00001eb015440	IP_peak_109	chr1	52825779	52826000	222	52825865	25.18	4.36287	10.5157	6.1658	Promoter (<=1kb)	chr1	52825930	52829447	3518	2	+	Zm00001eb015440	Zm00001eb015440_T004	-65	EIL1A	NP_001152035.2 ETHYLENE-INSENSITIVE3-like 1 protein [Zea mays]	Environmental Information Processing;Environmental Information Processing	Signal transduction;Signal transduction	ko04075//Plant hormone signal transduction;ko04016//MAPK signaling pathway - plant	K14514;K14514	GO:0005634//nucleus	GO:0003677//DNA binding;GO:0003700//DNA-binding transcription factor activity	GO:0006355//regulation of transcription, DNA-templated;GO:0009873//ethylene-activated signaling pathway
Zm00001eb062260	IP_peak_564	chr1	299252106	299252478	373	299252384	15.55	4.3607	7.3144	3.56103	Promoter (1-2kb)	chr1	299250398	299250887	490	1	-	Zm00001eb062260	Zm00001eb062260_T001	-1497	-	-	-	-	-	-	-	-	-
Zm00001eb073880	IP_peak_875	chr2	18760647	18760853	207	18760790	15.55	4.3607	7.3144	3.56103	Intron (Zm00001eb073880_T002/Zm00001eb073880, intron 1 of 22)	chr2	18757185	18770915	13731	23	+	Zm00001eb073880	Zm00001eb073880_T002	3605	--	NP_001337803.1 uncharacterized protein LOC103646073 [Zea mays]	-	-	-	-	GO:0005737//cytoplasm;GO:0005886//plasma membrane;GO:0016020//membrane;GO:0016021//integral component of membrane	GO:0005096//GTPase activator activity;GO:0005515//protein binding;GO:0015297//antiporter activity;GO:0019905//syntaxin binding;GO:0042910//xenobiotic transmembrane transporter activity;GO:0045159//myosin II binding	GO:0017157//regulation of exocytosis;GO:0042908//xenobiotic transport;GO:0043547//positive regulation of GTPase activity;GO:0048235//pollen sperm cell differentiation;GO:0055085//transmembrane transport
Zm00001eb070210	IP_peak_853	chr2	9250081	9250369	289	9250270	15.55	4.3607	7.3144	3.56103	Promoter (<=1kb)	chr2	9251161	9251652	492	1	+	Zm00001eb070210	Zm00001eb070210_T001	-891	-	-	-	-	-	-	-	-	-
Zm00001eb291800	IP_peak_2646	chr6	167949049	167949294	246	167949172	15.55	4.3607	7.3144	3.56103	Promoter (<=1kb)	chr6	167948195	167949010	816	1	-	Zm00001eb291800	Zm00001eb291800_T001	-162	--	XP_008649828.1 ctenidin-1 [Zea mays]	-	-	-	-	-	-	-
Zm00001eb241130	IP_peak_2276	chr5	164190757	164191058	302	164191018	20.73	4.35255	8.72828	4.70134	Promoter (1-2kb)	chr5	164175272	164189886	14615	14	-	Zm00001eb241130	Zm00001eb241130_T005	-1132	CID4	XP_008644222.1 uncharacterized protein LOC100502245 isoform X1 [Zea mays]	-	-	-	-	GO:0010494//cytoplasmic stress granule	GO:0003723//RNA binding	GO:0010603//regulation of cytoplasmic mRNA processing body assembly;GO:0034063//stress granule assembly
Zm00001eb180150	IP_peak_1787	chr4	91162291	91162710	420	91162329	17.77	4.35089	7.79585	3.95704	Promoter (1-2kb)	chr4	91156641	91160957	4317	10	-	Zm00001eb180150	Zm00001eb180150_T004	-1372	PLDBETA1	ONL92984.1 phospholipase D15 [Zea mays]	Metabolism;Metabolism;Cellular Processes;Metabolism;Metabolism	Global and overview maps;Global and overview maps;Transport and catabolism;Lipid metabolism;Lipid metabolism	ko01100//Metabolic pathways;ko01110//Biosynthesis of secondary metabolites;ko04144//Endocytosis;ko00564//Glycerophospholipid metabolism;ko00565//Ether lipid metabolism	K01115;K01115;K01115;K01115;K01115	-	GO:0003824//catalytic activity;GO:0004630//phospholipase D activity;GO:0016787//hydrolase activity;GO:0070290//N-acylphosphatidylethanolamine-specific phospholipase D activity	GO:0016042//lipid catabolic process
Zm00001eb111070	IP_peak_1199	chr2	222680097	222680305	209	222680255	20.73	4.34683	8.71601	4.69286	Intron (Zm00001eb111070_T001/Zm00001eb111070, intron 3 of 3)	chr2	222677564	222681080	3517	4	+	Zm00001eb111070	Zm00001eb111070_T001	2691	VHA-F	NP_001149843.2 vacuolar ATP synthase subunit F [Zea mays]	Metabolism;Metabolism;Cellular Processes	Global and overview maps;Energy metabolism;Transport and catabolism	ko01100//Metabolic pathways;ko00190//Oxidative phosphorylation;ko04145//Phagosome	K02151;K02151;K02151	GO:0005774//vacuolar membrane;GO:0005794//Golgi apparatus;GO:0005886//plasma membrane;GO:0016020//membrane;GO:0033180//proton-transporting V-type ATPase, V1 domain	GO:0042625//ATPase coupled ion transmembrane transporter activity;GO:0046961//proton-transporting ATPase activity, rotational mechanism	GO:0006811//ion transport;GO:0034220//ion transmembrane transport;GO:1902600//proton transmembrane transport
Zm00001eb157730	IP_peak_1582	chr3	217478133	217478354	222	217478208	20.73	4.34683	8.71601	4.69286	Promoter (1-2kb)	chr3	217446931	217477147	30217	9	-	Zm00001eb157730	Zm00001eb157730_T001	-1061	Os01g0580200	ONM39553.1 NB-ARC domain containing protein expressed, partial [Zea mays]	-	-	-	-	GO:0005618//cell wall;GO:0005758//mitochondrial intermembrane space;GO:0005773//vacuole	GO:0004553//hydrolase activity, hydrolyzing O-glycosyl compounds;GO:0004565//beta-galactosidase activity;GO:0016787//hydrolase activity;GO:0016798//hydrolase activity, acting on glycosyl bonds;GO:0030246//carbohydrate binding;GO:0043531//ADP binding	GO:0005975//carbohydrate metabolic process;GO:0008152//metabolic process;GO:0072321//chaperone-mediated protein transport
Zm00001eb161560	IP_peak_1608	chr3	229385660	229385925	266	229385790	20.73	4.34683	8.71601	4.69286	Intron (Zm00001eb161560_T001/Zm00001eb161560, intron 4 of 5)	chr3	229383794	229386907	3114	6	+	Zm00001eb161560	Zm00001eb161560_T001	1996	SWEET6B	NP_001149011.1 uncharacterized protein LOC100282631 [Zea mays]	-	-	-	-	GO:0005886//plasma membrane;GO:0016020//membrane;GO:0016021//integral component of membrane	GO:0051119//sugar transmembrane transporter activity	GO:0008643//carbohydrate transport;GO:0034219//carbohydrate transmembrane transport
Zm00001eb163070	IP_peak_1625	chr3	234770103	234770357	255	234770219	20.73	4.34683	8.71601	4.69286	Downstream (<1kb)	chr3	234770795	234776118	5324	12	-	Zm00001eb163070	Zm00001eb163070_T004	5899	NUP98A	NP_001311056.1 uncharacterized protein LOC101202711 [Zea mays]	Genetic Information Processing	Translation	ko03013//RNA transport	K14297	GO:0005634//nucleus;GO:0005643//nuclear pore;GO:0044614//nuclear pore cytoplasmic filaments	GO:0017056//structural constituent of nuclear pore	GO:0000973//posttranscriptional tethering of RNA polymerase II gene DNA at nuclear periphery;GO:0006405//RNA export from nucleus;GO:0006606//protein import into nucleus;GO:0006913//nucleocytoplasmic transport;GO:0015031//protein transport;GO:0051028//mRNA transport
Zm00001eb359840	IP_peak_3208	chr8	153341564	153341780	217	153341645	20.73	4.34683	8.71601	4.69286	Intron (Zm00001eb359840_T003/Zm00001eb359840, intron 1 of 6)	chr8	153337489	153352986	15498	7	-	Zm00001eb359840	Zm00001eb359840_T003	11341	ZFP1	XP_008654307.1 putative RING zinc finger domain superfamily protein isoform X1 [Zea mays]	-	-	-	-	-	GO:0061630//ubiquitin protein ligase activity	GO:0016567//protein ubiquitination
Zm00001eb199190	IP_peak_1937	chr4	203321093	203321325	233	203321213	20.73	4.34683	8.71601	4.69286	Intron (Zm00001eb199190_T001/Zm00001eb199190, intron 3 of 5)	chr4	203319263	203322773	3511	6	+	Zm00001eb199190	Zm00001eb199190_T001	1950	--	NP_001145660.1 uncharacterized protein LOC100279157 [Zea mays]	-	-	-	-	-	-	-
Zm00001eb163950	IP_peak_1633	chr3	236841575	236842076	502	236841780	15.55	4.33788	7.27302	3.53501	Promoter (1-2kb)	chr3	236840262	236840672	411	2	-	Zm00001eb163950	Zm00001eb163950_T001	-1108	--	NP_001308947.1 uncharacterized protein LOC100274929 precursor [Zea mays]	-	-	-	-	-	GO:0008168//methyltransferase activity;GO:0016740//transferase activity	GO:0032259//methylation
Zm00001eb253650	IP_peak_2361	chr5	213011236	213011547	312	213011446	11.11	4.3287	6.34222	2.81794	Promoter (<=1kb)	chr5	213008834	213011026	2193	2	-	Zm00001eb253650	Zm00001eb253650_T002	-420	COL16	XP_020394271.1 zinc finger protein CONSTANS-LIKE 16 isoform X1 [Zea mays]	-	-	-	-	GO:0005634//nucleus;GO:0016020//membrane;GO:0016021//integral component of membrane	GO:0005515//protein binding;GO:0008270//zinc ion binding	GO:0006355//regulation of transcription, DNA-templated;GO:0055085//transmembrane transport
Zm00001eb344970	IP_peak_3076	chr8	77584381	77584669	289	77584607	11.11	4.3287	6.34222	2.81794	Promoter (1-2kb)	chr8	77586005	77590726	4722	5	+	Zm00001eb344970	Zm00001eb344970_T001	-1398	--	XP_020398005.1 uncharacterized protein LOC103635410 [Zea mays]	-	-	-	-	-	-	GO:1900150//regulation of defense response to fungus
[truncated: 644 more rows]
