# Supplementary material for: Genome-Wide Identification of Binding Motifs and Drought-Responsive Target Genes by the Transcription Factor ZmNAC20 in Maize
Source: Plants (Basel). 2026 Jan 30;15(3):423. doi: 10.3390/plants15030423 (PMC12899871; doi:10.3390/plants15030423)
Supplement: Supplementary file 1 [file plants-15-00423-s001.zip › Table S8.xlsx]

## Sheet: out.P
Table S8 GO terms of ZmNAC20-regulated direct unique target genes
GO ID	Description	out (898)	All (22204)	pvalue	qvalue	Genes
GO:0035556	intracellular signal transduction	40	557	0.000347908	0.490328	Zm00001eb006160;Zm00001eb006200;Zm00001eb015440;Zm00001eb023450;Zm00001eb023680;Zm00001eb037040;Zm00001eb039590;Zm00001eb040370;Zm00001eb045940;Zm00001eb055280;Zm00001eb093980;Zm00001eb103630;Zm00001eb110510;Zm00001eb141330;Zm00001eb142750;Zm00001eb171920;Zm00001eb178220;Zm00001eb181940;Zm00001eb188700;Zm00001eb200920;Zm00001eb206130;Zm00001eb216720;Zm00001eb247680;Zm00001eb261860;Zm00001eb274920…
GO:0046149	pigment catabolic process	4	12	0.00101386	0.490328	Zm00001eb168450;Zm00001eb231810;Zm00001eb307720;Zm00001eb325150
GO:0000957	mitochondrial RNA catabolic process	2	2	0.0016339	0.490328	Zm00001eb247190;Zm00001eb300920
GO:0000958	mitochondrial mRNA catabolic process	2	2	0.0016339	0.490328	Zm00001eb247190;Zm00001eb300920
GO:0009657	plastid organization	16	176	0.00215693	0.490328	Zm00001eb035740;Zm00001eb037980;Zm00001eb038720;Zm00001eb053210;Zm00001eb107280;Zm00001eb112640;Zm00001eb133280;Zm00001eb168450;Zm00001eb170550;Zm00001eb237700;Zm00001eb239610;Zm00001eb286770;Zm00001eb287470;Zm00001eb296600;Zm00001eb372980;Zm00001eb409620
GO:0009658	chloroplast organization	14	146	0.00243784	0.490328	Zm00001eb035740;Zm00001eb037980;Zm00001eb038720;Zm00001eb107280;Zm00001eb112640;Zm00001eb133280;Zm00001eb168450;Zm00001eb170550;Zm00001eb239610;Zm00001eb286770;Zm00001eb287470;Zm00001eb296600;Zm00001eb372980;Zm00001eb409620
GO:0019853	L-ascorbic acid biosynthetic process	4	15	0.00253737	0.490328	Zm00001eb043120;Zm00001eb072160;Zm00001eb236880;Zm00001eb408730
GO:0042147	retrograde transport, endosome to Golgi	6	37	0.00341999	0.490328	Zm00001eb052810;Zm00001eb056500;Zm00001eb061190;Zm00001eb088370;Zm00001eb356870;Zm00001eb419780
GO:0046704	CDP metabolic process	2	3	0.00476983	0.490328	Zm00001eb193140;Zm00001eb256910
GO:0046705	CDP biosynthetic process	2	3	0.00476983	0.490328	Zm00001eb193140;Zm00001eb256910
GO:0033674	positive regulation of kinase activity	7	54	0.00584467	0.490328	Zm00001eb009100;Zm00001eb029570;Zm00001eb093980;Zm00001eb110510;Zm00001eb132310;Zm00001eb173790;Zm00001eb399850
GO:0060968	regulation of gene silencing	3	10	0.0063911	0.490328	Zm00001eb123050;Zm00001eb137760;Zm00001eb287160
GO:0009873	ethylene-activated signaling pathway	10	99	0.00674715	0.490328	Zm00001eb006160;Zm00001eb006200;Zm00001eb015440;Zm00001eb023680;Zm00001eb037040;Zm00001eb103630;Zm00001eb247680;Zm00001eb305780;Zm00001eb395480;Zm00001eb407760
GO:0006620	posttranslational protein targeting to endoplasmic reticulum membrane	4	20	0.00766943	0.490328	Zm00001eb008550;Zm00001eb076340;Zm00001eb086520;Zm00001eb210940
GO:1901336	lactone biosynthetic process	4	20	0.00766943	0.490328	Zm00001eb043120;Zm00001eb072160;Zm00001eb236880;Zm00001eb408730
GO:0044270	cellular nitrogen compound catabolic process	22	310	0.0079207	0.490328	Zm00001eb043920;Zm00001eb046120;Zm00001eb110820;Zm00001eb123360;Zm00001eb141330;Zm00001eb168450;Zm00001eb171750;Zm00001eb179830;Zm00001eb184840;Zm00001eb218410;Zm00001eb224060;Zm00001eb231810;Zm00001eb247190;Zm00001eb247890;Zm00001eb260100;Zm00001eb286770;Zm00001eb292520;Zm00001eb300920;Zm00001eb307720;Zm00001eb321290;Zm00001eb325150;Zm00001eb406890
GO:0071369	cellular response to ethylene stimulus	10	102	0.0082854	0.490328	Zm00001eb006160;Zm00001eb006200;Zm00001eb015440;Zm00001eb023680;Zm00001eb037040;Zm00001eb103630;Zm00001eb247680;Zm00001eb305780;Zm00001eb395480;Zm00001eb407760
GO:0015996	chlorophyll catabolic process	3	11	0.00852595	0.490328	Zm00001eb168450;Zm00001eb231810;Zm00001eb307720
GO:0072334	UDP-galactose transmembrane transport	3	11	0.00852595	0.490328	Zm00001eb108220;Zm00001eb374350;Zm00001eb386020
GO:0000160	phosphorelay signal transduction system	15	186	0.00876206	0.490328	Zm00001eb006160;Zm00001eb006200;Zm00001eb015440;Zm00001eb023680;Zm00001eb037040;Zm00001eb039590;Zm00001eb040370;Zm00001eb055280;Zm00001eb103630;Zm00001eb178220;Zm00001eb247680;Zm00001eb305780;Zm00001eb395480;Zm00001eb397240;Zm00001eb407760
GO:0016556	mRNA modification	5	33	0.00991037	0.490328	Zm00001eb168440;Zm00001eb195500;Zm00001eb267110;Zm00001eb422810;Zm00001eb430340
GO:0009639	response to red or far red light	8	74	0.00991762	0.490328	Zm00001eb103630;Zm00001eb120780;Zm00001eb168450;Zm00001eb220670;Zm00001eb227830;Zm00001eb252430;Zm00001eb296410;Zm00001eb361760
GO:0016482	cytosolic transport	6	46	0.0101419	0.490328	Zm00001eb052810;Zm00001eb056500;Zm00001eb061190;Zm00001eb088370;Zm00001eb356870;Zm00001eb419780
GO:0006787	porphyrin-containing compound catabolic process	4	22	0.0108623	0.490328	Zm00001eb168450;Zm00001eb231810;Zm00001eb307720;Zm00001eb325150
GO:0019852	L-ascorbic acid metabolic process	4	22	0.0108623	0.490328	Zm00001eb043120;Zm00001eb072160;Zm00001eb236880;Zm00001eb408730
GO:0033015	tetrapyrrole catabolic process	4	22	0.0108623	0.490328	Zm00001eb168450;Zm00001eb231810;Zm00001eb307720;Zm00001eb325150
GO:1900864	mitochondrial RNA modification	4	22	0.0108623	0.490328	Zm00001eb168440;Zm00001eb202650;Zm00001eb422810;Zm00001eb430340
GO:0006013	mannose metabolic process	3	12	0.01103	0.490328	Zm00001eb026240;Zm00001eb026300;Zm00001eb065790
GO:0006308	DNA catabolic process	3	12	0.01103	0.490328	Zm00001eb043920;Zm00001eb141330;Zm00001eb224060
GO:0050657	nucleic acid transport	9	92	0.0120955	0.490328	Zm00001eb094960;Zm00001eb163070;Zm00001eb194730;Zm00001eb202920;Zm00001eb286220;Zm00001eb293750;Zm00001eb331030;Zm00001eb332940;Zm00001eb341370
GO:0050658	RNA transport	9	92	0.0120955	0.490328	Zm00001eb094960;Zm00001eb163070;Zm00001eb194730;Zm00001eb202920;Zm00001eb286220;Zm00001eb293750;Zm00001eb331030;Zm00001eb332940;Zm00001eb341370
GO:0051236	establishment of RNA localization	9	92	0.0120955	0.490328	Zm00001eb094960;Zm00001eb163070;Zm00001eb194730;Zm00001eb202920;Zm00001eb286220;Zm00001eb293750;Zm00001eb331030;Zm00001eb332940;Zm00001eb341370
GO:0042364	water-soluble vitamin biosynthetic process	8	77	0.0124669	0.490328	Zm00001eb037230;Zm00001eb043120;Zm00001eb072160;Zm00001eb142350;Zm00001eb236880;Zm00001eb391170;Zm00001eb408730;Zm00001eb432370
GO:0015931	nucleobase-containing compound transport	15	194	0.0125867	0.490328	Zm00001eb011750;Zm00001eb094960;Zm00001eb108220;Zm00001eb163070;Zm00001eb194730;Zm00001eb202920;Zm00001eb286220;Zm00001eb293750;Zm00001eb315500;Zm00001eb325140;Zm00001eb331030;Zm00001eb332940;Zm00001eb341370;Zm00001eb374350;Zm00001eb386020
GO:0046700	heterocycle catabolic process	21	305	0.0128151	0.490328	Zm00001eb043920;Zm00001eb110820;Zm00001eb123360;Zm00001eb141330;Zm00001eb168450;Zm00001eb171750;Zm00001eb179830;Zm00001eb184840;Zm00001eb218410;Zm00001eb224060;Zm00001eb231810;Zm00001eb247190;Zm00001eb247890;Zm00001eb260100;Zm00001eb286770;Zm00001eb292520;Zm00001eb300920;Zm00001eb307720;Zm00001eb321290;Zm00001eb325150;Zm00001eb406890
GO:0006896	Golgi to vacuole transport	9	93	0.0129264	0.490328	Zm00001eb052810;Zm00001eb088370;Zm00001eb122400;Zm00001eb187140;Zm00001eb282990;Zm00001eb356870;Zm00001eb375520;Zm00001eb390730;Zm00001eb419780
GO:0051347	positive regulation of transferase activity	8	78	0.0134148	0.490328	Zm00001eb009100;Zm00001eb029570;Zm00001eb093980;Zm00001eb110510;Zm00001eb132310;Zm00001eb173790;Zm00001eb279840;Zm00001eb399850
GO:0045047	protein targeting to ER	6	49	0.0136783	0.490328	Zm00001eb008550;Zm00001eb065790;Zm00001eb076340;Zm00001eb086520;Zm00001eb210940;Zm00001eb287470
GO:0072599	establishment of protein localization to endoplasmic reticulum	6	49	0.0136783	0.490328	Zm00001eb008550;Zm00001eb065790;Zm00001eb076340;Zm00001eb086520;Zm00001eb210940;Zm00001eb287470
GO:0015937	coenzyme A biosynthetic process	3	13	0.0139136	0.490328	Zm00001eb319630;Zm00001eb373580;Zm00001eb381870
GO:0000002	mitochondrial genome maintenance	2	5	0.0150597	0.490328	Zm00001eb224060;Zm00001eb252400
GO:0044211	CTP salvage	2	5	0.0150597	0.490328	Zm00001eb210120;Zm00001eb229170
GO:0042327	positive regulation of phosphorylation	7	65	0.0157137	0.490328	Zm00001eb009100;Zm00001eb029570;Zm00001eb093980;Zm00001eb110510;Zm00001eb132310;Zm00001eb173790;Zm00001eb399850
GO:0000165	MAPK cascade	6	51	0.0164653	0.490328	Zm00001eb142750;Zm00001eb216720;Zm00001eb296060;Zm00001eb359260;Zm00001eb397190;Zm00001eb422820
GO:0006892	post-Golgi vesicle-mediated transport	11	130	0.0165	0.490328	Zm00001eb052810;Zm00001eb088370;Zm00001eb122400;Zm00001eb168790;Zm00001eb187140;Zm00001eb282990;Zm00001eb302800;Zm00001eb356870;Zm00001eb375520;Zm00001eb390730;Zm00001eb419780
GO:0010562	positive regulation of phosphorus metabolic process	7	66	0.0169842	0.490328	Zm00001eb009100;Zm00001eb029570;Zm00001eb093980;Zm00001eb110510;Zm00001eb132310;Zm00001eb173790;Zm00001eb399850
GO:0043647	inositol phosphate metabolic process	7	66	0.0169842	0.490328	Zm00001eb025670;Zm00001eb053420;Zm00001eb067500;Zm00001eb311920;Zm00001eb324080;Zm00001eb333360;Zm00001eb409080
GO:0045937	positive regulation of phosphate metabolic process	7	66	0.0169842	0.490328	Zm00001eb009100;Zm00001eb029570;Zm00001eb093980;Zm00001eb110510;Zm00001eb132310;Zm00001eb173790;Zm00001eb399850
GO:0006207	'de novo' pyrimidine nucleobase biosynthetic process	3	14	0.0171841	0.490328	Zm00001eb193140;Zm00001eb256910;Zm00001eb412930
GO:0006790	sulfur compound metabolic process	22	334	0.017589	0.490328	Zm00001eb032380;Zm00001eb036940;Zm00001eb037230;Zm00001eb047770;Zm00001eb051140;Zm00001eb061570;Zm00001eb141010;Zm00001eb142350;Zm00001eb177530;Zm00001eb192910;Zm00001eb212100;Zm00001eb313390;Zm00001eb315490;Zm00001eb324080;Zm00001eb351780;Zm00001eb377130;Zm00001eb379880;Zm00001eb382690;Zm00001eb391170;Zm00001eb409080;Zm00001eb411190;Zm00001eb429310
GO:0006405	RNA export from nucleus	7	67	0.0183255	0.490328	Zm00001eb094960;Zm00001eb163070;Zm00001eb194730;Zm00001eb202920;Zm00001eb331030;Zm00001eb332940;Zm00001eb341370
GO:0006403	RNA localization	9	101	0.0211705	0.490328	Zm00001eb094960;Zm00001eb163070;Zm00001eb194730;Zm00001eb202920;Zm00001eb286220;Zm00001eb293750;Zm00001eb331030;Zm00001eb332940;Zm00001eb341370
GO:0009723	response to ethylene	10	118	0.0214345	0.490328	Zm00001eb006160;Zm00001eb006200;Zm00001eb015440;Zm00001eb023680;Zm00001eb037040;Zm00001eb103630;Zm00001eb247680;Zm00001eb305780;Zm00001eb395480;Zm00001eb407760
GO:0000244	spliceosomal tri-snRNP complex assembly	2	6	0.021988	0.490328	Zm00001eb137760;Zm00001eb271550
GO:0006225	UDP biosynthetic process	2	6	0.021988	0.490328	Zm00001eb193140;Zm00001eb256910
GO:0006624	vacuolar protein processing	2	6	0.021988	0.490328	Zm00001eb075460;Zm00001eb248720
GO:0006972	hyperosmotic response	2	6	0.021988	0.490328	Zm00001eb338980;Zm00001eb421090
GO:0006999	nuclear pore organization	2	6	0.021988	0.490328	Zm00001eb293750;Zm00001eb305390
GO:0008156	negative regulation of DNA replication	2	6	0.021988	0.490328	Zm00001eb295840;Zm00001eb328680
GO:0009188	ribonucleoside diphosphate biosynthetic process	2	6	0.021988	0.490328	Zm00001eb193140;Zm00001eb256910
GO:0009193	pyrimidine ribonucleoside diphosphate metabolic process	2	6	0.021988	0.490328	Zm00001eb193140;Zm00001eb256910
GO:0009194	pyrimidine ribonucleoside diphosphate biosynthetic process	2	6	0.021988	0.490328	Zm00001eb193140;Zm00001eb256910
GO:0046048	UDP metabolic process	2	6	0.021988	0.490328	Zm00001eb193140;Zm00001eb256910
GO:0060147	regulation of posttranscriptional gene silencing	2	6	0.021988	0.490328	Zm00001eb123050;Zm00001eb137760
GO:0060966	regulation of gene silencing by RNA	2	6	0.021988	0.490328	Zm00001eb123050;Zm00001eb137760
GO:0080050	regulation of seed development	2	6	0.021988	0.490328	Zm00001eb131520;Zm00001eb264930
GO:0080183	response to photooxidative stress	2	6	0.021988	0.490328	Zm00001eb150800;Zm00001eb168450
GO:2000104	negative regulation of DNA-dependent DNA replication	2	6	0.021988	0.490328	Zm00001eb295840;Zm00001eb328680
GO:1901334	lactone metabolic process	4	27	0.0222315	0.490328	Zm00001eb043120;Zm00001eb072160;Zm00001eb236880;Zm00001eb408730
GO:0009123	nucleoside monophosphate metabolic process	10	120	0.0237807	0.490328	Zm00001eb048010;Zm00001eb059650;Zm00001eb067720;Zm00001eb146250;Zm00001eb193140;Zm00001eb210120;Zm00001eb229170;Zm00001eb256910;Zm00001eb297360;Zm00001eb412930
GO:0070972	protein localization to endoplasmic reticulum	7	71	0.0244344	0.490328	Zm00001eb008550;Zm00001eb065790;Zm00001eb076340;Zm00001eb086520;Zm00001eb210940;Zm00001eb287470;Zm00001eb353690
GO:0043085	positive regulation of catalytic activity	11	138	0.024531	0.490328	Zm00001eb009100;Zm00001eb029570;Zm00001eb051050;Zm00001eb093980;Zm00001eb110510;Zm00001eb132310;Zm00001eb173790;Zm00001eb279840;Zm00001eb289920;Zm00001eb322480;Zm00001eb399850
GO:0080156	mitochondrial mRNA modification	3	16	0.0249004	0.490328	Zm00001eb168440;Zm00001eb422810;Zm00001eb430340
GO:0009668	plastid membrane organization	4	28	0.0251293	0.490328	Zm00001eb053210;Zm00001eb168450;Zm00001eb237700;Zm00001eb287470
GO:0010027	thylakoid membrane organization	4	28	0.0251293	0.490328	Zm00001eb053210;Zm00001eb168450;Zm00001eb237700;Zm00001eb287470
GO:0016125	sterol metabolic process	8	89	0.0275597	0.490328	Zm00001eb002850;Zm00001eb073650;Zm00001eb100780;Zm00001eb125130;Zm00001eb135830;Zm00001eb146680;Zm00001eb170580;Zm00001eb316960
GO:0090305	nucleic acid phosphodiester bond hydrolysis	25	411	0.0286155	0.490328	Zm00001eb022860;Zm00001eb038720;Zm00001eb068290;Zm00001eb084530;Zm00001eb103090;Zm00001eb123360;Zm00001eb132380;Zm00001eb141330;Zm00001eb171750;Zm00001eb171920;Zm00001eb179830;Zm00001eb180360;Zm00001eb224060;Zm00001eb236870;Zm00001eb239610;Zm00001eb247190;Zm00001eb266050;Zm00001eb274510;Zm00001eb300920;Zm00001eb308220;Zm00001eb340390;Zm00001eb359770;Zm00001eb406890;Zm00001eb416360;Zm00001eb421590
GO:0045860	positive regulation of protein kinase activity	5	43	0.0289285	0.490328	Zm00001eb029570;Zm00001eb093980;Zm00001eb110510;Zm00001eb132310;Zm00001eb173790
GO:0006767	water-soluble vitamin metabolic process	8	90	0.0292188	0.490328	Zm00001eb037230;Zm00001eb043120;Zm00001eb072160;Zm00001eb142350;Zm00001eb236880;Zm00001eb391170;Zm00001eb408730;Zm00001eb432370
GO:0009133	nucleoside diphosphate biosynthetic process	3	17	0.0293474	0.490328	Zm00001eb048010;Zm00001eb193140;Zm00001eb256910
GO:0009138	pyrimidine nucleoside diphosphate metabolic process	3	17	0.0293474	0.490328	Zm00001eb048010;Zm00001eb193140;Zm00001eb256910
GO:0009139	pyrimidine nucleoside diphosphate biosynthetic process	3	17	0.0293474	0.490328	Zm00001eb048010;Zm00001eb193140;Zm00001eb256910
GO:0019674	NAD metabolic process	3	17	0.0293474	0.490328	Zm00001eb151430;Zm00001eb201410;Zm00001eb303710
GO:0019439	aromatic compound catabolic process	22	352	0.0295996	0.490328	Zm00001eb043920;Zm00001eb110820;Zm00001eb123360;Zm00001eb141330;Zm00001eb168450;Zm00001eb171750;Zm00001eb179830;Zm00001eb184840;Zm00001eb218410;Zm00001eb224060;Zm00001eb231810;Zm00001eb247190;Zm00001eb247890;Zm00001eb260100;Zm00001eb286770;Zm00001eb292520;Zm00001eb300920;Zm00001eb307720;Zm00001eb321290;Zm00001eb325150;Zm00001eb406890;Zm00001eb411190
GO:0016071	mRNA metabolic process	39	704	0.0298303	0.490328	Zm00001eb015030;Zm00001eb038720;Zm00001eb042420;Zm00001eb042590;Zm00001eb065770;Zm00001eb090670;Zm00001eb100980;Zm00001eb123360;Zm00001eb130810;Zm00001eb130860;Zm00001eb137760;Zm00001eb149120;Zm00001eb163350;Zm00001eb168440;Zm00001eb171750;Zm00001eb179830;Zm00001eb195500;Zm00001eb210940;Zm00001eb218410;Zm00001eb247190;Zm00001eb247890;Zm00001eb259840;Zm00001eb260100;Zm00001eb267110;Zm00001eb271550…
GO:0006517	protein deglycosylation	2	7	0.0299665	0.490328	Zm00001eb254180;Zm00001eb347620
GO:0070417	cellular response to cold	2	7	0.0299665	0.490328	Zm00001eb231860;Zm00001eb430290
GO:0044281	small molecule metabolic process	101	2080	0.0300834	0.490328	Zm00001eb019890;Zm00001eb025670;Zm00001eb026240;Zm00001eb026300;Zm00001eb032380;Zm00001eb035240;Zm00001eb036940;Zm00001eb037230;Zm00001eb043120;Zm00001eb046120;Zm00001eb047770;Zm00001eb048010;Zm00001eb053420;Zm00001eb059650;Zm00001eb061570;Zm00001eb063750;Zm00001eb065790;Zm00001eb067500;Zm00001eb067720;Zm00001eb072160;Zm00001eb080510;Zm00001eb098110;Zm00001eb103800;Zm00001eb109880;Zm00001eb110820…
GO:0009110	vitamin biosynthetic process	8	91	0.0309454	0.490328	Zm00001eb037230;Zm00001eb043120;Zm00001eb072160;Zm00001eb142350;Zm00001eb236880;Zm00001eb391170;Zm00001eb408730;Zm00001eb432370
GO:0006298	mismatch repair	4	30	0.031578	0.490328	Zm00001eb105070;Zm00001eb258230;Zm00001eb326520;Zm00001eb406890
GO:0009082	branched-chain amino acid biosynthetic process	4	30	0.031578	0.490328	Zm00001eb177530;Zm00001eb184310;Zm00001eb241810;Zm00001eb404340
GO:0044093	positive regulation of molecular function	11	144	0.0321906	0.490328	Zm00001eb009100;Zm00001eb029570;Zm00001eb051050;Zm00001eb093980;Zm00001eb110510;Zm00001eb132310;Zm00001eb173790;Zm00001eb279840;Zm00001eb289920;Zm00001eb322480;Zm00001eb399850
GO:0006549	isoleucine metabolic process	3	18	0.0341839	0.490328	Zm00001eb177530;Zm00001eb184310;Zm00001eb241810
GO:0009097	isoleucine biosynthetic process	3	18	0.0341839	0.490328	Zm00001eb177530;Zm00001eb184310;Zm00001eb241810
GO:0035196	production of miRNAs involved in gene silencing by miRNA	3	18	0.0341839	0.490328	Zm00001eb103630;Zm00001eb137760;Zm00001eb382170
GO:1902475	L-alpha-amino acid transmembrane transport	3	18	0.0341839	0.490328	Zm00001eb161660;Zm00001eb250210;Zm00001eb338980
GO:0033865	nucleoside bisphosphate metabolic process	9	110	0.034337	0.490328	Zm00001eb036940;Zm00001eb061570;Zm00001eb192910;Zm00001eb276770;Zm00001eb316960;Zm00001eb319630;Zm00001eb373580;Zm00001eb381870;Zm00001eb429310
GO:0033875	ribonucleoside bisphosphate metabolic process	9	110	0.034337	0.490328	Zm00001eb036940;Zm00001eb061570;Zm00001eb192910;Zm00001eb276770;Zm00001eb316960;Zm00001eb319630;Zm00001eb373580;Zm00001eb381870;Zm00001eb429310
GO:0034032	purine nucleoside bisphosphate metabolic process	9	110	0.034337	0.490328	Zm00001eb036940;Zm00001eb061570;Zm00001eb192910;Zm00001eb276770;Zm00001eb316960;Zm00001eb319630;Zm00001eb373580;Zm00001eb381870;Zm00001eb429310
GO:0033866	nucleoside bisphosphate biosynthetic process	5	45	0.0343967	0.490328	Zm00001eb036940;Zm00001eb061570;Zm00001eb319630;Zm00001eb373580;Zm00001eb381870
GO:0034030	ribonucleoside bisphosphate biosynthetic process	5	45	0.0343967	0.490328	Zm00001eb036940;Zm00001eb061570;Zm00001eb319630;Zm00001eb373580;Zm00001eb381870
GO:0034033	purine nucleoside bisphosphate biosynthetic process	5	45	0.0343967	0.490328	Zm00001eb036940;Zm00001eb061570;Zm00001eb319630;Zm00001eb373580;Zm00001eb381870
GO:0008154	actin polymerization or depolymerization	8	93	0.0346055	0.490328	Zm00001eb003550;Zm00001eb010370;Zm00001eb062310;Zm00001eb089720;Zm00001eb211740;Zm00001eb318590;Zm00001eb331340;Zm00001eb389350
GO:1901361	organic cyclic compound catabolic process	22	358	0.0347408	0.490328	Zm00001eb043920;Zm00001eb110820;Zm00001eb123360;Zm00001eb141330;Zm00001eb168450;Zm00001eb171750;Zm00001eb179830;Zm00001eb184840;Zm00001eb218410;Zm00001eb224060;Zm00001eb231810;Zm00001eb247190;Zm00001eb247890;Zm00001eb260100;Zm00001eb286770;Zm00001eb292520;Zm00001eb300920;Zm00001eb307720;Zm00001eb321290;Zm00001eb325150;Zm00001eb406890;Zm00001eb411190
GO:0006828	manganese ion transport	4	31	0.0351331	0.490328	Zm00001eb056130;Zm00001eb113380;Zm00001eb148620;Zm00001eb247680
GO:0071421	manganese ion transmembrane transport	4	31	0.0351331	0.490328	Zm00001eb056130;Zm00001eb113380;Zm00001eb148620;Zm00001eb247680
GO:1901360	organic cyclic compound metabolic process	297	6728	0.0360052	0.490328	Zm00001eb002000;Zm00001eb002010;Zm00001eb002570;Zm00001eb002850;Zm00001eb006160;Zm00001eb006200;Zm00001eb015030;Zm00001eb015440;Zm00001eb016000;Zm00001eb016100;Zm00001eb019480;Zm00001eb019890;Zm00001eb020000;Zm00001eb020400;Zm00001eb022860;Zm00001eb023680;Zm00001eb028510;Zm00001eb035240;Zm00001eb035740;Zm00001eb036940;Zm00001eb037040;Zm00001eb037230;Zm00001eb038720;Zm00001eb042420;Zm00001eb042590…
GO:0000959	mitochondrial RNA metabolic process	6	61	0.0362883	0.490328	Zm00001eb168440;Zm00001eb202650;Zm00001eb247190;Zm00001eb300920;Zm00001eb422810;Zm00001eb430340
GO:0051168	nuclear export	8	94	0.036541	0.490328	Zm00001eb094960;Zm00001eb158370;Zm00001eb163070;Zm00001eb194730;Zm00001eb202920;Zm00001eb331030;Zm00001eb332940;Zm00001eb341370
GO:0015748	organophosphate ester transport	11	147	0.0365975	0.490328	Zm00001eb011750;Zm00001eb013730;Zm00001eb042970;Zm00001eb223160;Zm00001eb253650;Zm00001eb281600;Zm00001eb284490;Zm00001eb326010;Zm00001eb338980;Zm00001eb396750;Zm00001eb397910
GO:0000724	double-strand break repair via homologous recombination	10	129	0.036655	0.490328	Zm00001eb079760;Zm00001eb141330;Zm00001eb145940;Zm00001eb162700;Zm00001eb171920;Zm00001eb231860;Zm00001eb244920;Zm00001eb295840;Zm00001eb332940;Zm00001eb376980
GO:0009218	pyrimidine ribonucleotide metabolic process	5	46	0.0373546	0.490328	Zm00001eb193140;Zm00001eb210120;Zm00001eb229170;Zm00001eb256910;Zm00001eb412930
GO:0009220	pyrimidine ribonucleotide biosynthetic process	5	46	0.0373546	0.490328	Zm00001eb193140;Zm00001eb210120;Zm00001eb229170;Zm00001eb256910;Zm00001eb412930
GO:0015994	chlorophyll metabolic process	5	46	0.0373546	0.490328	Zm00001eb044650;Zm00001eb168450;Zm00001eb231810;Zm00001eb307720;Zm00001eb349130
GO:0051258	protein polymerization	9	112	0.0378908	0.490328	Zm00001eb003550;Zm00001eb062310;Zm00001eb089720;Zm00001eb214370;Zm00001eb318590;Zm00001eb331340;Zm00001eb350150;Zm00001eb389350;Zm00001eb428880
GO:0006272	leading strand elongation	2	8	0.0388989	0.490328	Zm00001eb258230;Zm00001eb359770
GO:0010138	pyrimidine ribonucleotide salvage	2	8	0.0388989	0.490328	Zm00001eb210120;Zm00001eb229170
GO:0019288	isopentenyl diphosphate biosynthetic process, methylerythritol 4-phosphate pathway	2	8	0.0388989	0.490328	Zm00001eb126690;Zm00001eb187260
GO:0032262	pyrimidine nucleotide salvage	2	8	0.0388989	0.490328	Zm00001eb210120;Zm00001eb229170
GO:0044206	UMP salvage	2	8	0.0388989	0.490328	Zm00001eb210120;Zm00001eb229170
GO:0048506	regulation of timing of meristematic phase transition	2	8	0.0388989	0.490328	Zm00001eb095560;Zm00001eb372960
GO:0048510	regulation of timing of transition from vegetative to reproductive phase	2	8	0.0388989	0.490328	Zm00001eb095560;Zm00001eb372960
GO:0052746	inositol phosphorylation	2	8	0.0388989	0.490328	Zm00001eb025670;Zm00001eb067500
GO:1902022	L-lysine transport	2	8	0.0388989	0.490328	Zm00001eb161660;Zm00001eb338980
GO:1903401	L-lysine transmembrane transport	2	8	0.0388989	0.490328	Zm00001eb161660;Zm00001eb338980
GO:0006573	valine metabolic process	3	19	0.0394055	0.490328	Zm00001eb184310;Zm00001eb241810;Zm00001eb385980
GO:0015807	L-amino acid transport	3	19	0.0394055	0.490328	Zm00001eb161660;Zm00001eb250210;Zm00001eb338980
GO:0035195	gene silencing by miRNA	3	19	0.0394055	0.490328	Zm00001eb103630;Zm00001eb137760;Zm00001eb382170
GO:0045332	phospholipid translocation	3	19	0.0394055	0.490328	Zm00001eb223160;Zm00001eb281600;Zm00001eb326010
GO:0048509	regulation of meristem development	3	19	0.0394055	0.490328	Zm00001eb095560;Zm00001eb295840;Zm00001eb372960
GO:0005997	xylulose metabolic process	1	1	0.0404432	0.490328	Zm00001eb109880
GO:0006154	adenosine catabolic process	1	1	0.0404432	0.490328	Zm00001eb110820
GO:0006587	serotonin biosynthetic process from tryptophan	1	1	0.0404432	0.490328	Zm00001eb408580
GO:0006723	cuticle hydrocarbon biosynthetic process	1	1	0.0404432	0.490328	Zm00001eb123050
GO:0006844	acyl carnitine transport	1	1	0.0404432	0.490328	Zm00001eb338980
GO:0006971	hypotonic response	1	1	0.0404432	0.490328	Zm00001eb264930
GO:0009439	cyanate metabolic process	1	1	0.0404432	0.490328	Zm00001eb046120
GO:0009440	cyanate catabolic process	1	1	0.0404432	0.490328	Zm00001eb046120
GO:0009962	regulation of flavonoid biosynthetic process	1	1	0.0404432	0.490328	Zm00001eb168450
GO:0010077	maintenance of inflorescence meristem identity	1	1	0.0404432	0.490328	Zm00001eb372960
GO:0010220	positive regulation of vernalization response	1	1	0.0404432	0.490328	Zm00001eb372960
GO:0010364	regulation of ethylene biosynthetic process	1	1	0.0404432	0.490328	Zm00001eb382690
GO:0010777	meiotic mismatch repair involved in reciprocal meiotic recombination	1	1	0.0404432	0.490328	Zm00001eb105070
GO:0015700	arsenite transport	1	1	0.0404432	0.490328	Zm00001eb003830
GO:0015802	basic amino acid transport	1	1	0.0404432	0.490328	Zm00001eb338980
GO:0015809	arginine transport	1	1	0.0404432	0.490328	Zm00001eb338980
GO:0017007	protein-bilin linkage	1	1	0.0404432	0.490328	Zm00001eb170550
GO:0017009	protein-phycocyanobilin linkage	1	1	0.0404432	0.490328	Zm00001eb170550
GO:0031335	regulation of sulfur amino acid metabolic process	1	1	0.0404432	0.490328	Zm00001eb382690
GO:0031540	regulation of anthocyanin biosynthetic process	1	1	0.0404432	0.490328	Zm00001eb168450
GO:0032043	mitochondrial DNA catabolic process	1	1	0.0404432	0.490328	Zm00001eb224060
GO:0032876	negative regulation of DNA endoreduplication	1	1	0.0404432	0.490328	Zm00001eb295840
GO:0042167	heme catabolic process	1	1	0.0404432	0.490328	Zm00001eb325150
GO:0042427	serotonin biosynthetic process	1	1	0.0404432	0.490328	Zm00001eb408580
GO:0042428	serotonin metabolic process	1	1	0.0404432	0.490328	Zm00001eb408580
GO:0046102	inosine metabolic process	1	1	0.0404432	0.490328	Zm00001eb110820
GO:0046103	inosine biosynthetic process	1	1	0.0404432	0.490328	Zm00001eb110820
GO:0046130	purine ribonucleoside catabolic process	1	1	0.0404432	0.490328	Zm00001eb110820
GO:0046741	transport of virus in host, tissue to tissue	1	1	0.0404432	0.490328	Zm00001eb170550
GO:0048250	iron import into the mitochondrion	1	1	0.0404432	0.490328	Zm00001eb013730
GO:0048450	floral organ structural organization	1	1	0.0404432	0.490328	Zm00001eb131520
GO:0048461	flower structural organization	1	1	0.0404432	0.490328	Zm00001eb131520
GO:0051483	terpenoid biosynthetic process, mevalonate-independent	1	1	0.0404432	0.490328	Zm00001eb126690
GO:0051484	isopentenyl diphosphate biosynthetic process, methylerythritol 4-phosphate pathway involved in terpenoid biosynthetic process	1	1	0.0404432	0.490328	Zm00001eb126690
GO:0051569	regulation of histone H3-K4 methylation	1	1	0.0404432	0.490328	Zm00001eb073540
GO:0060249	anatomical structure homeostasis	1	1	0.0404432	0.490328	Zm00001eb295840
GO:0060250	germ-line stem-cell niche homeostasis	1	1	0.0404432	0.490328	Zm00001eb295840
GO:0071731	response to nitric oxide	1	1	0.0404432	0.490328	Zm00001eb268320
GO:0071732	cellular response to nitric oxide	1	1	0.0404432	0.490328	Zm00001eb268320
GO:0080177	plastoglobule organization	1	1	0.0404432	0.490328	Zm00001eb168450
GO:0089709	L-histidine transmembrane transport	1	1	0.0404432	0.490328	Zm00001eb338980
GO:0090410	malonate catabolic process	1	1	0.0404432	0.490328	Zm00001eb152410
GO:0098586	cellular response to virus	1	1	0.0404432	0.490328	Zm00001eb170550
GO:1900908	regulation of olefin metabolic process	1	1	0.0404432	0.490328	Zm00001eb382690
GO:1900911	regulation of olefin biosynthetic process	1	1	0.0404432	0.490328	Zm00001eb382690
GO:1901160	primary amino compound metabolic process	1	1	0.0404432	0.490328	Zm00001eb408580
GO:1901162	primary amino compound biosynthetic process	1	1	0.0404432	0.490328	Zm00001eb408580
GO:1902171	regulation of tocopherol cyclase activity	1	1	0.0404432	0.490328	Zm00001eb168450
GO:1902609	(R)-2-hydroxy-alpha-linolenic acid biosynthetic process	1	1	0.0404432	0.490328	Zm00001eb268320
GO:1903826	arginine transmembrane transport	1	1	0.0404432	0.490328	Zm00001eb338980
GO:1990019	protein storage vacuole organization	1	1	0.0404432	0.490328	Zm00001eb075460
GO:1990822	basic amino acid transmembrane transport	1	1	0.0404432	0.490328	Zm00001eb338980
GO:2000693	positive regulation of seed maturation	1	1	0.0404432	0.490328	Zm00001eb264930
GO:0072528	pyrimidine-containing compound biosynthetic process	7	79	0.0405485	0.490328	Zm00001eb048010;Zm00001eb142350;Zm00001eb193140;Zm00001eb210120;Zm00001eb229170;Zm00001eb256910;Zm00001eb412930
GO:0034655	nucleobase-containing compound catabolic process	17	265	0.0417868	0.502571	Zm00001eb043920;Zm00001eb110820;Zm00001eb123360;Zm00001eb141330;Zm00001eb171750;Zm00001eb179830;Zm00001eb184840;Zm00001eb218410;Zm00001eb224060;Zm00001eb247190;Zm00001eb247890;Zm00001eb260100;Zm00001eb286770;Zm00001eb292520;Zm00001eb300920;Zm00001eb321290;Zm00001eb406890
GO:0009081	branched-chain amino acid metabolic process	4	33	0.0429104	0.51019	Zm00001eb177530;Zm00001eb184310;Zm00001eb241810;Zm00001eb404340
GO:0009124	nucleoside monophosphate biosynthetic process	7	80	0.0429536	0.51019	Zm00001eb059650;Zm00001eb067720;Zm00001eb146250;Zm00001eb210120;Zm00001eb229170;Zm00001eb297360;Zm00001eb412930
GO:0044272	sulfur compound biosynthetic process	11	151	0.0431081	0.51019	Zm00001eb032380;Zm00001eb036940;Zm00001eb037230;Zm00001eb047770;Zm00001eb061570;Zm00001eb142350;Zm00001eb177530;Zm00001eb212100;Zm00001eb313390;Zm00001eb351780;Zm00001eb391170
GO:0016126	sterol biosynthetic process	5	48	0.043725	0.514751	Zm00001eb002850;Zm00001eb125130;Zm00001eb135830;Zm00001eb170580;Zm00001eb316960
GO:0006303	double-strand break repair via nonhomologous end joining	3	20	0.045006	0.523371	Zm00001eb071490;Zm00001eb171920;Zm00001eb421590
GO:0009987	cellular process	794	19206	0.045404	0.523371	Zm00001eb000370;Zm00001eb000410;Zm00001eb001430;Zm00001eb001560;Zm00001eb002000;Zm00001eb002010;Zm00001eb002570;Zm00001eb003550;Zm00001eb003830;Zm00001eb006160;Zm00001eb006200;Zm00001eb006350;Zm00001eb008520;Zm00001eb008550;Zm00001eb009100;Zm00001eb009990;Zm00001eb010210;Zm00001eb010370;Zm00001eb011750;Zm00001eb013730;Zm00001eb013980;Zm00001eb015030;Zm00001eb015440;Zm00001eb016000;Zm00001eb016100…
GO:0006302	double-strand break repair	13	190	0.0454652	0.523371	Zm00001eb071490;Zm00001eb079760;Zm00001eb141330;Zm00001eb145940;Zm00001eb162700;Zm00001eb171920;Zm00001eb231860;Zm00001eb244920;Zm00001eb295840;Zm00001eb332940;Zm00001eb342510;Zm00001eb376980;Zm00001eb421590
GO:0000725	recombinational repair	10	134	0.0455822	0.523371	Zm00001eb079760;Zm00001eb141330;Zm00001eb145940;Zm00001eb162700;Zm00001eb171920;Zm00001eb231860;Zm00001eb244920;Zm00001eb295840;Zm00001eb332940;Zm00001eb376980
GO:0071702	organic substance transport	89	1846	0.0464291	0.523371	Zm00001eb008520;Zm00001eb008550;Zm00001eb009990;Zm00001eb011750;Zm00001eb013730;Zm00001eb017130;Zm00001eb028460;Zm00001eb030660;Zm00001eb042450;Zm00001eb042970;Zm00001eb049180;Zm00001eb052810;Zm00001eb056500;Zm00001eb061190;Zm00001eb065570;Zm00001eb065790;Zm00001eb076340;Zm00001eb081170;Zm00001eb086520;Zm00001eb088370;Zm00001eb092260;Zm00001eb094960;Zm00001eb103800;Zm00001eb104760;Zm00001eb108220…
GO:0009640	photomorphogenesis	5	49	0.0471393	0.523371	Zm00001eb103630;Zm00001eb227830;Zm00001eb252430;Zm00001eb296410;Zm00001eb361760
GO:0009739	response to gibberellin	5	49	0.0471393	0.523371	Zm00001eb183250;Zm00001eb193240;Zm00001eb216610;Zm00001eb332640;Zm00001eb372960
GO:0006221	pyrimidine nucleotide biosynthetic process	6	65	0.0472464	0.523371	Zm00001eb048010;Zm00001eb193140;Zm00001eb210120;Zm00001eb229170;Zm00001eb256910;Zm00001eb412930
GO:0046483	heterocycle metabolic process	283	6433	0.0476017	0.523371	Zm00001eb002000;Zm00001eb002010;Zm00001eb006160;Zm00001eb006200;Zm00001eb015030;Zm00001eb015440;Zm00001eb016000;Zm00001eb016100;Zm00001eb019890;Zm00001eb020000;Zm00001eb020400;Zm00001eb022860;Zm00001eb023680;Zm00001eb028510;Zm00001eb035240;Zm00001eb035740;Zm00001eb036940;Zm00001eb037040;Zm00001eb037230;Zm00001eb038720;Zm00001eb042420;Zm00001eb042590;Zm00001eb043120;Zm00001eb043920;Zm00001eb044650…
GO:0006446	regulation of translational initiation	2	9	0.0486954	0.523371	Zm00001eb048720;Zm00001eb401690
GO:0009851	auxin biosynthetic process	2	9	0.0486954	0.523371	Zm00001eb031030;Zm00001eb119530
GO:0032506	cytokinetic process	2	9	0.0486954	0.523371	Zm00001eb333450;Zm00001eb409620
GO:0030433	ubiquitin-dependent ERAD pathway	6	66	0.0502727	0.523371	Zm00001eb028460;Zm00001eb067410;Zm00001eb206740;Zm00001eb254180;Zm00001eb275450;Zm00001eb374150
GO:0000077	DNA damage checkpoint signaling	3	21	0.0509777	0.523371	Zm00001eb141330;Zm00001eb171920;Zm00001eb398900
GO:0042770	signal transduction in response to DNA damage	3	21	0.0509777	0.523371	Zm00001eb141330;Zm00001eb171920;Zm00001eb398900
GO:0044774	mitotic DNA integrity checkpoint signaling	3	21	0.0509777	0.523371	Zm00001eb141330;Zm00001eb171920;Zm00001eb398900
GO:0015914	phospholipid transport	4	35	0.0515774	0.523371	Zm00001eb223160;Zm00001eb281600;Zm00001eb284490;Zm00001eb326010
GO:0072507	divalent inorganic cation homeostasis	6	67	0.053415	0.523371	Zm00001eb053210;Zm00001eb056130;Zm00001eb086340;Zm00001eb162620;Zm00001eb163750;Zm00001eb287420
GO:0008202	steroid metabolic process	9	120	0.054586	0.523371	Zm00001eb002850;Zm00001eb019480;Zm00001eb073650;Zm00001eb100780;Zm00001eb125130;Zm00001eb135830;Zm00001eb146680;Zm00001eb170580;Zm00001eb316960
GO:0030036	actin cytoskeleton organization	11	158	0.0563378	0.523371	Zm00001eb003550;Zm00001eb010370;Zm00001eb045250;Zm00001eb062310;Zm00001eb089720;Zm00001eb211740;Zm00001eb292740;Zm00001eb318590;Zm00001eb331340;Zm00001eb389350;Zm00001eb405230
GO:0032956	regulation of actin cytoskeleton organization	7	85	0.0563482	0.523371	Zm00001eb003550;Zm00001eb062310;Zm00001eb089720;Zm00001eb292740;Zm00001eb318590;Zm00001eb331340;Zm00001eb389350
GO:0006220	pyrimidine nucleotide metabolic process	6	68	0.0566739	0.523371	Zm00001eb048010;Zm00001eb193140;Zm00001eb210120;Zm00001eb229170;Zm00001eb256910;Zm00001eb412930
GO:0030041	actin filament polymerization	6	68	0.0566739	0.523371	Zm00001eb003550;Zm00001eb062310;Zm00001eb089720;Zm00001eb318590;Zm00001eb331340;Zm00001eb389350
GO:0030833	regulation of actin filament polymerization	6	68	0.0566739	0.523371	Zm00001eb003550;Zm00001eb062310;Zm00001eb089720;Zm00001eb318590;Zm00001eb331340;Zm00001eb389350
GO:0009409	response to cold	8	103	0.0572742	0.523371	Zm00001eb006310;Zm00001eb200080;Zm00001eb216880;Zm00001eb231860;Zm00001eb278140;Zm00001eb284000;Zm00001eb372960;Zm00001eb430290
GO:0044087	regulation of cellular component biogenesis	8	103	0.0572742	0.523371	Zm00001eb003550;Zm00001eb062310;Zm00001eb089720;Zm00001eb250380;Zm00001eb318590;Zm00001eb331340;Zm00001eb389350;Zm00001eb409620
GO:0002182	cytoplasmic translational elongation	3	22	0.0573117	0.523371	Zm00001eb017150;Zm00001eb344440;Zm00001eb348240
GO:0006020	inositol metabolic process	3	22	0.0573117	0.523371	Zm00001eb025670;Zm00001eb053420;Zm00001eb067500
GO:0006222	UMP biosynthetic process	3	22	0.0573117	0.523371	Zm00001eb210120;Zm00001eb229170;Zm00001eb412930
GO:0009173	pyrimidine ribonucleoside monophosphate metabolic process	3	22	0.0573117	0.523371	Zm00001eb210120;Zm00001eb229170;Zm00001eb412930
GO:0009174	pyrimidine ribonucleoside monophosphate biosynthetic process	3	22	0.0573117	0.523371	Zm00001eb210120;Zm00001eb229170;Zm00001eb412930
GO:0034204	lipid translocation	3	22	0.0573117	0.523371	Zm00001eb223160;Zm00001eb281600;Zm00001eb326010
GO:0046049	UMP metabolic process	3	22	0.0573117	0.523371	Zm00001eb210120;Zm00001eb229170;Zm00001eb412930
GO:0046835	carbohydrate phosphorylation	5	52	0.0583053	0.523371	Zm00001eb025670;Zm00001eb058170;Zm00001eb067500;Zm00001eb109880;Zm00001eb302160
GO:0006082	organic acid metabolic process	60	1209	0.0588909	0.523371	Zm00001eb032380;Zm00001eb035240;Zm00001eb036940;Zm00001eb037230;Zm00001eb043120;Zm00001eb046120;Zm00001eb047770;Zm00001eb061570;Zm00001eb063750;Zm00001eb067720;Zm00001eb072160;Zm00001eb080510;Zm00001eb103800;Zm00001eb123360;Zm00001eb124350;Zm00001eb126690;Zm00001eb126710;Zm00001eb143650;Zm00001eb152410;Zm00001eb162300;Zm00001eb164230;Zm00001eb174780;Zm00001eb176300;Zm00001eb177530;Zm00001eb184310…
GO:0044265	cellular macromolecule catabolic process	55	1097	0.058962	0.523371	Zm00001eb020430;Zm00001eb026810;Zm00001eb028460;Zm00001eb043920;Zm00001eb067410;Zm00001eb075460;Zm00001eb110440;Zm00001eb115900;Zm00001eb122400;Zm00001eb123360;Zm00001eb139990;Zm00001eb141330;Zm00001eb146560;Zm00001eb171750;Zm00001eb179830;Zm00001eb183250;Zm00001eb184840;Zm00001eb187140;Zm00001eb189830;Zm00001eb206740;Zm00001eb218410;Zm00001eb221010;Zm00001eb223840;Zm00001eb224060;Zm00001eb238220…
GO:0000965	mitochondrial RNA 3'-end processing	2	10	0.0592714	0.523371	Zm00001eb247190;Zm00001eb300920
GO:0006607	NLS-bearing protein import into nucleus	2	10	0.0592714	0.523371	Zm00001eb293750;Zm00001eb305390
GO:0008655	pyrimidine-containing compound salvage	2	10	0.0592714	0.523371	Zm00001eb210120;Zm00001eb229170
GO:0019827	stem cell population maintenance	2	10	0.0592714	0.523371	Zm00001eb300400;Zm00001eb372960
GO:0040034	regulation of development, heterochronic	2	10	0.0592714	0.523371	Zm00001eb095560;Zm00001eb372960
GO:0098727	maintenance of cell number	2	10	0.0592714	0.523371	Zm00001eb300400;Zm00001eb372960
GO:1990481	mRNA pseudouridine synthesis	2	10	0.0592714	0.523371	Zm00001eb195500;Zm00001eb267110
GO:0006694	steroid biosynthetic process	7	86	0.0593052	0.523371	Zm00001eb002850;Zm00001eb019480;Zm00001eb073650;Zm00001eb125130;Zm00001eb135830;Zm00001eb170580;Zm00001eb316960
GO:0032970	regulation of actin filament-based process	7	86	0.0593052	0.523371	Zm00001eb003550;Zm00001eb062310;Zm00001eb089720;Zm00001eb292740;Zm00001eb318590;Zm00001eb331340;Zm00001eb389350
GO:0006766	vitamin metabolic process	8	104	0.059958	0.523371	Zm00001eb037230;Zm00001eb043120;Zm00001eb072160;Zm00001eb142350;Zm00001eb236880;Zm00001eb391170;Zm00001eb408730;Zm00001eb432370
GO:0051493	regulation of cytoskeleton organization	8	104	0.059958	0.523371	Zm00001eb003550;Zm00001eb029570;Zm00001eb062310;Zm00001eb089720;Zm00001eb292740;Zm00001eb318590;Zm00001eb331340;Zm00001eb389350
GO:0032271	regulation of protein polymerization	6	69	0.0600498	0.523371	Zm00001eb003550;Zm00001eb062310;Zm00001eb089720;Zm00001eb318590;Zm00001eb331340;Zm00001eb389350
GO:0006353	DNA-templated transcription, termination	4	37	0.0611265	0.523371	Zm00001eb035740;Zm00001eb107280;Zm00001eb299540;Zm00001eb308220
GO:0006739	NADP metabolic process	4	37	0.0611265	0.523371	Zm00001eb019890;Zm00001eb086870;Zm00001eb094580;Zm00001eb201410
GO:1901293	nucleoside phosphate biosynthetic process	18	299	0.0612844	0.523371	Zm00001eb036940;Zm00001eb048010;Zm00001eb059650;Zm00001eb061570;Zm00001eb067720;Zm00001eb146250;Zm00001eb154620;Zm00001eb193140;Zm00001eb201410;Zm00001eb210120;Zm00001eb229170;Zm00001eb256910;Zm00001eb297360;Zm00001eb319630;Zm00001eb373580;Zm00001eb381870;Zm00001eb412930;Zm00001eb422480
GO:0009260	ribonucleotide biosynthetic process	14	219	0.0619179	0.523371	Zm00001eb036940;Zm00001eb059650;Zm00001eb061570;Zm00001eb067720;Zm00001eb154620;Zm00001eb193140;Zm00001eb210120;Zm00001eb229170;Zm00001eb256910;Zm00001eb297360;Zm00001eb319630;Zm00001eb373580;Zm00001eb381870;Zm00001eb412930
GO:0032504	multicellular organism reproduction	5	53	0.0623349	0.523371	Zm00001eb019800;Zm00001eb037710;Zm00001eb073880;Zm00001eb180360;Zm00001eb264930
GO:0048609	multicellular organismal reproductive process	5	53	0.0623349	0.523371	Zm00001eb019800;Zm00001eb037710;Zm00001eb073880;Zm00001eb180360;Zm00001eb264930
GO:0050793	regulation of developmental process	16	260	0.0638109	0.523371	Zm00001eb001430;Zm00001eb087080;Zm00001eb095560;Zm00001eb103630;Zm00001eb111890;Zm00001eb112430;Zm00001eb129440;Zm00001eb131520;Zm00001eb200650;Zm00001eb264930;Zm00001eb292740;Zm00001eb295840;Zm00001eb297870;Zm00001eb350150;Zm00001eb372960;Zm00001eb382690
GO:0009085	lysine biosynthetic process	3	23	0.063998	0.523371	Zm00001eb164230;Zm00001eb177530;Zm00001eb192910
GO:0009904	chloroplast accumulation movement	3	23	0.063998	0.523371	Zm00001eb112640;Zm00001eb133280;Zm00001eb372980
GO:0071902	positive regulation of protein serine/threonine kinase activity	3	23	0.063998	0.523371	Zm00001eb093980;Zm00001eb110510;Zm00001eb132310
GO:0015936	coenzyme A metabolic process	4	38	0.066227	0.523371	Zm00001eb316960;Zm00001eb319630;Zm00001eb373580;Zm00001eb381870
GO:0090481	pyrimidine nucleotide-sugar transmembrane transport	4	38	0.066227	0.523371	Zm00001eb108220;Zm00001eb325140;Zm00001eb374350;Zm00001eb386020
GO:0001934	positive regulation of protein phosphorylation	5	54	0.0665178	0.523371	Zm00001eb029570;Zm00001eb093980;Zm00001eb110510;Zm00001eb132310;Zm00001eb173790
GO:0048193	Golgi vesicle transport	20	346	0.0704721	0.523371	Zm00001eb017450;Zm00001eb049180;Zm00001eb052810;Zm00001eb056500;Zm00001eb060010;Zm00001eb088370;Zm00001eb092260;Zm00001eb122400;Zm00001eb168790;Zm00001eb187140;Zm00001eb215130;Zm00001eb223160;Zm00001eb282990;Zm00001eb302800;Zm00001eb353690;Zm00001eb356870;Zm00001eb375520;Zm00001eb377270;Zm00001eb390730;Zm00001eb419780
GO:0009099	valine biosynthetic process	2	11	0.0705482	0.523371	Zm00001eb184310;Zm00001eb241810
GO:0035670	plant-type ovary development	2	11	0.0705482	0.523371	Zm00001eb047920;Zm00001eb063750
GO:0048481	plant ovule development	2	11	0.0705482	0.523371	Zm00001eb047920;Zm00001eb063750
GO:0031124	mRNA 3'-end processing	5	55	0.0708532	0.523371	Zm00001eb015030;Zm00001eb065770;Zm00001eb277450;Zm00001eb287160;Zm00001eb308220
GO:0065008	regulation of biological quality	41	799	0.0708636	0.523371	Zm00001eb001430;Zm00001eb003550;Zm00001eb031030;Zm00001eb053210;Zm00001eb056130;Zm00001eb062310;Zm00001eb073650;Zm00001eb074380;Zm00001eb086340;Zm00001eb089720;Zm00001eb095560;Zm00001eb111890;Zm00001eb119530;Zm00001eb121500;Zm00001eb162620;Zm00001eb163750;Zm00001eb179830;Zm00001eb193560;Zm00001eb218410;Zm00001eb223160;Zm00001eb250380;Zm00001eb260100;Zm00001eb281600;Zm00001eb284750;Zm00001eb286770…
GO:0051028	mRNA transport	6	72	0.0708796	0.523371	Zm00001eb094960;Zm00001eb163070;Zm00001eb194730;Zm00001eb286220;Zm00001eb293750;Zm00001eb332940
GO:0006740	NADPH regeneration	3	24	0.0710256	0.523371	Zm00001eb019890;Zm00001eb086870;Zm00001eb094580
GO:0019856	pyrimidine nucleobase biosynthetic process	3	24	0.0710256	0.523371	Zm00001eb193140;Zm00001eb256910;Zm00001eb412930
GO:0032886	regulation of microtubule-based process	3	24	0.0710256	0.523371	Zm00001eb029570;Zm00001eb270080;Zm00001eb377830
GO:0032981	mitochondrial respiratory chain complex I assembly	3	24	0.0710256	0.523371	Zm00001eb039670;Zm00001eb051140;Zm00001eb224990
GO:0032535	regulation of cellular component size	7	90	0.0720726	0.523371	Zm00001eb003550;Zm00001eb062310;Zm00001eb089720;Zm00001eb095560;Zm00001eb318590;Zm00001eb331340;Zm00001eb389350
GO:0072527	pyrimidine-containing compound metabolic process	7	90	0.0720726	0.523371	Zm00001eb048010;Zm00001eb142350;Zm00001eb193140;Zm00001eb210120;Zm00001eb229170;Zm00001eb256910;Zm00001eb412930
GO:0090066	regulation of anatomical structure size	7	90	0.0720726	0.523371	Zm00001eb003550;Zm00001eb062310;Zm00001eb089720;Zm00001eb095560;Zm00001eb318590;Zm00001eb331340;Zm00001eb389350
GO:1901615	organic hydroxy compound metabolic process	20	347	0.0720883	0.523371	Zm00001eb002850;Zm00001eb025670;Zm00001eb053420;Zm00001eb067500;Zm00001eb073650;Zm00001eb100780;Zm00001eb125130;Zm00001eb135830;Zm00001eb142350;Zm00001eb146680;Zm00001eb170580;Zm00001eb268320;Zm00001eb311920;Zm00001eb316960;Zm00001eb324080;Zm00001eb324260;Zm00001eb333360;Zm00001eb369710;Zm00001eb408580;Zm00001eb409080
GO:0006401	RNA catabolic process	13	205	0.0736702	0.523371	Zm00001eb123360;Zm00001eb171750;Zm00001eb179830;Zm00001eb184840;Zm00001eb218410;Zm00001eb247190;Zm00001eb247890;Zm00001eb260100;Zm00001eb286770;Zm00001eb292520;Zm00001eb300920;Zm00001eb321290;Zm00001eb406890
GO:0007034	vacuolar transport	13	205	0.0736702	0.523371	Zm00001eb030660;Zm00001eb052810;Zm00001eb056500;Zm00001eb088370;Zm00001eb122400;Zm00001eb187140;Zm00001eb251410;Zm00001eb257890;Zm00001eb282990;Zm00001eb356870;Zm00001eb375520;Zm00001eb390730;Zm00001eb419780
GO:0046390	ribose phosphate biosynthetic process	14	225	0.0737332	0.523371	Zm00001eb036940;Zm00001eb059650;Zm00001eb061570;Zm00001eb067720;Zm00001eb154620;Zm00001eb193140;Zm00001eb210120;Zm00001eb229170;Zm00001eb256910;Zm00001eb297360;Zm00001eb319630;Zm00001eb373580;Zm00001eb381870;Zm00001eb412930
GO:0009156	ribonucleoside monophosphate biosynthetic process	6	73	0.0747233	0.523371	Zm00001eb059650;Zm00001eb067720;Zm00001eb210120;Zm00001eb229170;Zm00001eb297360;Zm00001eb412930
GO:0006378	mRNA polyadenylation	4	40	0.0770664	0.523371	Zm00001eb015030;Zm00001eb065770;Zm00001eb277450;Zm00001eb308220
GO:0090626	plant epidermis morphogenesis	4	40	0.0770664	0.523371	Zm00001eb032900;Zm00001eb193240;Zm00001eb331340;Zm00001eb383050
GO:0016053	organic acid biosynthetic process	29	542	0.0774064	0.523371	Zm00001eb032380;Zm00001eb037230;Zm00001eb043120;Zm00001eb047770;Zm00001eb072160;Zm00001eb080510;Zm00001eb103800;Zm00001eb124350;Zm00001eb152410;Zm00001eb162300;Zm00001eb164230;Zm00001eb177530;Zm00001eb184310;Zm00001eb192910;Zm00001eb212100;Zm00001eb216870;Zm00001eb236880;Zm00001eb241810;Zm00001eb268320;Zm00001eb270390;Zm00001eb277000;Zm00001eb333360;Zm00001eb335900;Zm00001eb338980;Zm00001eb391170…
GO:0019752	carboxylic acid metabolic process	57	1164	0.0777242	0.523371	Zm00001eb032380;Zm00001eb035240;Zm00001eb036940;Zm00001eb037230;Zm00001eb043120;Zm00001eb047770;Zm00001eb061570;Zm00001eb063750;Zm00001eb067720;Zm00001eb072160;Zm00001eb080510;Zm00001eb103800;Zm00001eb123360;Zm00001eb124350;Zm00001eb126690;Zm00001eb126710;Zm00001eb143650;Zm00001eb152410;Zm00001eb162300;Zm00001eb164230;Zm00001eb174780;Zm00001eb176300;Zm00001eb177530;Zm00001eb184310;Zm00001eb187260…
GO:0050896	response to stimulus	201	4540	0.0779465	0.523371	Zm00001eb001560;Zm00001eb006160;Zm00001eb006200;Zm00001eb006310;Zm00001eb014960;Zm00001eb015440;Zm00001eb019800;Zm00001eb020660;Zm00001eb022570;Zm00001eb023450;Zm00001eb023680;Zm00001eb025500;Zm00001eb028460;Zm00001eb028510;Zm00001eb029030;Zm00001eb032160;Zm00001eb037040;Zm00001eb039590;Zm00001eb040370;Zm00001eb040550;Zm00001eb042370;Zm00001eb045940;Zm00001eb046120;Zm00001eb047160;Zm00001eb047570…
GO:0007015	actin filament organization	10	148	0.0780025	0.523371	Zm00001eb003550;Zm00001eb010370;Zm00001eb045250;Zm00001eb062310;Zm00001eb089720;Zm00001eb211740;Zm00001eb292740;Zm00001eb318590;Zm00001eb331340;Zm00001eb389350
GO:0046394	carboxylic acid biosynthetic process	28	521	0.0782391	0.523371	Zm00001eb032380;Zm00001eb037230;Zm00001eb043120;Zm00001eb047770;Zm00001eb072160;Zm00001eb080510;Zm00001eb124350;Zm00001eb152410;Zm00001eb162300;Zm00001eb164230;Zm00001eb177530;Zm00001eb184310;Zm00001eb192910;Zm00001eb212100;Zm00001eb216870;Zm00001eb236880;Zm00001eb241810;Zm00001eb268320;Zm00001eb270390;Zm00001eb277000;Zm00001eb333360;Zm00001eb335900;Zm00001eb338980;Zm00001eb391170;Zm00001eb392890…
GO:0031123	RNA 3'-end processing	9	129	0.078361	0.523371	Zm00001eb015030;Zm00001eb065770;Zm00001eb143980;Zm00001eb247190;Zm00001eb277450;Zm00001eb287160;Zm00001eb300920;Zm00001eb308220;Zm00001eb381950
GO:0006553	lysine metabolic process	3	25	0.0783827	0.523371	Zm00001eb164230;Zm00001eb177530;Zm00001eb192910
GO:0030705	cytoskeleton-dependent intracellular transport	3	25	0.0783827	0.523371	Zm00001eb045250;Zm00001eb270080;Zm00001eb377830
GO:0006761	dihydrofolate biosynthetic process	1	2	0.0792524	0.523371	Zm00001eb410070
GO:0009608	response to symbiont	1	2	0.0792524	0.523371	Zm00001eb278140
GO:0009610	response to symbiotic fungus	1	2	0.0792524	0.523371	Zm00001eb278140
GO:0009692	ethylene metabolic process	1	2	0.0792524	0.523371	Zm00001eb382690
GO:0009693	ethylene biosynthetic process	1	2	0.0792524	0.523371	Zm00001eb382690
GO:0010117	photoprotection	1	2	0.0792524	0.523371	Zm00001eb053210
GO:0010219	regulation of vernalization response	1	2	0.0792524	0.523371	Zm00001eb372960
GO:0015714	phosphoenolpyruvate transport	1	2	0.0792524	0.523371	Zm00001eb042970
GO:0015801	aromatic amino acid transport	1	2	0.0792524	0.523371	Zm00001eb338980
GO:0015822	ornithine transport	1	2	0.0792524	0.523371	Zm00001eb338980
GO:0016598	protein arginylation	1	2	0.0792524	0.523371	Zm00001eb348230
GO:0035246	peptidyl-arginine N-methylation	1	2	0.0792524	0.523371	Zm00001eb232020
GO:0035977	protein deglycosylation involved in glycoprotein catabolic process	1	2	0.0792524	0.523371	Zm00001eb254180
GO:0036507	protein demannosylation	1	2	0.0792524	0.523371	Zm00001eb254180
GO:0036508	protein alpha-1,2-demannosylation	1	2	0.0792524	0.523371	Zm00001eb254180
GO:0042335	cuticle development	1	2	0.0792524	0.523371	Zm00001eb123050
GO:0043447	alkane biosynthetic process	1	2	0.0792524	0.523371	Zm00001eb123050
GO:0043449	cellular alkene metabolic process	1	2	0.0792524	0.523371	Zm00001eb382690
GO:0043450	alkene biosynthetic process	1	2	0.0792524	0.523371	Zm00001eb382690
GO:0044000	movement in host	1	2	0.0792524	0.523371	Zm00001eb170550
GO:0044766	multi-organism transport	1	2	0.0792524	0.523371	Zm00001eb170550
GO:0046085	adenosine metabolic process	1	2	0.0792524	0.523371	Zm00001eb110820
GO:0046452	dihydrofolate metabolic process	1	2	0.0792524	0.523371	Zm00001eb410070
GO:0046739	transport of virus in multicellular host	1	2	0.0792524	0.523371	Zm00001eb170550
GO:0046794	transport of virus	1	2	0.0792524	0.523371	Zm00001eb170550
GO:0048439	flower morphogenesis	1	2	0.0792524	0.523371	Zm00001eb131520
GO:0052126	movement in host environment	1	2	0.0792524	0.523371	Zm00001eb170550
GO:0060964	regulation of gene silencing by miRNA	1	2	0.0792524	0.523371	Zm00001eb137760
GO:0060967	negative regulation of gene silencing by RNA	1	2	0.0792524	0.523371	Zm00001eb123050
GO:0070262	peptidyl-serine dephosphorylation	1	2	0.0792524	0.523371	Zm00001eb205080
GO:0070537	histone H2A K63-linked deubiquitination	1	2	0.0792524	0.523371	Zm00001eb342510
GO:0089722	phosphoenolpyruvate transmembrane transport	1	2	0.0792524	0.523371	Zm00001eb042970
GO:0097466	ubiquitin-dependent glycoprotein ERAD pathway	1	2	0.0792524	0.523371	Zm00001eb254180
GO:0097551	mitochondrial double-strand break repair	1	2	0.0792524	0.523371	Zm00001eb171920
GO:0097552	mitochondrial double-strand break repair via homologous recombination	1	2	0.0792524	0.523371	Zm00001eb171920
GO:0110051	metabolite repair	1	2	0.0792524	0.523371	Zm00001eb409400
GO:1900368	regulation of RNA interference	1	2	0.0792524	0.523371	Zm00001eb123050
GO:1900369	negative regulation of RNA interference	1	2	0.0792524	0.523371	Zm00001eb123050
GO:1900673	olefin metabolic process	1	2	0.0792524	0.523371	Zm00001eb382690
GO:1900674	olefin biosynthetic process	1	2	0.0792524	0.523371	Zm00001eb382690
GO:1901403	positive regulation of tetrapyrrole metabolic process	1	2	0.0792524	0.523371	Zm00001eb168450
GO:1901465	positive regulation of tetrapyrrole biosynthetic process	1	2	0.0792524	0.523371	Zm00001eb168450
GO:1901562	response to paraquat	1	2	0.0792524	0.523371	Zm00001eb168450
GO:1902326	positive regulation of chlorophyll biosynthetic process	1	2	0.0792524	0.523371	Zm00001eb168450
GO:1902579	multi-organism localization	1	2	0.0792524	0.523371	Zm00001eb170550
GO:1903352	L-ornithine transmembrane transport	1	2	0.0792524	0.523371	Zm00001eb338980
GO:1903798	regulation of production of miRNAs involved in gene silencing by miRNA	1	2	0.0792524	0.523371	Zm00001eb137760
GO:1903800	positive regulation of production of miRNAs involved in gene silencing by miRNA	1	2	0.0792524	0.523371	Zm00001eb137760
GO:1904380	endoplasmic reticulum mannose trimming	1	2	0.0792524	0.523371	Zm00001eb254180
GO:1904382	mannose trimming involved in glycoprotein ERAD pathway	1	2	0.0792524	0.523371	Zm00001eb254180
GO:1904587	response to glycoprotein	1	2	0.0792524	0.523371	Zm00001eb254180
GO:2000628	regulation of miRNA metabolic process	1	2	0.0792524	0.523371	Zm00001eb137760
GO:2000630	positive regulation of miRNA metabolic process	1	2	0.0792524	0.523371	Zm00001eb137760
GO:2000634	regulation of primary miRNA processing	1	2	0.0792524	0.523371	Zm00001eb137760
GO:2000636	positive regulation of primary miRNA processing	1	2	0.0792524	0.523371	Zm00001eb137760
GO:2000637	positive regulation of gene silencing by miRNA	1	2	0.0792524	0.523371	Zm00001eb137760
GO:0090407	organophosphate biosynthetic process	32	610	0.0811541	0.523371	Zm00001eb009100;Zm00001eb036940;Zm00001eb048010;Zm00001eb053420;Zm00001eb059650;Zm00001eb061570;Zm00001eb067500;Zm00001eb067720;Zm00001eb093110;Zm00001eb100060;Zm00001eb122600;Zm00001eb126690;Zm00001eb142350;Zm00001eb146250;Zm00001eb154620;Zm00001eb174440;Zm00001eb182270;Zm00001eb187260;Zm00001eb193140;Zm00001eb201410;Zm00001eb210120;Zm00001eb229170;Zm00001eb256910;Zm00001eb297360;Zm00001eb319630…
GO:0005996	monosaccharide metabolic process	15	249	0.0816652	0.523371	Zm00001eb019890;Zm00001eb026240;Zm00001eb026300;Zm00001eb043120;Zm00001eb065790;Zm00001eb072160;Zm00001eb098110;Zm00001eb109880;Zm00001eb236880;Zm00001eb315920;Zm00001eb316750;Zm00001eb318780;Zm00001eb371830;Zm00001eb380680;Zm00001eb408730
GO:0030029	actin filament-based process	11	169	0.0821182	0.523371	Zm00001eb003550;Zm00001eb010370;Zm00001eb045250;Zm00001eb062310;Zm00001eb089720;Zm00001eb211740;Zm00001eb292740;Zm00001eb318590;Zm00001eb331340;Zm00001eb389350;Zm00001eb405230
GO:0006116	NADH oxidation	2	12	0.0824518	0.523371	Zm00001eb151430;Zm00001eb303710
GO:0006616	SRP-dependent cotranslational protein targeting to membrane, translocation	2	12	0.0824518	0.523371	Zm00001eb008550;Zm00001eb287470
GO:0010114	response to red light	2	12	0.0824518	0.523371	Zm00001eb103630;Zm00001eb168450
GO:0010150	leaf senescence	2	12	0.0824518	0.523371	Zm00001eb284000;Zm00001eb382690
GO:0010960	magnesium ion homeostasis	2	12	0.0824518	0.523371	Zm00001eb053210;Zm00001eb287420
GO:0015786	UDP-glucose transmembrane transport	2	12	0.0824518	0.523371	Zm00001eb374350;Zm00001eb386020
GO:0060548	negative regulation of cell death	2	12	0.0824518	0.523371	Zm00001eb188700;Zm00001eb200530
GO:0080111	DNA demethylation	2	12	0.0824518	0.523371	Zm00001eb241310;Zm00001eb380830
GO:0090693	plant organ senescence	2	12	0.0824518	0.523371	Zm00001eb284000;Zm00001eb382690
GO:0008064	regulation of actin polymerization or depolymerization	6	75	0.082759	0.523371	Zm00001eb003550;Zm00001eb062310;Zm00001eb089720;Zm00001eb318590;Zm00001eb331340;Zm00001eb389350
GO:0030832	regulation of actin filament length	6	75	0.082759	0.523371	Zm00001eb003550;Zm00001eb062310;Zm00001eb089720;Zm00001eb318590;Zm00001eb331340;Zm00001eb389350
GO:0110053	regulation of actin filament organization	6	75	0.082759	0.523371	Zm00001eb003550;Zm00001eb062310;Zm00001eb089720;Zm00001eb318590;Zm00001eb331340;Zm00001eb389350
GO:0046855	inositol phosphate dephosphorylation	4	41	0.0827985	0.523371	Zm00001eb311920;Zm00001eb324080;Zm00001eb333360;Zm00001eb409080
GO:0071545	inositol phosphate catabolic process	4	41	0.0827985	0.523371	Zm00001eb311920;Zm00001eb324080;Zm00001eb333360;Zm00001eb409080
GO:0006913	nucleocytoplasmic transport	11	170	0.0847733	0.532826	Zm00001eb094960;Zm00001eb158370;Zm00001eb163070;Zm00001eb194730;Zm00001eb202920;Zm00001eb286220;Zm00001eb293750;Zm00001eb305390;Zm00001eb331030;Zm00001eb332940;Zm00001eb341370
GO:0051169	nuclear transport	11	170	0.0847733	0.532826	Zm00001eb094960;Zm00001eb158370;Zm00001eb163070;Zm00001eb194730;Zm00001eb202920;Zm00001eb286220;Zm00001eb293750;Zm00001eb305390;Zm00001eb331030;Zm00001eb332940;Zm00001eb341370
GO:0033554	cellular response to stress	55	1127	0.0857736	0.534851	Zm00001eb028460;Zm00001eb042370;Zm00001eb067410;Zm00001eb071490;Zm00001eb079760;Zm00001eb084530;Zm00001eb085670;Zm00001eb093980;Zm00001eb100620;Zm00001eb105070;Zm00001eb126710;Zm00001eb132380;Zm00001eb136490;Zm00001eb141330;Zm00001eb145940;Zm00001eb162700;Zm00001eb168450;Zm00001eb171920;Zm00001eb175090;Zm00001eb188700;Zm00001eb201140;Zm00001eb206740;Zm00001eb231860;Zm00001eb241310;Zm00001eb244920…
GO:0009129	pyrimidine nucleoside monophosphate metabolic process	3	26	0.0860569	0.534851	Zm00001eb210120;Zm00001eb229170;Zm00001eb412930
GO:0009130	pyrimidine nucleoside monophosphate biosynthetic process	3	26	0.0860569	0.534851	Zm00001eb210120;Zm00001eb229170;Zm00001eb412930
GO:0010257	NADH dehydrogenase complex assembly	3	26	0.0860569	0.534851	Zm00001eb039670;Zm00001eb051140;Zm00001eb224990
GO:0006612	protein targeting to membrane	7	94	0.0863453	0.535148	Zm00001eb008550;Zm00001eb076340;Zm00001eb086520;Zm00001eb104760;Zm00001eb210940;Zm00001eb287470;Zm00001eb289590
GO:1902903	regulation of supramolecular fiber organization	6	76	0.0869499	0.537399	Zm00001eb003550;Zm00001eb062310;Zm00001eb089720;Zm00001eb318590;Zm00001eb331340;Zm00001eb389350
GO:1901657	glycosyl compound metabolic process	5	59	0.0896969	0.537788	Zm00001eb110820;Zm00001eb210120;Zm00001eb229170;Zm00001eb313390;Zm00001eb318780
GO:0032502	developmental process	61	1268	0.0903427	0.537788	Zm00001eb000370;Zm00001eb001430;Zm00001eb003550;Zm00001eb019800;Zm00001eb032900;Zm00001eb035740;Zm00001eb047920;Zm00001eb056130;Zm00001eb058610;Zm00001eb058920;Zm00001eb063750;Zm00001eb067310;Zm00001eb071830;Zm00001eb073650;Zm00001eb073880;Zm00001eb087080;Zm00001eb095560;Zm00001eb103090;Zm00001eb103630;Zm00001eb105740;Zm00001eb107280;Zm00001eb111890;Zm00001eb112430;Zm00001eb123050;Zm00001eb129440…
GO:0043436	oxoacid metabolic process	57	1177	0.0904859	0.537788	Zm00001eb032380;Zm00001eb035240;Zm00001eb036940;Zm00001eb037230;Zm00001eb043120;Zm00001eb047770;Zm00001eb061570;Zm00001eb063750;Zm00001eb067720;Zm00001eb072160;Zm00001eb080510;Zm00001eb103800;Zm00001eb123360;Zm00001eb124350;Zm00001eb126690;Zm00001eb126710;Zm00001eb143650;Zm00001eb152410;Zm00001eb162300;Zm00001eb164230;Zm00001eb174780;Zm00001eb176300;Zm00001eb177530;Zm00001eb184310;Zm00001eb187260…
GO:0009161	ribonucleoside monophosphate metabolic process	6	77	0.0912551	0.537788	Zm00001eb059650;Zm00001eb067720;Zm00001eb210120;Zm00001eb229170;Zm00001eb297360;Zm00001eb412930
GO:0072594	establishment of protein localization to organelle	22	401	0.0923653	0.537788	Zm00001eb008550;Zm00001eb030660;Zm00001eb052810;Zm00001eb065790;Zm00001eb076340;Zm00001eb086520;Zm00001eb122400;Zm00001eb158370;Zm00001eb163070;Zm00001eb176300;Zm00001eb177440;Zm00001eb187140;Zm00001eb194730;Zm00001eb210940;Zm00001eb251410;Zm00001eb257890;Zm00001eb282990;Zm00001eb287470;Zm00001eb293750;Zm00001eb305390;Zm00001eb356870;Zm00001eb390730
GO:0009165	nucleotide biosynthetic process	17	296	0.0938185	0.537788	Zm00001eb036940;Zm00001eb048010;Zm00001eb059650;Zm00001eb061570;Zm00001eb067720;Zm00001eb154620;Zm00001eb193140;Zm00001eb201410;Zm00001eb210120;Zm00001eb229170;Zm00001eb256910;Zm00001eb297360;Zm00001eb319630;Zm00001eb373580;Zm00001eb381870;Zm00001eb412930;Zm00001eb422480
GO:0006275	regulation of DNA replication	3	27	0.0940351	0.537788	Zm00001eb258230;Zm00001eb295840;Zm00001eb328680
GO:0009902	chloroplast relocation	3	27	0.0940351	0.537788	Zm00001eb112640;Zm00001eb133280;Zm00001eb372980
GO:0043173	nucleotide salvage	3	27	0.0940351	0.537788	Zm00001eb210120;Zm00001eb229170;Zm00001eb422480
GO:0051667	establishment of plastid localization	3	27	0.0940351	0.537788	Zm00001eb112640;Zm00001eb133280;Zm00001eb372980
GO:0097035	regulation of membrane lipid distribution	3	27	0.0940351	0.537788	Zm00001eb223160;Zm00001eb281600;Zm00001eb326010
GO:0120251	hydrocarbon biosynthetic process	3	27	0.0940351	0.537788	Zm00001eb123050;Zm00001eb212630;Zm00001eb382690
GO:1901136	carbohydrate derivative catabolic process	5	60	0.0947756	0.537788	Zm00001eb110820;Zm00001eb254180;Zm00001eb303710;Zm00001eb318780;Zm00001eb425600
GO:0030838	positive regulation of actin filament polymerization	4	43	0.0948675	0.537788	Zm00001eb062310;Zm00001eb089720;Zm00001eb318590;Zm00001eb331340
GO:0032273	positive regulation of protein polymerization	4	43	0.0948675	0.537788	Zm00001eb062310;Zm00001eb089720;Zm00001eb318590;Zm00001eb331340
GO:0045010	actin nucleation	4	43	0.0948675	0.537788	Zm00001eb062310;Zm00001eb089720;Zm00001eb318590;Zm00001eb331340
GO:0007568	aging	2	13	0.0949133	0.537788	Zm00001eb284000;Zm00001eb382690
GO:0010431	seed maturation	2	13	0.0949133	0.537788	Zm00001eb019800;Zm00001eb264930
GO:0010972	negative regulation of G2/M transition of mitotic cell cycle	2	13	0.0949133	0.537788	Zm00001eb171920;Zm00001eb398900
GO:0031204	posttranslational protein targeting to membrane, translocation	2	13	0.0949133	0.537788	Zm00001eb008550;Zm00001eb210940
GO:0032011	ARF protein signal transduction	2	13	0.0949133	0.537788	Zm00001eb023450;Zm00001eb206130
GO:0032012	regulation of ARF protein signal transduction	2	13	0.0949133	0.537788	Zm00001eb023450;Zm00001eb206130
GO:0042138	meiotic DNA double-strand break formation	2	13	0.0949133	0.537788	Zm00001eb171920;Zm00001eb180360
GO:0044818	mitotic G2/M transition checkpoint	2	13	0.0949133	0.537788	Zm00001eb171920;Zm00001eb398900
GO:0048280	vesicle fusion with Golgi apparatus	2	13	0.0949133	0.537788	Zm00001eb052810;Zm00001eb356870
GO:0070536	protein K63-linked deubiquitination	2	13	0.0949133	0.537788	Zm00001eb341740;Zm00001eb342510
GO:0015711	organic anion transport	12	194	0.0957546	0.537788	Zm00001eb011750;Zm00001eb013730;Zm00001eb042970;Zm00001eb108220;Zm00001eb161660;Zm00001eb250210;Zm00001eb253650;Zm00001eb338980;Zm00001eb374350;Zm00001eb386020;Zm00001eb396750;Zm00001eb397910
GO:0006402	mRNA catabolic process	11	174	0.0959175	0.537788	Zm00001eb123360;Zm00001eb171750;Zm00001eb179830;Zm00001eb218410;Zm00001eb247190;Zm00001eb247890;Zm00001eb260100;Zm00001eb286770;Zm00001eb292520;Zm00001eb300920;Zm00001eb321290
GO:0006281	DNA repair	36	710	0.0973371	0.537788	Zm00001eb071490;Zm00001eb079760;Zm00001eb084530;Zm00001eb085670;Zm00001eb105070;Zm00001eb126710;Zm00001eb132380;Zm00001eb141330;Zm00001eb145940;Zm00001eb162700;Zm00001eb171920;Zm00001eb175090;Zm00001eb201140;Zm00001eb231860;Zm00001eb241310;Zm00001eb244920;Zm00001eb252400;Zm00001eb258230;Zm00001eb274510;Zm00001eb295840;Zm00001eb315350;Zm00001eb326520;Zm00001eb328680;Zm00001eb330800;Zm00001eb332940…
GO:0018108	peptidyl-tyrosine phosphorylation	10	156	0.101663	0.537788	Zm00001eb037230;Zm00001eb086180;Zm00001eb096890;Zm00001eb205140;Zm00001eb215020;Zm00001eb282360;Zm00001eb299520;Zm00001eb369970;Zm00001eb421270;Zm00001eb430360
GO:0018212	peptidyl-tyrosine modification	10	156	0.101663	0.537788	Zm00001eb037230;Zm00001eb086180;Zm00001eb096890;Zm00001eb205140;Zm00001eb215020;Zm00001eb282360;Zm00001eb299520;Zm00001eb369970;Zm00001eb421270;Zm00001eb430360
GO:0000902	cell morphogenesis	8	117	0.101975	0.537788	Zm00001eb001430;Zm00001eb003550;Zm00001eb111890;Zm00001eb193240;Zm00001eb200650;Zm00001eb292740;Zm00001eb331340;Zm00001eb405230
GO:0006206	pyrimidine nucleobase metabolic process	3	28	0.102304	0.537788	Zm00001eb193140;Zm00001eb256910;Zm00001eb412930
GO:0009813	flavonoid biosynthetic process	3	28	0.102304	0.537788	Zm00001eb146680;Zm00001eb168450;Zm00001eb200040
GO:0033036	macromolecule localization	69	1466	0.104937	0.537788	Zm00001eb008520;Zm00001eb008550;Zm00001eb017130;Zm00001eb028460;Zm00001eb030660;Zm00001eb049180;Zm00001eb052810;Zm00001eb056500;Zm00001eb060010;Zm00001eb061190;Zm00001eb065570;Zm00001eb065790;Zm00001eb076340;Zm00001eb086520;Zm00001eb088370;Zm00001eb092260;Zm00001eb094960;Zm00001eb103800;Zm00001eb104760;Zm00001eb116400;Zm00001eb122400;Zm00001eb122600;Zm00001eb127720;Zm00001eb158370;Zm00001eb163070…
GO:0071705	nitrogen compound transport	73	1561	0.10755	0.537788	Zm00001eb008520;Zm00001eb008550;Zm00001eb009990;Zm00001eb011750;Zm00001eb013730;Zm00001eb017130;Zm00001eb028460;Zm00001eb030660;Zm00001eb049180;Zm00001eb052810;Zm00001eb056500;Zm00001eb061190;Zm00001eb065570;Zm00001eb065790;Zm00001eb076340;Zm00001eb086520;Zm00001eb088370;Zm00001eb092260;Zm00001eb094960;Zm00001eb104760;Zm00001eb108220;Zm00001eb116400;Zm00001eb122400;Zm00001eb127720;Zm00001eb158370…
GO:0046838	phosphorylated carbohydrate dephosphorylation	4	45	0.107712	0.537788	Zm00001eb311920;Zm00001eb324080;Zm00001eb333360;Zm00001eb409080
GO:0006297	nucleotide-excision repair, DNA gap filling	2	14	0.107868	0.537788	Zm00001eb071490;Zm00001eb359770
GO:0034497	protein localization to phagophore assembly site	2	14	0.107868	0.537788	Zm00001eb060010;Zm00001eb336470
GO:0046578	regulation of Ras protein signal transduction	2	14	0.107868	0.537788	Zm00001eb023450;Zm00001eb206130
GO:0051056	regulation of small GTPase mediated signal transduction	2	14	0.107868	0.537788	Zm00001eb023450;Zm00001eb206130
GO:0051307	meiotic chromosome separation	2	14	0.107868	0.537788	Zm00001eb141330;Zm00001eb291210
GO:0072659	protein localization to plasma membrane	2	14	0.107868	0.537788	Zm00001eb122600;Zm00001eb221520
GO:1902750	negative regulation of cell cycle G2/M phase transition	2	14	0.107868	0.537788	Zm00001eb171920;Zm00001eb398900
GO:1990778	protein localization to cell periphery	2	14	0.107868	0.537788	Zm00001eb122600;Zm00001eb221520
GO:0044248	cellular catabolic process	86	1864	0.108445	0.537788	Zm00001eb001560;Zm00001eb020430;Zm00001eb026810;Zm00001eb028460;Zm00001eb042130;Zm00001eb043920;Zm00001eb046120;Zm00001eb060010;Zm00001eb067410;Zm00001eb075460;Zm00001eb081630;Zm00001eb093980;Zm00001eb097650;Zm00001eb110440;Zm00001eb110820;Zm00001eb115900;Zm00001eb122400;Zm00001eb123360;Zm00001eb128330;Zm00001eb129900;Zm00001eb139990;Zm00001eb141330;Zm00001eb146560;Zm00001eb152410;Zm00001eb168450…
GO:0031401	positive regulation of protein modification process	6	81	0.109598	0.537788	Zm00001eb029570;Zm00001eb093980;Zm00001eb110510;Zm00001eb132310;Zm00001eb173790;Zm00001eb279840
GO:0043254	regulation of protein-containing complex assembly	6	81	0.109598	0.537788	Zm00001eb003550;Zm00001eb062310;Zm00001eb089720;Zm00001eb318590;Zm00001eb331340;Zm00001eb389350
GO:0006623	protein targeting to vacuole	8	119	0.109607	0.537788	Zm00001eb030660;Zm00001eb052810;Zm00001eb122400;Zm00001eb187140;Zm00001eb257890;Zm00001eb282990;Zm00001eb356870;Zm00001eb390730
GO:0006725	cellular aromatic compound metabolic process	284	6603	0.110469	0.537788	Zm00001eb002000;Zm00001eb002010;Zm00001eb002570;Zm00001eb006160;Zm00001eb006200;Zm00001eb015030;Zm00001eb015440;Zm00001eb016000;Zm00001eb016100;Zm00001eb019890;Zm00001eb020000;Zm00001eb020400;Zm00001eb022860;Zm00001eb023680;Zm00001eb028510;Zm00001eb035240;Zm00001eb035740;Zm00001eb036940;Zm00001eb037040;Zm00001eb038720;Zm00001eb042420;Zm00001eb042590;Zm00001eb043920;Zm00001eb044650;Zm00001eb048010…
GO:0006271	DNA strand elongation involved in DNA replication	3	29	0.110849	0.537788	Zm00001eb162700;Zm00001eb258230;Zm00001eb359770
GO:0009637	response to blue light	3	29	0.110849	0.537788	Zm00001eb049390;Zm00001eb103630;Zm00001eb168450
GO:0019750	chloroplast localization	3	29	0.110849	0.537788	Zm00001eb112640;Zm00001eb133280;Zm00001eb372980
GO:0022616	DNA strand elongation	3	29	0.110849	0.537788	Zm00001eb162700;Zm00001eb258230;Zm00001eb359770
GO:0048232	male gamete generation	3	29	0.110849	0.537788	Zm00001eb037710;Zm00001eb073880;Zm00001eb180360
GO:0048316	seed development	9	139	0.111155	0.537788	Zm00001eb019800;Zm00001eb095560;Zm00001eb123050;Zm00001eb131520;Zm00001eb146680;Zm00001eb159790;Zm00001eb216880;Zm00001eb264930;Zm00001eb381840
GO:0022604	regulation of cell morphogenesis	4	46	0.114413	0.537788	Zm00001eb001430;Zm00001eb111890;Zm00001eb200650;Zm00001eb292740
GO:0033108	mitochondrial respiratory chain complex assembly	4	46	0.114413	0.537788	Zm00001eb039670;Zm00001eb051140;Zm00001eb224990;Zm00001eb245840
GO:0048638	regulation of developmental growth	4	46	0.114413	0.537788	Zm00001eb095560;Zm00001eb112430;Zm00001eb200650;Zm00001eb295840
GO:0000041	transition metal ion transport	7	101	0.114886	0.537788	Zm00001eb013730;Zm00001eb056130;Zm00001eb074380;Zm00001eb086340;Zm00001eb113380;Zm00001eb148620;Zm00001eb247680
GO:0016441	posttranscriptional gene silencing	7	101	0.114886	0.537788	Zm00001eb004540;Zm00001eb103630;Zm00001eb123050;Zm00001eb137760;Zm00001eb236870;Zm00001eb287160;Zm00001eb382170
GO:0010876	lipid localization	10	160	0.114899	0.537788	Zm00001eb056500;Zm00001eb103800;Zm00001eb203260;Zm00001eb216880;Zm00001eb223160;Zm00001eb281600;Zm00001eb284490;Zm00001eb310770;Zm00001eb326010;Zm00001eb368840
GO:0000710	meiotic mismatch repair	1	3	0.116494	0.537788	Zm00001eb105070
GO:0000917	division septum assembly	1	3	0.116494	0.537788	Zm00001eb409620
GO:0006430	lysyl-tRNA aminoacylation	1	3	0.116494	0.537788	Zm00001eb063750
GO:0006516	glycoprotein catabolic process	1	3	0.116494	0.537788	Zm00001eb254180
GO:0006554	lysine catabolic process	1	3	0.116494	0.537788	Zm00001eb192910
GO:0010344	seed oilbody biogenesis	1	3	0.116494	0.537788	Zm00001eb216880
GO:0010380	regulation of chlorophyll biosynthetic process	1	3	0.116494	0.537788	Zm00001eb168450
GO:0010390	histone monoubiquitination	1	3	0.116494	0.537788	Zm00001eb019800
GO:0010405	arabinogalactan protein metabolic process	1	3	0.116494	0.537788	Zm00001eb409230
GO:0015697	quaternary ammonium group transport	1	3	0.116494	0.537788	Zm00001eb338980
GO:0016137	glycoside metabolic process	1	3	0.116494	0.537788	Zm00001eb318780
GO:0016139	glycoside catabolic process	1	3	0.116494	0.537788	Zm00001eb318780
GO:0019474	L-lysine catabolic process to acetyl-CoA	1	3	0.116494	0.537788	Zm00001eb192910
GO:0019477	L-lysine catabolic process	1	3	0.116494	0.537788	Zm00001eb192910
GO:0031279	regulation of cyclase activity	1	3	0.116494	0.537788	Zm00001eb168450
GO:0032042	mitochondrial DNA metabolic process	1	3	0.116494	0.537788	Zm00001eb224060
GO:0032954	regulation of cytokinetic process	1	3	0.116494	0.537788	Zm00001eb409620
GO:0032955	regulation of division septum assembly	1	3	0.116494	0.537788	Zm00001eb409620
GO:0033512	L-lysine catabolic process to acetyl-CoA via saccharopine	1	3	0.116494	0.537788	Zm00001eb192910
GO:0035511	oxidative DNA demethylation	1	3	0.116494	0.537788	Zm00001eb380830
GO:0035551	protein initiator methionine removal involved in protein maturation	1	3	0.116494	0.537788	Zm00001eb043920
GO:0042454	ribonucleoside catabolic process	1	3	0.116494	0.537788	Zm00001eb110820
GO:0042759	long-chain fatty acid biosynthetic process	1	3	0.116494	0.537788	Zm00001eb268320
GO:0042762	regulation of sulfur metabolic process	1	3	0.116494	0.537788	Zm00001eb382690
GO:0045117	azole transmembrane transport	1	3	0.116494	0.537788	Zm00001eb338980
GO:0046440	L-lysine metabolic process	1	3	0.116494	0.537788	Zm00001eb192910
GO:0060148	positive regulation of posttranscriptional gene silencing	1	3	0.116494	0.537788	Zm00001eb137760
GO:0060149	negative regulation of posttranscriptional gene silencing	1	3	0.116494	0.537788	Zm00001eb123050
GO:0060969	negative regulation of gene silencing	1	3	0.116494	0.537788	Zm00001eb123050
GO:0062125	regulation of mitochondrial gene expression	1	3	0.116494	0.537788	Zm00001eb381960
GO:0070129	regulation of mitochondrial translation	1	3	0.116494	0.537788	Zm00001eb381960
GO:0070131	positive regulation of mitochondrial translation	1	3	0.116494	0.537788	Zm00001eb381960
GO:0070920	regulation of production of small RNA involved in gene silencing by RNA	1	3	0.116494	0.537788	Zm00001eb137760
GO:0080038	positive regulation of cytokinin-activated signaling pathway	1	3	0.116494	0.537788	Zm00001eb295840
GO:0090153	regulation of sphingolipid biosynthetic process	1	3	0.116494	0.537788	Zm00001eb250380
GO:0090155	negative regulation of sphingolipid biosynthetic process	1	3	0.116494	0.537788	Zm00001eb250380
GO:0090156	cellular sphingolipid homeostasis	1	3	0.116494	0.537788	Zm00001eb250380
GO:0090529	cell septum assembly	1	3	0.116494	0.537788	Zm00001eb409620
GO:0097193	intrinsic apoptotic signaling pathway	1	3	0.116494	0.537788	Zm00001eb188700
GO:1900037	regulation of cellular response to hypoxia	1	3	0.116494	0.537788	Zm00001eb188700
GO:1900038	negative regulation of cellular response to hypoxia	1	3	0.116494	0.537788	Zm00001eb188700
GO:1900055	regulation of leaf senescence	1	3	0.116494	0.537788	Zm00001eb382690
GO:1900060	negative regulation of ceramide biosynthetic process	1	3	0.116494	0.537788	Zm00001eb250380
GO:1900425	negative regulation of defense response to bacterium	1	3	0.116494	0.537788	Zm00001eb413580
GO:1901001	negative regulation of response to salt stress	1	3	0.116494	0.537788	Zm00001eb413580
GO:1901004	ubiquinone-6 metabolic process	1	3	0.116494	0.537788	Zm00001eb132380
GO:1901006	ubiquinone-6 biosynthetic process	1	3	0.116494	0.537788	Zm00001eb132380
GO:1901463	regulation of tetrapyrrole biosynthetic process	1	3	0.116494	0.537788	Zm00001eb168450
GO:1901891	regulation of cell septum assembly	1	3	0.116494	0.537788	Zm00001eb409620
GO:1903189	glyoxal metabolic process	1	3	0.116494	0.537788	Zm00001eb037980
GO:1903297	regulation of hypoxia-induced intrinsic apoptotic signaling pathway	1	3	0.116494	0.537788	Zm00001eb188700
GO:1903298	negative regulation of hypoxia-induced intrinsic apoptotic signaling pathway	1	3	0.116494	0.537788	Zm00001eb188700
GO:1905038	regulation of membrane lipid metabolic process	1	3	0.116494	0.537788	Zm00001eb250380
GO:1990144	intrinsic apoptotic signaling pathway in response to hypoxia	1	3	0.116494	0.537788	Zm00001eb188700
GO:2000034	regulation of seed maturation	1	3	0.116494	0.537788	Zm00001eb264930
GO:2000303	regulation of ceramide biosynthetic process	1	3	0.116494	0.537788	Zm00001eb250380
GO:2001242	regulation of intrinsic apoptotic signaling pathway	1	3	0.116494	0.537788	Zm00001eb188700
GO:2001243	negative regulation of intrinsic apoptotic signaling pathway	1	3	0.116494	0.537788	Zm00001eb188700
GO:0000096	sulfur amino acid metabolic process	5	64	0.116501	0.537788	Zm00001eb032380;Zm00001eb047770;Zm00001eb177530;Zm00001eb212100;Zm00001eb382690
GO:0006004	fucose metabolic process	5	64	0.116501	0.537788	Zm00001eb315920;Zm00001eb316750;Zm00001eb318780;Zm00001eb371830;Zm00001eb380680
GO:0044283	small molecule biosynthetic process	37	747	0.119159	0.540832	Zm00001eb032380;Zm00001eb037230;Zm00001eb043120;Zm00001eb047770;Zm00001eb053420;Zm00001eb067500;Zm00001eb072160;Zm00001eb080510;Zm00001eb103800;Zm00001eb110820;Zm00001eb124350;Zm00001eb132380;Zm00001eb142350;Zm00001eb152410;Zm00001eb162300;Zm00001eb164230;Zm00001eb177530;Zm00001eb184310;Zm00001eb192910;Zm00001eb212100;Zm00001eb216870;Zm00001eb236880;Zm00001eb241810;Zm00001eb268320;Zm00001eb270390…
GO:0022412	cellular process involved in reproduction in multicellular organism	3	30	0.119657	0.540832	Zm00001eb037710;Zm00001eb073880;Zm00001eb180360
GO:0051644	plastid localization	3	30	0.119657	0.540832	Zm00001eb112640;Zm00001eb133280;Zm00001eb372980
GO:0016310	phosphorylation	118	2629	0.1202	0.540832	Zm00001eb009100;Zm00001eb025670;Zm00001eb025720;Zm00001eb028510;Zm00001eb029030;Zm00001eb029570;Zm00001eb033220;Zm00001eb037230;Zm00001eb039590;Zm00001eb045940;Zm00001eb047150;Zm00001eb048010;Zm00001eb053420;Zm00001eb055280;Zm00001eb058170;Zm00001eb058920;Zm00001eb067500;Zm00001eb074180;Zm00001eb085680;Zm00001eb086180;Zm00001eb092260;Zm00001eb093110;Zm00001eb093980;Zm00001eb094200;Zm00001eb096890…
GO:0000103	sulfate assimilation	2	15	0.121256	0.540832	Zm00001eb324080;Zm00001eb409080
GO:0009163	nucleoside biosynthetic process	2	15	0.121256	0.540832	Zm00001eb110820;Zm00001eb313390
GO:0009959	negative gravitropism	2	15	0.121256	0.540832	Zm00001eb120780;Zm00001eb220670
GO:0019682	glyceraldehyde-3-phosphate metabolic process	2	15	0.121256	0.540832	Zm00001eb126690;Zm00001eb187260
GO:0034404	nucleobase-containing small molecule biosynthetic process	2	15	0.121256	0.540832	Zm00001eb110820;Zm00001eb313390
GO:0035510	DNA dealkylation	2	15	0.121256	0.540832	Zm00001eb241310;Zm00001eb380830
GO:0042451	purine nucleoside biosynthetic process	2	15	0.121256	0.540832	Zm00001eb110820;Zm00001eb313390
GO:0042455	ribonucleoside biosynthetic process	2	15	0.121256	0.540832	Zm00001eb110820;Zm00001eb313390
GO:0044773	mitotic DNA damage checkpoint signaling	2	15	0.121256	0.540832	Zm00001eb141330;Zm00001eb171920
GO:0046129	purine ribonucleoside biosynthetic process	2	15	0.121256	0.540832	Zm00001eb110820;Zm00001eb313390
GO:0015780	nucleotide-sugar transmembrane transport	4	47	0.121292	0.540832	Zm00001eb108220;Zm00001eb325140;Zm00001eb374350;Zm00001eb386020
GO:0031334	positive regulation of protein-containing complex assembly	4	47	0.121292	0.540832	Zm00001eb062310;Zm00001eb089720;Zm00001eb318590;Zm00001eb331340
GO:0043631	RNA polyadenylation	4	47	0.121292	0.540832	Zm00001eb015030;Zm00001eb065770;Zm00001eb277450;Zm00001eb308220
GO:0043648	dicarboxylic acid metabolic process	8	122	0.121623	0.54122	Zm00001eb143650;Zm00001eb152410;Zm00001eb162300;Zm00001eb164230;Zm00001eb177530;Zm00001eb195500;Zm00001eb267110;Zm00001eb410070
GO:0006891	intra-Golgi vesicle-mediated transport	5	65	0.122272	0.543023	Zm00001eb049180;Zm00001eb052810;Zm00001eb092260;Zm00001eb356870;Zm00001eb377270
GO:0048522	positive regulation of cellular process	40	817	0.122818	0.544362	Zm00001eb002000;Zm00001eb009100;Zm00001eb029570;Zm00001eb048440;Zm00001eb062310;Zm00001eb080670;Zm00001eb089720;Zm00001eb093980;Zm00001eb108690;Zm00001eb110510;Zm00001eb115900;Zm00001eb132310;Zm00001eb137760;Zm00001eb142750;Zm00001eb146690;Zm00001eb168450;Zm00001eb173790;Zm00001eb179830;Zm00001eb189490;Zm00001eb215750;Zm00001eb218410;Zm00001eb243600;Zm00001eb260100;Zm00001eb264930;Zm00001eb274340…
GO:0016197	endosomal transport	7	103	0.123847	0.547833	Zm00001eb052810;Zm00001eb056500;Zm00001eb061190;Zm00001eb088370;Zm00001eb251410;Zm00001eb356870;Zm00001eb419780
GO:0051668	localization within membrane	13	225	0.12596	0.555694	Zm00001eb008550;Zm00001eb056500;Zm00001eb076340;Zm00001eb086520;Zm00001eb104760;Zm00001eb122600;Zm00001eb168790;Zm00001eb210940;Zm00001eb221520;Zm00001eb287470;Zm00001eb289590;Zm00001eb302800;Zm00001eb305390
GO:0006721	terpenoid metabolic process	9	143	0.126124	0.555694	Zm00001eb047160;Zm00001eb087570;Zm00001eb126690;Zm00001eb168450;Zm00001eb187260;Zm00001eb212630;Zm00001eb219710;Zm00001eb227150;Zm00001eb283860
GO:0009893	positive regulation of metabolic process	36	729	0.126446	0.555962	Zm00001eb002000;Zm00001eb009100;Zm00001eb029570;Zm00001eb048440;Zm00001eb080670;Zm00001eb093980;Zm00001eb108690;Zm00001eb110510;Zm00001eb115900;Zm00001eb123050;Zm00001eb132310;Zm00001eb137760;Zm00001eb142750;Zm00001eb146690;Zm00001eb168450;Zm00001eb173790;Zm00001eb179830;Zm00001eb189490;Zm00001eb215750;Zm00001eb218410;Zm00001eb243600;Zm00001eb260100;Zm00001eb264930;Zm00001eb274340;Zm00001eb279840…
GO:0006996	organelle organization	94	2070	0.126684	0.555962	Zm00001eb003550;Zm00001eb010370;Zm00001eb013980;Zm00001eb019800;Zm00001eb025020;Zm00001eb029570;Zm00001eb035740;Zm00001eb037710;Zm00001eb037980;Zm00001eb038720;Zm00001eb039670;Zm00001eb045250;Zm00001eb050680;Zm00001eb051140;Zm00001eb052810;Zm00001eb053210;Zm00001eb055400;Zm00001eb056500;Zm00001eb060010;Zm00001eb062310;Zm00001eb072310;Zm00001eb075460;Zm00001eb077900;Zm00001eb089720;Zm00001eb103630…
GO:0044089	positive regulation of cellular component biogenesis	4	48	0.128344	0.557173	Zm00001eb062310;Zm00001eb089720;Zm00001eb318590;Zm00001eb331340
GO:0051495	positive regulation of cytoskeleton organization	4	48	0.128344	0.557173	Zm00001eb062310;Zm00001eb089720;Zm00001eb318590;Zm00001eb331340
GO:1902905	positive regulation of supramolecular fiber organization	4	48	0.128344	0.557173	Zm00001eb062310;Zm00001eb089720;Zm00001eb318590;Zm00001eb331340
GO:0010243	response to organonitrogen compound	7	104	0.128458	0.557173	Zm00001eb028460;Zm00001eb067410;Zm00001eb093980;Zm00001eb206740;Zm00001eb254180;Zm00001eb275450;Zm00001eb374150
GO:0001732	formation of cytoplasmic translation initiation complex	3	31	0.128713	0.557173	Zm00001eb095240;Zm00001eb111600;Zm00001eb401690
GO:0009812	flavonoid metabolic process	3	31	0.128713	0.557173	Zm00001eb146680;Zm00001eb168450;Zm00001eb200040
GO:0070988	demethylation	3	31	0.128713	0.557173	Zm00001eb049830;Zm00001eb241310;Zm00001eb380830
GO:0009736	cytokinin-activated signaling pathway	6	86	0.134951	0.56831	Zm00001eb039590;Zm00001eb040370;Zm00001eb055280;Zm00001eb178220;Zm00001eb295840;Zm00001eb397240
GO:0071368	cellular response to cytokinin stimulus	6	86	0.134951	0.56831	Zm00001eb039590;Zm00001eb040370;Zm00001eb055280;Zm00001eb178220;Zm00001eb295840;Zm00001eb397240
GO:0005978	glycogen biosynthetic process	2	16	0.135021	0.56831	Zm00001eb242610;Zm00001eb296990
GO:0015691	cadmium ion transport	2	16	0.135021	0.56831	Zm00001eb113380;Zm00001eb247680
GO:0016554	cytidine to uridine editing	2	16	0.135021	0.56831	Zm00001eb168440;Zm00001eb430340
GO:0070574	cadmium ion transmembrane transport	2	16	0.135021	0.56831	Zm00001eb113380;Zm00001eb247680
GO:0071586	CAAX-box protein processing	2	16	0.135021	0.56831	Zm00001eb032160;Zm00001eb174780
GO:0080120	CAAX-box protein maturation	2	16	0.135021	0.56831	Zm00001eb032160;Zm00001eb174780
GO:0097435	supramolecular fiber organization	12	207	0.135104	0.56831	Zm00001eb003550;Zm00001eb010370;Zm00001eb045250;Zm00001eb062310;Zm00001eb089720;Zm00001eb211740;Zm00001eb214370;Zm00001eb292740;Zm00001eb318590;Zm00001eb331340;Zm00001eb389350;Zm00001eb428880
GO:0016311	dephosphorylation	18	335	0.135922	0.56831	Zm00001eb018090;Zm00001eb058920;Zm00001eb090670;Zm00001eb131230;Zm00001eb163350;Zm00001eb184020;Zm00001eb205080;Zm00001eb266320;Zm00001eb294200;Zm00001eb297300;Zm00001eb311920;Zm00001eb324080;Zm00001eb333360;Zm00001eb350630;Zm00001eb396970;Zm00001eb409080;Zm00001eb421700;Zm00001eb425880
GO:0006796	phosphate-containing compound metabolic process	155	3529	0.136653	0.56831	Zm00001eb009100;Zm00001eb018090;Zm00001eb019890;Zm00001eb025670;Zm00001eb025720;Zm00001eb028510;Zm00001eb029030;Zm00001eb029570;Zm00001eb033220;Zm00001eb036940;Zm00001eb037230;Zm00001eb039590;Zm00001eb045940;Zm00001eb047150;Zm00001eb048010;Zm00001eb053420;Zm00001eb055280;Zm00001eb058170;Zm00001eb058920;Zm00001eb059650;Zm00001eb061570;Zm00001eb067500;Zm00001eb067720;Zm00001eb074180;Zm00001eb085680…
GO:0031325	positive regulation of cellular metabolic process	35	713	0.137719	0.56831	Zm00001eb002000;Zm00001eb009100;Zm00001eb029570;Zm00001eb048440;Zm00001eb080670;Zm00001eb093980;Zm00001eb108690;Zm00001eb110510;Zm00001eb115900;Zm00001eb132310;Zm00001eb137760;Zm00001eb142750;Zm00001eb146690;Zm00001eb168450;Zm00001eb173790;Zm00001eb179830;Zm00001eb189490;Zm00001eb215750;Zm00001eb218410;Zm00001eb243600;Zm00001eb260100;Zm00001eb264930;Zm00001eb274340;Zm00001eb279840;Zm00001eb292520…
GO:0006470	protein dephosphorylation	14	250	0.137982	0.56831	Zm00001eb018090;Zm00001eb058920;Zm00001eb090670;Zm00001eb131230;Zm00001eb163350;Zm00001eb184020;Zm00001eb205080;Zm00001eb266320;Zm00001eb294200;Zm00001eb297300;Zm00001eb350630;Zm00001eb396970;Zm00001eb421700;Zm00001eb425880
GO:0006613	cotranslational protein targeting to membrane	3	32	0.138003	0.56831	Zm00001eb008550;Zm00001eb086520;Zm00001eb287470
GO:0006614	SRP-dependent cotranslational protein targeting to membrane	3	32	0.138003	0.56831	Zm00001eb008550;Zm00001eb086520;Zm00001eb287470
GO:0007276	gamete generation	3	32	0.138003	0.56831	Zm00001eb037710;Zm00001eb073880;Zm00001eb180360
GO:0010389	regulation of G2/M transition of mitotic cell cycle	3	32	0.138003	0.56831	Zm00001eb171920;Zm00001eb236580;Zm00001eb398900
GO:0072665	protein localization to vacuole	9	146	0.13802	0.56831	Zm00001eb030660;Zm00001eb052810;Zm00001eb122400;Zm00001eb187140;Zm00001eb251410;Zm00001eb257890;Zm00001eb282990;Zm00001eb356870;Zm00001eb390730
GO:0072666	establishment of protein localization to vacuole	9	146	0.13802	0.56831	Zm00001eb030660;Zm00001eb052810;Zm00001eb122400;Zm00001eb187140;Zm00001eb251410;Zm00001eb257890;Zm00001eb282990;Zm00001eb356870;Zm00001eb390730
GO:0008610	lipid biosynthetic process	36	737	0.140178	0.56831	Zm00001eb002850;Zm00001eb009100;Zm00001eb019480;Zm00001eb047160;Zm00001eb073650;Zm00001eb087570;Zm00001eb093110;Zm00001eb100060;Zm00001eb122600;Zm00001eb124350;Zm00001eb125130;Zm00001eb126690;Zm00001eb135830;Zm00001eb152410;Zm00001eb168450;Zm00001eb170580;Zm00001eb174440;Zm00001eb187260;Zm00001eb202120;Zm00001eb212630;Zm00001eb216870;Zm00001eb219710;Zm00001eb227150;Zm00001eb250380;Zm00001eb268320…
GO:0006778	porphyrin-containing compound metabolic process	6	87	0.140329	0.56831	Zm00001eb044650;Zm00001eb168450;Zm00001eb231810;Zm00001eb307720;Zm00001eb325150;Zm00001eb349130
GO:0009100	glycoprotein metabolic process	13	230	0.141668	0.56831	Zm00001eb000410;Zm00001eb026360;Zm00001eb062720;Zm00001eb065790;Zm00001eb143200;Zm00001eb163690;Zm00001eb254180;Zm00001eb302720;Zm00001eb347620;Zm00001eb391580;Zm00001eb409230;Zm00001eb421090;Zm00001eb433650
GO:0010154	fruit development	9	147	0.14211	0.56831	Zm00001eb019800;Zm00001eb095560;Zm00001eb123050;Zm00001eb131520;Zm00001eb146680;Zm00001eb159790;Zm00001eb216880;Zm00001eb264930;Zm00001eb381840
GO:0051649	establishment of localization in cell	52	1105	0.143485	0.56831	Zm00001eb008550;Zm00001eb017130;Zm00001eb028460;Zm00001eb030660;Zm00001eb045250;Zm00001eb049180;Zm00001eb052810;Zm00001eb056500;Zm00001eb060010;Zm00001eb061190;Zm00001eb065790;Zm00001eb076340;Zm00001eb086520;Zm00001eb088370;Zm00001eb092260;Zm00001eb094960;Zm00001eb104760;Zm00001eb112640;Zm00001eb122400;Zm00001eb127720;Zm00001eb133280;Zm00001eb158370;Zm00001eb163070;Zm00001eb176300;Zm00001eb177440…
GO:0006974	cellular response to DNA damage stimulus	36	739	0.143747	0.56831	Zm00001eb071490;Zm00001eb079760;Zm00001eb084530;Zm00001eb085670;Zm00001eb105070;Zm00001eb126710;Zm00001eb132380;Zm00001eb141330;Zm00001eb145940;Zm00001eb162700;Zm00001eb171920;Zm00001eb175090;Zm00001eb201140;Zm00001eb231860;Zm00001eb241310;Zm00001eb244920;Zm00001eb252400;Zm00001eb258230;Zm00001eb274510;Zm00001eb295840;Zm00001eb315350;Zm00001eb326520;Zm00001eb328680;Zm00001eb330800;Zm00001eb332940…
GO:0006605	protein targeting	18	338	0.143834	0.56831	Zm00001eb008550;Zm00001eb030660;Zm00001eb052810;Zm00001eb065790;Zm00001eb076340;Zm00001eb086520;Zm00001eb104760;Zm00001eb122400;Zm00001eb176300;Zm00001eb177440;Zm00001eb187140;Zm00001eb210940;Zm00001eb257890;Zm00001eb282990;Zm00001eb287470;Zm00001eb289590;Zm00001eb356870;Zm00001eb390730
GO:0009628	response to abiotic stimulus	34	694	0.144267	0.56831	Zm00001eb006310;Zm00001eb014960;Zm00001eb020660;Zm00001eb032160;Zm00001eb046120;Zm00001eb049390;Zm00001eb053210;Zm00001eb103630;Zm00001eb120780;Zm00001eb121630;Zm00001eb149120;Zm00001eb159790;Zm00001eb168450;Zm00001eb188700;Zm00001eb200080;Zm00001eb216880;Zm00001eb220670;Zm00001eb227830;Zm00001eb231860;Zm00001eb252430;Zm00001eb264930;Zm00001eb278140;Zm00001eb283860;Zm00001eb284000;Zm00001eb296410…
GO:0045944	positive regulation of transcription by RNA polymerase II	13	231	0.144932	0.56831	Zm00001eb002000;Zm00001eb080670;Zm00001eb108690;Zm00001eb142750;Zm00001eb189490;Zm00001eb215750;Zm00001eb243600;Zm00001eb274340;Zm00001eb302780;Zm00001eb349060;Zm00001eb372960;Zm00001eb409170;Zm00001eb424270
GO:0033013	tetrapyrrole metabolic process	6	88	0.145804	0.56831	Zm00001eb044650;Zm00001eb168450;Zm00001eb231810;Zm00001eb307720;Zm00001eb325150;Zm00001eb349130
GO:0065007	biological regulation	279	6539	0.147079	0.56831	Zm00001eb001430;Zm00001eb002000;Zm00001eb002010;Zm00001eb003550;Zm00001eb004540;Zm00001eb006160;Zm00001eb006200;Zm00001eb006310;Zm00001eb009100;Zm00001eb013980;Zm00001eb015440;Zm00001eb016100;Zm00001eb017150;Zm00001eb020000;Zm00001eb020400;Zm00001eb023450;Zm00001eb023680;Zm00001eb025020;Zm00001eb028460;Zm00001eb028510;Zm00001eb029030;Zm00001eb029570;Zm00001eb031030;Zm00001eb035740;Zm00001eb037040…
GO:0000086	G2/M transition of mitotic cell cycle	3	33	0.147512	0.56831	Zm00001eb171920;Zm00001eb236580;Zm00001eb398900
GO:0031570	DNA integrity checkpoint signaling	3	33	0.147512	0.56831	Zm00001eb141330;Zm00001eb171920;Zm00001eb398900
GO:0045489	pectin biosynthetic process	3	33	0.147512	0.56831	Zm00001eb217140;Zm00001eb330800;Zm00001eb395280
GO:0006376	mRNA splice site selection	2	17	0.149111	0.56831	Zm00001eb042590;Zm00001eb210940
GO:0006722	triterpenoid metabolic process	2	17	0.149111	0.56831	Zm00001eb219710;Zm00001eb227150
GO:0016104	triterpenoid biosynthetic process	2	17	0.149111	0.56831	Zm00001eb219710;Zm00001eb227150
GO:0016925	protein sumoylation	2	17	0.149111	0.56831	Zm00001eb022000;Zm00001eb295840
GO:0019359	nicotinamide nucleotide biosynthetic process	2	17	0.149111	0.56831	Zm00001eb201410;Zm00001eb422480
GO:0048440	carpel development	2	17	0.149111	0.56831	Zm00001eb047920;Zm00001eb063750
GO:0048467	gynoecium development	2	17	0.149111	0.56831	Zm00001eb047920;Zm00001eb063750
GO:1901658	glycosyl compound catabolic process	2	17	0.149111	0.56831	Zm00001eb110820;Zm00001eb318780
GO:1901659	glycosyl compound biosynthetic process	2	17	0.149111	0.56831	Zm00001eb110820;Zm00001eb313390
GO:1901699	cellular response to nitrogen compound	2	17	0.149111	0.56831	Zm00001eb093980;Zm00001eb268320
GO:0009062	fatty acid catabolic process	4	51	0.150473	0.56831	Zm00001eb176300;Zm00001eb268320;Zm00001eb429310;Zm00001eb430820
GO:0008643	carbohydrate transport	8	129	0.152205	0.56831	Zm00001eb081170;Zm00001eb108220;Zm00001eb130550;Zm00001eb161560;Zm00001eb339850;Zm00001eb374350;Zm00001eb386020;Zm00001eb402450
GO:0000212	meiotic spindle organization	1	4	0.15223	0.56831	Zm00001eb180360
GO:0000737	DNA catabolic process, endonucleolytic	1	4	0.15223	0.56831	Zm00001eb141330
GO:0001561	fatty acid alpha-oxidation	1	4	0.15223	0.56831	Zm00001eb268320
GO:0001680	tRNA 3'-terminal CCA addition	1	4	0.15223	0.56831	Zm00001eb381950
GO:0006307	DNA dealkylation involved in DNA repair	1	4	0.15223	0.56831	Zm00001eb380830
GO:0006636	unsaturated fatty acid biosynthetic process	1	4	0.15223	0.56831	Zm00001eb268320
GO:0009643	photosynthetic acclimation	1	4	0.15223	0.56831	Zm00001eb032160
GO:0010196	nonphotochemical quenching	1	4	0.15223	0.56831	Zm00001eb014960
GO:0010265	SCF complex assembly	1	4	0.15223	0.56831	Zm00001eb268320
GO:0010384	cell wall proteoglycan metabolic process	1	4	0.15223	0.56831	Zm00001eb409230
GO:0010404	cell wall hydroxyproline-rich glycoprotein metabolic process	1	4	0.15223	0.56831	Zm00001eb409230
GO:0030866	cortical actin cytoskeleton organization	1	4	0.15223	0.56831	Zm00001eb405230
GO:0031537	regulation of anthocyanin metabolic process	1	4	0.15223	0.56831	Zm00001eb168450
GO:0033523	histone H2B ubiquitination	1	4	0.15223	0.56831	Zm00001eb019800
GO:0033559	unsaturated fatty acid metabolic process	1	4	0.15223	0.56831	Zm00001eb268320
GO:0034355	NAD salvage	1	4	0.15223	0.56831	Zm00001eb422480
GO:0043132	NAD transport	1	4	0.15223	0.56831	Zm00001eb011750
GO:0043137	DNA replication, removal of RNA primer	1	4	0.15223	0.56831	Zm00001eb406890
GO:0043200	response to amino acid	1	4	0.15223	0.56831	Zm00001eb093980
GO:0043570	maintenance of DNA repeat elements	1	4	0.15223	0.56831	Zm00001eb326520
GO:0045828	positive regulation of isoprenoid metabolic process	1	4	0.15223	0.56831	Zm00001eb168450
GO:0046889	positive regulation of lipid biosynthetic process	1	4	0.15223	0.56831	Zm00001eb168450
GO:0050826	response to freezing	1	4	0.15223	0.56831	Zm00001eb216880
GO:0051501	diterpene phytoalexin metabolic process	1	4	0.15223	0.56831	Zm00001eb047160
GO:0051502	diterpene phytoalexin biosynthetic process	1	4	0.15223	0.56831	Zm00001eb047160
GO:0051701	biological process involved in interaction with host	1	4	0.15223	0.56831	Zm00001eb170550
GO:0070989	oxidative demethylation	1	4	0.15223	0.56831	Zm00001eb380830
GO:0071230	cellular response to amino acid stimulus	1	4	0.15223	0.56831	Zm00001eb093980
GO:0071894	histone H2B conserved C-terminal lysine ubiquitination	1	4	0.15223	0.56831	Zm00001eb019800
GO:0090056	regulation of chlorophyll metabolic process	1	4	0.15223	0.56831	Zm00001eb168450
GO:0097164	ammonium ion metabolic process	1	4	0.15223	0.56831	Zm00001eb408580
GO:0097190	apoptotic signaling pathway	1	4	0.15223	0.56831	Zm00001eb188700
GO:1901401	regulation of tetrapyrrole metabolic process	1	4	0.15223	0.56831	Zm00001eb168450
GO:1904143	positive regulation of carotenoid biosynthetic process	1	4	0.15223	0.56831	Zm00001eb168450
GO:1990066	energy quenching	1	4	0.15223	0.56831	Zm00001eb014960
GO:2001233	regulation of apoptotic signaling pathway	1	4	0.15223	0.56831	Zm00001eb188700
GO:2001234	negative regulation of apoptotic signaling pathway	1	4	0.15223	0.56831	Zm00001eb188700
GO:0048518	positive regulation of biological process	43	904	0.153009	0.570261	Zm00001eb002000;Zm00001eb009100;Zm00001eb029570;Zm00001eb048440;Zm00001eb062310;Zm00001eb080670;Zm00001eb089720;Zm00001eb093980;Zm00001eb108690;Zm00001eb110510;Zm00001eb112430;Zm00001eb115900;Zm00001eb123050;Zm00001eb132310;Zm00001eb137760;Zm00001eb142750;Zm00001eb146690;Zm00001eb168450;Zm00001eb173790;Zm00001eb179830;Zm00001eb189490;Zm00001eb215750;Zm00001eb218410;Zm00001eb243600;Zm00001eb260100…
GO:0006869	lipid transport	9	150	0.154742	0.575755	Zm00001eb056500;Zm00001eb103800;Zm00001eb203260;Zm00001eb223160;Zm00001eb281600;Zm00001eb284490;Zm00001eb310770;Zm00001eb326010;Zm00001eb368840
GO:0072522	purine-containing compound biosynthetic process	11	192	0.156242	0.579155	Zm00001eb036940;Zm00001eb059650;Zm00001eb061570;Zm00001eb067720;Zm00001eb110820;Zm00001eb154620;Zm00001eb297360;Zm00001eb313390;Zm00001eb319630;Zm00001eb373580;Zm00001eb381870
GO:0006139	nucleobase-containing compound metabolic process	262	6138	0.156257	0.579155	Zm00001eb002000;Zm00001eb002010;Zm00001eb006160;Zm00001eb006200;Zm00001eb015030;Zm00001eb015440;Zm00001eb016000;Zm00001eb016100;Zm00001eb019890;Zm00001eb020000;Zm00001eb020400;Zm00001eb022860;Zm00001eb023680;Zm00001eb028510;Zm00001eb035240;Zm00001eb035740;Zm00001eb036940;Zm00001eb037040;Zm00001eb038720;Zm00001eb042420;Zm00001eb042590;Zm00001eb043920;Zm00001eb048010;Zm00001eb048440;Zm00001eb049390…
GO:0036503	ERAD pathway	6	90	0.15704	0.579155	Zm00001eb028460;Zm00001eb067410;Zm00001eb206740;Zm00001eb254180;Zm00001eb275450;Zm00001eb374150
GO:0009086	methionine biosynthetic process	3	34	0.157226	0.579155	Zm00001eb047770;Zm00001eb177530;Zm00001eb212100
GO:1902749	regulation of cell cycle G2/M phase transition	3	34	0.157226	0.579155	Zm00001eb171920;Zm00001eb236580;Zm00001eb398900
GO:1901565	organonitrogen compound catabolic process	51	1091	0.157335	0.579155	Zm00001eb020430;Zm00001eb026810;Zm00001eb028460;Zm00001eb042130;Zm00001eb046120;Zm00001eb067410;Zm00001eb075460;Zm00001eb110440;Zm00001eb110820;Zm00001eb115900;Zm00001eb122400;Zm00001eb139990;Zm00001eb146560;Zm00001eb168450;Zm00001eb183250;Zm00001eb187140;Zm00001eb189830;Zm00001eb192910;Zm00001eb206740;Zm00001eb221010;Zm00001eb223840;Zm00001eb231810;Zm00001eb238220;Zm00001eb248720;Zm00001eb251410…
GO:0007165	signal transduction	71	1557	0.157478	0.579155	Zm00001eb006160;Zm00001eb006200;Zm00001eb015440;Zm00001eb023450;Zm00001eb023680;Zm00001eb028460;Zm00001eb029030;Zm00001eb037040;Zm00001eb039590;Zm00001eb040370;Zm00001eb045940;Zm00001eb048770;Zm00001eb049390;Zm00001eb055280;Zm00001eb077170;Zm00001eb086180;Zm00001eb092260;Zm00001eb093980;Zm00001eb103630;Zm00001eb110510;Zm00001eb110720;Zm00001eb141330;Zm00001eb142750;Zm00001eb146690;Zm00001eb153660…
GO:1901575	organic substance catabolic process	90	2005	0.158625	0.582411	Zm00001eb019170;Zm00001eb020430;Zm00001eb023950;Zm00001eb026240;Zm00001eb026300;Zm00001eb026810;Zm00001eb028460;Zm00001eb042130;Zm00001eb043920;Zm00001eb046120;Zm00001eb067410;Zm00001eb075460;Zm00001eb110440;Zm00001eb110820;Zm00001eb115900;Zm00001eb122400;Zm00001eb123360;Zm00001eb126710;Zm00001eb139990;Zm00001eb141330;Zm00001eb146560;Zm00001eb152410;Zm00001eb168450;Zm00001eb170140;Zm00001eb171750…
GO:0009067	aspartate family amino acid biosynthetic process	5	71	0.159525	0.583665	Zm00001eb047770;Zm00001eb164230;Zm00001eb177530;Zm00001eb192910;Zm00001eb212100
GO:0061982	meiosis I cell cycle process	5	71	0.159525	0.583665	Zm00001eb072310;Zm00001eb105070;Zm00001eb141330;Zm00001eb171920;Zm00001eb180360
GO:0019637	organophosphate metabolic process	46	977	0.159754	0.583665	Zm00001eb009100;Zm00001eb019890;Zm00001eb025670;Zm00001eb036940;Zm00001eb048010;Zm00001eb053420;Zm00001eb059650;Zm00001eb061570;Zm00001eb067500;Zm00001eb067720;Zm00001eb086870;Zm00001eb093110;Zm00001eb100060;Zm00001eb122600;Zm00001eb126690;Zm00001eb126710;Zm00001eb142350;Zm00001eb146250;Zm00001eb154620;Zm00001eb174440;Zm00001eb182270;Zm00001eb187260;Zm00001eb192910;Zm00001eb193140;Zm00001eb201410…
GO:0006793	phosphorus metabolic process	156	3581	0.161345	0.585727	Zm00001eb009100;Zm00001eb018090;Zm00001eb019890;Zm00001eb025670;Zm00001eb025720;Zm00001eb028510;Zm00001eb029030;Zm00001eb029570;Zm00001eb033220;Zm00001eb036940;Zm00001eb037230;Zm00001eb039590;Zm00001eb045940;Zm00001eb047150;Zm00001eb048010;Zm00001eb053420;Zm00001eb055280;Zm00001eb058170;Zm00001eb058920;Zm00001eb059650;Zm00001eb061570;Zm00001eb067500;Zm00001eb067720;Zm00001eb074180;Zm00001eb085680…
GO:1901698	response to nitrogen compound	8	131	0.161566	0.585727	Zm00001eb028460;Zm00001eb067410;Zm00001eb093980;Zm00001eb206740;Zm00001eb254180;Zm00001eb268320;Zm00001eb275450;Zm00001eb374150
GO:0009653	anatomical structure morphogenesis	18	345	0.163277	0.585727	Zm00001eb000370;Zm00001eb001430;Zm00001eb003550;Zm00001eb019800;Zm00001eb032900;Zm00001eb111890;Zm00001eb131520;Zm00001eb193240;Zm00001eb200650;Zm00001eb237860;Zm00001eb292740;Zm00001eb295840;Zm00001eb300080;Zm00001eb331340;Zm00001eb350150;Zm00001eb383050;Zm00001eb405230;Zm00001eb428030
GO:0000727	double-strand break repair via break-induced replication	2	18	0.163477	0.585727	Zm00001eb141330;Zm00001eb162700
GO:0006768	biotin metabolic process	2	18	0.163477	0.585727	Zm00001eb037230;Zm00001eb391170
GO:0009089	lysine biosynthetic process via diaminopimelate	2	18	0.163477	0.585727	Zm00001eb164230;Zm00001eb177530
GO:0009102	biotin biosynthetic process	2	18	0.163477	0.585727	Zm00001eb037230;Zm00001eb391170
GO:0010052	guard cell differentiation	2	18	0.163477	0.585727	Zm00001eb032900;Zm00001eb383050
GO:0010274	hydrotropism	2	18	0.163477	0.585727	Zm00001eb172060;Zm00001eb344440
GO:0046451	diaminopimelate metabolic process	2	18	0.163477	0.585727	Zm00001eb164230;Zm00001eb177530
GO:0070413	trehalose metabolism in response to stress	2	18	0.163477	0.585727	Zm00001eb042370;Zm00001eb370990
GO:1901259	chloroplast rRNA processing	2	18	0.163477	0.585727	Zm00001eb038720;Zm00001eb239610
GO:1901135	carbohydrate derivative metabolic process	45	957	0.164968	0.590117	Zm00001eb000410;Zm00001eb019890;Zm00001eb026360;Zm00001eb036940;Zm00001eb048010;Zm00001eb059650;Zm00001eb061570;Zm00001eb062720;Zm00001eb065790;Zm00001eb067720;Zm00001eb086870;Zm00001eb110820;Zm00001eb126690;Zm00001eb126710;Zm00001eb143200;Zm00001eb154620;Zm00001eb163690;Zm00001eb187260;Zm00001eb192910;Zm00001eb193140;Zm00001eb202120;Zm00001eb210120;Zm00001eb229170;Zm00001eb254180;Zm00001eb256910…
GO:0046174	polyol catabolic process	4	53	0.165976	0.591229	Zm00001eb311920;Zm00001eb324080;Zm00001eb333360;Zm00001eb409080
GO:0072503	cellular divalent inorganic cation homeostasis	4	53	0.165976	0.591229	Zm00001eb056130;Zm00001eb086340;Zm00001eb162620;Zm00001eb163750
GO:0010608	posttranscriptional regulation of gene expression	19	368	0.166076	0.591229	Zm00001eb003550;Zm00001eb004540;Zm00001eb017150;Zm00001eb048720;Zm00001eb103630;Zm00001eb107930;Zm00001eb123050;Zm00001eb137760;Zm00001eb179830;Zm00001eb218410;Zm00001eb236870;Zm00001eb260100;Zm00001eb286770;Zm00001eb287160;Zm00001eb292520;Zm00001eb302640;Zm00001eb381960;Zm00001eb382170;Zm00001eb401690
GO:0051716	cellular response to stimulus	126	2868	0.166818	0.592031	Zm00001eb001560;Zm00001eb006160;Zm00001eb006200;Zm00001eb015440;Zm00001eb023450;Zm00001eb023680;Zm00001eb028460;Zm00001eb029030;Zm00001eb037040;Zm00001eb039590;Zm00001eb040370;Zm00001eb040550;Zm00001eb042370;Zm00001eb045940;Zm00001eb048770;Zm00001eb049390;Zm00001eb055280;Zm00001eb067410;Zm00001eb071490;Zm00001eb077170;Zm00001eb079760;Zm00001eb081630;Zm00001eb084530;Zm00001eb085670;Zm00001eb086180…
GO:0006555	methionine metabolic process	3	35	0.167131	0.592031	Zm00001eb047770;Zm00001eb177530;Zm00001eb212100
GO:0044839	cell cycle G2/M phase transition	3	35	0.167131	0.592031	Zm00001eb171920;Zm00001eb236580;Zm00001eb398900
GO:1901617	organic hydroxy compound biosynthetic process	11	195	0.167837	0.592031	Zm00001eb002850;Zm00001eb053420;Zm00001eb067500;Zm00001eb073650;Zm00001eb125130;Zm00001eb135830;Zm00001eb170580;Zm00001eb268320;Zm00001eb316960;Zm00001eb324260;Zm00001eb408580
GO:0009735	response to cytokinin	6	92	0.16864	0.592031	Zm00001eb039590;Zm00001eb040370;Zm00001eb055280;Zm00001eb178220;Zm00001eb295840;Zm00001eb397240
GO:0034976	response to endoplasmic reticulum stress	8	133	0.171187	0.592031	Zm00001eb028460;Zm00001eb067410;Zm00001eb100620;Zm00001eb206740;Zm00001eb254180;Zm00001eb275450;Zm00001eb306870;Zm00001eb374150
GO:0033365	protein localization to organelle	23	459	0.171603	0.592031	Zm00001eb008550;Zm00001eb030660;Zm00001eb052810;Zm00001eb065790;Zm00001eb076340;Zm00001eb086520;Zm00001eb122400;Zm00001eb158370;Zm00001eb163070;Zm00001eb176300;Zm00001eb177440;Zm00001eb187140;Zm00001eb194730;Zm00001eb210940;Zm00001eb251410;Zm00001eb257890;Zm00001eb282990;Zm00001eb287470;Zm00001eb293750;Zm00001eb305390;Zm00001eb353690;Zm00001eb356870;Zm00001eb390730
GO:0140053	mitochondrial gene expression	5	73	0.172863	0.592031	Zm00001eb047920;Zm00001eb064310;Zm00001eb247190;Zm00001eb300920;Zm00001eb381960
GO:1901137	carbohydrate derivative biosynthetic process	29	595	0.173436	0.592031	Zm00001eb000410;Zm00001eb026360;Zm00001eb036940;Zm00001eb048010;Zm00001eb059650;Zm00001eb061570;Zm00001eb062720;Zm00001eb065790;Zm00001eb067720;Zm00001eb110820;Zm00001eb143200;Zm00001eb154620;Zm00001eb163690;Zm00001eb193140;Zm00001eb202120;Zm00001eb210120;Zm00001eb229170;Zm00001eb256910;Zm00001eb297360;Zm00001eb302720;Zm00001eb313390;Zm00001eb319630;Zm00001eb351780;Zm00001eb373580;Zm00001eb381870…
GO:0000097	sulfur amino acid biosynthetic process	4	54	0.173933	0.592031	Zm00001eb032380;Zm00001eb047770;Zm00001eb177530;Zm00001eb212100
GO:0009116	nucleoside metabolic process	4	54	0.173933	0.592031	Zm00001eb110820;Zm00001eb210120;Zm00001eb229170;Zm00001eb313390
GO:0046364	monosaccharide biosynthetic process	4	54	0.173933	0.592031	Zm00001eb043120;Zm00001eb072160;Zm00001eb236880;Zm00001eb408730
GO:0009057	macromolecule catabolic process	58	1265	0.174953	0.592031	Zm00001eb020430;Zm00001eb023950;Zm00001eb026810;Zm00001eb028460;Zm00001eb043920;Zm00001eb067410;Zm00001eb075460;Zm00001eb110440;Zm00001eb115900;Zm00001eb122400;Zm00001eb123360;Zm00001eb139990;Zm00001eb141330;Zm00001eb146560;Zm00001eb171750;Zm00001eb179830;Zm00001eb183250;Zm00001eb184840;Zm00001eb187140;Zm00001eb189830;Zm00001eb206740;Zm00001eb218410;Zm00001eb221010;Zm00001eb223840;Zm00001eb224060…
GO:0023052	signaling	71	1570	0.175281	0.592031	Zm00001eb006160;Zm00001eb006200;Zm00001eb015440;Zm00001eb023450;Zm00001eb023680;Zm00001eb028460;Zm00001eb029030;Zm00001eb037040;Zm00001eb039590;Zm00001eb040370;Zm00001eb045940;Zm00001eb048770;Zm00001eb049390;Zm00001eb055280;Zm00001eb077170;Zm00001eb086180;Zm00001eb092260;Zm00001eb093980;Zm00001eb103630;Zm00001eb110510;Zm00001eb110720;Zm00001eb141330;Zm00001eb142750;Zm00001eb146690;Zm00001eb153660…
GO:0034613	cellular protein localization	41	871	0.176272	0.592031	Zm00001eb008550;Zm00001eb017130;Zm00001eb028460;Zm00001eb030660;Zm00001eb049180;Zm00001eb052810;Zm00001eb060010;Zm00001eb061190;Zm00001eb065790;Zm00001eb076340;Zm00001eb086520;Zm00001eb092260;Zm00001eb104760;Zm00001eb122400;Zm00001eb122600;Zm00001eb127720;Zm00001eb158370;Zm00001eb163070;Zm00001eb176300;Zm00001eb177440;Zm00001eb187140;Zm00001eb194730;Zm00001eb209260;Zm00001eb210940;Zm00001eb215130…
GO:0006997	nucleus organization	3	36	0.177212	0.592031	Zm00001eb188670;Zm00001eb293750;Zm00001eb305390
GO:0032543	mitochondrial translation	3	36	0.177212	0.592031	Zm00001eb047920;Zm00001eb064310;Zm00001eb381960
GO:0005983	starch catabolic process	2	19	0.178074	0.592031	Zm00001eb242610;Zm00001eb278140
GO:0009631	cold acclimation	2	19	0.178074	0.592031	Zm00001eb278140;Zm00001eb284000
GO:0010103	stomatal complex morphogenesis	2	19	0.178074	0.592031	Zm00001eb032900;Zm00001eb383050
GO:0032147	activation of protein kinase activity	2	19	0.178074	0.592031	Zm00001eb029570;Zm00001eb173790
GO:0045005	DNA-dependent DNA replication maintenance of fidelity	2	19	0.178074	0.592031	Zm00001eb328680;Zm00001eb359770
GO:0046128	purine ribonucleoside metabolic process	2	19	0.178074	0.592031	Zm00001eb110820;Zm00001eb313390
GO:0046496	nicotinamide nucleotide metabolic process	2	19	0.178074	0.592031	Zm00001eb201410;Zm00001eb422480
GO:0071108	protein K48-linked deubiquitination	2	19	0.178074	0.592031	Zm00001eb272510;Zm00001eb341740
GO:0018130	heterocycle biosynthetic process	165	3817	0.179818	0.592031	Zm00001eb002000;Zm00001eb002010;Zm00001eb006160;Zm00001eb006200;Zm00001eb015440;Zm00001eb016000;Zm00001eb016100;Zm00001eb020000;Zm00001eb020400;Zm00001eb023680;Zm00001eb028510;Zm00001eb035740;Zm00001eb036940;Zm00001eb037040;Zm00001eb037230;Zm00001eb043120;Zm00001eb044650;Zm00001eb048010;Zm00001eb048440;Zm00001eb049830;Zm00001eb050680;Zm00001eb053830;Zm00001eb058610;Zm00001eb059650;Zm00001eb061570…
GO:0071310	cellular response to organic substance	35	735	0.180215	0.592031	Zm00001eb006160;Zm00001eb006200;Zm00001eb015440;Zm00001eb023680;Zm00001eb028460;Zm00001eb037040;Zm00001eb039590;Zm00001eb040370;Zm00001eb048770;Zm00001eb055280;Zm00001eb077170;Zm00001eb093980;Zm00001eb103630;Zm00001eb136490;Zm00001eb146690;Zm00001eb153660;Zm00001eb157270;Zm00001eb178220;Zm00001eb183250;Zm00001eb206740;Zm00001eb216610;Zm00001eb231860;Zm00001eb247680;Zm00001eb268320;Zm00001eb284310…
GO:0016485	protein processing	6	94	0.180587	0.592031	Zm00001eb032160;Zm00001eb043920;Zm00001eb075460;Zm00001eb174780;Zm00001eb237700;Zm00001eb248720
GO:0019751	polyol metabolic process	8	135	0.18106	0.592031	Zm00001eb025670;Zm00001eb053420;Zm00001eb067500;Zm00001eb311920;Zm00001eb324080;Zm00001eb324260;Zm00001eb333360;Zm00001eb409080
GO:0046907	intracellular transport	49	1059	0.181185	0.592031	Zm00001eb008550;Zm00001eb017130;Zm00001eb028460;Zm00001eb030660;Zm00001eb045250;Zm00001eb049180;Zm00001eb052810;Zm00001eb056500;Zm00001eb060010;Zm00001eb061190;Zm00001eb065790;Zm00001eb076340;Zm00001eb086520;Zm00001eb088370;Zm00001eb092260;Zm00001eb094960;Zm00001eb104760;Zm00001eb122400;Zm00001eb127720;Zm00001eb158370;Zm00001eb163070;Zm00001eb176300;Zm00001eb177440;Zm00001eb187140;Zm00001eb194730…
GO:0006325	chromatin organization	17	329	0.181363	0.592031	Zm00001eb013980;Zm00001eb019800;Zm00001eb025020;Zm00001eb050680;Zm00001eb103630;Zm00001eb108690;Zm00001eb131050;Zm00001eb137760;Zm00001eb155280;Zm00001eb160010;Zm00001eb168160;Zm00001eb205290;Zm00001eb236910;Zm00001eb244920;Zm00001eb328680;Zm00001eb376980;Zm00001eb423200
GO:0009606	tropism	4	55	0.182017	0.592031	Zm00001eb120780;Zm00001eb172060;Zm00001eb220670;Zm00001eb344440
GO:0032786	positive regulation of DNA-templated transcription, elongation	4	55	0.182017	0.592031	Zm00001eb132310;Zm00001eb142750;Zm00001eb215750;Zm00001eb424270
GO:0046164	alcohol catabolic process	4	55	0.182017	0.592031	Zm00001eb311920;Zm00001eb324080;Zm00001eb333360;Zm00001eb409080
GO:0006886	intracellular protein transport	36	759	0.182379	0.592031	Zm00001eb008550;Zm00001eb017130;Zm00001eb028460;Zm00001eb030660;Zm00001eb049180;Zm00001eb052810;Zm00001eb061190;Zm00001eb065790;Zm00001eb076340;Zm00001eb086520;Zm00001eb092260;Zm00001eb104760;Zm00001eb122400;Zm00001eb127720;Zm00001eb158370;Zm00001eb163070;Zm00001eb176300;Zm00001eb177440;Zm00001eb187140;Zm00001eb194730;Zm00001eb209260;Zm00001eb210940;Zm00001eb215130;Zm00001eb251410;Zm00001eb257890…
GO:0051173	positive regulation of nitrogen compound metabolic process	33	691	0.184119	0.592031	Zm00001eb002000;Zm00001eb029570;Zm00001eb048440;Zm00001eb080670;Zm00001eb093980;Zm00001eb108690;Zm00001eb110510;Zm00001eb115900;Zm00001eb132310;Zm00001eb137760;Zm00001eb142750;Zm00001eb146690;Zm00001eb168450;Zm00001eb173790;Zm00001eb179830;Zm00001eb189490;Zm00001eb215750;Zm00001eb218410;Zm00001eb243600;Zm00001eb260100;Zm00001eb264930;Zm00001eb274340;Zm00001eb279840;Zm00001eb292520;Zm00001eb302780…
GO:0000973	posttranscriptional tethering of RNA polymerase II gene DNA at nuclear periphery	1	5	0.186523	0.592031	Zm00001eb163070
GO:0006287	base-excision repair, gap-filling	1	5	0.186523	0.592031	Zm00001eb359770
GO:0006438	valyl-tRNA aminoacylation	1	5	0.186523	0.592031	Zm00001eb345100
GO:0006557	S-adenosylmethioninamine biosynthetic process	1	5	0.186523	0.592031	Zm00001eb313390
GO:0006741	NADP biosynthetic process	1	5	0.186523	0.592031	Zm00001eb201410
GO:0006915	apoptotic process	1	5	0.186523	0.592031	Zm00001eb188700
GO:0009403	toxin biosynthetic process	1	5	0.186523	0.592031	Zm00001eb047160
GO:0009404	toxin metabolic process	1	5	0.186523	0.592031	Zm00001eb047160
GO:0009756	carbohydrate mediated signaling	1	5	0.186523	0.592031	Zm00001eb422810
GO:0010162	seed dormancy process	1	5	0.186523	0.592031	Zm00001eb019800
GO:0010182	sugar mediated signaling pathway	1	5	0.186523	0.592031	Zm00001eb422810
GO:0010586	miRNA metabolic process	1	5	0.186523	0.592031	Zm00001eb137760
GO:0015717	triose phosphate transport	1	5	0.186523	0.592031	Zm00001eb042970
GO:0015808	L-alanine transport	1	5	0.186523	0.592031	Zm00001eb161660
GO:0016578	histone deubiquitination	1	5	0.186523	0.592031	Zm00001eb342510
GO:0019878	lysine biosynthetic process via aminoadipic acid	1	5	0.186523	0.592031	Zm00001eb192910
GO:0022611	dormancy process	1	5	0.186523	0.592031	Zm00001eb019800
GO:0032328	alanine transport	1	5	0.186523	0.592031	Zm00001eb161660
GO:0035436	triose phosphate transmembrane transport	1	5	0.186523	0.592031	Zm00001eb042970
GO:0036228	protein localization to nuclear inner membrane	1	5	0.186523	0.592031	Zm00001eb305390
GO:0042549	photosystem II stabilization	1	5	0.186523	0.592031	Zm00001eb151750
GO:0042814	monopolar cell growth	1	5	0.186523	0.592031	Zm00001eb200650
GO:0042981	regulation of apoptotic process	1	5	0.186523	0.592031	Zm00001eb188700
GO:0043066	negative regulation of apoptotic process	1	5	0.186523	0.592031	Zm00001eb188700
GO:0045004	DNA replication proofreading	1	5	0.186523	0.592031	Zm00001eb359770
GO:0045834	positive regulation of lipid metabolic process	1	5	0.186523	0.592031	Zm00001eb168450
GO:0046168	glycerol-3-phosphate catabolic process	1	5	0.186523	0.592031	Zm00001eb303710
GO:0046499	S-adenosylmethioninamine metabolic process	1	5	0.186523	0.592031	Zm00001eb313390
GO:0048478	replication fork protection	1	5	0.186523	0.592031	Zm00001eb328680
GO:0051096	positive regulation of helicase activity	1	5	0.186523	0.592031	Zm00001eb051050
GO:0051103	DNA ligation involved in DNA repair	1	5	0.186523	0.592031	Zm00001eb071490
GO:0051513	regulation of monopolar cell growth	1	5	0.186523	0.592031	Zm00001eb200650
GO:0052314	phytoalexin metabolic process	1	5	0.186523	0.592031	Zm00001eb047160
GO:0052315	phytoalexin biosynthetic process	1	5	0.186523	0.592031	Zm00001eb047160
GO:0070070	proton-transporting V-type ATPase complex assembly	1	5	0.186523	0.592031	Zm00001eb024850
GO:0070072	vacuolar proton-transporting V-type ATPase complex assembly	1	5	0.186523	0.592031	Zm00001eb024850
GO:0080112	seed growth	1	5	0.186523	0.592031	Zm00001eb095560
GO:0080113	regulation of seed growth	1	5	0.186523	0.592031	Zm00001eb095560
GO:0090435	protein localization to nuclear envelope	1	5	0.186523	0.592031	Zm00001eb305390
GO:0110102	ribulose bisphosphate carboxylase complex assembly	1	5	0.186523	0.592031	Zm00001eb029690
GO:0006760	folic acid-containing compound metabolic process	3	37	0.187455	0.593296	Zm00001eb212100;Zm00001eb378920;Zm00001eb410070
GO:0008360	regulation of cell shape	3	37	0.187455	0.593296	Zm00001eb001430;Zm00001eb111890;Zm00001eb292740
GO:0009056	catabolic process	100	2269	0.191235	0.59932	Zm00001eb001560;Zm00001eb019170;Zm00001eb020430;Zm00001eb023950;Zm00001eb026240;Zm00001eb026300;Zm00001eb026810;Zm00001eb028460;Zm00001eb042130;Zm00001eb043920;Zm00001eb046120;Zm00001eb060010;Zm00001eb067410;Zm00001eb075460;Zm00001eb081630;Zm00001eb093980;Zm00001eb097650;Zm00001eb110440;Zm00001eb110820;Zm00001eb115900;Zm00001eb122400;Zm00001eb123360;Zm00001eb126710;Zm00001eb128330;Zm00001eb129900…
GO:1901362	organic cyclic compound biosynthetic process	173	4022	0.191519	0.59932	Zm00001eb002000;Zm00001eb002010;Zm00001eb002850;Zm00001eb006160;Zm00001eb006200;Zm00001eb015440;Zm00001eb016000;Zm00001eb016100;Zm00001eb019480;Zm00001eb020000;Zm00001eb020400;Zm00001eb023680;Zm00001eb028510;Zm00001eb035740;Zm00001eb036940;Zm00001eb037040;Zm00001eb037230;Zm00001eb043120;Zm00001eb044650;Zm00001eb048010;Zm00001eb048440;Zm00001eb049830;Zm00001eb050680;Zm00001eb053830;Zm00001eb058610…
GO:0070727	cellular macromolecule localization	41	879	0.191724	0.59932	Zm00001eb008550;Zm00001eb017130;Zm00001eb028460;Zm00001eb030660;Zm00001eb049180;Zm00001eb052810;Zm00001eb060010;Zm00001eb061190;Zm00001eb065790;Zm00001eb076340;Zm00001eb086520;Zm00001eb092260;Zm00001eb104760;Zm00001eb122400;Zm00001eb122600;Zm00001eb127720;Zm00001eb158370;Zm00001eb163070;Zm00001eb176300;Zm00001eb177440;Zm00001eb187140;Zm00001eb194730;Zm00001eb209260;Zm00001eb210940;Zm00001eb215130…
GO:0001666	response to hypoxia	2	20	0.192859	0.59932	Zm00001eb121630;Zm00001eb188700
GO:0001676	long-chain fatty acid metabolic process	2	20	0.192859	0.59932	Zm00001eb268320;Zm00001eb376490
GO:0006086	acetyl-CoA biosynthetic process from pyruvate	2	20	0.192859	0.59932	Zm00001eb036940;Zm00001eb061570
GO:0006734	NADH metabolic process	2	20	0.192859	0.59932	Zm00001eb151430;Zm00001eb303710
GO:0007163	establishment or maintenance of cell polarity	2	20	0.192859	0.59932	Zm00001eb214370;Zm00001eb292740
GO:0010109	regulation of photosynthesis	2	20	0.192859	0.59932	Zm00001eb151750;Zm00001eb168450
GO:0019363	pyridine nucleotide biosynthetic process	2	20	0.192859	0.59932	Zm00001eb201410;Zm00001eb422480
GO:0046890	regulation of lipid biosynthetic process	2	20	0.192859	0.59932	Zm00001eb168450;Zm00001eb250380
GO:0106074	aminoacyl-tRNA metabolism involved in translational fidelity	2	20	0.192859	0.59932	Zm00001eb193560;Zm00001eb345100
GO:0035194	post-transcriptional gene silencing by RNA	6	96	0.19286	0.59932	Zm00001eb004540;Zm00001eb103630;Zm00001eb123050;Zm00001eb137760;Zm00001eb236870;Zm00001eb382170
GO:0048856	anatomical structure development	51	1115	0.19773	0.612248	Zm00001eb000370;Zm00001eb001430;Zm00001eb003550;Zm00001eb019800;Zm00001eb032900;Zm00001eb047920;Zm00001eb056130;Zm00001eb058920;Zm00001eb063750;Zm00001eb067310;Zm00001eb073650;Zm00001eb073880;Zm00001eb087080;Zm00001eb095560;Zm00001eb103090;Zm00001eb103630;Zm00001eb111890;Zm00001eb123050;Zm00001eb129440;Zm00001eb131520;Zm00001eb146680;Zm00001eb159790;Zm00001eb193240;Zm00001eb200650;Zm00001eb216880…
GO:0046112	nucleobase biosynthetic process	3	38	0.197846	0.612248	Zm00001eb193140;Zm00001eb256910;Zm00001eb412930
GO:0046940	nucleoside monophosphate phosphorylation	3	38	0.197846	0.612248	Zm00001eb048010;Zm00001eb193140;Zm00001eb256910
GO:0051321	meiotic cell cycle	10	181	0.198753	0.614203	Zm00001eb037710;Zm00001eb072310;Zm00001eb105070;Zm00001eb141330;Zm00001eb144310;Zm00001eb171920;Zm00001eb180360;Zm00001eb236580;Zm00001eb291210;Zm00001eb428880
GO:0006606	protein import into nucleus	5	77	0.200738	0.617234	Zm00001eb158370;Zm00001eb163070;Zm00001eb194730;Zm00001eb293750;Zm00001eb305390
GO:0006414	translational elongation	7	118	0.201291	0.617234	Zm00001eb017150;Zm00001eb064310;Zm00001eb173790;Zm00001eb344440;Zm00001eb346360;Zm00001eb348240;Zm00001eb385150
GO:0043549	regulation of kinase activity	8	139	0.201521	0.617234	Zm00001eb009100;Zm00001eb029570;Zm00001eb093980;Zm00001eb110510;Zm00001eb132310;Zm00001eb173790;Zm00001eb393310;Zm00001eb399850
GO:0010033	response to organic substance	49	1071	0.20277	0.617234	Zm00001eb006160;Zm00001eb006200;Zm00001eb015440;Zm00001eb023680;Zm00001eb025500;Zm00001eb028460;Zm00001eb037040;Zm00001eb039590;Zm00001eb040370;Zm00001eb048770;Zm00001eb055280;Zm00001eb067410;Zm00001eb077170;Zm00001eb093980;Zm00001eb099570;Zm00001eb103630;Zm00001eb112430;Zm00001eb136490;Zm00001eb146690;Zm00001eb153660;Zm00001eb157270;Zm00001eb168450;Zm00001eb178220;Zm00001eb183250;Zm00001eb193240…
GO:0016043	cellular component organization	131	3022	0.204313	0.617234	Zm00001eb000370;Zm00001eb001430;Zm00001eb003550;Zm00001eb008520;Zm00001eb010370;Zm00001eb013980;Zm00001eb019800;Zm00001eb020810;Zm00001eb024850;Zm00001eb025020;Zm00001eb029570;Zm00001eb029690;Zm00001eb035740;Zm00001eb037710;Zm00001eb037980;Zm00001eb038720;Zm00001eb039670;Zm00001eb042590;Zm00001eb045250;Zm00001eb047040;Zm00001eb050680;Zm00001eb051140;Zm00001eb052810;Zm00001eb053210;Zm00001eb055400…
GO:0008104	protein localization	56	1237	0.206171	0.617234	Zm00001eb008520;Zm00001eb008550;Zm00001eb017130;Zm00001eb028460;Zm00001eb030660;Zm00001eb049180;Zm00001eb052810;Zm00001eb056500;Zm00001eb060010;Zm00001eb061190;Zm00001eb065570;Zm00001eb065790;Zm00001eb076340;Zm00001eb086520;Zm00001eb088370;Zm00001eb092260;Zm00001eb104760;Zm00001eb116400;Zm00001eb122400;Zm00001eb122600;Zm00001eb127720;Zm00001eb158370;Zm00001eb163070;Zm00001eb176300;Zm00001eb177440…
GO:1901616	organic hydroxy compound catabolic process	4	58	0.206972	0.617234	Zm00001eb311920;Zm00001eb324080;Zm00001eb333360;Zm00001eb409080
GO:0016114	terpenoid biosynthetic process	7	119	0.207021	0.617234	Zm00001eb047160;Zm00001eb087570;Zm00001eb126690;Zm00001eb168450;Zm00001eb187260;Zm00001eb219710;Zm00001eb227150
GO:0001558	regulation of cell growth	2	21	0.207794	0.617234	Zm00001eb093980;Zm00001eb200650
GO:0007265	Ras protein signal transduction	2	21	0.207794	0.617234	Zm00001eb023450;Zm00001eb206130
GO:0009119	ribonucleoside metabolic process	2	21	0.207794	0.617234	Zm00001eb110820;Zm00001eb313390
GO:0009850	auxin metabolic process	2	21	0.207794	0.617234	Zm00001eb031030;Zm00001eb119530
GO:0010090	trichome morphogenesis	2	21	0.207794	0.617234	Zm00001eb193240;Zm00001eb331340
GO:0018202	peptidyl-histidine modification	2	21	0.207794	0.617234	Zm00001eb017150;Zm00001eb055280
GO:0031407	oxylipin metabolic process	2	21	0.207794	0.617234	Zm00001eb216870;Zm00001eb268320
GO:0031408	oxylipin biosynthetic process	2	21	0.207794	0.617234	Zm00001eb216870;Zm00001eb268320
GO:0051170	import into nucleus	5	78	0.207935	0.617234	Zm00001eb158370;Zm00001eb163070;Zm00001eb194730;Zm00001eb293750;Zm00001eb305390
GO:0001522	pseudouridine synthesis	3	39	0.208371	0.617234	Zm00001eb195500;Zm00001eb267110;Zm00001eb307420
GO:0007093	mitotic cell cycle checkpoint signaling	3	39	0.208371	0.617234	Zm00001eb141330;Zm00001eb171920;Zm00001eb398900
GO:1902531	regulation of intracellular signal transduction	3	39	0.208371	0.617234	Zm00001eb023450;Zm00001eb188700;Zm00001eb206130
GO:0071495	cellular response to endogenous stimulus	30	633	0.209146	0.617234	Zm00001eb006160;Zm00001eb006200;Zm00001eb015440;Zm00001eb023680;Zm00001eb037040;Zm00001eb039590;Zm00001eb040370;Zm00001eb048770;Zm00001eb055280;Zm00001eb077170;Zm00001eb093980;Zm00001eb103630;Zm00001eb146690;Zm00001eb153660;Zm00001eb157270;Zm00001eb178220;Zm00001eb183250;Zm00001eb216610;Zm00001eb231860;Zm00001eb247680;Zm00001eb284310;Zm00001eb295840;Zm00001eb305780;Zm00001eb350630;Zm00001eb395480…
GO:0009416	response to light stimulus	15	293	0.20931	0.617234	Zm00001eb014960;Zm00001eb032160;Zm00001eb049390;Zm00001eb053210;Zm00001eb103630;Zm00001eb120780;Zm00001eb149120;Zm00001eb168450;Zm00001eb220670;Zm00001eb227830;Zm00001eb252430;Zm00001eb283860;Zm00001eb296410;Zm00001eb296600;Zm00001eb361760
GO:0006820	anion transport	16	316	0.21192	0.617234	Zm00001eb003830;Zm00001eb011750;Zm00001eb013730;Zm00001eb042970;Zm00001eb108220;Zm00001eb161660;Zm00001eb235240;Zm00001eb250210;Zm00001eb253650;Zm00001eb284750;Zm00001eb297200;Zm00001eb338980;Zm00001eb374350;Zm00001eb386020;Zm00001eb396750;Zm00001eb397910
GO:0016054	organic acid catabolic process	10	184	0.212496	0.617234	Zm00001eb152410;Zm00001eb176300;Zm00001eb192910;Zm00001eb265270;Zm00001eb268320;Zm00001eb283860;Zm00001eb385980;Zm00001eb411190;Zm00001eb429310;Zm00001eb430820
GO:0072657	protein localization to membrane	10	184	0.212496	0.617234	Zm00001eb008550;Zm00001eb076340;Zm00001eb086520;Zm00001eb104760;Zm00001eb122600;Zm00001eb210940;Zm00001eb221520;Zm00001eb287470;Zm00001eb289590;Zm00001eb305390
GO:0071704	organic substance metabolic process	623	15122	0.21285	0.617234	Zm00001eb000410;Zm00001eb001430;Zm00001eb002000;Zm00001eb002010;Zm00001eb002570;Zm00001eb002760;Zm00001eb002850;Zm00001eb003240;Zm00001eb003550;Zm00001eb004430;Zm00001eb004540;Zm00001eb006160;Zm00001eb006200;Zm00001eb006350;Zm00001eb009100;Zm00001eb010210;Zm00001eb013980;Zm00001eb015030;Zm00001eb015440;Zm00001eb016000;Zm00001eb016100;Zm00001eb017150;Zm00001eb018090;Zm00001eb018990;Zm00001eb019170…
GO:0010604	positive regulation of macromolecule metabolic process	33	704	0.213519	0.617234	Zm00001eb002000;Zm00001eb029570;Zm00001eb048440;Zm00001eb080670;Zm00001eb093980;Zm00001eb108690;Zm00001eb110510;Zm00001eb115900;Zm00001eb123050;Zm00001eb132310;Zm00001eb137760;Zm00001eb142750;Zm00001eb146690;Zm00001eb173790;Zm00001eb179830;Zm00001eb189490;Zm00001eb215750;Zm00001eb218410;Zm00001eb243600;Zm00001eb260100;Zm00001eb264930;Zm00001eb274340;Zm00001eb279840;Zm00001eb292520;Zm00001eb302780…
GO:0032270	positive regulation of cellular protein metabolic process	9	163	0.215273	0.617234	Zm00001eb029570;Zm00001eb093980;Zm00001eb110510;Zm00001eb115900;Zm00001eb132310;Zm00001eb173790;Zm00001eb279840;Zm00001eb331470;Zm00001eb381960
GO:0010629	negative regulation of gene expression	19	385	0.217354	0.617234	Zm00001eb004540;Zm00001eb013980;Zm00001eb103630;Zm00001eb123050;Zm00001eb123360;Zm00001eb137760;Zm00001eb171750;Zm00001eb179830;Zm00001eb218410;Zm00001eb236870;Zm00001eb247190;Zm00001eb247890;Zm00001eb260100;Zm00001eb286770;Zm00001eb287160;Zm00001eb292520;Zm00001eb300920;Zm00001eb321290;Zm00001eb382170
GO:1901607	alpha-amino acid biosynthetic process	11	207	0.218121	0.617234	Zm00001eb032380;Zm00001eb047770;Zm00001eb080510;Zm00001eb162300;Zm00001eb164230;Zm00001eb177530;Zm00001eb184310;Zm00001eb192910;Zm00001eb212100;Zm00001eb241810;Zm00001eb338980
GO:0006259	DNA metabolic process	41	892	0.21832	0.617234	Zm00001eb043920;Zm00001eb071490;Zm00001eb072310;Zm00001eb079760;Zm00001eb084530;Zm00001eb085670;Zm00001eb103090;Zm00001eb105070;Zm00001eb126710;Zm00001eb132380;Zm00001eb141330;Zm00001eb145940;Zm00001eb162700;Zm00001eb171920;Zm00001eb175090;Zm00001eb201140;Zm00001eb224060;Zm00001eb231860;Zm00001eb241310;Zm00001eb244920;Zm00001eb252400;Zm00001eb258230;Zm00001eb274510;Zm00001eb295840;Zm00001eb300400…
GO:0030042	actin filament depolymerization	3	40	0.219017	0.617234	Zm00001eb010370;Zm00001eb211740;Zm00001eb389350
GO:0031050	dsRNA processing	3	40	0.219017	0.617234	Zm00001eb103630;Zm00001eb137760;Zm00001eb382170
GO:0042558	pteridine-containing compound metabolic process	3	40	0.219017	0.617234	Zm00001eb212100;Zm00001eb378920;Zm00001eb410070
GO:0048438	floral whorl development	3	40	0.219017	0.617234	Zm00001eb047920;Zm00001eb063750;Zm00001eb372960
GO:0070918	production of small RNA involved in gene silencing by RNA	3	40	0.219017	0.617234	Zm00001eb103630;Zm00001eb137760;Zm00001eb382170
GO:0090698	post-embryonic plant morphogenesis	3	40	0.219017	0.617234	Zm00001eb032900;Zm00001eb131520;Zm00001eb383050
GO:0000289	nuclear-transcribed mRNA poly(A) tail shortening	1	6	0.21943	0.617234	Zm00001eb218410
GO:0000395	mRNA 5'-splice site recognition	1	6	0.21943	0.617234	Zm00001eb042590
GO:0000455	enzyme-directed rRNA pseudouridine synthesis	1	6	0.21943	0.617234	Zm00001eb307420
GO:0000912	assembly of actomyosin apparatus involved in cytokinesis	1	6	0.21943	0.617234	Zm00001eb333450
GO:0000914	phragmoplast assembly	1	6	0.21943	0.617234	Zm00001eb333450
GO:0006029	proteoglycan metabolic process	1	6	0.21943	0.617234	Zm00001eb409230
GO:0006177	GMP biosynthetic process	1	6	0.21943	0.617234	Zm00001eb059650
GO:0006264	mitochondrial DNA replication	1	6	0.21943	0.617234	Zm00001eb051050
GO:0006266	DNA ligation	1	6	0.21943	0.617234	Zm00001eb071490
GO:0006369	termination of RNA polymerase II transcription	1	6	0.21943	0.617234	Zm00001eb308220
GO:0006370	7-methylguanosine mRNA capping	1	6	0.21943	0.617234	Zm00001eb090670
GO:0006552	leucine catabolic process	1	6	0.21943	0.617234	Zm00001eb265270
GO:0006882	cellular zinc ion homeostasis	1	6	0.21943	0.617234	Zm00001eb086340
GO:0007095	mitotic G2 DNA damage checkpoint signaling	1	6	0.21943	0.617234	Zm00001eb171920
GO:0009566	fertilization	1	6	0.21943	0.617234	Zm00001eb291210
GO:0009567	double fertilization forming a zygote and endosperm	1	6	0.21943	0.617234	Zm00001eb291210
GO:0009718	anthocyanin-containing compound biosynthetic process	1	6	0.21943	0.617234	Zm00001eb168450
GO:0015812	gamma-aminobutyric acid transport	1	6	0.21943	0.617234	Zm00001eb161660
GO:0016477	cell migration	1	6	0.21943	0.617234	Zm00001eb405230
GO:0034315	regulation of Arp2/3 complex-mediated actin nucleation	1	6	0.21943	0.617234	Zm00001eb062310
GO:0042780	tRNA 3'-end processing	1	6	0.21943	0.617234	Zm00001eb381950
GO:0043446	cellular alkane metabolic process	1	6	0.21943	0.617234	Zm00001eb123050
GO:0046505	sulfolipid metabolic process	1	6	0.21943	0.617234	Zm00001eb351780
GO:0046506	sulfolipid biosynthetic process	1	6	0.21943	0.617234	Zm00001eb351780
GO:0048235	pollen sperm cell differentiation	1	6	0.21943	0.617234	Zm00001eb073880
GO:0051095	regulation of helicase activity	1	6	0.21943	0.617234	Zm00001eb051050
GO:0051125	regulation of actin nucleation	1	6	0.21943	0.617234	Zm00001eb062310
GO:0051127	positive regulation of actin nucleation	1	6	0.21943	0.617234	Zm00001eb062310
GO:0071229	cellular response to acid chemical	1	6	0.21943	0.617234	Zm00001eb093980
GO:0071456	cellular response to hypoxia	1	6	0.21943	0.617234	Zm00001eb188700
GO:1900424	regulation of defense response to bacterium	1	6	0.21943	0.617234	Zm00001eb413580
GO:1902407	assembly of actomyosin apparatus involved in mitotic cytokinesis	1	6	0.21943	0.617234	Zm00001eb333450
GO:1902410	mitotic cytokinetic process	1	6	0.21943	0.617234	Zm00001eb333450
GO:2000601	positive regulation of Arp2/3 complex-mediated actin nucleation	1	6	0.21943	0.617234	Zm00001eb062310
GO:0046395	carboxylic acid catabolic process	9	164	0.220279	0.61828	Zm00001eb152410;Zm00001eb176300;Zm00001eb192910;Zm00001eb265270;Zm00001eb268320;Zm00001eb385980;Zm00001eb411190;Zm00001eb429310;Zm00001eb430820
GO:0090304	nucleic acid metabolic process	233	5509	0.221401	0.61828	Zm00001eb002000;Zm00001eb002010;Zm00001eb006160;Zm00001eb006200;Zm00001eb015030;Zm00001eb015440;Zm00001eb016000;Zm00001eb016100;Zm00001eb020000;Zm00001eb020400;Zm00001eb022860;Zm00001eb023680;Zm00001eb028510;Zm00001eb035240;Zm00001eb035740;Zm00001eb037040;Zm00001eb038720;Zm00001eb042420;Zm00001eb042590;Zm00001eb043920;Zm00001eb048440;Zm00001eb049830;Zm00001eb050680;Zm00001eb053830;Zm00001eb058610…
GO:0015031	protein transport	51	1128	0.22174	0.61828	Zm00001eb008520;Zm00001eb008550;Zm00001eb017130;Zm00001eb028460;Zm00001eb030660;Zm00001eb049180;Zm00001eb052810;Zm00001eb056500;Zm00001eb061190;Zm00001eb065570;Zm00001eb065790;Zm00001eb076340;Zm00001eb086520;Zm00001eb088370;Zm00001eb092260;Zm00001eb104760;Zm00001eb116400;Zm00001eb122400;Zm00001eb127720;Zm00001eb158370;Zm00001eb163070;Zm00001eb176300;Zm00001eb177440;Zm00001eb187140;Zm00001eb194730…
GO:0009240	isopentenyl diphosphate biosynthetic process	2	22	0.222842	0.61828	Zm00001eb126690;Zm00001eb187260
GO:0009903	chloroplast avoidance movement	2	22	0.222842	0.61828	Zm00001eb112640;Zm00001eb133280
GO:0019362	pyridine nucleotide metabolic process	2	22	0.222842	0.61828	Zm00001eb201410;Zm00001eb422480
GO:0032958	inositol phosphate biosynthetic process	2	22	0.222842	0.61828	Zm00001eb053420;Zm00001eb067500
GO:0042752	regulation of circadian rhythm	2	22	0.222842	0.61828	Zm00001eb006310;Zm00001eb103630
GO:0046490	isopentenyl diphosphate metabolic process	2	22	0.222842	0.61828	Zm00001eb126690;Zm00001eb187260
GO:0090329	regulation of DNA-dependent DNA replication	2	22	0.222842	0.61828	Zm00001eb295840;Zm00001eb328680
GO:0051604	protein maturation	8	143	0.222859	0.61828	Zm00001eb032160;Zm00001eb043920;Zm00001eb075460;Zm00001eb159790;Zm00001eb174780;Zm00001eb237700;Zm00001eb248720;Zm00001eb377130
GO:0007264	small GTPase mediated signal transduction	4	60	0.224124	0.621017	Zm00001eb023450;Zm00001eb206130;Zm00001eb261860;Zm00001eb292740
GO:0050789	regulation of biological process	245	5808	0.2275	0.629586	Zm00001eb001430;Zm00001eb002000;Zm00001eb002010;Zm00001eb003550;Zm00001eb004540;Zm00001eb006160;Zm00001eb006200;Zm00001eb006310;Zm00001eb009100;Zm00001eb013980;Zm00001eb015440;Zm00001eb016100;Zm00001eb017150;Zm00001eb020000;Zm00001eb020400;Zm00001eb023450;Zm00001eb023680;Zm00001eb025020;Zm00001eb028460;Zm00001eb028510;Zm00001eb029030;Zm00001eb029570;Zm00001eb035740;Zm00001eb037040;Zm00001eb039590…
GO:0022603	regulation of anatomical structure morphogenesis	5	81	0.230004	0.635459	Zm00001eb001430;Zm00001eb111890;Zm00001eb200650;Zm00001eb292740;Zm00001eb350150
GO:0051641	cellular localization	57	1274	0.230193	0.635459	Zm00001eb008550;Zm00001eb017130;Zm00001eb028460;Zm00001eb030660;Zm00001eb045250;Zm00001eb049180;Zm00001eb052810;Zm00001eb056500;Zm00001eb060010;Zm00001eb061190;Zm00001eb065790;Zm00001eb076340;Zm00001eb086520;Zm00001eb088370;Zm00001eb092260;Zm00001eb094960;Zm00001eb104760;Zm00001eb112640;Zm00001eb122400;Zm00001eb122600;Zm00001eb127720;Zm00001eb133280;Zm00001eb158370;Zm00001eb163070;Zm00001eb168790…
GO:0140013	meiotic nuclear division	6	102	0.231428	0.637217	Zm00001eb037710;Zm00001eb072310;Zm00001eb105070;Zm00001eb141330;Zm00001eb180360;Zm00001eb291210
GO:1901264	carbohydrate derivative transport	6	102	0.231428	0.637217	Zm00001eb042970;Zm00001eb108220;Zm00001eb315500;Zm00001eb325140;Zm00001eb374350;Zm00001eb386020
GO:0005982	starch metabolic process	4	61	0.232835	0.637217	Zm00001eb242610;Zm00001eb278140;Zm00001eb296990;Zm00001eb382690
GO:0006637	acyl-CoA metabolic process	4	61	0.232835	0.637217	Zm00001eb036940;Zm00001eb061570;Zm00001eb192910;Zm00001eb429310
GO:0010638	positive regulation of organelle organization	4	61	0.232835	0.637217	Zm00001eb062310;Zm00001eb089720;Zm00001eb318590;Zm00001eb331340
GO:0035383	thioester metabolic process	4	61	0.232835	0.637217	Zm00001eb036940;Zm00001eb061570;Zm00001eb192910;Zm00001eb429310
GO:0072329	monocarboxylic acid catabolic process	4	61	0.232835	0.637217	Zm00001eb176300;Zm00001eb268320;Zm00001eb429310;Zm00001eb430820
GO:1901576	organic substance biosynthetic process	290	6917	0.235892	0.64479	Zm00001eb000410;Zm00001eb001430;Zm00001eb002000;Zm00001eb002010;Zm00001eb002850;Zm00001eb003550;Zm00001eb006160;Zm00001eb006200;Zm00001eb006350;Zm00001eb009100;Zm00001eb015440;Zm00001eb016000;Zm00001eb016100;Zm00001eb017150;Zm00001eb019480;Zm00001eb020000;Zm00001eb020400;Zm00001eb023240;Zm00001eb023680;Zm00001eb025500;Zm00001eb026360;Zm00001eb028510;Zm00001eb032380;Zm00001eb035740;Zm00001eb036940…
GO:0019318	hexose metabolic process	10	189	0.236222	0.644901	Zm00001eb019890;Zm00001eb026240;Zm00001eb026300;Zm00001eb065790;Zm00001eb098110;Zm00001eb315920;Zm00001eb316750;Zm00001eb318780;Zm00001eb371830;Zm00001eb380680
GO:0034504	protein localization to nucleus	5	82	0.237507	0.6465	Zm00001eb158370;Zm00001eb163070;Zm00001eb194730;Zm00001eb293750;Zm00001eb305390
GO:0006098	pentose-phosphate shunt	2	23	0.23797	0.6465	Zm00001eb019890;Zm00001eb086870
GO:0007140	male meiotic nuclear division	2	23	0.23797	0.6465	Zm00001eb037710;Zm00001eb180360
GO:0009740	gibberellic acid mediated signaling pathway	2	23	0.23797	0.6465	Zm00001eb183250;Zm00001eb216610
GO:0009719	response to endogenous stimulus	40	878	0.238731	0.647777	Zm00001eb006160;Zm00001eb006200;Zm00001eb015440;Zm00001eb023680;Zm00001eb025500;Zm00001eb037040;Zm00001eb039590;Zm00001eb040370;Zm00001eb048770;Zm00001eb055280;Zm00001eb077170;Zm00001eb093980;Zm00001eb099570;Zm00001eb103630;Zm00001eb112430;Zm00001eb146690;Zm00001eb153660;Zm00001eb157270;Zm00001eb178220;Zm00001eb183250;Zm00001eb193240;Zm00001eb216610;Zm00001eb231860;Zm00001eb247680;Zm00001eb256180…
GO:0007154	cell communication	75	1707	0.239729	0.64933	Zm00001eb006160;Zm00001eb006200;Zm00001eb015440;Zm00001eb023450;Zm00001eb023680;Zm00001eb028460;Zm00001eb029030;Zm00001eb037040;Zm00001eb039590;Zm00001eb040370;Zm00001eb045940;Zm00001eb048770;Zm00001eb049390;Zm00001eb055280;Zm00001eb077170;Zm00001eb086180;Zm00001eb092260;Zm00001eb093980;Zm00001eb103630;Zm00001eb110510;Zm00001eb110720;Zm00001eb141330;Zm00001eb142750;Zm00001eb146690;Zm00001eb153660…
GO:0006084	acetyl-CoA metabolic process	3	42	0.240621	0.64933	Zm00001eb036940;Zm00001eb061570;Zm00001eb192910
GO:0070816	phosphorylation of RNA polymerase II C-terminal domain	3	42	0.240621	0.64933	Zm00001eb142750;Zm00001eb215750;Zm00001eb424270
GO:0051247	positive regulation of protein metabolic process	9	168	0.240736	0.64933	Zm00001eb029570;Zm00001eb093980;Zm00001eb110510;Zm00001eb115900;Zm00001eb132310;Zm00001eb173790;Zm00001eb279840;Zm00001eb331470;Zm00001eb381960
GO:0006520	cellular amino acid metabolic process	27	576	0.2409	0.64933	Zm00001eb032380;Zm00001eb035240;Zm00001eb047770;Zm00001eb063750;Zm00001eb067720;Zm00001eb080510;Zm00001eb103800;Zm00001eb123360;Zm00001eb162300;Zm00001eb164230;Zm00001eb174780;Zm00001eb177530;Zm00001eb184310;Zm00001eb192910;Zm00001eb212100;Zm00001eb241810;Zm00001eb265270;Zm00001eb281330;Zm00001eb333360;Zm00001eb338980;Zm00001eb345100;Zm00001eb385980;Zm00001eb404340;Zm00001eb408580;Zm00001eb411190…
GO:0010948	negative regulation of cell cycle process	4	62	0.241626	0.64933	Zm00001eb141330;Zm00001eb171920;Zm00001eb295840;Zm00001eb398900
GO:0090558	plant epidermis development	4	62	0.241626	0.64933	Zm00001eb032900;Zm00001eb193240;Zm00001eb331340;Zm00001eb383050
GO:0044282	small molecule catabolic process	15	303	0.246846	0.64933	Zm00001eb110820;Zm00001eb152410;Zm00001eb176300;Zm00001eb192910;Zm00001eb265270;Zm00001eb268320;Zm00001eb283860;Zm00001eb311920;Zm00001eb324080;Zm00001eb333360;Zm00001eb385980;Zm00001eb409080;Zm00001eb411190;Zm00001eb429310;Zm00001eb430820
GO:0032870	cellular response to hormone stimulus	29	625	0.248064	0.64933	Zm00001eb006160;Zm00001eb006200;Zm00001eb015440;Zm00001eb023680;Zm00001eb037040;Zm00001eb039590;Zm00001eb040370;Zm00001eb048770;Zm00001eb055280;Zm00001eb077170;Zm00001eb103630;Zm00001eb146690;Zm00001eb153660;Zm00001eb157270;Zm00001eb178220;Zm00001eb183250;Zm00001eb216610;Zm00001eb231860;Zm00001eb247680;Zm00001eb284310;Zm00001eb295840;Zm00001eb305780;Zm00001eb350630;Zm00001eb395480;Zm00001eb397240…
GO:0051261	protein depolymerization	4	63	0.250492	0.64933	Zm00001eb010370;Zm00001eb047040;Zm00001eb211740;Zm00001eb389350
GO:0006888	endoplasmic reticulum to Golgi vesicle-mediated transport	8	148	0.250621	0.64933	Zm00001eb049180;Zm00001eb052810;Zm00001eb060010;Zm00001eb092260;Zm00001eb215130;Zm00001eb353690;Zm00001eb356870;Zm00001eb377270
GO:0006561	proline biosynthetic process	1	7	0.251007	0.64933	Zm00001eb338980
GO:0006597	spermine biosynthetic process	1	7	0.251007	0.64933	Zm00001eb313390
GO:0009157	deoxyribonucleoside monophosphate biosynthetic process	1	7	0.251007	0.64933	Zm00001eb146250
GO:0009162	deoxyribonucleoside monophosphate metabolic process	1	7	0.251007	0.64933	Zm00001eb146250
GO:0009229	thiamine diphosphate biosynthetic process	1	7	0.251007	0.64933	Zm00001eb142350
GO:0009825	multidimensional cell growth	1	7	0.251007	0.64933	Zm00001eb331340
GO:0015800	acidic amino acid transport	1	7	0.251007	0.64933	Zm00001eb161660
GO:0015804	neutral amino acid transport	1	7	0.251007	0.64933	Zm00001eb161660
GO:0015813	L-glutamate transmembrane transport	1	7	0.251007	0.64933	Zm00001eb161660
GO:0019365	pyridine nucleotide salvage	1	7	0.251007	0.64933	Zm00001eb422480
GO:0030951	establishment or maintenance of microtubule cytoskeleton polarity	1	7	0.251007	0.64933	Zm00001eb214370
GO:0030952	establishment or maintenance of cytoskeleton polarity	1	7	0.251007	0.64933	Zm00001eb214370
GO:0036294	cellular response to decreased oxygen levels	1	7	0.251007	0.64933	Zm00001eb188700
GO:0042357	thiamine diphosphate metabolic process	1	7	0.251007	0.64933	Zm00001eb142350
GO:0042868	antisense RNA metabolic process	1	7	0.251007	0.64933	Zm00001eb287160
GO:0045053	protein retention in Golgi apparatus	1	7	0.251007	0.64933	Zm00001eb030660
GO:0046622	positive regulation of organ growth	1	7	0.251007	0.64933	Zm00001eb112430
GO:0046834	lipid phosphorylation	1	7	0.251007	0.64933	Zm00001eb324260
GO:0046901	tetrahydrofolylpolyglutamate biosynthetic process	1	7	0.251007	0.64933	Zm00001eb410070
GO:0048194	Golgi vesicle budding	1	7	0.251007	0.64933	Zm00001eb223160
GO:0048870	cell motility	1	7	0.251007	0.64933	Zm00001eb405230
GO:0051131	chaperone-mediated protein complex assembly	1	7	0.251007	0.64933	Zm00001eb170610
GO:0051674	localization of cell	1	7	0.251007	0.64933	Zm00001eb405230
GO:0071322	cellular response to carbohydrate stimulus	1	7	0.251007	0.64933	Zm00001eb422810
GO:0071453	cellular response to oxygen levels	1	7	0.251007	0.64933	Zm00001eb188700
GO:0080036	regulation of cytokinin-activated signaling pathway	1	7	0.251007	0.64933	Zm00001eb295840
GO:0090708	specification of plant organ axis polarity	1	7	0.251007	0.64933	Zm00001eb350150
GO:0045184	establishment of protein localization	51	1143	0.251161	0.64933	Zm00001eb008520;Zm00001eb008550;Zm00001eb017130;Zm00001eb028460;Zm00001eb030660;Zm00001eb049180;Zm00001eb052810;Zm00001eb056500;Zm00001eb061190;Zm00001eb065570;Zm00001eb065790;Zm00001eb076340;Zm00001eb086520;Zm00001eb088370;Zm00001eb092260;Zm00001eb104760;Zm00001eb116400;Zm00001eb122400;Zm00001eb127720;Zm00001eb158370;Zm00001eb163070;Zm00001eb176300;Zm00001eb177440;Zm00001eb187140;Zm00001eb194730…
GO:0051338	regulation of transferase activity	9	170	0.251207	0.64933	Zm00001eb009100;Zm00001eb029570;Zm00001eb093980;Zm00001eb110510;Zm00001eb132310;Zm00001eb173790;Zm00001eb279840;Zm00001eb393310;Zm00001eb399850
GO:0032968	positive regulation of transcription elongation from RNA polymerase II promoter	3	43	0.251552	0.64933	Zm00001eb142750;Zm00001eb215750;Zm00001eb424270
GO:2000241	regulation of reproductive process	6	105	0.25156	0.64933	Zm00001eb087080;Zm00001eb095560;Zm00001eb131520;Zm00001eb236580;Zm00001eb264930;Zm00001eb297870
GO:0000963	mitochondrial RNA processing	2	24	0.253147	0.649656	Zm00001eb247190;Zm00001eb300920
GO:0010026	trichome differentiation	2	24	0.253147	0.649656	Zm00001eb193240;Zm00001eb331340
GO:0010374	stomatal complex development	2	24	0.253147	0.649656	Zm00001eb032900;Zm00001eb383050
GO:0010941	regulation of cell death	2	24	0.253147	0.649656	Zm00001eb188700;Zm00001eb200530
GO:0016553	base conversion or substitution editing	2	24	0.253147	0.649656	Zm00001eb168440;Zm00001eb430340
GO:0043161	proteasome-mediated ubiquitin-dependent protein catabolic process	15	305	0.254655	0.65186	Zm00001eb028460;Zm00001eb067410;Zm00001eb115900;Zm00001eb139990;Zm00001eb183250;Zm00001eb206740;Zm00001eb223840;Zm00001eb254180;Zm00001eb271660;Zm00001eb273720;Zm00001eb275450;Zm00001eb331470;Zm00001eb374150;Zm00001eb379990;Zm00001eb404320
GO:0051603	proteolysis involved in cellular protein catabolic process	38	838	0.254661	0.65186	Zm00001eb020430;Zm00001eb026810;Zm00001eb028460;Zm00001eb067410;Zm00001eb075460;Zm00001eb110440;Zm00001eb115900;Zm00001eb122400;Zm00001eb139990;Zm00001eb146560;Zm00001eb183250;Zm00001eb187140;Zm00001eb189830;Zm00001eb206740;Zm00001eb221010;Zm00001eb223840;Zm00001eb238220;Zm00001eb248720;Zm00001eb251410;Zm00001eb254180;Zm00001eb260120;Zm00001eb265140;Zm00001eb271660;Zm00001eb273440;Zm00001eb273720…
GO:1903046	meiotic cell cycle process	7	127	0.254885	0.65186	Zm00001eb037710;Zm00001eb072310;Zm00001eb105070;Zm00001eb141330;Zm00001eb171920;Zm00001eb180360;Zm00001eb291210
GO:0034641	cellular nitrogen compound metabolic process	313	7502	0.255557	0.652829	Zm00001eb002000;Zm00001eb002010;Zm00001eb003550;Zm00001eb006160;Zm00001eb006200;Zm00001eb015030;Zm00001eb015440;Zm00001eb016000;Zm00001eb016100;Zm00001eb017150;Zm00001eb019890;Zm00001eb020000;Zm00001eb020400;Zm00001eb022860;Zm00001eb023240;Zm00001eb023680;Zm00001eb028510;Zm00001eb035240;Zm00001eb035740;Zm00001eb036940;Zm00001eb037040;Zm00001eb037230;Zm00001eb038720;Zm00001eb042130;Zm00001eb042420…
GO:0044257	cellular protein catabolic process	38	839	0.257031	0.65552	Zm00001eb020430;Zm00001eb026810;Zm00001eb028460;Zm00001eb067410;Zm00001eb075460;Zm00001eb110440;Zm00001eb115900;Zm00001eb122400;Zm00001eb139990;Zm00001eb146560;Zm00001eb183250;Zm00001eb187140;Zm00001eb189830;Zm00001eb206740;Zm00001eb221010;Zm00001eb223840;Zm00001eb238220;Zm00001eb248720;Zm00001eb251410;Zm00001eb254180;Zm00001eb260120;Zm00001eb265140;Zm00001eb271660;Zm00001eb273440;Zm00001eb273720…
GO:0006914	autophagy	6	106	0.258378	0.65552	Zm00001eb060010;Zm00001eb093980;Zm00001eb097650;Zm00001eb257890;Zm00001eb336470;Zm00001eb394510
GO:0031347	regulation of defense response	6	106	0.258378	0.65552	Zm00001eb048770;Zm00001eb344970;Zm00001eb398900;Zm00001eb413580;Zm00001eb416360;Zm00001eb432370
GO:0048580	regulation of post-embryonic development	6	106	0.258378	0.65552	Zm00001eb087080;Zm00001eb095560;Zm00001eb103630;Zm00001eb131520;Zm00001eb264930;Zm00001eb297870
GO:0061919	process utilizing autophagic mechanism	6	106	0.258378	0.65552	Zm00001eb060010;Zm00001eb093980;Zm00001eb097650;Zm00001eb257890;Zm00001eb336470;Zm00001eb394510
GO:2000026	regulation of multicellular organismal development	6	106	0.258378	0.65552	Zm00001eb087080;Zm00001eb095560;Zm00001eb103630;Zm00001eb131520;Zm00001eb264930;Zm00001eb297870
GO:0009664	plant-type cell wall organization	4	64	0.259424	0.656677	Zm00001eb125930;Zm00001eb237860;Zm00001eb323040;Zm00001eb428030
GO:0032784	regulation of DNA-templated transcription, elongation	4	64	0.259424	0.656677	Zm00001eb132310;Zm00001eb142750;Zm00001eb215750;Zm00001eb424270
GO:1903825	organic acid transmembrane transport	7	128	0.26109	0.659392	Zm00001eb042970;Zm00001eb161660;Zm00001eb250210;Zm00001eb253110;Zm00001eb299500;Zm00001eb303610;Zm00001eb338980
GO:1905039	carboxylic acid transmembrane transport	7	128	0.26109	0.659392	Zm00001eb042970;Zm00001eb161660;Zm00001eb250210;Zm00001eb253110;Zm00001eb299500;Zm00001eb303610;Zm00001eb338980
GO:0055082	cellular chemical homeostasis	9	172	0.261826	0.660502	Zm00001eb056130;Zm00001eb086340;Zm00001eb162620;Zm00001eb163750;Zm00001eb250380;Zm00001eb284750;Zm00001eb297200;Zm00001eb308990;Zm00001eb344870
GO:0034243	regulation of transcription elongation from RNA polymerase II promoter	3	44	0.262554	0.660839	Zm00001eb142750;Zm00001eb215750;Zm00001eb424270
GO:0043666	regulation of phosphoprotein phosphatase activity	3	44	0.262554	0.660839	Zm00001eb163350;Zm00001eb184020;Zm00001eb350630
GO:0003333	amino acid transmembrane transport	6	107	0.265245	0.662789	Zm00001eb161660;Zm00001eb250210;Zm00001eb253110;Zm00001eb299500;Zm00001eb303610;Zm00001eb338980
GO:0042325	regulation of phosphorylation	8	151	0.267785	0.662789	Zm00001eb009100;Zm00001eb029570;Zm00001eb093980;Zm00001eb110510;Zm00001eb132310;Zm00001eb173790;Zm00001eb393310;Zm00001eb399850
GO:0006354	DNA-templated transcription, elongation	5	86	0.268141	0.662789	Zm00001eb073540;Zm00001eb132310;Zm00001eb142750;Zm00001eb215750;Zm00001eb424270
GO:0009066	aspartate family amino acid metabolic process	5	86	0.268141	0.662789	Zm00001eb047770;Zm00001eb164230;Zm00001eb177530;Zm00001eb192910;Zm00001eb212100
GO:0006085	acetyl-CoA biosynthetic process	2	25	0.268344	0.662789	Zm00001eb036940;Zm00001eb061570
GO:0010476	gibberellin mediated signaling pathway	2	25	0.268344	0.662789	Zm00001eb183250;Zm00001eb216610
GO:0044728	DNA methylation or demethylation	2	25	0.268344	0.662789	Zm00001eb241310;Zm00001eb380830
GO:0046854	phosphatidylinositol phosphate biosynthetic process	4	65	0.268418	0.662789	Zm00001eb093110;Zm00001eb122600;Zm00001eb174440;Zm00001eb409080
GO:0006631	fatty acid metabolic process	12	241	0.271125	0.662789	Zm00001eb124350;Zm00001eb152410;Zm00001eb176300;Zm00001eb216870;Zm00001eb268320;Zm00001eb270390;Zm00001eb277000;Zm00001eb335900;Zm00001eb376490;Zm00001eb392890;Zm00001eb429310;Zm00001eb430820
GO:0071806	protein transmembrane transport	6	108	0.272157	0.662789	Zm00001eb008550;Zm00001eb086520;Zm00001eb176300;Zm00001eb177440;Zm00001eb210940;Zm00001eb287470
GO:0009725	response to hormone	39	870	0.274825	0.662789	Zm00001eb006160;Zm00001eb006200;Zm00001eb015440;Zm00001eb023680;Zm00001eb025500;Zm00001eb037040;Zm00001eb039590;Zm00001eb040370;Zm00001eb048770;Zm00001eb055280;Zm00001eb077170;Zm00001eb099570;Zm00001eb103630;Zm00001eb112430;Zm00001eb146690;Zm00001eb153660;Zm00001eb157270;Zm00001eb178220;Zm00001eb183250;Zm00001eb193240;Zm00001eb216610;Zm00001eb231860;Zm00001eb247680;Zm00001eb256180;Zm00001eb268320…
GO:0007051	spindle organization	5	87	0.275934	0.662789	Zm00001eb029570;Zm00001eb144540;Zm00001eb180360;Zm00001eb214370;Zm00001eb428880
GO:0009888	tissue development	8	153	0.279411	0.662789	Zm00001eb032900;Zm00001eb095560;Zm00001eb193240;Zm00001eb295840;Zm00001eb331340;Zm00001eb372960;Zm00001eb382170;Zm00001eb383050
GO:0002683	negative regulation of immune system process	1	8	0.281308	0.662789	Zm00001eb413580
GO:0002832	negative regulation of response to biotic stimulus	1	8	0.281308	0.662789	Zm00001eb413580
GO:0006574	valine catabolic process	1	8	0.281308	0.662789	Zm00001eb385980
GO:0006611	protein export from nucleus	1	8	0.281308	0.662789	Zm00001eb341370
GO:0007041	lysosomal transport	1	8	0.281308	0.662789	Zm00001eb056500
GO:0007205	protein kinase C-activating G protein-coupled receptor signaling pathway	1	8	0.281308	0.662789	Zm00001eb257410
GO:0009452	7-methylguanosine RNA capping	1	8	0.281308	0.662789	Zm00001eb090670
GO:0010082	regulation of root meristem growth	1	8	0.281308	0.662789	Zm00001eb295840
GO:0010506	regulation of autophagy	1	8	0.281308	0.662789	Zm00001eb093980
GO:0016559	peroxisome fission	1	8	0.281308	0.662789	Zm00001eb394510
GO:0016574	histone ubiquitination	1	8	0.281308	0.662789	Zm00001eb019800
GO:0017157	regulation of exocytosis	1	8	0.281308	0.662789	Zm00001eb073880
GO:0018344	protein geranylgeranylation	1	8	0.281308	0.662789	Zm00001eb124350
GO:0019747	regulation of isoprenoid metabolic process	1	8	0.281308	0.662789	Zm00001eb168450
GO:0030030	cell projection organization	1	8	0.281308	0.662789	Zm00001eb405230
GO:0030031	cell projection assembly	1	8	0.281308	0.662789	Zm00001eb405230
GO:0030259	lipid glycosylation	1	8	0.281308	0.662789	Zm00001eb146680
GO:0031060	regulation of histone methylation	1	8	0.281308	0.662789	Zm00001eb073540
GO:0031573	mitotic intra-S DNA damage checkpoint signaling	1	8	0.281308	0.662789	Zm00001eb141330
GO:0031848	protection from non-homologous end joining at telomere	1	8	0.281308	0.662789	Zm00001eb421590
GO:0032102	negative regulation of response to external stimulus	1	8	0.281308	0.662789	Zm00001eb413580
GO:0032957	inositol trisphosphate metabolic process	1	8	0.281308	0.662789	Zm00001eb025670
GO:0036260	RNA capping	1	8	0.281308	0.662789	Zm00001eb090670
GO:0043247	telomere maintenance in response to DNA damage	1	8	0.281308	0.662789	Zm00001eb421590
GO:0046037	GMP metabolic process	1	8	0.281308	0.662789	Zm00001eb059650
GO:0048444	floral organ morphogenesis	1	8	0.281308	0.662789	Zm00001eb131520
GO:0050777	negative regulation of immune response	1	8	0.281308	0.662789	Zm00001eb413580
GO:0051046	regulation of secretion	1	8	0.281308	0.662789	Zm00001eb073880
GO:0051382	kinetochore assembly	1	8	0.281308	0.662789	Zm00001eb291210
GO:0055069	zinc ion homeostasis	1	8	0.281308	0.662789	Zm00001eb086340
GO:0060260	regulation of transcription initiation from RNA polymerase II promoter	1	8	0.281308	0.662789	Zm00001eb243600
GO:0060261	positive regulation of transcription initiation from RNA polymerase II promoter	1	8	0.281308	0.662789	Zm00001eb243600
GO:0070084	protein initiator methionine removal	1	8	0.281308	0.662789	Zm00001eb043920
GO:0070125	mitochondrial translational elongation	1	8	0.281308	0.662789	Zm00001eb064310
GO:0071417	cellular response to organonitrogen compound	1	8	0.281308	0.662789	Zm00001eb093980
GO:1902170	cellular response to reactive nitrogen species	1	8	0.281308	0.662789	Zm00001eb268320
GO:1903530	regulation of secretion by cell	1	8	0.281308	0.662789	Zm00001eb073880
GO:2000067	regulation of root morphogenesis	1	8	0.281308	0.662789	Zm00001eb350150
GO:2000144	positive regulation of DNA-templated transcription, initiation	1	8	0.281308	0.662789	Zm00001eb243600
GO:0009259	ribonucleotide metabolic process	20	427	0.281413	0.662789	Zm00001eb036940;Zm00001eb059650;Zm00001eb061570;Zm00001eb067720;Zm00001eb126710;Zm00001eb154620;Zm00001eb192910;Zm00001eb193140;Zm00001eb210120;Zm00001eb229170;Zm00001eb256910;Zm00001eb276770;Zm00001eb297360;Zm00001eb316960;Zm00001eb319630;Zm00001eb373580;Zm00001eb381870;Zm00001eb412930;Zm00001eb429310;Zm00001eb433750
GO:0000245	spliceosomal complex assembly	2	26	0.283534	0.662789	Zm00001eb042590;Zm00001eb210940
GO:0000387	spliceosomal snRNP assembly	2	26	0.283534	0.662789	Zm00001eb137760;Zm00001eb271550
GO:0005977	glycogen metabolic process	2	26	0.283534	0.662789	Zm00001eb242610;Zm00001eb296990
GO:0006112	energy reserve metabolic process	2	26	0.283534	0.662789	Zm00001eb242610;Zm00001eb296990
GO:0006241	CTP biosynthetic process	2	26	0.283534	0.662789	Zm00001eb210120;Zm00001eb229170
GO:0009208	pyrimidine ribonucleoside triphosphate metabolic process	2	26	0.283534	0.662789	Zm00001eb210120;Zm00001eb229170
GO:0009209	pyrimidine ribonucleoside triphosphate biosynthetic process	2	26	0.283534	0.662789	Zm00001eb210120;Zm00001eb229170
GO:0009627	systemic acquired resistance	2	26	0.283534	0.662789	Zm00001eb268320;Zm00001eb303710
GO:0010020	chloroplast fission	2	26	0.283534	0.662789	Zm00001eb170550;Zm00001eb409620
GO:0016246	RNA interference	2	26	0.283534	0.662789	Zm00001eb123050;Zm00001eb382170
GO:0043572	plastid fission	2	26	0.283534	0.662789	Zm00001eb170550;Zm00001eb409620
GO:0046036	CTP metabolic process	2	26	0.283534	0.662789	Zm00001eb210120;Zm00001eb229170
GO:0071695	anatomical structure maturation	2	26	0.283534	0.662789	Zm00001eb019800;Zm00001eb264930
GO:0042445	hormone metabolic process	5	88	0.283774	0.662789	Zm00001eb031030;Zm00001eb073650;Zm00001eb119530;Zm00001eb121500;Zm00001eb385150
GO:0009127	purine nucleoside monophosphate biosynthetic process	3	46	0.284721	0.662789	Zm00001eb059650;Zm00001eb067720;Zm00001eb297360
GO:0009168	purine ribonucleoside monophosphate biosynthetic process	3	46	0.284721	0.662789	Zm00001eb059650;Zm00001eb067720;Zm00001eb297360
GO:0045292	mRNA cis splicing, via spliceosome	3	46	0.284721	0.662789	Zm00001eb042590;Zm00001eb315350;Zm00001eb397190
GO:0048437	floral organ development	3	46	0.284721	0.662789	Zm00001eb047920;Zm00001eb063750;Zm00001eb131520
GO:0008652	cellular amino acid biosynthetic process	13	267	0.285927	0.662789	Zm00001eb032380;Zm00001eb047770;Zm00001eb080510;Zm00001eb162300;Zm00001eb164230;Zm00001eb177530;Zm00001eb184310;Zm00001eb192910;Zm00001eb212100;Zm00001eb241810;Zm00001eb333360;Zm00001eb338980;Zm00001eb404340
GO:0099402	plant organ development	13	267	0.285927	0.662789	Zm00001eb019800;Zm00001eb047920;Zm00001eb056130;Zm00001eb063750;Zm00001eb067310;Zm00001eb129440;Zm00001eb131520;Zm00001eb270080;Zm00001eb284000;Zm00001eb295840;Zm00001eb350150;Zm00001eb377830;Zm00001eb382690
GO:0043624	cellular protein complex disassembly	6	110	0.286107	0.662789	Zm00001eb010370;Zm00001eb047040;Zm00001eb145380;Zm00001eb211740;Zm00001eb286770;Zm00001eb389350
GO:0030163	protein catabolic process	38	851	0.286187	0.662789	Zm00001eb020430;Zm00001eb026810;Zm00001eb028460;Zm00001eb067410;Zm00001eb075460;Zm00001eb110440;Zm00001eb115900;Zm00001eb122400;Zm00001eb139990;Zm00001eb146560;Zm00001eb183250;Zm00001eb187140;Zm00001eb189830;Zm00001eb206740;Zm00001eb221010;Zm00001eb223840;Zm00001eb238220;Zm00001eb248720;Zm00001eb251410;Zm00001eb254180;Zm00001eb260120;Zm00001eb265140;Zm00001eb271660;Zm00001eb273440;Zm00001eb273720…
GO:0010016	shoot system morphogenesis	4	67	0.286562	0.662789	Zm00001eb019800;Zm00001eb032900;Zm00001eb131520;Zm00001eb383050
GO:0090503	RNA phosphodiester bond hydrolysis, exonucleolytic	4	67	0.286562	0.662789	Zm00001eb171750;Zm00001eb179830;Zm00001eb247190;Zm00001eb300920
GO:0009314	response to radiation	15	313	0.286765	0.662789	Zm00001eb014960;Zm00001eb032160;Zm00001eb049390;Zm00001eb053210;Zm00001eb103630;Zm00001eb120780;Zm00001eb149120;Zm00001eb168450;Zm00001eb220670;Zm00001eb227830;Zm00001eb252430;Zm00001eb283860;Zm00001eb296410;Zm00001eb296600;Zm00001eb361760
GO:0006950	response to stress	100	2337	0.286861	0.662789	Zm00001eb001560;Zm00001eb006310;Zm00001eb019800;Zm00001eb028460;Zm00001eb042370;Zm00001eb046120;Zm00001eb047160;Zm00001eb047570;Zm00001eb048770;Zm00001eb049390;Zm00001eb063730;Zm00001eb067410;Zm00001eb071490;Zm00001eb079760;Zm00001eb081630;Zm00001eb084530;Zm00001eb085670;Zm00001eb086180;Zm00001eb091500;Zm00001eb093980;Zm00001eb100620;Zm00001eb105070;Zm00001eb113580;Zm00001eb121630;Zm00001eb126710…
GO:0019222	regulation of metabolic process	171	4060	0.287339	0.663204	Zm00001eb002000;Zm00001eb002010;Zm00001eb003550;Zm00001eb004540;Zm00001eb006160;Zm00001eb006200;Zm00001eb009100;Zm00001eb013980;Zm00001eb015440;Zm00001eb016100;Zm00001eb017150;Zm00001eb020000;Zm00001eb020400;Zm00001eb023680;Zm00001eb025020;Zm00001eb028510;Zm00001eb029570;Zm00001eb035740;Zm00001eb037040;Zm00001eb048440;Zm00001eb048720;Zm00001eb049830;Zm00001eb050680;Zm00001eb053830;Zm00001eb058610…
GO:0009755	hormone-mediated signaling pathway	28	616	0.288456	0.665093	Zm00001eb006160;Zm00001eb006200;Zm00001eb015440;Zm00001eb023680;Zm00001eb037040;Zm00001eb039590;Zm00001eb040370;Zm00001eb048770;Zm00001eb055280;Zm00001eb077170;Zm00001eb103630;Zm00001eb146690;Zm00001eb153660;Zm00001eb157270;Zm00001eb178220;Zm00001eb183250;Zm00001eb216610;Zm00001eb247680;Zm00001eb284310;Zm00001eb295840;Zm00001eb305780;Zm00001eb350630;Zm00001eb395480;Zm00001eb397240;Zm00001eb404320…
GO:0006865	amino acid transport	6	111	0.293139	0.669842	Zm00001eb161660;Zm00001eb250210;Zm00001eb253110;Zm00001eb299500;Zm00001eb303610;Zm00001eb338980
GO:0019220	regulation of phosphate metabolic process	11	223	0.293173	0.669842	Zm00001eb009100;Zm00001eb029570;Zm00001eb093980;Zm00001eb110510;Zm00001eb132310;Zm00001eb163350;Zm00001eb173790;Zm00001eb184020;Zm00001eb350630;Zm00001eb393310;Zm00001eb399850
GO:0046942	carboxylic acid transport	4	68	0.2957	0.669842	Zm00001eb042970;Zm00001eb161660;Zm00001eb250210;Zm00001eb338980
GO:0005991	trehalose metabolic process	3	47	0.295864	0.669842	Zm00001eb042370;Zm00001eb370990;Zm00001eb382690
GO:0006406	mRNA export from nucleus	3	47	0.295864	0.669842	Zm00001eb094960;Zm00001eb194730;Zm00001eb332940
GO:0006874	cellular calcium ion homeostasis	3	47	0.295864	0.669842	Zm00001eb056130;Zm00001eb162620;Zm00001eb163750
GO:0055074	calcium ion homeostasis	3	47	0.295864	0.669842	Zm00001eb056130;Zm00001eb162620;Zm00001eb163750
GO:0071427	mRNA-containing ribonucleoprotein complex export from nucleus	3	47	0.295864	0.669842	Zm00001eb094960;Zm00001eb194730;Zm00001eb332940
GO:0051174	regulation of phosphorus metabolic process	11	224	0.298098	0.669842	Zm00001eb009100;Zm00001eb029570;Zm00001eb093980;Zm00001eb110510;Zm00001eb132310;Zm00001eb163350;Zm00001eb173790;Zm00001eb184020;Zm00001eb350630;Zm00001eb393310;Zm00001eb399850
GO:0000184	nuclear-transcribed mRNA catabolic process, nonsense-mediated decay	2	27	0.298694	0.669842	Zm00001eb247890;Zm00001eb321290
GO:0000911	cytokinesis by cell plate formation	2	27	0.298694	0.669842	Zm00001eb047920;Zm00001eb333450
GO:0009148	pyrimidine nucleoside triphosphate biosynthetic process	2	27	0.298694	0.669842	Zm00001eb210120;Zm00001eb229170
GO:0019216	regulation of lipid metabolic process	2	27	0.298694	0.669842	Zm00001eb168450;Zm00001eb250380
GO:0034314	Arp2/3 complex-mediated actin nucleation	2	27	0.298694	0.669842	Zm00001eb062310;Zm00001eb331340
GO:0046785	microtubule polymerization	2	27	0.298694	0.669842	Zm00001eb214370;Zm00001eb428880
GO:0071370	cellular response to gibberellin stimulus	2	27	0.298694	0.669842	Zm00001eb183250;Zm00001eb216610
GO:0065002	intracellular protein transmembrane transport	5	90	0.299573	0.669842	Zm00001eb008550;Zm00001eb176300;Zm00001eb177440;Zm00001eb210940;Zm00001eb287470
GO:0009152	purine ribonucleotide biosynthetic process	9	179	0.300007	0.669842	Zm00001eb036940;Zm00001eb059650;Zm00001eb061570;Zm00001eb067720;Zm00001eb154620;Zm00001eb297360;Zm00001eb319630;Zm00001eb373580;Zm00001eb381870
GO:0050794	regulation of cellular process	219	5243	0.300626	0.669842	Zm00001eb002000;Zm00001eb002010;Zm00001eb003550;Zm00001eb006160;Zm00001eb006200;Zm00001eb009100;Zm00001eb015440;Zm00001eb016100;Zm00001eb017150;Zm00001eb020000;Zm00001eb020400;Zm00001eb023450;Zm00001eb023680;Zm00001eb028460;Zm00001eb028510;Zm00001eb029030;Zm00001eb029570;Zm00001eb035740;Zm00001eb037040;Zm00001eb039590;Zm00001eb040370;Zm00001eb045940;Zm00001eb048440;Zm00001eb048720;Zm00001eb048770…
GO:0019725	cellular homeostasis	11	225	0.303045	0.669842	Zm00001eb056130;Zm00001eb086340;Zm00001eb162620;Zm00001eb163750;Zm00001eb250380;Zm00001eb284750;Zm00001eb297200;Zm00001eb302140;Zm00001eb308990;Zm00001eb340900;Zm00001eb344870
GO:0022607	cellular component assembly	42	953	0.303361	0.669842	Zm00001eb003550;Zm00001eb010370;Zm00001eb024850;Zm00001eb029570;Zm00001eb029690;Zm00001eb039670;Zm00001eb042590;Zm00001eb051140;Zm00001eb060010;Zm00001eb062310;Zm00001eb089720;Zm00001eb095240;Zm00001eb111600;Zm00001eb137760;Zm00001eb144540;Zm00001eb150800;Zm00001eb155280;Zm00001eb170610;Zm00001eb210940;Zm00001eb214370;Zm00001eb224990;Zm00001eb241130;Zm00001eb244920;Zm00001eb245840;Zm00001eb268320…
GO:0051254	positive regulation of RNA metabolic process	24	527	0.303613	0.669842	Zm00001eb002000;Zm00001eb048440;Zm00001eb080670;Zm00001eb108690;Zm00001eb132310;Zm00001eb137760;Zm00001eb142750;Zm00001eb146690;Zm00001eb179830;Zm00001eb189490;Zm00001eb215750;Zm00001eb218410;Zm00001eb243600;Zm00001eb260100;Zm00001eb264930;Zm00001eb274340;Zm00001eb292520;Zm00001eb302780;Zm00001eb349060;Zm00001eb372960;Zm00001eb372970;Zm00001eb383050;Zm00001eb409170;Zm00001eb424270
GO:0071840	cellular component organization or biogenesis	150	3562	0.304238	0.669842	Zm00001eb000370;Zm00001eb001430;Zm00001eb003550;Zm00001eb006350;Zm00001eb008520;Zm00001eb010370;Zm00001eb013980;Zm00001eb019800;Zm00001eb020810;Zm00001eb024850;Zm00001eb025020;Zm00001eb029570;Zm00001eb029690;Zm00001eb035740;Zm00001eb037710;Zm00001eb037980;Zm00001eb038720;Zm00001eb039670;Zm00001eb042590;Zm00001eb045250;Zm00001eb047040;Zm00001eb048010;Zm00001eb050680;Zm00001eb051140;Zm00001eb052810…
GO:0006368	transcription elongation from RNA polymerase II promoter	4	69	0.304874	0.669842	Zm00001eb073540;Zm00001eb142750;Zm00001eb215750;Zm00001eb424270
GO:0022622	root system development	7	135	0.305594	0.669842	Zm00001eb056130;Zm00001eb129440;Zm00001eb270080;Zm00001eb284000;Zm00001eb295840;Zm00001eb350150;Zm00001eb377830
GO:0048364	root development	7	135	0.305594	0.669842	Zm00001eb056130;Zm00001eb129440;Zm00001eb270080;Zm00001eb284000;Zm00001eb295840;Zm00001eb350150;Zm00001eb377830
GO:0019693	ribose phosphate metabolic process	20	434	0.306057	0.669842	Zm00001eb036940;Zm00001eb059650;Zm00001eb061570;Zm00001eb067720;Zm00001eb126710;Zm00001eb154620;Zm00001eb192910;Zm00001eb193140;Zm00001eb210120;Zm00001eb229170;Zm00001eb256910;Zm00001eb276770;Zm00001eb297360;Zm00001eb316960;Zm00001eb319630;Zm00001eb373580;Zm00001eb381870;Zm00001eb412930;Zm00001eb429310;Zm00001eb433750
GO:0002183	cytoplasmic translational initiation	3	48	0.307032	0.669842	Zm00001eb095240;Zm00001eb111600;Zm00001eb401690
GO:0010921	regulation of phosphatase activity	3	48	0.307032	0.669842	Zm00001eb163350;Zm00001eb184020;Zm00001eb350630
GO:0098876	vesicle-mediated transport to the plasma membrane	3	48	0.307032	0.669842	Zm00001eb056500;Zm00001eb168790;Zm00001eb302800
GO:0120252	hydrocarbon metabolic process	3	48	0.307032	0.669842	Zm00001eb123050;Zm00001eb212630;Zm00001eb382690
GO:0006397	mRNA processing	23	505	0.308475	0.669842	Zm00001eb015030;Zm00001eb038720;Zm00001eb042420;Zm00001eb042590;Zm00001eb065770;Zm00001eb090670;Zm00001eb100980;Zm00001eb130810;Zm00001eb130860;Zm00001eb137760;Zm00001eb163350;Zm00001eb171750;Zm00001eb210940;Zm00001eb259840;Zm00001eb271550;Zm00001eb277450;Zm00001eb287160;Zm00001eb289150;Zm00001eb306360;Zm00001eb308220;Zm00001eb315350;Zm00001eb382170;Zm00001eb397190
GO:0006873	cellular ion homeostasis	8	158	0.309024	0.669842	Zm00001eb056130;Zm00001eb086340;Zm00001eb162620;Zm00001eb163750;Zm00001eb284750;Zm00001eb297200;Zm00001eb308990;Zm00001eb344870
GO:0015849	organic acid transport	8	158	0.309024	0.669842	Zm00001eb042970;Zm00001eb161660;Zm00001eb250210;Zm00001eb253110;Zm00001eb299500;Zm00001eb303610;Zm00001eb338980;Zm00001eb368840
GO:0000266	mitochondrial fission	1	9	0.310385	0.669842	Zm00001eb394510
GO:0006072	glycerol-3-phosphate metabolic process	1	9	0.310385	0.669842	Zm00001eb303710
GO:0006423	cysteinyl-tRNA aminoacylation	1	9	0.310385	0.669842	Zm00001eb174780
GO:0006513	protein monoubiquitination	1	9	0.310385	0.669842	Zm00001eb019800
GO:0008216	spermidine metabolic process	1	9	0.310385	0.669842	Zm00001eb313390
GO:0008295	spermidine biosynthetic process	1	9	0.310385	0.669842	Zm00001eb313390
GO:0009090	homoserine biosynthetic process	1	9	0.310385	0.669842	Zm00001eb177530
GO:0010048	vernalization response	1	9	0.310385	0.669842	Zm00001eb372960
GO:0010074	maintenance of meristem identity	1	9	0.310385	0.669842	Zm00001eb372960
GO:0010239	chloroplast mRNA processing	1	9	0.310385	0.669842	Zm00001eb038720
GO:0016032	viral process	1	9	0.310385	0.669842	Zm00001eb170550
GO:0018106	peptidyl-histidine phosphorylation	1	9	0.310385	0.669842	Zm00001eb055280
GO:0030307	positive regulation of cell growth	1	9	0.310385	0.669842	Zm00001eb093980
GO:0031929	TOR signaling	1	9	0.310385	0.669842	Zm00001eb093980
GO:0032456	endocytic recycling	1	9	0.310385	0.669842	Zm00001eb056500
GO:0032875	regulation of DNA endoreduplication	1	9	0.310385	0.669842	Zm00001eb295840
GO:0033314	mitotic DNA replication checkpoint signaling	1	9	0.310385	0.669842	Zm00001eb398900
GO:0042761	very long-chain fatty acid biosynthetic process	1	9	0.310385	0.669842	Zm00001eb335900
GO:0043069	negative regulation of programmed cell death	1	9	0.310385	0.669842	Zm00001eb188700
GO:0046283	anthocyanin-containing compound metabolic process	1	9	0.310385	0.669842	Zm00001eb168450
GO:0046900	tetrahydrofolylpolyglutamate metabolic process	1	9	0.310385	0.669842	Zm00001eb410070
GO:0048564	photosystem I assembly	1	9	0.310385	0.669842	Zm00001eb150800
GO:0048639	positive regulation of developmental growth	1	9	0.310385	0.669842	Zm00001eb112430
GO:0051055	negative regulation of lipid biosynthetic process	1	9	0.310385	0.669842	Zm00001eb250380
GO:0051383	kinetochore organization	1	9	0.310385	0.669842	Zm00001eb291210
GO:0051510	regulation of unidimensional cell growth	1	9	0.310385	0.669842	Zm00001eb200650
GO:0052646	alditol phosphate metabolic process	1	9	0.310385	0.669842	Zm00001eb303710
GO:0055046	microgametogenesis	1	9	0.310385	0.669842	Zm00001eb073880
GO:1901000	regulation of response to salt stress	1	9	0.310385	0.669842	Zm00001eb413580
GO:1902292	cell cycle DNA replication initiation	1	9	0.310385	0.669842	Zm00001eb162700
GO:1902315	nuclear cell cycle DNA replication initiation	1	9	0.310385	0.669842	Zm00001eb162700
GO:1902975	mitotic DNA replication initiation	1	9	0.310385	0.669842	Zm00001eb162700
GO:0031047	gene silencing by RNA	7	136	0.312078	0.672844	Zm00001eb004540;Zm00001eb103630;Zm00001eb123050;Zm00001eb137760;Zm00001eb236870;Zm00001eb287160;Zm00001eb382170
GO:0009630	gravitropism	2	28	0.313801	0.673946	Zm00001eb120780;Zm00001eb220670
GO:0021700	developmental maturation	2	28	0.313801	0.673946	Zm00001eb019800;Zm00001eb264930
GO:0032507	maintenance of protein location in cell	2	28	0.313801	0.673946	Zm00001eb030660;Zm00001eb353690
GO:0045185	maintenance of protein location	2	28	0.313801	0.673946	Zm00001eb030660;Zm00001eb353690
GO:0007346	regulation of mitotic cell cycle	5	92	0.315507	0.676956	Zm00001eb141330;Zm00001eb171920;Zm00001eb236580;Zm00001eb295840;Zm00001eb398900
GO:0044237	cellular metabolic process	590	14411	0.317827	0.681014	Zm00001eb000410;Zm00001eb001430;Zm00001eb001560;Zm00001eb002000;Zm00001eb002010;Zm00001eb002570;Zm00001eb003550;Zm00001eb006160;Zm00001eb006200;Zm00001eb006350;Zm00001eb009100;Zm00001eb010210;Zm00001eb015030;Zm00001eb015440;Zm00001eb016000;Zm00001eb016100;Zm00001eb017150;Zm00001eb018090;Zm00001eb018990;Zm00001eb019800;Zm00001eb019890;Zm00001eb020000;Zm00001eb020400;Zm00001eb020430;Zm00001eb022000…
GO:0051128	regulation of cellular component organization	11	228	0.318011	0.681014	Zm00001eb003550;Zm00001eb029570;Zm00001eb062310;Zm00001eb089720;Zm00001eb093980;Zm00001eb200650;Zm00001eb292740;Zm00001eb318590;Zm00001eb331340;Zm00001eb389350;Zm00001eb409620
GO:0006633	fatty acid biosynthetic process	8	160	0.321053	0.686869	Zm00001eb124350;Zm00001eb152410;Zm00001eb216870;Zm00001eb268320;Zm00001eb270390;Zm00001eb277000;Zm00001eb335900;Zm00001eb392890
GO:0042221	response to chemical	72	1682	0.322524	0.688165	Zm00001eb001560;Zm00001eb006160;Zm00001eb006200;Zm00001eb015440;Zm00001eb022570;Zm00001eb023680;Zm00001eb025500;Zm00001eb028460;Zm00001eb037040;Zm00001eb039590;Zm00001eb040370;Zm00001eb040550;Zm00001eb048770;Zm00001eb055280;Zm00001eb067410;Zm00001eb073880;Zm00001eb077170;Zm00001eb081630;Zm00001eb093980;Zm00001eb099570;Zm00001eb103630;Zm00001eb112430;Zm00001eb113580;Zm00001eb121630;Zm00001eb128330…
GO:0071166	ribonucleoprotein complex localization	4	71	0.323304	0.688165	Zm00001eb094960;Zm00001eb158370;Zm00001eb194730;Zm00001eb332940
GO:0071426	ribonucleoprotein complex export from nucleus	4	71	0.323304	0.688165	Zm00001eb094960;Zm00001eb158370;Zm00001eb194730;Zm00001eb332940
GO:1905392	plant organ morphogenesis	4	71	0.323304	0.688165	Zm00001eb019800;Zm00001eb131520;Zm00001eb295840;Zm00001eb350150
GO:0043488	regulation of mRNA stability	5	93	0.323515	0.688165	Zm00001eb179830;Zm00001eb218410;Zm00001eb260100;Zm00001eb286770;Zm00001eb292520
GO:0061013	regulation of mRNA catabolic process	5	93	0.323515	0.688165	Zm00001eb179830;Zm00001eb218410;Zm00001eb260100;Zm00001eb286770;Zm00001eb292520
GO:0034654	nucleobase-containing compound biosynthetic process	151	3602	0.325143	0.689851	Zm00001eb002000;Zm00001eb002010;Zm00001eb006160;Zm00001eb006200;Zm00001eb015440;Zm00001eb016000;Zm00001eb016100;Zm00001eb020000;Zm00001eb020400;Zm00001eb023680;Zm00001eb028510;Zm00001eb035740;Zm00001eb036940;Zm00001eb037040;Zm00001eb048010;Zm00001eb048440;Zm00001eb049830;Zm00001eb050680;Zm00001eb053830;Zm00001eb058610;Zm00001eb059650;Zm00001eb061570;Zm00001eb064880;Zm00001eb065790;Zm00001eb066270…
GO:0043933	protein-containing complex subunit organization	37	843	0.326565	0.689851	Zm00001eb003550;Zm00001eb010370;Zm00001eb024850;Zm00001eb029690;Zm00001eb039670;Zm00001eb042590;Zm00001eb047040;Zm00001eb051140;Zm00001eb062310;Zm00001eb089720;Zm00001eb095240;Zm00001eb111600;Zm00001eb137760;Zm00001eb145380;Zm00001eb150800;Zm00001eb155280;Zm00001eb170610;Zm00001eb210940;Zm00001eb211740;Zm00001eb214370;Zm00001eb224990;Zm00001eb244920;Zm00001eb245840;Zm00001eb268320;Zm00001eb271550…
GO:0010468	regulation of gene expression	148	3530	0.326721	0.689851	Zm00001eb002000;Zm00001eb002010;Zm00001eb003550;Zm00001eb004540;Zm00001eb006160;Zm00001eb006200;Zm00001eb013980;Zm00001eb015440;Zm00001eb016100;Zm00001eb017150;Zm00001eb020000;Zm00001eb020400;Zm00001eb023680;Zm00001eb025020;Zm00001eb028510;Zm00001eb035740;Zm00001eb037040;Zm00001eb048440;Zm00001eb048720;Zm00001eb049830;Zm00001eb050680;Zm00001eb053830;Zm00001eb058610;Zm00001eb064880;Zm00001eb066270…
GO:0006304	DNA modification	2	29	0.328835	0.689851	Zm00001eb241310;Zm00001eb380830
GO:0009629	response to gravity	2	29	0.328835	0.689851	Zm00001eb120780;Zm00001eb220670
GO:0036293	response to decreased oxygen levels	2	29	0.328835	0.689851	Zm00001eb121630;Zm00001eb188700
GO:0070482	response to oxygen levels	2	29	0.328835	0.689851	Zm00001eb121630;Zm00001eb188700
GO:0072525	pyridine-containing compound biosynthetic process	2	29	0.328835	0.689851	Zm00001eb201410;Zm00001eb422480
GO:0009126	purine nucleoside monophosphate metabolic process	3	50	0.329402	0.689851	Zm00001eb059650;Zm00001eb067720;Zm00001eb297360
GO:0009167	purine ribonucleoside monophosphate metabolic process	3	50	0.329402	0.689851	Zm00001eb059650;Zm00001eb067720;Zm00001eb297360
GO:0045930	negative regulation of mitotic cell cycle	3	50	0.329402	0.689851	Zm00001eb141330;Zm00001eb171920;Zm00001eb398900
GO:0006807	nitrogen compound metabolic process	511	12464	0.330177	0.689851	Zm00001eb000410;Zm00001eb002000;Zm00001eb002010;Zm00001eb003550;Zm00001eb004430;Zm00001eb006160;Zm00001eb006200;Zm00001eb010210;Zm00001eb015030;Zm00001eb015440;Zm00001eb016000;Zm00001eb016100;Zm00001eb017150;Zm00001eb018090;Zm00001eb018990;Zm00001eb019800;Zm00001eb019890;Zm00001eb020000;Zm00001eb020400;Zm00001eb020430;Zm00001eb022000;Zm00001eb022860;Zm00001eb023240;Zm00001eb023680;Zm00001eb025020…
GO:0010564	regulation of cell cycle process	7	139	0.331677	0.689851	Zm00001eb029570;Zm00001eb141330;Zm00001eb171920;Zm00001eb236580;Zm00001eb295840;Zm00001eb398900;Zm00001eb409620
GO:0055085	transmembrane transport	77	1808	0.332167	0.689851	Zm00001eb003830;Zm00001eb008550;Zm00001eb009990;Zm00001eb011750;Zm00001eb013730;Zm00001eb027740;Zm00001eb042450;Zm00001eb042970;Zm00001eb053210;Zm00001eb056130;Zm00001eb073510;Zm00001eb073880;Zm00001eb074380;Zm00001eb074660;Zm00001eb079760;Zm00001eb081170;Zm00001eb082170;Zm00001eb086340;Zm00001eb086520;Zm00001eb107320;Zm00001eb108220;Zm00001eb111070;Zm00001eb113380;Zm00001eb129050;Zm00001eb130550…
GO:0034622	cellular protein-containing complex assembly	29	655	0.334047	0.689851	Zm00001eb003550;Zm00001eb024850;Zm00001eb029690;Zm00001eb039670;Zm00001eb042590;Zm00001eb051140;Zm00001eb062310;Zm00001eb089720;Zm00001eb095240;Zm00001eb111600;Zm00001eb137760;Zm00001eb150800;Zm00001eb155280;Zm00001eb170610;Zm00001eb210940;Zm00001eb214370;Zm00001eb224990;Zm00001eb244920;Zm00001eb245840;Zm00001eb271550;Zm00001eb291210;Zm00001eb318590;Zm00001eb331340;Zm00001eb332940;Zm00001eb350150…
GO:0044249	cellular biosynthetic process	280	6771	0.336374	0.689851	Zm00001eb000410;Zm00001eb001430;Zm00001eb002000;Zm00001eb002010;Zm00001eb003550;Zm00001eb006160;Zm00001eb006200;Zm00001eb006350;Zm00001eb009100;Zm00001eb015440;Zm00001eb016000;Zm00001eb016100;Zm00001eb017150;Zm00001eb020000;Zm00001eb020400;Zm00001eb023240;Zm00001eb023680;Zm00001eb025500;Zm00001eb026360;Zm00001eb028510;Zm00001eb031030;Zm00001eb032380;Zm00001eb035740;Zm00001eb036940;Zm00001eb037040…
GO:0018193	peptidyl-amino acid modification	29	656	0.337059	0.689851	Zm00001eb017150;Zm00001eb018990;Zm00001eb022000;Zm00001eb037230;Zm00001eb045940;Zm00001eb055280;Zm00001eb073540;Zm00001eb086180;Zm00001eb096860;Zm00001eb096890;Zm00001eb104760;Zm00001eb121630;Zm00001eb158830;Zm00001eb159790;Zm00001eb200920;Zm00001eb205140;Zm00001eb215020;Zm00001eb232020;Zm00001eb236910;Zm00001eb282360;Zm00001eb289590;Zm00001eb292530;Zm00001eb295840;Zm00001eb299520;Zm00001eb324690…
GO:0070085	glycosylation	12	255	0.337131	0.689851	Zm00001eb000410;Zm00001eb026360;Zm00001eb062720;Zm00001eb065790;Zm00001eb143200;Zm00001eb146680;Zm00001eb163690;Zm00001eb302720;Zm00001eb343750;Zm00001eb391580;Zm00001eb421090;Zm00001eb433650
GO:0006120	mitochondrial electron transport, NADH to ubiquinone	1	10	0.338287	0.689851	Zm00001eb227940
GO:0006537	glutamate biosynthetic process	1	10	0.338287	0.689851	Zm00001eb162300
GO:0006621	protein retention in ER lumen	1	10	0.338287	0.689851	Zm00001eb353690
GO:0006662	glycerol ether metabolic process	1	10	0.338287	0.689851	Zm00001eb302140
GO:0007143	female meiotic nuclear division	1	10	0.338287	0.689851	Zm00001eb037710
GO:0008361	regulation of cell size	1	10	0.338287	0.689851	Zm00001eb095560
GO:0009088	threonine biosynthetic process	1	10	0.338287	0.689851	Zm00001eb177530
GO:0009298	GDP-mannose biosynthetic process	1	10	0.338287	0.689851	Zm00001eb065790
GO:0009967	positive regulation of signal transduction	1	10	0.338287	0.689851	Zm00001eb295840
GO:0010214	seed coat development	1	10	0.338287	0.689851	Zm00001eb146680
GO:0010215	cellulose microfibril organization	1	10	0.338287	0.689851	Zm00001eb323040
GO:0016233	telomere capping	1	10	0.338287	0.689851	Zm00001eb421590
GO:0017006	protein-tetrapyrrole linkage	1	10	0.338287	0.689851	Zm00001eb170550
GO:0017196	N-terminal peptidyl-methionine acetylation	1	10	0.338287	0.689851	Zm00001eb159790
GO:0018342	protein prenylation	1	10	0.338287	0.689851	Zm00001eb124350
GO:0018904	ether metabolic process	1	10	0.338287	0.689851	Zm00001eb302140
GO:0019375	galactolipid biosynthetic process	1	10	0.338287	0.689851	Zm00001eb202120
GO:0019915	lipid storage	1	10	0.338287	0.689851	Zm00001eb216880
GO:0031053	primary miRNA processing	1	10	0.338287	0.689851	Zm00001eb137760
GO:0031297	replication fork processing	1	10	0.338287	0.689851	Zm00001eb328680
GO:0033619	membrane protein proteolysis	1	10	0.338287	0.689851	Zm00001eb090920
GO:0045833	negative regulation of lipid metabolic process	1	10	0.338287	0.689851	Zm00001eb250380
GO:0070726	cell wall assembly	1	10	0.338287	0.689851	Zm00001eb323040
GO:0071668	plant-type cell wall assembly	1	10	0.338287	0.689851	Zm00001eb323040
GO:0080167	response to karrikin	1	10	0.338287	0.689851	Zm00001eb020660
GO:0097354	prenylation	1	10	0.338287	0.689851	Zm00001eb124350
GO:1905421	regulation of plant organ morphogenesis	1	10	0.338287	0.689851	Zm00001eb350150
GO:0009058	biosynthetic process	292	7068	0.338569	0.689851	Zm00001eb000410;Zm00001eb001430;Zm00001eb002000;Zm00001eb002010;Zm00001eb002850;Zm00001eb003550;Zm00001eb006160;Zm00001eb006200;Zm00001eb006350;Zm00001eb009100;Zm00001eb015440;Zm00001eb016000;Zm00001eb016100;Zm00001eb017150;Zm00001eb019480;Zm00001eb020000;Zm00001eb020400;Zm00001eb023240;Zm00001eb023680;Zm00001eb025500;Zm00001eb026360;Zm00001eb028510;Zm00001eb031030;Zm00001eb032380;Zm00001eb035740…
GO:0006164	purine nucleotide biosynthetic process	9	186	0.339418	0.69067	Zm00001eb036940;Zm00001eb059650;Zm00001eb061570;Zm00001eb067720;Zm00001eb154620;Zm00001eb297360;Zm00001eb319630;Zm00001eb373580;Zm00001eb381870
GO:0043487	regulation of RNA stability	5	95	0.339592	0.69067	Zm00001eb179830;Zm00001eb218410;Zm00001eb260100;Zm00001eb286770;Zm00001eb292520
GO:0051235	maintenance of location	3	51	0.340585	0.692057	Zm00001eb030660;Zm00001eb216880;Zm00001eb353690
GO:0051130	positive regulation of cellular component organization	4	73	0.341806	0.692824	Zm00001eb062310;Zm00001eb089720;Zm00001eb318590;Zm00001eb331340
GO:0000373	Group II intron splicing	2	30	0.343776	0.692824	Zm00001eb130860;Zm00001eb221520
GO:0009147	pyrimidine nucleoside triphosphate metabolic process	2	30	0.343776	0.692824	Zm00001eb210120;Zm00001eb229170
GO:0016575	histone deacetylation	2	30	0.343776	0.692824	Zm00001eb202930;Zm00001eb205290
GO:0034614	cellular response to reactive oxygen species	2	30	0.343776	0.692824	Zm00001eb268320;Zm00001eb330020
GO:0042278	purine nucleoside metabolic process	2	30	0.343776	0.692824	Zm00001eb110820;Zm00001eb313390
GO:0042435	indole-containing compound biosynthetic process	2	30	0.343776	0.692824	Zm00001eb080510;Zm00001eb408580
GO:0051240	positive regulation of multicellular organismal process	2	30	0.343776	0.692824	Zm00001eb112430;Zm00001eb264930
GO:0006486	protein glycosylation	10	210	0.344388	0.692824	Zm00001eb000410;Zm00001eb026360;Zm00001eb062720;Zm00001eb065790;Zm00001eb143200;Zm00001eb163690;Zm00001eb302720;Zm00001eb391580;Zm00001eb421090;Zm00001eb433650
GO:0007005	mitochondrion organization	10	210	0.344388	0.692824	Zm00001eb039670;Zm00001eb051140;Zm00001eb177440;Zm00001eb188400;Zm00001eb224060;Zm00001eb224990;Zm00001eb245840;Zm00001eb252400;Zm00001eb336470;Zm00001eb394510
GO:0043413	macromolecule glycosylation	10	210	0.344388	0.692824	Zm00001eb000410;Zm00001eb026360;Zm00001eb062720;Zm00001eb065790;Zm00001eb143200;Zm00001eb163690;Zm00001eb302720;Zm00001eb391580;Zm00001eb421090;Zm00001eb433650
GO:0031329	regulation of cellular catabolic process	8	164	0.345354	0.694139	Zm00001eb093980;Zm00001eb115900;Zm00001eb179830;Zm00001eb218410;Zm00001eb260100;Zm00001eb286770;Zm00001eb292520;Zm00001eb331470
GO:0009064	glutamine family amino acid metabolic process	5	96	0.347655	0.698133	Zm00001eb067720;Zm00001eb080510;Zm00001eb162300;Zm00001eb338980;Zm00001eb424380
GO:0045935	positive regulation of nucleobase-containing compound metabolic process	24	541	0.349778	0.698417	Zm00001eb002000;Zm00001eb048440;Zm00001eb080670;Zm00001eb108690;Zm00001eb132310;Zm00001eb137760;Zm00001eb142750;Zm00001eb146690;Zm00001eb179830;Zm00001eb189490;Zm00001eb215750;Zm00001eb218410;Zm00001eb243600;Zm00001eb260100;Zm00001eb264930;Zm00001eb274340;Zm00001eb292520;Zm00001eb302780;Zm00001eb349060;Zm00001eb372960;Zm00001eb372970;Zm00001eb383050;Zm00001eb409170;Zm00001eb424270
GO:0043094	cellular metabolic compound salvage	4	74	0.35107	0.698417	Zm00001eb047770;Zm00001eb210120;Zm00001eb229170;Zm00001eb422480
GO:0080134	regulation of response to stress	8	165	0.35147	0.698417	Zm00001eb048770;Zm00001eb188700;Zm00001eb344970;Zm00001eb372960;Zm00001eb398900;Zm00001eb413580;Zm00001eb416360;Zm00001eb432370
GO:0034248	regulation of cellular amide metabolic process	12	258	0.351708	0.698417	Zm00001eb003550;Zm00001eb017150;Zm00001eb048720;Zm00001eb107930;Zm00001eb179830;Zm00001eb218410;Zm00001eb250380;Zm00001eb260100;Zm00001eb292520;Zm00001eb302640;Zm00001eb381960;Zm00001eb401690
GO:0000075	cell cycle checkpoint signaling	3	52	0.351754	0.698417	Zm00001eb141330;Zm00001eb171920;Zm00001eb398900
GO:0006541	glutamine metabolic process	3	52	0.351754	0.698417	Zm00001eb067720;Zm00001eb080510;Zm00001eb424380
GO:0009112	nucleobase metabolic process	3	52	0.351754	0.698417	Zm00001eb193140;Zm00001eb256910;Zm00001eb412930
GO:0018198	peptidyl-cysteine modification	3	52	0.351754	0.698417	Zm00001eb104760;Zm00001eb121630;Zm00001eb289590
GO:0050790	regulation of catalytic activity	31	709	0.352735	0.698417	Zm00001eb009100;Zm00001eb023450;Zm00001eb029570;Zm00001eb048720;Zm00001eb051050;Zm00001eb073880;Zm00001eb093980;Zm00001eb097210;Zm00001eb110510;Zm00001eb131230;Zm00001eb132310;Zm00001eb154450;Zm00001eb163350;Zm00001eb168450;Zm00001eb173790;Zm00001eb184020;Zm00001eb184310;Zm00001eb205080;Zm00001eb206130;Zm00001eb215130;Zm00001eb240400;Zm00001eb258230;Zm00001eb261860;Zm00001eb279840;Zm00001eb286220…
GO:0009101	glycoprotein biosynthetic process	10	212	0.355173	0.698417	Zm00001eb000410;Zm00001eb026360;Zm00001eb062720;Zm00001eb065790;Zm00001eb143200;Zm00001eb163690;Zm00001eb302720;Zm00001eb391580;Zm00001eb421090;Zm00001eb433650
GO:0009117	nucleotide metabolic process	23	519	0.355905	0.698417	Zm00001eb036940;Zm00001eb048010;Zm00001eb059650;Zm00001eb061570;Zm00001eb067720;Zm00001eb126710;Zm00001eb154620;Zm00001eb192910;Zm00001eb193140;Zm00001eb201410;Zm00001eb210120;Zm00001eb229170;Zm00001eb256910;Zm00001eb276770;Zm00001eb297360;Zm00001eb316960;Zm00001eb319630;Zm00001eb373580;Zm00001eb381870;Zm00001eb412930;Zm00001eb422480;Zm00001eb429310;Zm00001eb433750
GO:0006188	IMP biosynthetic process	2	31	0.358608	0.698417	Zm00001eb067720;Zm00001eb297360
GO:0018958	phenol-containing compound metabolic process	2	31	0.358608	0.698417	Zm00001eb369710;Zm00001eb408580
GO:1903830	magnesium ion transmembrane transport	2	31	0.358608	0.698417	Zm00001eb053210;Zm00001eb242230
GO:0060255	regulation of macromolecule metabolic process	165	3971	0.361533	0.698417	Zm00001eb002000;Zm00001eb002010;Zm00001eb003550;Zm00001eb004540;Zm00001eb006160;Zm00001eb006200;Zm00001eb013980;Zm00001eb015440;Zm00001eb016100;Zm00001eb017150;Zm00001eb020000;Zm00001eb020400;Zm00001eb023680;Zm00001eb025020;Zm00001eb028510;Zm00001eb029570;Zm00001eb035740;Zm00001eb037040;Zm00001eb048440;Zm00001eb048720;Zm00001eb049830;Zm00001eb050680;Zm00001eb053830;Zm00001eb058610;Zm00001eb064880…
GO:0007010	cytoskeleton organization	18	402	0.362766	0.698417	Zm00001eb003550;Zm00001eb010370;Zm00001eb029570;Zm00001eb045250;Zm00001eb055400;Zm00001eb062310;Zm00001eb077900;Zm00001eb089720;Zm00001eb144540;Zm00001eb180360;Zm00001eb211740;Zm00001eb214370;Zm00001eb292740;Zm00001eb318590;Zm00001eb331340;Zm00001eb389350;Zm00001eb405230;Zm00001eb428880
GO:0007030	Golgi organization	3	53	0.362901	0.698417	Zm00001eb052810;Zm00001eb056500;Zm00001eb356870
GO:0007131	reciprocal meiotic recombination	3	53	0.362901	0.698417	Zm00001eb072310;Zm00001eb105070;Zm00001eb141330
GO:0140527	reciprocal homologous recombination	3	53	0.362901	0.698417	Zm00001eb072310;Zm00001eb105070;Zm00001eb141330
GO:0002181	cytoplasmic translation	7	144	0.364695	0.698417	Zm00001eb017150;Zm00001eb095240;Zm00001eb111600;Zm00001eb173790;Zm00001eb344440;Zm00001eb348240;Zm00001eb401690
GO:0000105	histidine biosynthetic process	1	11	0.36506	0.698417	Zm00001eb333360
GO:0000712	resolution of meiotic recombination intermediates	1	11	0.36506	0.698417	Zm00001eb141330
GO:0006048	UDP-N-acetylglucosamine biosynthetic process	1	11	0.36506	0.698417	Zm00001eb351780
GO:0006101	citrate metabolic process	1	11	0.36506	0.698417	Zm00001eb239300
GO:0006183	GTP biosynthetic process	1	11	0.36506	0.698417	Zm00001eb059650
GO:0006233	dTDP biosynthetic process	1	11	0.36506	0.698417	Zm00001eb048010
GO:0006547	histidine metabolic process	1	11	0.36506	0.698417	Zm00001eb333360
GO:0006560	proline metabolic process	1	11	0.36506	0.698417	Zm00001eb338980
GO:0007292	female gamete generation	1	11	0.36506	0.698417	Zm00001eb037710
GO:0008284	positive regulation of cell population proliferation	1	11	0.36506	0.698417	Zm00001eb295840
GO:0009051	pentose-phosphate shunt, oxidative branch	1	11	0.36506	0.698417	Zm00001eb019890
GO:0009186	deoxyribonucleoside diphosphate metabolic process	1	11	0.36506	0.698417	Zm00001eb048010
GO:0009189	deoxyribonucleoside diphosphate biosynthetic process	1	11	0.36506	0.698417	Zm00001eb048010
GO:0009196	pyrimidine deoxyribonucleoside diphosphate metabolic process	1	11	0.36506	0.698417	Zm00001eb048010
GO:0009197	pyrimidine deoxyribonucleoside diphosphate biosynthetic process	1	11	0.36506	0.698417	Zm00001eb048010
GO:0009785	blue light signaling pathway	1	11	0.36506	0.698417	Zm00001eb049390
GO:0010449	root meristem growth	1	11	0.36506	0.698417	Zm00001eb295840
GO:0015969	guanosine tetraphosphate metabolic process	1	11	0.36506	0.698417	Zm00001eb276770
GO:0019374	galactolipid metabolic process	1	11	0.36506	0.698417	Zm00001eb202120
GO:0023056	positive regulation of signaling	1	11	0.36506	0.698417	Zm00001eb295840
GO:0030522	intracellular receptor signaling pathway	1	11	0.36506	0.698417	Zm00001eb049390
GO:0030970	retrograde protein transport, ER to cytosol	1	11	0.36506	0.698417	Zm00001eb028460
GO:0034035	purine ribonucleoside bisphosphate metabolic process	1	11	0.36506	0.698417	Zm00001eb276770
GO:0034063	stress granule assembly	1	11	0.36506	0.698417	Zm00001eb241130
GO:0035437	maintenance of protein localization in endoplasmic reticulum	1	11	0.36506	0.698417	Zm00001eb353690
GO:0042548	regulation of photosynthesis, light reaction	1	11	0.36506	0.698417	Zm00001eb151750
GO:0043649	dicarboxylic acid catabolic process	1	11	0.36506	0.698417	Zm00001eb152410
GO:0046039	GTP metabolic process	1	11	0.36506	0.698417	Zm00001eb059650
GO:0046072	dTDP metabolic process	1	11	0.36506	0.698417	Zm00001eb048010
GO:0046349	amino sugar biosynthetic process	1	11	0.36506	0.698417	Zm00001eb351780
GO:0047484	regulation of response to osmotic stress	1	11	0.36506	0.698417	Zm00001eb413580
GO:0055071	manganese ion homeostasis	1	11	0.36506	0.698417	Zm00001eb056130
GO:1902532	negative regulation of intracellular signal transduction	1	11	0.36506	0.698417	Zm00001eb188700
GO:1903513	endoplasmic reticulum to cytosol transport	1	11	0.36506	0.698417	Zm00001eb028460
GO:2000280	regulation of root development	1	11	0.36506	0.698417	Zm00001eb129440
GO:0044238	primary metabolic process	580	14209	0.366554	0.699808	Zm00001eb000410;Zm00001eb001430;Zm00001eb002000;Zm00001eb002010;Zm00001eb002850;Zm00001eb003550;Zm00001eb004430;Zm00001eb006160;Zm00001eb006200;Zm00001eb006350;Zm00001eb009100;Zm00001eb010210;Zm00001eb015030;Zm00001eb015440;Zm00001eb016000;Zm00001eb016100;Zm00001eb017150;Zm00001eb018090;Zm00001eb018990;Zm00001eb019170;Zm00001eb019480;Zm00001eb019800;Zm00001eb019890;Zm00001eb020000;Zm00001eb020400…
GO:0006753	nucleoside phosphate metabolic process	24	546	0.366663	0.699808	Zm00001eb036940;Zm00001eb048010;Zm00001eb059650;Zm00001eb061570;Zm00001eb067720;Zm00001eb126710;Zm00001eb146250;Zm00001eb154620;Zm00001eb192910;Zm00001eb193140;Zm00001eb201410;Zm00001eb210120;Zm00001eb229170;Zm00001eb256910;Zm00001eb276770;Zm00001eb297360;Zm00001eb316960;Zm00001eb319630;Zm00001eb373580;Zm00001eb381870;Zm00001eb412930;Zm00001eb422480;Zm00001eb429310;Zm00001eb433750
GO:0031326	regulation of cellular biosynthetic process	131	3143	0.366731	0.699808	Zm00001eb002000;Zm00001eb002010;Zm00001eb003550;Zm00001eb006160;Zm00001eb006200;Zm00001eb015440;Zm00001eb016100;Zm00001eb017150;Zm00001eb020000;Zm00001eb020400;Zm00001eb023680;Zm00001eb028510;Zm00001eb035740;Zm00001eb037040;Zm00001eb048440;Zm00001eb048720;Zm00001eb049830;Zm00001eb050680;Zm00001eb053830;Zm00001eb058610;Zm00001eb064880;Zm00001eb066270;Zm00001eb067310;Zm00001eb071830;Zm00001eb073540…
GO:1901605	alpha-amino acid metabolic process	15	332	0.367323	0.700338	Zm00001eb032380;Zm00001eb047770;Zm00001eb067720;Zm00001eb080510;Zm00001eb162300;Zm00001eb164230;Zm00001eb177530;Zm00001eb184310;Zm00001eb192910;Zm00001eb212100;Zm00001eb241810;Zm00001eb338980;Zm00001eb408580;Zm00001eb411190;Zm00001eb424380
GO:0045017	glycerolipid biosynthetic process	9	191	0.368066	0.700583	Zm00001eb009100;Zm00001eb093110;Zm00001eb100060;Zm00001eb122600;Zm00001eb174440;Zm00001eb303710;Zm00001eb370580;Zm00001eb399850;Zm00001eb409080
GO:0000910	cytokinesis	4	76	0.369596	0.700583	Zm00001eb047920;Zm00001eb048010;Zm00001eb333450;Zm00001eb409620
GO:0031503	protein-containing complex localization	4	76	0.369596	0.700583	Zm00001eb094960;Zm00001eb158370;Zm00001eb194730;Zm00001eb332940
GO:0045786	negative regulation of cell cycle	4	76	0.369596	0.700583	Zm00001eb141330;Zm00001eb171920;Zm00001eb295840;Zm00001eb398900
GO:0031323	regulation of cellular metabolic process	152	3659	0.370137	0.700583	Zm00001eb002000;Zm00001eb002010;Zm00001eb003550;Zm00001eb006160;Zm00001eb006200;Zm00001eb009100;Zm00001eb015440;Zm00001eb016100;Zm00001eb017150;Zm00001eb020000;Zm00001eb020400;Zm00001eb023680;Zm00001eb028510;Zm00001eb029570;Zm00001eb035740;Zm00001eb037040;Zm00001eb048440;Zm00001eb048720;Zm00001eb049830;Zm00001eb050680;Zm00001eb053830;Zm00001eb058610;Zm00001eb064880;Zm00001eb066270;Zm00001eb067310…
GO:0009308	amine metabolic process	6	122	0.372152	0.700583	Zm00001eb079760;Zm00001eb080510;Zm00001eb121500;Zm00001eb313390;Zm00001eb385150;Zm00001eb408580
GO:0006476	protein deacetylation	2	32	0.373315	0.700583	Zm00001eb202930;Zm00001eb205290
GO:0006568	tryptophan metabolic process	2	32	0.373315	0.700583	Zm00001eb080510;Zm00001eb408580
GO:0006586	indolalkylamine metabolic process	2	32	0.373315	0.700583	Zm00001eb080510;Zm00001eb408580
GO:0015995	chlorophyll biosynthetic process	2	32	0.373315	0.700583	Zm00001eb044650;Zm00001eb168450
GO:0035384	thioester biosynthetic process	2	32	0.373315	0.700583	Zm00001eb036940;Zm00001eb061570
GO:0043547	positive regulation of GTPase activity	2	32	0.373315	0.700583	Zm00001eb289920;Zm00001eb322480
GO:0046040	IMP metabolic process	2	32	0.373315	0.700583	Zm00001eb067720;Zm00001eb297360
GO:0051302	regulation of cell division	2	32	0.373315	0.700583	Zm00001eb170550;Zm00001eb350150
GO:0071616	acyl-CoA biosynthetic process	2	32	0.373315	0.700583	Zm00001eb036940;Zm00001eb061570
GO:0072524	pyridine-containing compound metabolic process	2	32	0.373315	0.700583	Zm00001eb201410;Zm00001eb422480
GO:0006066	alcohol metabolic process	9	192	0.373828	0.700583	Zm00001eb025670;Zm00001eb053420;Zm00001eb067500;Zm00001eb142350;Zm00001eb311920;Zm00001eb324080;Zm00001eb324260;Zm00001eb333360;Zm00001eb409080
GO:0045132	meiotic chromosome segregation	3	54	0.374017	0.700583	Zm00001eb105070;Zm00001eb141330;Zm00001eb291210
GO:0009889	regulation of biosynthetic process	131	3148	0.374225	0.700583	Zm00001eb002000;Zm00001eb002010;Zm00001eb003550;Zm00001eb006160;Zm00001eb006200;Zm00001eb015440;Zm00001eb016100;Zm00001eb017150;Zm00001eb020000;Zm00001eb020400;Zm00001eb023680;Zm00001eb028510;Zm00001eb035740;Zm00001eb037040;Zm00001eb048440;Zm00001eb048720;Zm00001eb049830;Zm00001eb050680;Zm00001eb053830;Zm00001eb058610;Zm00001eb064880;Zm00001eb066270;Zm00001eb067310;Zm00001eb071830;Zm00001eb073540…
GO:0065009	regulation of molecular function	31	717	0.376497	0.700583	Zm00001eb009100;Zm00001eb023450;Zm00001eb029570;Zm00001eb048720;Zm00001eb051050;Zm00001eb073880;Zm00001eb093980;Zm00001eb097210;Zm00001eb110510;Zm00001eb131230;Zm00001eb132310;Zm00001eb154450;Zm00001eb163350;Zm00001eb168450;Zm00001eb173790;Zm00001eb184020;Zm00001eb184310;Zm00001eb205080;Zm00001eb206130;Zm00001eb215130;Zm00001eb240400;Zm00001eb258230;Zm00001eb261860;Zm00001eb279840;Zm00001eb286220…
GO:0006575	cellular modified amino acid metabolic process	7	146	0.377978	0.700583	Zm00001eb141010;Zm00001eb212100;Zm00001eb315490;Zm00001eb378920;Zm00001eb379880;Zm00001eb410070;Zm00001eb411190
GO:0090150	establishment of protein localization to membrane	7	146	0.377978	0.700583	Zm00001eb008550;Zm00001eb076340;Zm00001eb086520;Zm00001eb104760;Zm00001eb210940;Zm00001eb287470;Zm00001eb289590
GO:0006661	phosphatidylinositol biosynthetic process	6	123	0.379415	0.700583	Zm00001eb009100;Zm00001eb093110;Zm00001eb122600;Zm00001eb174440;Zm00001eb399850;Zm00001eb409080
GO:0009791	post-embryonic development	21	478	0.37984	0.700583	Zm00001eb019800;Zm00001eb032900;Zm00001eb047920;Zm00001eb063750;Zm00001eb087080;Zm00001eb095560;Zm00001eb103630;Zm00001eb123050;Zm00001eb131520;Zm00001eb146680;Zm00001eb159790;Zm00001eb216880;Zm00001eb227830;Zm00001eb252430;Zm00001eb264930;Zm00001eb296410;Zm00001eb297870;Zm00001eb361760;Zm00001eb372960;Zm00001eb381840;Zm00001eb383050
GO:0019953	sexual reproduction	5	100	0.379975	0.700583	Zm00001eb000370;Zm00001eb037710;Zm00001eb073880;Zm00001eb180360;Zm00001eb291210
GO:0044703	multi-organism reproductive process	5	100	0.379975	0.700583	Zm00001eb000370;Zm00001eb037710;Zm00001eb073880;Zm00001eb180360;Zm00001eb291210
GO:0006260	DNA replication	12	264	0.381152	0.700583	Zm00001eb051050;Zm00001eb071490;Zm00001eb085670;Zm00001eb162700;Zm00001eb231860;Zm00001eb258230;Zm00001eb295840;Zm00001eb328680;Zm00001eb330800;Zm00001eb359770;Zm00001eb411140;Zm00001eb425000
GO:0016458	gene silencing	8	170	0.382212	0.700583	Zm00001eb004540;Zm00001eb013980;Zm00001eb103630;Zm00001eb123050;Zm00001eb137760;Zm00001eb236870;Zm00001eb287160;Zm00001eb382170
GO:0016101	diterpenoid metabolic process	3	55	0.385094	0.700583	Zm00001eb047160;Zm00001eb087570;Zm00001eb283860
GO:0042446	hormone biosynthetic process	3	55	0.385094	0.700583	Zm00001eb031030;Zm00001eb073650;Zm00001eb119530
GO:0045893	positive regulation of transcription, DNA-templated	19	432	0.386841	0.700583	Zm00001eb002000;Zm00001eb048440;Zm00001eb080670;Zm00001eb108690;Zm00001eb132310;Zm00001eb142750;Zm00001eb146690;Zm00001eb189490;Zm00001eb215750;Zm00001eb243600;Zm00001eb264930;Zm00001eb274340;Zm00001eb302780;Zm00001eb349060;Zm00001eb372960;Zm00001eb372970;Zm00001eb383050;Zm00001eb409170;Zm00001eb424270
GO:1902680	positive regulation of RNA biosynthetic process	19	432	0.386841	0.700583	Zm00001eb002000;Zm00001eb048440;Zm00001eb080670;Zm00001eb108690;Zm00001eb132310;Zm00001eb142750;Zm00001eb146690;Zm00001eb189490;Zm00001eb215750;Zm00001eb243600;Zm00001eb264930;Zm00001eb274340;Zm00001eb302780;Zm00001eb349060;Zm00001eb372960;Zm00001eb372970;Zm00001eb383050;Zm00001eb409170;Zm00001eb424270
GO:1903508	positive regulation of nucleic acid-templated transcription	19	432	0.386841	0.700583	Zm00001eb002000;Zm00001eb048440;Zm00001eb080670;Zm00001eb108690;Zm00001eb132310;Zm00001eb142750;Zm00001eb146690;Zm00001eb189490;Zm00001eb215750;Zm00001eb243600;Zm00001eb264930;Zm00001eb274340;Zm00001eb302780;Zm00001eb349060;Zm00001eb372960;Zm00001eb372970;Zm00001eb383050;Zm00001eb409170;Zm00001eb424270
GO:0031328	positive regulation of cellular biosynthetic process	21	480	0.387174	0.700583	Zm00001eb002000;Zm00001eb048440;Zm00001eb080670;Zm00001eb108690;Zm00001eb132310;Zm00001eb142750;Zm00001eb146690;Zm00001eb168450;Zm00001eb189490;Zm00001eb215750;Zm00001eb243600;Zm00001eb264930;Zm00001eb274340;Zm00001eb302780;Zm00001eb349060;Zm00001eb372960;Zm00001eb372970;Zm00001eb381960;Zm00001eb383050;Zm00001eb409170;Zm00001eb424270
GO:0006301	postreplication repair	2	33	0.387883	0.700583	Zm00001eb258230;Zm00001eb326520
GO:0010073	meristem maintenance	2	33	0.387883	0.700583	Zm00001eb295840;Zm00001eb372960
GO:0043171	peptide catabolic process	2	33	0.387883	0.700583	Zm00001eb042130;Zm00001eb379880
GO:0051094	positive regulation of developmental process	2	33	0.387883	0.700583	Zm00001eb112430;Zm00001eb264930
GO:0000972	transcription-dependent tethering of RNA polymerase II gene DNA at nuclear periphery	1	12	0.390752	0.700583	Zm00001eb163070
GO:0003032	detection of oxygen	1	12	0.390752	0.700583	Zm00001eb121630
GO:0006047	UDP-N-acetylglucosamine metabolic process	1	12	0.390752	0.700583	Zm00001eb351780
GO:0006152	purine nucleoside catabolic process	1	12	0.390752	0.700583	Zm00001eb110820
GO:0006777	Mo-molybdopterin cofactor biosynthetic process	1	12	0.390752	0.700583	Zm00001eb182270
GO:0008535	respiratory chain complex IV assembly	1	12	0.390752	0.700583	Zm00001eb245840
GO:0009068	aspartate family amino acid catabolic process	1	12	0.390752	0.700583	Zm00001eb192910
GO:0009435	NAD biosynthetic process	1	12	0.390752	0.700583	Zm00001eb422480
GO:0010497	plasmodesmata-mediated intercellular transport	1	12	0.390752	0.700583	Zm00001eb129440
GO:0010647	positive regulation of cell communication	1	12	0.390752	0.700583	Zm00001eb295840
GO:0016024	CDP-diacylglycerol biosynthetic process	1	12	0.390752	0.700583	Zm00001eb370580
GO:0016120	carotene biosynthetic process	1	12	0.390752	0.700583	Zm00001eb212630
GO:0017182	peptidyl-diphthamide metabolic process	1	12	0.390752	0.700583	Zm00001eb017150
GO:0017183	peptidyl-diphthamide biosynthetic process from peptidyl-histidine	1	12	0.390752	0.700583	Zm00001eb017150
GO:0018026	peptidyl-lysine monomethylation	1	12	0.390752	0.700583	Zm00001eb158830
GO:0018158	protein oxidation	1	12	0.390752	0.700583	Zm00001eb121630
GO:0018171	peptidyl-cysteine oxidation	1	12	0.390752	0.700583	Zm00001eb121630
GO:0018206	peptidyl-methionine modification	1	12	0.390752	0.700583	Zm00001eb159790
GO:0019673	GDP-mannose metabolic process	1	12	0.390752	0.700583	Zm00001eb065790
GO:0019720	Mo-molybdopterin cofactor metabolic process	1	12	0.390752	0.700583	Zm00001eb182270
GO:0031348	negative regulation of defense response	1	12	0.390752	0.700583	Zm00001eb413580
GO:0033617	mitochondrial cytochrome c oxidase assembly	1	12	0.390752	0.700583	Zm00001eb245840
GO:0034067	protein localization to Golgi apparatus	1	12	0.390752	0.700583	Zm00001eb030660
GO:0042724	thiamine-containing compound biosynthetic process	1	12	0.390752	0.700583	Zm00001eb142350
GO:0043545	molybdopterin cofactor metabolic process	1	12	0.390752	0.700583	Zm00001eb182270
GO:0044205	'de novo' UMP biosynthetic process	1	12	0.390752	0.700583	Zm00001eb412930
GO:0045338	farnesyl diphosphate metabolic process	1	12	0.390752	0.700583	Zm00001eb212630
GO:0045931	positive regulation of mitotic cell cycle	1	12	0.390752	0.700583	Zm00001eb295840
GO:0046341	CDP-diacylglycerol metabolic process	1	12	0.390752	0.700583	Zm00001eb370580
GO:0051189	prosthetic group metabolic process	1	12	0.390752	0.700583	Zm00001eb182270
GO:0051445	regulation of meiotic cell cycle	1	12	0.390752	0.700583	Zm00001eb236580
GO:0070483	detection of hypoxia	1	12	0.390752	0.700583	Zm00001eb121630
GO:0071483	cellular response to blue light	1	12	0.390752	0.700583	Zm00001eb049390
GO:0072318	clathrin coat disassembly	1	12	0.390752	0.700583	Zm00001eb047040
GO:0072319	vesicle uncoating	1	12	0.390752	0.700583	Zm00001eb047040
GO:1900247	regulation of cytoplasmic translational elongation	1	12	0.390752	0.700583	Zm00001eb017150
GO:0051239	regulation of multicellular organismal process	7	148	0.391281	0.700818	Zm00001eb087080;Zm00001eb095560;Zm00001eb103630;Zm00001eb112430;Zm00001eb131520;Zm00001eb264930;Zm00001eb297870
GO:0051234	establishment of localization	148	3576	0.391513	0.700818	Zm00001eb003830;Zm00001eb008520;Zm00001eb008550;Zm00001eb009990;Zm00001eb011750;Zm00001eb013730;Zm00001eb017130;Zm00001eb017450;Zm00001eb027740;Zm00001eb028460;Zm00001eb030660;Zm00001eb038500;Zm00001eb042450;Zm00001eb042970;Zm00001eb045250;Zm00001eb047040;Zm00001eb049180;Zm00001eb052810;Zm00001eb053210;Zm00001eb056130;Zm00001eb056500;Zm00001eb060010;Zm00001eb061190;Zm00001eb065570;Zm00001eb065790…
GO:0009891	positive regulation of biosynthetic process	21	482	0.394527	0.705558	Zm00001eb002000;Zm00001eb048440;Zm00001eb080670;Zm00001eb108690;Zm00001eb132310;Zm00001eb142750;Zm00001eb146690;Zm00001eb168450;Zm00001eb189490;Zm00001eb215750;Zm00001eb243600;Zm00001eb264930;Zm00001eb274340;Zm00001eb302780;Zm00001eb349060;Zm00001eb372960;Zm00001eb372970;Zm00001eb381960;Zm00001eb383050;Zm00001eb409170;Zm00001eb424270
GO:0031399	regulation of protein modification process	11	243	0.394795	0.705558	Zm00001eb029570;Zm00001eb073540;Zm00001eb093980;Zm00001eb110510;Zm00001eb132310;Zm00001eb163350;Zm00001eb173790;Zm00001eb184020;Zm00001eb279840;Zm00001eb350630;Zm00001eb393310
GO:0009267	cellular response to starvation	3	56	0.396124	0.706805	Zm00001eb093980;Zm00001eb168450;Zm00001eb264930
GO:0040008	regulation of growth	5	102	0.396129	0.706805	Zm00001eb093980;Zm00001eb095560;Zm00001eb112430;Zm00001eb200650;Zm00001eb295840
GO:0031146	SCF-dependent proteasomal ubiquitin-dependent protein catabolic process	4	79	0.397307	0.708341	Zm00001eb139990;Zm00001eb183250;Zm00001eb273720;Zm00001eb404320
GO:0009908	flower development	7	149	0.397934	0.70889	Zm00001eb047920;Zm00001eb063750;Zm00001eb087080;Zm00001eb095560;Zm00001eb131520;Zm00001eb297870;Zm00001eb372960
GO:0000422	autophagy of mitochondrion	2	34	0.402299	0.713667	Zm00001eb336470;Zm00001eb394510
GO:0000904	cell morphogenesis involved in differentiation	2	34	0.402299	0.713667	Zm00001eb193240;Zm00001eb331340
GO:0061726	mitochondrion disassembly	2	34	0.402299	0.713667	Zm00001eb336470;Zm00001eb394510
GO:0090627	plant epidermal cell differentiation	2	34	0.402299	0.713667	Zm00001eb032900;Zm00001eb383050
GO:1901991	negative regulation of mitotic cell cycle phase transition	2	34	0.402299	0.713667	Zm00001eb171920;Zm00001eb398900
GO:0042592	homeostatic process	17	388	0.40254	0.713667	Zm00001eb053210;Zm00001eb056130;Zm00001eb073650;Zm00001eb074380;Zm00001eb086340;Zm00001eb162620;Zm00001eb163750;Zm00001eb250380;Zm00001eb284750;Zm00001eb287420;Zm00001eb295840;Zm00001eb297200;Zm00001eb300080;Zm00001eb302140;Zm00001eb308990;Zm00001eb340900;Zm00001eb344870
GO:0048583	regulation of response to stimulus	14	317	0.406621	0.718069	Zm00001eb023450;Zm00001eb048770;Zm00001eb103630;Zm00001eb184020;Zm00001eb188700;Zm00001eb206130;Zm00001eb295840;Zm00001eb344970;Zm00001eb372960;Zm00001eb398900;Zm00001eb413580;Zm00001eb413950;Zm00001eb416360;Zm00001eb432370
GO:0010628	positive regulation of gene expression	3	57	0.407101	0.718069	Zm00001eb123050;Zm00001eb137760;Zm00001eb381960
GO:0051225	spindle assembly	3	57	0.407101	0.718069	Zm00001eb029570;Zm00001eb144540;Zm00001eb428880
GO:0006511	ubiquitin-dependent protein catabolic process	30	703	0.407289	0.718069	Zm00001eb026810;Zm00001eb028460;Zm00001eb067410;Zm00001eb115900;Zm00001eb122400;Zm00001eb139990;Zm00001eb146560;Zm00001eb183250;Zm00001eb187140;Zm00001eb189830;Zm00001eb206740;Zm00001eb223840;Zm00001eb238220;Zm00001eb251410;Zm00001eb254180;Zm00001eb260120;Zm00001eb265140;Zm00001eb271660;Zm00001eb273720;Zm00001eb275450;Zm00001eb282990;Zm00001eb331470;Zm00001eb348230;Zm00001eb366640;Zm00001eb374150…
GO:0045859	regulation of protein kinase activity	6	127	0.40846	0.718069	Zm00001eb029570;Zm00001eb093980;Zm00001eb110510;Zm00001eb132310;Zm00001eb173790;Zm00001eb393310
GO:0008299	isoprenoid biosynthetic process	9	198	0.408515	0.718069	Zm00001eb047160;Zm00001eb087570;Zm00001eb126690;Zm00001eb168450;Zm00001eb187260;Zm00001eb212630;Zm00001eb219710;Zm00001eb227150;Zm00001eb316960
GO:0010556	regulation of macromolecule biosynthetic process	129	3122	0.409274	0.718069	Zm00001eb002000;Zm00001eb002010;Zm00001eb003550;Zm00001eb006160;Zm00001eb006200;Zm00001eb015440;Zm00001eb016100;Zm00001eb017150;Zm00001eb020000;Zm00001eb020400;Zm00001eb023680;Zm00001eb028510;Zm00001eb035740;Zm00001eb037040;Zm00001eb048440;Zm00001eb048720;Zm00001eb049830;Zm00001eb050680;Zm00001eb053830;Zm00001eb058610;Zm00001eb064880;Zm00001eb066270;Zm00001eb067310;Zm00001eb071830;Zm00001eb073540…
GO:0009266	response to temperature stimulus	10	222	0.409622	0.718069	Zm00001eb006310;Zm00001eb200080;Zm00001eb216880;Zm00001eb231860;Zm00001eb278140;Zm00001eb284000;Zm00001eb300400;Zm00001eb372960;Zm00001eb384760;Zm00001eb430290
GO:1901566	organonitrogen compound biosynthetic process	101	2436	0.40972	0.718069	Zm00001eb000410;Zm00001eb003550;Zm00001eb017150;Zm00001eb023240;Zm00001eb026360;Zm00001eb032380;Zm00001eb036940;Zm00001eb037230;Zm00001eb043240;Zm00001eb044650;Zm00001eb047770;Zm00001eb047920;Zm00001eb048010;Zm00001eb048720;Zm00001eb059650;Zm00001eb060550;Zm00001eb061570;Zm00001eb061760;Zm00001eb062720;Zm00001eb063750;Zm00001eb064310;Zm00001eb065790;Zm00001eb067720;Zm00001eb071210;Zm00001eb080510…
GO:0048827	phyllome development	5	104	0.412243	0.718069	Zm00001eb019800;Zm00001eb047920;Zm00001eb063750;Zm00001eb284000;Zm00001eb382690
GO:0000290	deadenylation-dependent decapping of nuclear-transcribed mRNA	1	13	0.415405	0.718069	Zm00001eb292520
GO:0006491	N-glycan processing	1	13	0.415405	0.718069	Zm00001eb421090
GO:0006995	cellular response to nitrogen starvation	1	13	0.415405	0.718069	Zm00001eb168450
GO:0010075	regulation of meristem growth	1	13	0.415405	0.718069	Zm00001eb295840
GO:0016103	diterpenoid catabolic process	1	13	0.415405	0.718069	Zm00001eb283860
GO:0019509	L-methionine salvage from methylthioadenosine	1	13	0.415405	0.718069	Zm00001eb047770
GO:0030198	extracellular matrix organization	1	13	0.415405	0.718069	Zm00001eb323040
GO:0031118	rRNA pseudouridine synthesis	1	13	0.415405	0.718069	Zm00001eb307420
GO:0033962	P-body assembly	1	13	0.415405	0.718069	Zm00001eb292520
GO:0034508	centromere complex assembly	1	13	0.415405	0.718069	Zm00001eb291210
GO:0036444	calcium import into the mitochondrion	1	13	0.415405	0.718069	Zm00001eb163750
GO:0042023	DNA endoreduplication	1	13	0.415405	0.718069	Zm00001eb295840
GO:0043062	extracellular structure organization	1	13	0.415405	0.718069	Zm00001eb323040
GO:0043102	amino acid salvage	1	13	0.415405	0.718069	Zm00001eb047770
GO:0045487	gibberellin catabolic process	1	13	0.415405	0.718069	Zm00001eb283860
GO:0051560	mitochondrial calcium ion homeostasis	1	13	0.415405	0.718069	Zm00001eb163750
GO:0060236	regulation of mitotic spindle organization	1	13	0.415405	0.718069	Zm00001eb029570
GO:0060401	cytosolic calcium ion transport	1	13	0.415405	0.718069	Zm00001eb163750
GO:0070071	proton-transporting two-sector ATPase complex assembly	1	13	0.415405	0.718069	Zm00001eb024850
GO:0070509	calcium ion import	1	13	0.415405	0.718069	Zm00001eb163750
GO:0071267	L-methionine salvage	1	13	0.415405	0.718069	Zm00001eb047770
GO:0090224	regulation of spindle organization	1	13	0.415405	0.718069	Zm00001eb029570
GO:0034219	carbohydrate transmembrane transport	4	81	0.415673	0.718069	Zm00001eb081170;Zm00001eb130550;Zm00001eb161560;Zm00001eb339850
GO:0030865	cortical cytoskeleton organization	2	35	0.416552	0.718519	Zm00001eb292740;Zm00001eb405230
GO:0048731	system development	26	609	0.416579	0.718519	Zm00001eb019800;Zm00001eb032900;Zm00001eb047920;Zm00001eb056130;Zm00001eb063750;Zm00001eb067310;Zm00001eb087080;Zm00001eb095560;Zm00001eb123050;Zm00001eb129440;Zm00001eb131520;Zm00001eb146680;Zm00001eb159790;Zm00001eb216880;Zm00001eb264930;Zm00001eb270080;Zm00001eb284000;Zm00001eb295840;Zm00001eb297870;Zm00001eb300400;Zm00001eb350150;Zm00001eb372960;Zm00001eb377830;Zm00001eb381840;Zm00001eb382690…
GO:0000154	rRNA modification	3	58	0.418017	0.71877	Zm00001eb101440;Zm00001eb240170;Zm00001eb307420
GO:0006367	transcription initiation from RNA polymerase II promoter	3	58	0.418017	0.71877	Zm00001eb071210;Zm00001eb243600;Zm00001eb284630
GO:0009909	regulation of flower development	3	58	0.418017	0.71877	Zm00001eb087080;Zm00001eb095560;Zm00001eb297870
GO:0048511	rhythmic process	3	58	0.418017	0.71877	Zm00001eb006310;Zm00001eb103630;Zm00001eb397240
GO:0051179	localization	153	3718	0.419384	0.720424	Zm00001eb003830;Zm00001eb008520;Zm00001eb008550;Zm00001eb009990;Zm00001eb011750;Zm00001eb013730;Zm00001eb017130;Zm00001eb017450;Zm00001eb027740;Zm00001eb028460;Zm00001eb030660;Zm00001eb038500;Zm00001eb042450;Zm00001eb042970;Zm00001eb045250;Zm00001eb047040;Zm00001eb049180;Zm00001eb052810;Zm00001eb053210;Zm00001eb056130;Zm00001eb056500;Zm00001eb060010;Zm00001eb061190;Zm00001eb065570;Zm00001eb065790…
GO:0065003	protein-containing complex assembly	30	707	0.419627	0.720424	Zm00001eb003550;Zm00001eb024850;Zm00001eb029690;Zm00001eb039670;Zm00001eb042590;Zm00001eb051140;Zm00001eb062310;Zm00001eb089720;Zm00001eb095240;Zm00001eb111600;Zm00001eb137760;Zm00001eb150800;Zm00001eb155280;Zm00001eb170610;Zm00001eb210940;Zm00001eb214370;Zm00001eb224990;Zm00001eb244920;Zm00001eb245840;Zm00001eb268320;Zm00001eb271550;Zm00001eb291210;Zm00001eb318590;Zm00001eb331340;Zm00001eb332940…
GO:0006887	exocytosis	5	105	0.420277	0.720907	Zm00001eb065570;Zm00001eb073880;Zm00001eb168790;Zm00001eb241620;Zm00001eb302800
GO:0072330	monocarboxylic acid biosynthetic process	10	224	0.420556	0.720907	Zm00001eb037230;Zm00001eb124350;Zm00001eb152410;Zm00001eb216870;Zm00001eb268320;Zm00001eb270390;Zm00001eb277000;Zm00001eb335900;Zm00001eb391170;Zm00001eb392890
GO:0055086	nucleobase-containing small molecule metabolic process	28	659	0.421415	0.721822	Zm00001eb036940;Zm00001eb048010;Zm00001eb059650;Zm00001eb061570;Zm00001eb065790;Zm00001eb067720;Zm00001eb110820;Zm00001eb126710;Zm00001eb146250;Zm00001eb154620;Zm00001eb192910;Zm00001eb193140;Zm00001eb201410;Zm00001eb210120;Zm00001eb229170;Zm00001eb256910;Zm00001eb276770;Zm00001eb297360;Zm00001eb313390;Zm00001eb316960;Zm00001eb319630;Zm00001eb351780;Zm00001eb373580;Zm00001eb381870;Zm00001eb412930…
GO:0000956	nuclear-transcribed mRNA catabolic process	6	129	0.422945	0.723691	Zm00001eb171750;Zm00001eb179830;Zm00001eb218410;Zm00001eb247890;Zm00001eb292520;Zm00001eb321290
GO:0006810	transport	145	3524	0.423156	0.723691	Zm00001eb003830;Zm00001eb008520;Zm00001eb008550;Zm00001eb009990;Zm00001eb011750;Zm00001eb013730;Zm00001eb017130;Zm00001eb017450;Zm00001eb027740;Zm00001eb028460;Zm00001eb030660;Zm00001eb038500;Zm00001eb042450;Zm00001eb042970;Zm00001eb045250;Zm00001eb047040;Zm00001eb049180;Zm00001eb052810;Zm00001eb053210;Zm00001eb056130;Zm00001eb056500;Zm00001eb060010;Zm00001eb061190;Zm00001eb065570;Zm00001eb065790…
GO:0010498	proteasomal protein catabolic process	15	345	0.424375	0.724357	Zm00001eb028460;Zm00001eb067410;Zm00001eb115900;Zm00001eb139990;Zm00001eb183250;Zm00001eb206740;Zm00001eb223840;Zm00001eb254180;Zm00001eb271660;Zm00001eb273720;Zm00001eb275450;Zm00001eb331470;Zm00001eb374150;Zm00001eb379990;Zm00001eb404320
GO:0090567	reproductive shoot system development	7	153	0.424522	0.724357	Zm00001eb047920;Zm00001eb063750;Zm00001eb087080;Zm00001eb095560;Zm00001eb131520;Zm00001eb297870;Zm00001eb372960
GO:0098656	anion transmembrane transport	7	153	0.424522	0.724357	Zm00001eb042970;Zm00001eb108220;Zm00001eb161660;Zm00001eb235240;Zm00001eb338980;Zm00001eb374350;Zm00001eb386020
GO:0006261	DNA-dependent DNA replication	8	177	0.425422	0.725337	Zm00001eb051050;Zm00001eb162700;Zm00001eb231860;Zm00001eb258230;Zm00001eb295840;Zm00001eb328680;Zm00001eb359770;Zm00001eb411140
GO:0050801	ion homeostasis	11	249	0.425947	0.725675	Zm00001eb053210;Zm00001eb056130;Zm00001eb074380;Zm00001eb086340;Zm00001eb162620;Zm00001eb163750;Zm00001eb284750;Zm00001eb287420;Zm00001eb297200;Zm00001eb308990;Zm00001eb344870
GO:0008219	cell death	3	59	0.428866	0.728418	Zm00001eb188700;Zm00001eb200530;Zm00001eb268320
GO:0009767	photosynthetic electron transport chain	3	59	0.428866	0.728418	Zm00001eb168450;Zm00001eb183170;Zm00001eb305640
GO:0035304	regulation of protein dephosphorylation	3	59	0.428866	0.728418	Zm00001eb163350;Zm00001eb184020;Zm00001eb350630
GO:1901988	negative regulation of cell cycle phase transition	3	59	0.428866	0.728418	Zm00001eb141330;Zm00001eb171920;Zm00001eb398900
GO:0035601	protein deacylation	2	36	0.430631	0.729188	Zm00001eb202930;Zm00001eb205290
GO:0043087	regulation of GTPase activity	2	36	0.430631	0.729188	Zm00001eb289920;Zm00001eb322480
GO:0045927	positive regulation of growth	2	36	0.430631	0.729188	Zm00001eb093980;Zm00001eb112430
GO:0051156	glucose 6-phosphate metabolic process	2	36	0.430631	0.729188	Zm00001eb019890;Zm00001eb086870
GO:0007275	multicellular organism development	37	883	0.435814	0.732868	Zm00001eb019800;Zm00001eb032900;Zm00001eb047920;Zm00001eb056130;Zm00001eb058920;Zm00001eb063750;Zm00001eb067310;Zm00001eb073650;Zm00001eb073880;Zm00001eb087080;Zm00001eb095560;Zm00001eb103090;Zm00001eb103630;Zm00001eb123050;Zm00001eb129440;Zm00001eb131520;Zm00001eb146680;Zm00001eb159790;Zm00001eb216880;Zm00001eb227830;Zm00001eb252430;Zm00001eb264930;Zm00001eb270080;Zm00001eb284000;Zm00001eb287160…
GO:0009894	regulation of catabolic process	8	179	0.43774	0.732868	Zm00001eb093980;Zm00001eb115900;Zm00001eb179830;Zm00001eb218410;Zm00001eb260100;Zm00001eb286770;Zm00001eb292520;Zm00001eb331470
GO:0006011	UDP-glucose metabolic process	1	14	0.439062	0.732868	Zm00001eb351780
GO:0006282	regulation of DNA repair	1	14	0.439062	0.732868	Zm00001eb398900
GO:0006474	N-terminal protein amino acid acetylation	1	14	0.439062	0.732868	Zm00001eb159790
GO:0006535	cysteine biosynthetic process from serine	1	14	0.439062	0.732868	Zm00001eb032380
GO:0006772	thiamine metabolic process	1	14	0.439062	0.732868	Zm00001eb142350
GO:0008215	spermine metabolic process	1	14	0.439062	0.732868	Zm00001eb313390
GO:0009164	nucleoside catabolic process	1	14	0.439062	0.732868	Zm00001eb110820
GO:0010496	intercellular transport	1	14	0.439062	0.732868	Zm00001eb129440
GO:0030242	autophagy of peroxisome	1	14	0.439062	0.732868	Zm00001eb257890
GO:0033169	histone H3-K9 demethylation	1	14	0.439062	0.732868	Zm00001eb049830
GO:0034656	nucleobase-containing small molecule catabolic process	1	14	0.439062	0.732868	Zm00001eb110820
GO:0040011	locomotion	1	14	0.439062	0.732868	Zm00001eb405230
GO:0042723	thiamine-containing compound metabolic process	1	14	0.439062	0.732868	Zm00001eb142350
GO:0043248	proteasome assembly	1	14	0.439062	0.732868	Zm00001eb332940
GO:0071265	L-methionine biosynthetic process	1	14	0.439062	0.732868	Zm00001eb047770
GO:0072595	maintenance of protein localization in organelle	1	14	0.439062	0.732868	Zm00001eb353690
GO:2000762	regulation of phenylpropanoid metabolic process	1	14	0.439062	0.732868	Zm00001eb285040
GO:2000112	regulation of cellular macromolecule biosynthetic process	128	3118	0.441297	0.735916	Zm00001eb002000;Zm00001eb002010;Zm00001eb003550;Zm00001eb006160;Zm00001eb006200;Zm00001eb015440;Zm00001eb016100;Zm00001eb017150;Zm00001eb020000;Zm00001eb020400;Zm00001eb023680;Zm00001eb028510;Zm00001eb035740;Zm00001eb037040;Zm00001eb048440;Zm00001eb048720;Zm00001eb049830;Zm00001eb050680;Zm00001eb053830;Zm00001eb058610;Zm00001eb064880;Zm00001eb066270;Zm00001eb067310;Zm00001eb071830;Zm00001eb073540…
GO:0022411	cellular component disassembly	8	180	0.443888	0.735916	Zm00001eb010370;Zm00001eb047040;Zm00001eb145380;Zm00001eb211740;Zm00001eb286770;Zm00001eb336470;Zm00001eb389350;Zm00001eb394510
GO:0006468	protein phosphorylation	78	1891	0.444337	0.735916	Zm00001eb025720;Zm00001eb028510;Zm00001eb029570;Zm00001eb033220;Zm00001eb037230;Zm00001eb045940;Zm00001eb047150;Zm00001eb055280;Zm00001eb074180;Zm00001eb086180;Zm00001eb092260;Zm00001eb093980;Zm00001eb094200;Zm00001eb096890;Zm00001eb104850;Zm00001eb110510;Zm00001eb111600;Zm00001eb118740;Zm00001eb123770;Zm00001eb131710;Zm00001eb132310;Zm00001eb134290;Zm00001eb142750;Zm00001eb151090;Zm00001eb160250…
GO:0019941	modification-dependent protein catabolic process	30	715	0.444389	0.735916	Zm00001eb026810;Zm00001eb028460;Zm00001eb067410;Zm00001eb115900;Zm00001eb122400;Zm00001eb139990;Zm00001eb146560;Zm00001eb183250;Zm00001eb187140;Zm00001eb189830;Zm00001eb206740;Zm00001eb223840;Zm00001eb238220;Zm00001eb251410;Zm00001eb254180;Zm00001eb260120;Zm00001eb265140;Zm00001eb271660;Zm00001eb273720;Zm00001eb275450;Zm00001eb282990;Zm00001eb331470;Zm00001eb348230;Zm00001eb366640;Zm00001eb374150…
GO:0006893	Golgi to plasma membrane transport	2	37	0.444526	0.735916	Zm00001eb168790;Zm00001eb302800
GO:0009690	cytokinin metabolic process	2	37	0.444526	0.735916	Zm00001eb121500;Zm00001eb385150
GO:0015693	magnesium ion transport	2	37	0.444526	0.735916	Zm00001eb053210;Zm00001eb242230
GO:0042430	indole-containing compound metabolic process	2	37	0.444526	0.735916	Zm00001eb080510;Zm00001eb408580
GO:0045787	positive regulation of cell cycle	2	37	0.444526	0.735916	Zm00001eb132310;Zm00001eb295840
GO:0046417	chorismate metabolic process	2	37	0.444526	0.735916	Zm00001eb195500;Zm00001eb267110
GO:0098732	macromolecule deacylation	2	37	0.444526	0.735916	Zm00001eb202930;Zm00001eb205290
GO:0006366	transcription by RNA polymerase II	34	814	0.448099	0.740033	Zm00001eb002000;Zm00001eb048440;Zm00001eb049830;Zm00001eb053830;Zm00001eb071210;Zm00001eb073540;Zm00001eb080670;Zm00001eb100770;Zm00001eb108690;Zm00001eb126140;Zm00001eb132310;Zm00001eb139600;Zm00001eb142750;Zm00001eb182650;Zm00001eb189490;Zm00001eb193330;Zm00001eb193920;Zm00001eb205290;Zm00001eb215750;Zm00001eb243600;Zm00001eb259840;Zm00001eb274340;Zm00001eb284630;Zm00001eb302780;Zm00001eb308220…
GO:0008152	metabolic process	663	16338	0.448714	0.740033	Zm00001eb000410;Zm00001eb001430;Zm00001eb001560;Zm00001eb002000;Zm00001eb002010;Zm00001eb002570;Zm00001eb002760;Zm00001eb002850;Zm00001eb003240;Zm00001eb003550;Zm00001eb004430;Zm00001eb004540;Zm00001eb006160;Zm00001eb006200;Zm00001eb006350;Zm00001eb009100;Zm00001eb010210;Zm00001eb013980;Zm00001eb015030;Zm00001eb015440;Zm00001eb016000;Zm00001eb016100;Zm00001eb017150;Zm00001eb018090;Zm00001eb018990…
GO:0046474	glycerophospholipid biosynthetic process	8	181	0.450025	0.740033	Zm00001eb009100;Zm00001eb093110;Zm00001eb100060;Zm00001eb122600;Zm00001eb174440;Zm00001eb370580;Zm00001eb399850;Zm00001eb409080
GO:0000288	nuclear-transcribed mRNA catabolic process, deadenylation-dependent decay	3	61	0.450339	0.740033	Zm00001eb179830;Zm00001eb218410;Zm00001eb292520
GO:0002831	regulation of response to biotic stimulus	3	61	0.450339	0.740033	Zm00001eb344970;Zm00001eb413580;Zm00001eb416360
GO:0006081	cellular aldehyde metabolic process	3	61	0.450339	0.740033	Zm00001eb037980;Zm00001eb126690;Zm00001eb187260
GO:0006334	nucleosome assembly	3	61	0.450339	0.740033	Zm00001eb155280;Zm00001eb244920;Zm00001eb376980
GO:0006906	vesicle fusion	3	61	0.450339	0.740033	Zm00001eb052810;Zm00001eb127720;Zm00001eb356870
GO:0007127	meiosis I	3	61	0.450339	0.740033	Zm00001eb072310;Zm00001eb105070;Zm00001eb141330
GO:0031669	cellular response to nutrient levels	3	61	0.450339	0.740033	Zm00001eb093980;Zm00001eb168450;Zm00001eb264930
GO:0006323	DNA packaging	4	85	0.451986	0.740552	Zm00001eb144310;Zm00001eb155280;Zm00001eb244920;Zm00001eb376980
GO:0050779	RNA destabilization	4	85	0.451986	0.740552	Zm00001eb179830;Zm00001eb218410;Zm00001eb260100;Zm00001eb292520
GO:0061014	positive regulation of mRNA catabolic process	4	85	0.451986	0.740552	Zm00001eb179830;Zm00001eb218410;Zm00001eb260100;Zm00001eb292520
GO:0061157	mRNA destabilization	4	85	0.451986	0.740552	Zm00001eb179830;Zm00001eb218410;Zm00001eb260100;Zm00001eb292520
GO:0010557	positive regulation of macromolecule biosynthetic process	20	474	0.455323	0.741285	Zm00001eb002000;Zm00001eb048440;Zm00001eb080670;Zm00001eb108690;Zm00001eb132310;Zm00001eb142750;Zm00001eb146690;Zm00001eb189490;Zm00001eb215750;Zm00001eb243600;Zm00001eb264930;Zm00001eb274340;Zm00001eb302780;Zm00001eb349060;Zm00001eb372960;Zm00001eb372970;Zm00001eb381960;Zm00001eb383050;Zm00001eb409170;Zm00001eb424270
GO:0033043	regulation of organelle organization	8	182	0.456152	0.741285	Zm00001eb003550;Zm00001eb029570;Zm00001eb062310;Zm00001eb089720;Zm00001eb292740;Zm00001eb318590;Zm00001eb331340;Zm00001eb389350
GO:0006417	regulation of translation	11	255	0.457053	0.741285	Zm00001eb003550;Zm00001eb017150;Zm00001eb048720;Zm00001eb107930;Zm00001eb179830;Zm00001eb218410;Zm00001eb260100;Zm00001eb292520;Zm00001eb302640;Zm00001eb381960;Zm00001eb401690
GO:0009966	regulation of signal transduction	7	158	0.457559	0.741285	Zm00001eb023450;Zm00001eb048770;Zm00001eb184020;Zm00001eb188700;Zm00001eb206130;Zm00001eb295840;Zm00001eb432370
GO:0006730	one-carbon metabolic process	2	38	0.458231	0.741285	Zm00001eb212100;Zm00001eb410070
GO:0018230	peptidyl-L-cysteine S-palmitoylation	2	38	0.458231	0.741285	Zm00001eb104760;Zm00001eb289590
GO:0018231	peptidyl-S-diacylglycerol-L-cysteine biosynthetic process from peptidyl-cysteine	2	38	0.458231	0.741285	Zm00001eb104760;Zm00001eb289590
GO:0019722	calcium-mediated signaling	2	38	0.458231	0.741285	Zm00001eb274920;Zm00001eb293130
GO:0044786	cell cycle DNA replication	2	38	0.458231	0.741285	Zm00001eb162700;Zm00001eb295840
GO:0061024	membrane organization	13	304	0.458589	0.741285	Zm00001eb008520;Zm00001eb052810;Zm00001eb053210;Zm00001eb127720;Zm00001eb168450;Zm00001eb215130;Zm00001eb223160;Zm00001eb237700;Zm00001eb281600;Zm00001eb284490;Zm00001eb287470;Zm00001eb326010;Zm00001eb356870
GO:0070588	calcium ion transmembrane transport	3	62	0.460951	0.741285	Zm00001eb056130;Zm00001eb162620;Zm00001eb163750
GO:0001731	formation of translation preinitiation complex	1	15	0.461762	0.741285	Zm00001eb111600
GO:0002949	tRNA threonylcarbamoyladenosine modification	1	15	0.461762	0.741285	Zm00001eb129920
GO:0006312	mitotic recombination	1	15	0.461762	0.741285	Zm00001eb326520
GO:0006851	mitochondrial calcium ion transmembrane transport	1	15	0.461762	0.741285	Zm00001eb163750
GO:0009221	pyrimidine deoxyribonucleotide biosynthetic process	1	15	0.461762	0.741285	Zm00001eb048010
GO:0009265	2'-deoxyribonucleotide biosynthetic process	1	15	0.461762	0.741285	Zm00001eb048010
GO:0009593	detection of chemical stimulus	1	15	0.461762	0.741285	Zm00001eb121630
GO:0009965	leaf morphogenesis	1	15	0.461762	0.741285	Zm00001eb019800
GO:0016115	terpenoid catabolic process	1	15	0.461762	0.741285	Zm00001eb283860
GO:0035999	tetrahydrofolate interconversion	1	15	0.461762	0.741285	Zm00001eb212100
GO:0043467	regulation of generation of precursor metabolites and energy	1	15	0.461762	0.741285	Zm00001eb151750
GO:0045737	positive regulation of cyclin-dependent protein serine/threonine kinase activity	1	15	0.461762	0.741285	Zm00001eb132310
GO:0046189	phenol-containing compound biosynthetic process	1	15	0.461762	0.741285	Zm00001eb408580
GO:0046385	deoxyribose phosphate biosynthetic process	1	15	0.461762	0.741285	Zm00001eb048010
GO:0046620	regulation of organ growth	1	15	0.461762	0.741285	Zm00001eb112430
GO:0065001	specification of axis polarity	1	15	0.461762	0.741285	Zm00001eb350150
GO:0070076	histone lysine demethylation	1	15	0.461762	0.741285	Zm00001eb049830
GO:0023051	regulation of signaling	7	159	0.464123	0.744538	Zm00001eb023450;Zm00001eb048770;Zm00001eb184020;Zm00001eb188700;Zm00001eb206130;Zm00001eb295840;Zm00001eb432370
GO:0070887	cellular response to chemical stimulus	45	1091	0.467698	0.749189	Zm00001eb001560;Zm00001eb006160;Zm00001eb006200;Zm00001eb015440;Zm00001eb023680;Zm00001eb028460;Zm00001eb037040;Zm00001eb039590;Zm00001eb040370;Zm00001eb040550;Zm00001eb048770;Zm00001eb055280;Zm00001eb077170;Zm00001eb081630;Zm00001eb093980;Zm00001eb103630;Zm00001eb113580;Zm00001eb128330;Zm00001eb129900;Zm00001eb136490;Zm00001eb146690;Zm00001eb153660;Zm00001eb157270;Zm00001eb178220;Zm00001eb183250…
GO:0046434	organophosphate catabolic process	5	111	0.467975	0.749189	Zm00001eb303710;Zm00001eb311920;Zm00001eb324080;Zm00001eb333360;Zm00001eb409080
GO:0006338	chromatin remodeling	8	184	0.468366	0.749189	Zm00001eb025020;Zm00001eb050680;Zm00001eb108690;Zm00001eb131050;Zm00001eb155280;Zm00001eb244920;Zm00001eb328680;Zm00001eb376980
GO:0006720	isoprenoid metabolic process	10	233	0.469581	0.749189	Zm00001eb047160;Zm00001eb087570;Zm00001eb126690;Zm00001eb168450;Zm00001eb187260;Zm00001eb212630;Zm00001eb219710;Zm00001eb227150;Zm00001eb283860;Zm00001eb316960
GO:0017038	protein import	7	160	0.470669	0.749189	Zm00001eb158370;Zm00001eb163070;Zm00001eb176300;Zm00001eb177440;Zm00001eb194730;Zm00001eb293750;Zm00001eb305390
GO:0016192	vesicle-mediated transport	34	822	0.471407	0.749189	Zm00001eb017130;Zm00001eb017450;Zm00001eb038500;Zm00001eb047040;Zm00001eb049180;Zm00001eb052810;Zm00001eb056500;Zm00001eb060010;Zm00001eb061190;Zm00001eb065570;Zm00001eb073880;Zm00001eb088370;Zm00001eb092260;Zm00001eb116400;Zm00001eb122400;Zm00001eb127720;Zm00001eb138070;Zm00001eb168790;Zm00001eb187140;Zm00001eb209260;Zm00001eb215130;Zm00001eb223160;Zm00001eb241620;Zm00001eb251410;Zm00001eb257890…
GO:0032101	regulation of response to external stimulus	3	63	0.471474	0.749189	Zm00001eb344970;Zm00001eb413580;Zm00001eb416360
GO:0034440	lipid oxidation	3	63	0.471474	0.749189	Zm00001eb176300;Zm00001eb216870;Zm00001eb268320
GO:0035825	homologous recombination	3	63	0.471474	0.749189	Zm00001eb072310;Zm00001eb105070;Zm00001eb141330
GO:0042594	response to starvation	3	63	0.471474	0.749189	Zm00001eb093980;Zm00001eb168450;Zm00001eb264930
GO:0046173	polyol biosynthetic process	3	63	0.471474	0.749189	Zm00001eb053420;Zm00001eb067500;Zm00001eb324260
GO:0048507	meristem development	3	63	0.471474	0.749189	Zm00001eb095560;Zm00001eb295840;Zm00001eb372960
GO:0006284	base-excision repair	2	39	0.471737	0.749189	Zm00001eb241310;Zm00001eb359770
GO:2000022	regulation of jasmonic acid mediated signaling pathway	2	39	0.471737	0.749189	Zm00001eb048770;Zm00001eb432370
GO:0016570	histone modification	10	234	0.47499	0.753818	Zm00001eb019800;Zm00001eb025020;Zm00001eb049830;Zm00001eb073540;Zm00001eb096860;Zm00001eb184480;Zm00001eb202930;Zm00001eb205290;Zm00001eb236910;Zm00001eb342510
GO:0006357	regulation of transcription by RNA polymerase II	30	725	0.47538	0.753899	Zm00001eb002000;Zm00001eb048440;Zm00001eb049830;Zm00001eb053830;Zm00001eb080670;Zm00001eb100770;Zm00001eb108690;Zm00001eb126140;Zm00001eb132310;Zm00001eb139600;Zm00001eb142750;Zm00001eb182650;Zm00001eb189490;Zm00001eb193330;Zm00001eb193920;Zm00001eb205290;Zm00001eb215750;Zm00001eb243600;Zm00001eb259840;Zm00001eb274340;Zm00001eb302780;Zm00001eb308950;Zm00001eb320070;Zm00001eb349060;Zm00001eb367870…
GO:0051656	establishment of organelle localization	5	112	0.475815	0.754051	Zm00001eb045250;Zm00001eb112640;Zm00001eb133280;Zm00001eb158370;Zm00001eb372980
GO:0010646	regulation of cell communication	7	161	0.477195	0.75437	Zm00001eb023450;Zm00001eb048770;Zm00001eb184020;Zm00001eb188700;Zm00001eb206130;Zm00001eb295840;Zm00001eb432370
GO:0019438	aromatic compound biosynthetic process	158	3883	0.480021	0.75437	Zm00001eb002000;Zm00001eb002010;Zm00001eb006160;Zm00001eb006200;Zm00001eb015440;Zm00001eb016000;Zm00001eb016100;Zm00001eb020000;Zm00001eb020400;Zm00001eb023680;Zm00001eb028510;Zm00001eb035740;Zm00001eb036940;Zm00001eb037040;Zm00001eb044650;Zm00001eb048010;Zm00001eb048440;Zm00001eb049830;Zm00001eb050680;Zm00001eb053830;Zm00001eb058610;Zm00001eb059650;Zm00001eb061570;Zm00001eb064880;Zm00001eb065790…
GO:0006857	oligopeptide transport	3	64	0.481903	0.75437	Zm00001eb009990;Zm00001eb335710;Zm00001eb430050
GO:0015833	peptide transport	3	64	0.481903	0.75437	Zm00001eb009990;Zm00001eb335710;Zm00001eb430050
GO:0072521	purine-containing compound metabolic process	18	432	0.482613	0.75437	Zm00001eb036940;Zm00001eb059650;Zm00001eb061570;Zm00001eb067720;Zm00001eb110820;Zm00001eb126710;Zm00001eb154620;Zm00001eb192910;Zm00001eb256910;Zm00001eb276770;Zm00001eb297360;Zm00001eb313390;Zm00001eb316960;Zm00001eb319630;Zm00001eb373580;Zm00001eb381870;Zm00001eb429310;Zm00001eb433750
GO:0000038	very long-chain fatty acid metabolic process	1	16	0.483545	0.75437	Zm00001eb335900
GO:0006771	riboflavin metabolic process	1	16	0.483545	0.75437	Zm00001eb432370
GO:0009231	riboflavin biosynthetic process	1	16	0.483545	0.75437	Zm00001eb432370
GO:0009615	response to virus	1	16	0.483545	0.75437	Zm00001eb170550
GO:0009773	photosynthetic electron transport in photosystem I	1	16	0.483545	0.75437	Zm00001eb305640
GO:0009798	axis specification	1	16	0.483545	0.75437	Zm00001eb350150
GO:0010499	proteasomal ubiquitin-independent protein catabolic process	1	16	0.483545	0.75437	Zm00001eb271660
GO:0018216	peptidyl-arginine methylation	1	16	0.483545	0.75437	Zm00001eb232020
GO:0032527	protein exit from endoplasmic reticulum	1	16	0.483545	0.75437	Zm00001eb028460
GO:0034755	iron ion transmembrane transport	1	16	0.483545	0.75437	Zm00001eb013730
GO:0035265	organ growth	1	16	0.483545	0.75437	Zm00001eb112430
GO:0048532	anatomical structure arrangement	1	16	0.483545	0.75437	Zm00001eb131520
GO:0071241	cellular response to inorganic substance	1	16	0.483545	0.75437	Zm00001eb268320
GO:1902969	mitotic DNA replication	1	16	0.483545	0.75437	Zm00001eb162700
GO:1904031	positive regulation of cyclin-dependent protein kinase activity	1	16	0.483545	0.75437	Zm00001eb132310
GO:2000142	regulation of DNA-templated transcription, initiation	1	16	0.483545	0.75437	Zm00001eb243600
GO:2000243	positive regulation of reproductive process	1	16	0.483545	0.75437	Zm00001eb264930
GO:0006450	regulation of translational fidelity	2	40	0.485038	0.75437	Zm00001eb193560;Zm00001eb345100
GO:0019932	second-messenger-mediated signaling	2	40	0.485038	0.75437	Zm00001eb274920;Zm00001eb293130
GO:0044255	cellular lipid metabolic process	38	926	0.487054	0.75437	Zm00001eb009100;Zm00001eb047160;Zm00001eb087570;Zm00001eb093110;Zm00001eb100060;Zm00001eb122600;Zm00001eb124350;Zm00001eb126690;Zm00001eb146430;Zm00001eb146680;Zm00001eb152410;Zm00001eb168450;Zm00001eb174440;Zm00001eb176300;Zm00001eb187260;Zm00001eb202120;Zm00001eb212630;Zm00001eb216870;Zm00001eb219710;Zm00001eb227150;Zm00001eb250380;Zm00001eb268320;Zm00001eb270390;Zm00001eb277000;Zm00001eb283860…
GO:0032984	protein-containing complex disassembly	6	138	0.487268	0.75437	Zm00001eb010370;Zm00001eb047040;Zm00001eb145380;Zm00001eb211740;Zm00001eb286770;Zm00001eb389350
GO:0055065	metal ion homeostasis	7	163	0.490181	0.75437	Zm00001eb053210;Zm00001eb056130;Zm00001eb074380;Zm00001eb086340;Zm00001eb162620;Zm00001eb163750;Zm00001eb287420
GO:1903311	regulation of mRNA metabolic process	7	163	0.490181	0.75437	Zm00001eb100980;Zm00001eb179830;Zm00001eb218410;Zm00001eb260100;Zm00001eb286770;Zm00001eb292520;Zm00001eb315350
GO:0048285	organelle fission	10	237	0.491148	0.75437	Zm00001eb029570;Zm00001eb037710;Zm00001eb072310;Zm00001eb105070;Zm00001eb141330;Zm00001eb170550;Zm00001eb180360;Zm00001eb291210;Zm00001eb394510;Zm00001eb409620
GO:0048367	shoot system development	13	311	0.491602	0.75437	Zm00001eb019800;Zm00001eb032900;Zm00001eb047920;Zm00001eb063750;Zm00001eb087080;Zm00001eb095560;Zm00001eb131520;Zm00001eb284000;Zm00001eb297870;Zm00001eb300400;Zm00001eb372960;Zm00001eb382690;Zm00001eb383050
GO:0031497	chromatin assembly	3	65	0.492233	0.75437	Zm00001eb155280;Zm00001eb244920;Zm00001eb376980
GO:0048878	chemical homeostasis	14	336	0.4932	0.75437	Zm00001eb053210;Zm00001eb056130;Zm00001eb073650;Zm00001eb074380;Zm00001eb086340;Zm00001eb162620;Zm00001eb163750;Zm00001eb250380;Zm00001eb284750;Zm00001eb287420;Zm00001eb297200;Zm00001eb300080;Zm00001eb308990;Zm00001eb344870
GO:0051252	regulation of RNA metabolic process	122	3003	0.4936	0.75437	Zm00001eb002000;Zm00001eb002010;Zm00001eb006160;Zm00001eb006200;Zm00001eb015440;Zm00001eb016100;Zm00001eb020000;Zm00001eb020400;Zm00001eb023680;Zm00001eb028510;Zm00001eb035740;Zm00001eb037040;Zm00001eb048440;Zm00001eb049830;Zm00001eb050680;Zm00001eb053830;Zm00001eb058610;Zm00001eb064880;Zm00001eb066270;Zm00001eb067310;Zm00001eb071830;Zm00001eb073540;Zm00001eb075150;Zm00001eb077170;Zm00001eb080670…
GO:0001932	regulation of protein phosphorylation	6	139	0.494287	0.75437	Zm00001eb029570;Zm00001eb093980;Zm00001eb110510;Zm00001eb132310;Zm00001eb173790;Zm00001eb393310
GO:0030258	lipid modification	6	139	0.494287	0.75437	Zm00001eb146680;Zm00001eb176300;Zm00001eb216870;Zm00001eb268320;Zm00001eb311920;Zm00001eb324260
GO:0031331	positive regulation of cellular catabolic process	6	139	0.494287	0.75437	Zm00001eb115900;Zm00001eb179830;Zm00001eb218410;Zm00001eb260100;Zm00001eb292520;Zm00001eb331470
GO:0006749	glutathione metabolic process	4	90	0.496279	0.75437	Zm00001eb141010;Zm00001eb315490;Zm00001eb379880;Zm00001eb411190
GO:0033993	response to lipid	14	337	0.497709	0.75437	Zm00001eb025500;Zm00001eb048770;Zm00001eb146690;Zm00001eb183250;Zm00001eb193240;Zm00001eb216610;Zm00001eb231860;Zm00001eb268320;Zm00001eb332640;Zm00001eb350630;Zm00001eb372960;Zm00001eb404320;Zm00001eb430290;Zm00001eb432370
GO:0019219	regulation of nucleobase-containing compound metabolic process	124	3055	0.497739	0.75437	Zm00001eb002000;Zm00001eb002010;Zm00001eb006160;Zm00001eb006200;Zm00001eb015440;Zm00001eb016100;Zm00001eb020000;Zm00001eb020400;Zm00001eb023680;Zm00001eb028510;Zm00001eb035740;Zm00001eb037040;Zm00001eb048440;Zm00001eb049830;Zm00001eb050680;Zm00001eb053830;Zm00001eb058610;Zm00001eb064880;Zm00001eb066270;Zm00001eb067310;Zm00001eb071830;Zm00001eb073540;Zm00001eb075150;Zm00001eb077170;Zm00001eb080670…
GO:0006415	translational termination	2	41	0.498128	0.75437	Zm00001eb145380;Zm00001eb286770
GO:0031109	microtubule polymerization or depolymerization	2	41	0.498128	0.75437	Zm00001eb214370;Zm00001eb428880
GO:0034754	cellular hormone metabolic process	2	41	0.498128	0.75437	Zm00001eb121500;Zm00001eb385150
GO:0051345	positive regulation of hydrolase activity	2	41	0.498128	0.75437	Zm00001eb289920;Zm00001eb322480
GO:0051651	maintenance of location in cell	2	41	0.498128	0.75437	Zm00001eb030660;Zm00001eb353690
GO:0006310	DNA recombination	18	436	0.498527	0.75437	Zm00001eb071490;Zm00001eb072310;Zm00001eb079760;Zm00001eb105070;Zm00001eb141330;Zm00001eb145940;Zm00001eb162700;Zm00001eb171920;Zm00001eb175090;Zm00001eb231860;Zm00001eb244920;Zm00001eb252400;Zm00001eb295840;Zm00001eb326520;Zm00001eb330800;Zm00001eb332940;Zm00001eb376980;Zm00001eb432370
GO:0032787	monocarboxylic acid metabolic process	22	535	0.49915	0.75437	Zm00001eb036940;Zm00001eb037230;Zm00001eb061570;Zm00001eb124350;Zm00001eb126690;Zm00001eb126710;Zm00001eb143650;Zm00001eb152410;Zm00001eb176300;Zm00001eb187260;Zm00001eb216870;Zm00001eb268320;Zm00001eb270390;Zm00001eb277000;Zm00001eb335900;Zm00001eb369710;Zm00001eb376490;Zm00001eb391170;Zm00001eb392890;Zm00001eb429310;Zm00001eb430820;Zm00001eb433750
GO:0031668	cellular response to extracellular stimulus	3	66	0.50246	0.75437	Zm00001eb093980;Zm00001eb168450;Zm00001eb264930
GO:0048584	positive regulation of response to stimulus	3	66	0.50246	0.75437	Zm00001eb295840;Zm00001eb372960;Zm00001eb416360
GO:0071496	cellular response to external stimulus	3	66	0.50246	0.75437	Zm00001eb093980;Zm00001eb168450;Zm00001eb264930
GO:0006355	regulation of transcription, DNA-templated	115	2836	0.503364	0.75437	Zm00001eb002000;Zm00001eb002010;Zm00001eb006160;Zm00001eb006200;Zm00001eb015440;Zm00001eb016100;Zm00001eb020000;Zm00001eb020400;Zm00001eb023680;Zm00001eb028510;Zm00001eb035740;Zm00001eb037040;Zm00001eb048440;Zm00001eb049830;Zm00001eb050680;Zm00001eb053830;Zm00001eb058610;Zm00001eb064880;Zm00001eb066270;Zm00001eb067310;Zm00001eb071830;Zm00001eb073540;Zm00001eb075150;Zm00001eb077170;Zm00001eb080670…
GO:1903506	regulation of nucleic acid-templated transcription	115	2836	0.503364	0.75437	Zm00001eb002000;Zm00001eb002010;Zm00001eb006160;Zm00001eb006200;Zm00001eb015440;Zm00001eb016100;Zm00001eb020000;Zm00001eb020400;Zm00001eb023680;Zm00001eb028510;Zm00001eb035740;Zm00001eb037040;Zm00001eb048440;Zm00001eb049830;Zm00001eb050680;Zm00001eb053830;Zm00001eb058610;Zm00001eb064880;Zm00001eb066270;Zm00001eb067310;Zm00001eb071830;Zm00001eb073540;Zm00001eb075150;Zm00001eb077170;Zm00001eb080670…
GO:2001141	regulation of RNA biosynthetic process	115	2836	0.503364	0.75437	Zm00001eb002000;Zm00001eb002010;Zm00001eb006160;Zm00001eb006200;Zm00001eb015440;Zm00001eb016100;Zm00001eb020000;Zm00001eb020400;Zm00001eb023680;Zm00001eb028510;Zm00001eb035740;Zm00001eb037040;Zm00001eb048440;Zm00001eb049830;Zm00001eb050680;Zm00001eb053830;Zm00001eb058610;Zm00001eb064880;Zm00001eb066270;Zm00001eb067310;Zm00001eb071830;Zm00001eb073540;Zm00001eb075150;Zm00001eb077170;Zm00001eb080670…
GO:0001933	negative regulation of protein phosphorylation	1	17	0.504447	0.75437	Zm00001eb393310
GO:0006346	DNA methylation-dependent heterochromatin assembly	1	17	0.504447	0.75437	Zm00001eb137760
GO:0006469	negative regulation of protein kinase activity	1	17	0.504447	0.75437	Zm00001eb393310
GO:0006551	leucine metabolic process	1	17	0.504447	0.75437	Zm00001eb265270
GO:0009092	homoserine metabolic process	1	17	0.504447	0.75437	Zm00001eb177530
GO:0009219	pyrimidine deoxyribonucleotide metabolic process	1	17	0.504447	0.75437	Zm00001eb048010
GO:0015860	purine nucleoside transmembrane transport	1	17	0.504447	0.75437	Zm00001eb315500
GO:0016577	histone demethylation	1	17	0.504447	0.75437	Zm00001eb049830
GO:0018107	peptidyl-threonine phosphorylation	1	17	0.504447	0.75437	Zm00001eb430360
GO:0018195	peptidyl-arginine modification	1	17	0.504447	0.75437	Zm00001eb232020
GO:0018210	peptidyl-threonine modification	1	17	0.504447	0.75437	Zm00001eb430360
GO:0019985	translesion synthesis	1	17	0.504447	0.75437	Zm00001eb258230
GO:0030050	vesicle transport along actin filament	1	17	0.504447	0.75437	Zm00001eb045250
GO:0030638	polyketide metabolic process	1	17	0.504447	0.75437	Zm00001eb200040
GO:0030639	polyketide biosynthetic process	1	17	0.504447	0.75437	Zm00001eb200040
GO:0031056	regulation of histone modification	1	17	0.504447	0.75437	Zm00001eb073540
GO:0031425	chloroplast RNA processing	1	17	0.504447	0.75437	Zm00001eb038720
GO:0033673	negative regulation of kinase activity	1	17	0.504447	0.75437	Zm00001eb393310
GO:0035459	vesicle cargo loading	1	17	0.504447	0.75437	Zm00001eb215130
GO:0042326	negative regulation of phosphorylation	1	17	0.504447	0.75437	Zm00001eb393310
GO:0043562	cellular response to nitrogen levels	1	17	0.504447	0.75437	Zm00001eb168450
GO:0045116	protein neddylation	1	17	0.504447	0.75437	Zm00001eb279840
GO:0051693	actin filament capping	1	17	0.504447	0.75437	Zm00001eb389350
GO:0080188	gene silencing by RNA-directed DNA methylation	1	17	0.504447	0.75437	Zm00001eb137760
GO:0090110	COPII-coated vesicle cargo loading	1	17	0.504447	0.75437	Zm00001eb215130
GO:0098719	sodium ion import across plasma membrane	1	17	0.504447	0.75437	Zm00001eb308990
GO:0099515	actin filament-based transport	1	17	0.504447	0.75437	Zm00001eb045250
GO:0099518	vesicle cytoskeletal trafficking	1	17	0.504447	0.75437	Zm00001eb045250
GO:0120009	intermembrane lipid transfer	1	17	0.504447	0.75437	Zm00001eb284490
GO:0140458	pre-transcriptional gene silencing by RNA	1	17	0.504447	0.75437	Zm00001eb137760
GO:2001020	regulation of response to DNA damage stimulus	1	17	0.504447	0.75437	Zm00001eb398900
GO:0022402	cell cycle process	20	487	0.504496	0.75437	Zm00001eb029570;Zm00001eb037710;Zm00001eb047920;Zm00001eb048010;Zm00001eb072310;Zm00001eb105070;Zm00001eb141330;Zm00001eb144310;Zm00001eb144540;Zm00001eb162700;Zm00001eb171920;Zm00001eb180360;Zm00001eb214370;Zm00001eb236580;Zm00001eb291210;Zm00001eb295840;Zm00001eb333450;Zm00001eb398900;Zm00001eb409620;Zm00001eb428880
GO:0043632	modification-dependent macromolecule catabolic process	30	735	0.506239	0.756468	Zm00001eb026810;Zm00001eb028460;Zm00001eb067410;Zm00001eb115900;Zm00001eb122400;Zm00001eb139990;Zm00001eb146560;Zm00001eb183250;Zm00001eb187140;Zm00001eb189830;Zm00001eb206740;Zm00001eb223840;Zm00001eb238220;Zm00001eb251410;Zm00001eb254180;Zm00001eb260120;Zm00001eb265140;Zm00001eb271660;Zm00001eb273720;Zm00001eb275450;Zm00001eb282990;Zm00001eb331470;Zm00001eb348230;Zm00001eb366640;Zm00001eb374150…
GO:0051171	regulation of nitrogen compound metabolic process	145	3581	0.508244	0.758956	Zm00001eb002000;Zm00001eb002010;Zm00001eb003550;Zm00001eb006160;Zm00001eb006200;Zm00001eb015440;Zm00001eb016100;Zm00001eb017150;Zm00001eb020000;Zm00001eb020400;Zm00001eb023680;Zm00001eb028510;Zm00001eb029570;Zm00001eb035740;Zm00001eb037040;Zm00001eb048440;Zm00001eb048720;Zm00001eb049830;Zm00001eb050680;Zm00001eb053830;Zm00001eb058610;Zm00001eb064880;Zm00001eb066270;Zm00001eb067310;Zm00001eb071830…
GO:0006040	amino sugar metabolic process	2	42	0.511004	0.761033	Zm00001eb351780;Zm00001eb425600
GO:0006465	signal peptide processing	2	42	0.511004	0.761033	Zm00001eb174780;Zm00001eb237700
GO:0009084	glutamine family amino acid biosynthetic process	2	42	0.511004	0.761033	Zm00001eb162300;Zm00001eb338980
GO:0016102	diterpenoid biosynthetic process	2	42	0.511004	0.761033	Zm00001eb047160;Zm00001eb087570
GO:0032501	multicellular organismal process	42	1034	0.511546	0.761332	Zm00001eb019800;Zm00001eb032900;Zm00001eb037710;Zm00001eb047920;Zm00001eb056130;Zm00001eb058920;Zm00001eb063750;Zm00001eb067310;Zm00001eb073650;Zm00001eb073880;Zm00001eb087080;Zm00001eb095560;Zm00001eb103090;Zm00001eb103630;Zm00001eb112430;Zm00001eb123050;Zm00001eb129440;Zm00001eb131520;Zm00001eb146680;Zm00001eb159790;Zm00001eb180360;Zm00001eb216880;Zm00001eb227830;Zm00001eb252430;Zm00001eb264930…
GO:0006890	retrograde vesicle-mediated transport, Golgi to endoplasmic reticulum	3	67	0.51258	0.761851	Zm00001eb017450;Zm00001eb092260;Zm00001eb377270
GO:0048831	regulation of shoot system development	3	67	0.51258	0.761851	Zm00001eb087080;Zm00001eb095560;Zm00001eb297870
GO:0046777	protein autophosphorylation	5	117	0.514393	0.764034	Zm00001eb118740;Zm00001eb200920;Zm00001eb282360;Zm00001eb324690;Zm00001eb430990
GO:0006928	movement of cell or subcellular component	6	142	0.515143	0.764258	Zm00001eb045250;Zm00001eb270080;Zm00001eb277550;Zm00001eb372980;Zm00001eb377830;Zm00001eb405230
GO:0009451	RNA modification	15	366	0.516348	0.764258	Zm00001eb035240;Zm00001eb089580;Zm00001eb101440;Zm00001eb129920;Zm00001eb135860;Zm00001eb168440;Zm00001eb195500;Zm00001eb202650;Zm00001eb240170;Zm00001eb267110;Zm00001eb296600;Zm00001eb305860;Zm00001eb307420;Zm00001eb422810;Zm00001eb430340
GO:0032940	secretion by cell	5	118	0.521969	0.764258	Zm00001eb065570;Zm00001eb073880;Zm00001eb168790;Zm00001eb241620;Zm00001eb302800
GO:0048229	gametophyte development	4	93	0.52211	0.764258	Zm00001eb073880;Zm00001eb103090;Zm00001eb287160;Zm00001eb365660
GO:0006816	calcium ion transport	3	68	0.52259	0.764258	Zm00001eb056130;Zm00001eb162620;Zm00001eb163750
GO:0007033	vacuole organization	3	68	0.52259	0.764258	Zm00001eb060010;Zm00001eb075460;Zm00001eb336470
GO:0009555	pollen development	3	68	0.52259	0.764258	Zm00001eb073880;Zm00001eb103090;Zm00001eb365660
GO:0090174	organelle membrane fusion	3	68	0.52259	0.764258	Zm00001eb052810;Zm00001eb127720;Zm00001eb356870
GO:1901990	regulation of mitotic cell cycle phase transition	3	68	0.52259	0.764258	Zm00001eb171920;Zm00001eb236580;Zm00001eb398900
GO:0007031	peroxisome organization	2	43	0.52366	0.764258	Zm00001eb176300;Zm00001eb394510
GO:0019252	starch biosynthetic process	2	43	0.52366	0.764258	Zm00001eb242610;Zm00001eb296990
GO:0000076	DNA replication checkpoint signaling	1	18	0.524504	0.764258	Zm00001eb398900
GO:0000303	response to superoxide	1	18	0.524504	0.764258	Zm00001eb330020
GO:0000305	response to oxygen radical	1	18	0.524504	0.764258	Zm00001eb330020
GO:0006482	protein demethylation	1	18	0.524504	0.764258	Zm00001eb049830
GO:0008214	protein dealkylation	1	18	0.524504	0.764258	Zm00001eb049830
GO:0009299	mRNA transcription	1	18	0.524504	0.764258	Zm00001eb149120
GO:0009396	folic acid-containing compound biosynthetic process	1	18	0.524504	0.764258	Zm00001eb410070
GO:0019430	removal of superoxide radicals	1	18	0.524504	0.764258	Zm00001eb330020
GO:0030835	negative regulation of actin filament depolymerization	1	18	0.524504	0.764258	Zm00001eb389350
GO:0031365	N-terminal protein amino acid modification	1	18	0.524504	0.764258	Zm00001eb159790
GO:0034472	snRNA 3'-end processing	1	18	0.524504	0.764258	Zm00001eb143980
GO:0035266	meristem growth	1	18	0.524504	0.764258	Zm00001eb295840
GO:0035725	sodium ion transmembrane transport	1	18	0.524504	0.764258	Zm00001eb308990
GO:0042732	D-xylose metabolic process	1	18	0.524504	0.764258	Zm00001eb109880
GO:0071450	cellular response to oxygen radical	1	18	0.524504	0.764258	Zm00001eb330020
GO:0071451	cellular response to superoxide	1	18	0.524504	0.764258	Zm00001eb330020
GO:0090697	post-embryonic plant organ morphogenesis	1	18	0.524504	0.764258	Zm00001eb131520
GO:1901880	negative regulation of protein depolymerization	1	18	0.524504	0.764258	Zm00001eb389350
GO:0098869	cellular oxidant detoxification	11	269	0.528439	0.769488	Zm00001eb001560;Zm00001eb040550;Zm00001eb081630;Zm00001eb113580;Zm00001eb128330;Zm00001eb129900;Zm00001eb268320;Zm00001eb294680;Zm00001eb330020;Zm00001eb350630;Zm00001eb354700
GO:0009896	positive regulation of catabolic process	6	144	0.528863	0.769601	Zm00001eb115900;Zm00001eb179830;Zm00001eb218410;Zm00001eb260100;Zm00001eb292520;Zm00001eb331470
GO:0048589	developmental growth	4	94	0.53058	0.770587	Zm00001eb095560;Zm00001eb112430;Zm00001eb200650;Zm00001eb295840
GO:1901987	regulation of cell cycle phase transition	4	94	0.53058	0.770587	Zm00001eb141330;Zm00001eb171920;Zm00001eb236580;Zm00001eb398900
GO:1903313	positive regulation of mRNA metabolic process	4	94	0.53058	0.770587	Zm00001eb179830;Zm00001eb218410;Zm00001eb260100;Zm00001eb292520
GO:0006333	chromatin assembly or disassembly	3	69	0.532486	0.771845	Zm00001eb155280;Zm00001eb244920;Zm00001eb376980
GO:0016236	macroautophagy	3	69	0.532486	0.771845	Zm00001eb060010;Zm00001eb257890;Zm00001eb336470
GO:0034728	nucleosome organization	3	69	0.532486	0.771845	Zm00001eb155280;Zm00001eb244920;Zm00001eb376980
GO:0051276	chromosome organization	33	819	0.534697	0.774048	Zm00001eb013980;Zm00001eb019800;Zm00001eb025020;Zm00001eb050680;Zm00001eb103630;Zm00001eb105070;Zm00001eb108690;Zm00001eb131050;Zm00001eb137760;Zm00001eb144310;Zm00001eb155280;Zm00001eb160010;Zm00001eb162700;Zm00001eb163070;Zm00001eb168160;Zm00001eb171920;Zm00001eb175090;Zm00001eb201140;Zm00001eb205290;Zm00001eb231860;Zm00001eb236910;Zm00001eb244920;Zm00001eb252400;Zm00001eb291210;Zm00001eb300400…
GO:0000045	autophagosome assembly	2	44	0.536093	0.774048	Zm00001eb060010;Zm00001eb336470
GO:0016226	iron-sulfur cluster assembly	2	44	0.536093	0.774048	Zm00001eb051140;Zm00001eb377130
GO:0018345	protein palmitoylation	2	44	0.536093	0.774048	Zm00001eb104760;Zm00001eb289590
GO:0031163	metallo-sulfur cluster assembly	2	44	0.536093	0.774048	Zm00001eb051140;Zm00001eb377130
GO:0031167	rRNA methylation	2	44	0.536093	0.774048	Zm00001eb101440;Zm00001eb240170
GO:0006970	response to osmotic stress	5	120	0.536965	0.774804	Zm00001eb046120;Zm00001eb264930;Zm00001eb338980;Zm00001eb413580;Zm00001eb421090
GO:0048519	negative regulation of biological process	34	845	0.537868	0.775045	Zm00001eb002000;Zm00001eb004540;Zm00001eb013980;Zm00001eb103630;Zm00001eb123050;Zm00001eb123360;Zm00001eb137760;Zm00001eb141330;Zm00001eb160100;Zm00001eb171750;Zm00001eb171920;Zm00001eb179830;Zm00001eb188700;Zm00001eb200530;Zm00001eb218410;Zm00001eb236870;Zm00001eb247190;Zm00001eb247890;Zm00001eb250380;Zm00001eb260100;Zm00001eb286770;Zm00001eb287160;Zm00001eb292520;Zm00001eb295840;Zm00001eb300920…
GO:0008654	phospholipid biosynthetic process	10	246	0.538795	0.775045	Zm00001eb009100;Zm00001eb093110;Zm00001eb100060;Zm00001eb122600;Zm00001eb126690;Zm00001eb174440;Zm00001eb187260;Zm00001eb370580;Zm00001eb399850;Zm00001eb409080
GO:0035303	regulation of dephosphorylation	3	70	0.542266	0.775045	Zm00001eb163350;Zm00001eb184020;Zm00001eb350630
GO:0042908	xenobiotic transport	3	70	0.542266	0.775045	Zm00001eb073880;Zm00001eb262790;Zm00001eb382100
GO:0048366	leaf development	3	70	0.542266	0.775045	Zm00001eb019800;Zm00001eb284000;Zm00001eb382690
GO:0000478	endonucleolytic cleavage involved in rRNA processing	1	19	0.543751	0.775045	Zm00001eb266050
GO:0000479	endonucleolytic cleavage of tricistronic rRNA transcript (SSU-rRNA, 5.8S rRNA, LSU-rRNA)	1	19	0.543751	0.775045	Zm00001eb266050
GO:0006379	mRNA cleavage	1	19	0.543751	0.775045	Zm00001eb308220
GO:0006566	threonine metabolic process	1	19	0.543751	0.775045	Zm00001eb177530
GO:0007129	homologous chromosome pairing at meiosis	1	19	0.543751	0.775045	Zm00001eb105070
GO:0010099	regulation of photomorphogenesis	1	19	0.543751	0.775045	Zm00001eb103630
GO:0016180	snRNA processing	1	19	0.543751	0.775045	Zm00001eb143980
GO:0016558	protein import into peroxisome matrix	1	19	0.543751	0.775045	Zm00001eb176300
GO:0031398	positive regulation of protein ubiquitination	1	19	0.543751	0.775045	Zm00001eb279840
GO:0042727	flavin-containing compound biosynthetic process	1	19	0.543751	0.775045	Zm00001eb432370
GO:0043242	negative regulation of protein-containing complex disassembly	1	19	0.543751	0.775045	Zm00001eb389350
GO:0051443	positive regulation of ubiquitin-protein transferase activity	1	19	0.543751	0.775045	Zm00001eb279840
GO:0070507	regulation of microtubule cytoskeleton organization	1	19	0.543751	0.775045	Zm00001eb029570
GO:0097428	protein maturation by iron-sulfur cluster transfer	1	19	0.543751	0.775045	Zm00001eb377130
GO:0009892	negative regulation of metabolic process	27	673	0.545554	0.777117	Zm00001eb002000;Zm00001eb004540;Zm00001eb013980;Zm00001eb103630;Zm00001eb123050;Zm00001eb123360;Zm00001eb137760;Zm00001eb160100;Zm00001eb171750;Zm00001eb179830;Zm00001eb218410;Zm00001eb236870;Zm00001eb247190;Zm00001eb247890;Zm00001eb250380;Zm00001eb260100;Zm00001eb286770;Zm00001eb287160;Zm00001eb292520;Zm00001eb295840;Zm00001eb300920;Zm00001eb321290;Zm00001eb326520;Zm00001eb328680;Zm00001eb382170…
GO:0046488	phosphatidylinositol metabolic process	7	172	0.547257	0.779045	Zm00001eb009100;Zm00001eb093110;Zm00001eb122600;Zm00001eb174440;Zm00001eb311920;Zm00001eb399850;Zm00001eb409080
GO:0005992	trehalose biosynthetic process	2	45	0.548302	0.779535	Zm00001eb042370;Zm00001eb370990
GO:0009226	nucleotide-sugar biosynthetic process	2	45	0.548302	0.779535	Zm00001eb065790;Zm00001eb351780
GO:0001101	response to acid chemical	3	71	0.551926	0.782767	Zm00001eb093980;Zm00001eb159790;Zm00001eb168450
GO:0009867	jasmonic acid mediated signaling pathway	3	71	0.551926	0.782767	Zm00001eb048770;Zm00001eb404320;Zm00001eb432370
GO:0031667	response to nutrient levels	3	71	0.551926	0.782767	Zm00001eb093980;Zm00001eb168450;Zm00001eb264930
GO:0016070	RNA metabolic process	188	4677	0.552026	0.782767	Zm00001eb002000;Zm00001eb002010;Zm00001eb006160;Zm00001eb006200;Zm00001eb015030;Zm00001eb015440;Zm00001eb016000;Zm00001eb016100;Zm00001eb020000;Zm00001eb020400;Zm00001eb023680;Zm00001eb028510;Zm00001eb035240;Zm00001eb035740;Zm00001eb037040;Zm00001eb038720;Zm00001eb042420;Zm00001eb042590;Zm00001eb048440;Zm00001eb049830;Zm00001eb050680;Zm00001eb053830;Zm00001eb058610;Zm00001eb060930;Zm00001eb063750…
GO:0051726	regulation of cell cycle	12	299	0.552334	0.782767	Zm00001eb029570;Zm00001eb095700;Zm00001eb132310;Zm00001eb141330;Zm00001eb142750;Zm00001eb171920;Zm00001eb215750;Zm00001eb236580;Zm00001eb295840;Zm00001eb398900;Zm00001eb409620;Zm00001eb424270
GO:0048468	cell development	2	46	0.560283	0.784286	Zm00001eb193240;Zm00001eb331340
GO:0080135	regulation of cellular response to stress	2	46	0.560283	0.784286	Zm00001eb188700;Zm00001eb398900
GO:0006559	L-phenylalanine catabolic process	1	20	0.562219	0.784286	Zm00001eb411190
GO:0006646	phosphatidylethanolamine biosynthetic process	1	20	0.562219	0.784286	Zm00001eb100060
GO:0006814	sodium ion transport	1	20	0.562219	0.784286	Zm00001eb308990
GO:0007020	microtubule nucleation	1	20	0.562219	0.784286	Zm00001eb428880
GO:0009263	deoxyribonucleotide biosynthetic process	1	20	0.562219	0.784286	Zm00001eb048010
GO:0009394	2'-deoxyribonucleotide metabolic process	1	20	0.562219	0.784286	Zm00001eb048010
GO:0010087	phloem or xylem histogenesis	1	20	0.562219	0.784286	Zm00001eb382170
GO:0015908	fatty acid transport	1	20	0.562219	0.784286	Zm00001eb368840
GO:0019344	cysteine biosynthetic process	1	20	0.562219	0.784286	Zm00001eb032380
GO:0019692	deoxyribose phosphate metabolic process	1	20	0.562219	0.784286	Zm00001eb048010
GO:0042559	pteridine-containing compound biosynthetic process	1	20	0.562219	0.784286	Zm00001eb410070
GO:0042726	flavin-containing compound metabolic process	1	20	0.562219	0.784286	Zm00001eb432370
GO:0043067	regulation of programmed cell death	1	20	0.562219	0.784286	Zm00001eb188700
GO:0043455	regulation of secondary metabolic process	1	20	0.562219	0.784286	Zm00001eb285040
GO:0045910	negative regulation of DNA recombination	1	20	0.562219	0.784286	Zm00001eb326520
GO:0046337	phosphatidylethanolamine metabolic process	1	20	0.562219	0.784286	Zm00001eb100060
GO:0060627	regulation of vesicle-mediated transport	1	20	0.562219	0.784286	Zm00001eb073880
GO:0090307	mitotic spindle assembly	1	20	0.562219	0.784286	Zm00001eb029570
GO:0098659	inorganic cation import across plasma membrane	1	20	0.562219	0.784286	Zm00001eb308990
GO:0099587	inorganic ion import across plasma membrane	1	20	0.562219	0.784286	Zm00001eb308990
GO:1902222	erythrose 4-phosphate/phosphoenolpyruvate family amino acid catabolic process	1	20	0.562219	0.784286	Zm00001eb411190
GO:1903322	positive regulation of protein modification by small protein conjugation or removal	1	20	0.562219	0.784286	Zm00001eb279840
GO:2000030	regulation of response to red or far red light	1	20	0.562219	0.784286	Zm00001eb103630
GO:0061025	membrane fusion	4	98	0.563691	0.785847	Zm00001eb008520;Zm00001eb052810;Zm00001eb127720;Zm00001eb356870
GO:0046903	secretion	5	124	0.566287	0.788972	Zm00001eb065570;Zm00001eb073880;Zm00001eb168790;Zm00001eb241620;Zm00001eb302800
GO:0006163	purine nucleotide metabolic process	16	404	0.57037	0.794164	Zm00001eb036940;Zm00001eb059650;Zm00001eb061570;Zm00001eb067720;Zm00001eb126710;Zm00001eb154620;Zm00001eb192910;Zm00001eb256910;Zm00001eb276770;Zm00001eb297360;Zm00001eb316960;Zm00001eb319630;Zm00001eb373580;Zm00001eb381870;Zm00001eb429310;Zm00001eb433750
GO:0016049	cell growth	3	73	0.570878	0.79424	Zm00001eb093980;Zm00001eb200650;Zm00001eb331340
GO:0010605	negative regulation of macromolecule metabolic process	26	656	0.571139	0.79424	Zm00001eb002000;Zm00001eb004540;Zm00001eb013980;Zm00001eb103630;Zm00001eb123050;Zm00001eb123360;Zm00001eb137760;Zm00001eb160100;Zm00001eb171750;Zm00001eb179830;Zm00001eb218410;Zm00001eb236870;Zm00001eb247190;Zm00001eb247890;Zm00001eb260100;Zm00001eb286770;Zm00001eb287160;Zm00001eb292520;Zm00001eb295840;Zm00001eb300920;Zm00001eb321290;Zm00001eb326520;Zm00001eb328680;Zm00001eb382170;Zm00001eb393310…
GO:0034620	cellular response to unfolded protein	2	47	0.572035	0.794493	Zm00001eb028460;Zm00001eb136490
GO:1905037	autophagosome organization	2	47	0.572035	0.794493	Zm00001eb060010;Zm00001eb336470
GO:0071669	plant-type cell wall organization or biogenesis	7	177	0.577772	0.79741	Zm00001eb006350;Zm00001eb048010;Zm00001eb125930;Zm00001eb237860;Zm00001eb316460;Zm00001eb323040;Zm00001eb428030
GO:0006418	tRNA aminoacylation for protein translation	4	100	0.579758	0.79741	Zm00001eb063750;Zm00001eb123360;Zm00001eb174780;Zm00001eb345100
GO:0009620	response to fungus	4	100	0.579758	0.79741	Zm00001eb047570;Zm00001eb268320;Zm00001eb278140;Zm00001eb344970
GO:0006448	regulation of translational elongation	1	21	0.57994	0.79741	Zm00001eb017150
GO:0006536	glutamate metabolic process	1	21	0.57994	0.79741	Zm00001eb162300
GO:0006801	superoxide metabolic process	1	21	0.57994	0.79741	Zm00001eb330020
GO:0006863	purine nucleobase transport	1	21	0.57994	0.79741	Zm00001eb315500
GO:0008356	asymmetric cell division	1	21	0.57994	0.79741	Zm00001eb029540
GO:0010158	abaxial cell fate specification	1	21	0.57994	0.79741	Zm00001eb058610
GO:0010252	auxin homeostasis	1	21	0.57994	0.79741	Zm00001eb300080
GO:0010563	negative regulation of phosphorus metabolic process	1	21	0.57994	0.79741	Zm00001eb393310
GO:0045936	negative regulation of phosphate metabolic process	1	21	0.57994	0.79741	Zm00001eb393310
GO:1904823	purine nucleobase transmembrane transport	1	21	0.57994	0.79741	Zm00001eb315500
GO:0071395	cellular response to jasmonic acid stimulus	3	74	0.580166	0.79741	Zm00001eb048770;Zm00001eb404320;Zm00001eb432370
GO:0071398	cellular response to fatty acid	3	74	0.580166	0.79741	Zm00001eb048770;Zm00001eb404320;Zm00001eb432370
GO:0010817	regulation of hormone levels	5	126	0.580586	0.79741	Zm00001eb031030;Zm00001eb073650;Zm00001eb119530;Zm00001eb121500;Zm00001eb385150
GO:0019684	photosynthesis, light reaction	5	126	0.580586	0.79741	Zm00001eb150800;Zm00001eb151750;Zm00001eb168450;Zm00001eb183170;Zm00001eb305640
GO:0044242	cellular lipid catabolic process	5	126	0.580586	0.79741	Zm00001eb176300;Zm00001eb268320;Zm00001eb283860;Zm00001eb429310;Zm00001eb430820
GO:0000281	mitotic cytokinesis	2	48	0.583557	0.797825	Zm00001eb048010;Zm00001eb333450
GO:0006487	protein N-linked glycosylation	2	48	0.583557	0.797825	Zm00001eb062720;Zm00001eb065790
GO:0009751	response to salicylic acid	2	48	0.583557	0.797825	Zm00001eb268320;Zm00001eb332640
GO:0010015	root morphogenesis	2	48	0.583557	0.797825	Zm00001eb295840;Zm00001eb350150
GO:0031507	heterochromatin assembly	2	48	0.583557	0.797825	Zm00001eb013980;Zm00001eb137760
GO:0045454	cell redox homeostasis	2	48	0.583557	0.797825	Zm00001eb302140;Zm00001eb340900
GO:0070828	heterochromatin organization	2	48	0.583557	0.797825	Zm00001eb013980;Zm00001eb137760
GO:0006090	pyruvate metabolic process	7	178	0.583757	0.797825	Zm00001eb036940;Zm00001eb061570;Zm00001eb126690;Zm00001eb126710;Zm00001eb143650;Zm00001eb187260;Zm00001eb433750
GO:0042440	pigment metabolic process	5	127	0.58764	0.801086	Zm00001eb044650;Zm00001eb168450;Zm00001eb231810;Zm00001eb307720;Zm00001eb325150
GO:0006351	transcription, DNA-templated	125	3137	0.587683	0.801086	Zm00001eb002000;Zm00001eb002010;Zm00001eb006160;Zm00001eb006200;Zm00001eb015440;Zm00001eb016000;Zm00001eb016100;Zm00001eb020000;Zm00001eb020400;Zm00001eb023680;Zm00001eb028510;Zm00001eb035740;Zm00001eb037040;Zm00001eb048440;Zm00001eb049830;Zm00001eb050680;Zm00001eb053830;Zm00001eb058610;Zm00001eb064880;Zm00001eb066270;Zm00001eb067310;Zm00001eb071210;Zm00001eb071830;Zm00001eb073540;Zm00001eb075150…
GO:0022414	reproductive process	28	712	0.588696	0.801086	Zm00001eb000370;Zm00001eb019800;Zm00001eb037710;Zm00001eb047920;Zm00001eb063750;Zm00001eb072310;Zm00001eb073880;Zm00001eb087080;Zm00001eb095560;Zm00001eb105070;Zm00001eb123050;Zm00001eb131520;Zm00001eb141330;Zm00001eb144310;Zm00001eb146680;Zm00001eb159790;Zm00001eb171920;Zm00001eb180360;Zm00001eb216880;Zm00001eb236580;Zm00001eb264930;Zm00001eb291210;Zm00001eb297870;Zm00001eb316750;Zm00001eb372960…
GO:0032268	regulation of cellular protein metabolic process	24	612	0.591679	0.801086	Zm00001eb003550;Zm00001eb017150;Zm00001eb029570;Zm00001eb048720;Zm00001eb073540;Zm00001eb093980;Zm00001eb107930;Zm00001eb110510;Zm00001eb115900;Zm00001eb132310;Zm00001eb163350;Zm00001eb173790;Zm00001eb179830;Zm00001eb184020;Zm00001eb218410;Zm00001eb260100;Zm00001eb279840;Zm00001eb292520;Zm00001eb302640;Zm00001eb331470;Zm00001eb350630;Zm00001eb381960;Zm00001eb393310;Zm00001eb401690
GO:0006268	DNA unwinding involved in DNA replication	2	49	0.594848	0.801086	Zm00001eb162700;Zm00001eb231860
GO:0007623	circadian rhythm	2	49	0.594848	0.801086	Zm00001eb006310;Zm00001eb103630
GO:0019395	fatty acid oxidation	2	49	0.594848	0.801086	Zm00001eb176300;Zm00001eb268320
GO:0043650	dicarboxylic acid biosynthetic process	2	49	0.594848	0.801086	Zm00001eb162300;Zm00001eb410070
GO:0051304	chromosome separation	2	49	0.594848	0.801086	Zm00001eb141330;Zm00001eb291210
GO:0006875	cellular metal ion homeostasis	4	102	0.595481	0.801086	Zm00001eb056130;Zm00001eb086340;Zm00001eb162620;Zm00001eb163750
GO:0009063	cellular amino acid catabolic process	4	102	0.595481	0.801086	Zm00001eb192910;Zm00001eb265270;Zm00001eb385980;Zm00001eb411190
GO:0000054	ribosomal subunit export from nucleus	1	22	0.596944	0.801086	Zm00001eb158370
GO:0006012	galactose metabolic process	1	22	0.596944	0.801086	Zm00001eb098110
GO:0006026	aminoglycan catabolic process	1	22	0.596944	0.801086	Zm00001eb425600
GO:0006030	chitin metabolic process	1	22	0.596944	0.801086	Zm00001eb425600
GO:0006032	chitin catabolic process	1	22	0.596944	0.801086	Zm00001eb425600
GO:0006596	polyamine biosynthetic process	1	22	0.596944	0.801086	Zm00001eb313390
GO:0016129	phytosteroid biosynthetic process	1	22	0.596944	0.801086	Zm00001eb073650
GO:0016132	brassinosteroid biosynthetic process	1	22	0.596944	0.801086	Zm00001eb073650
GO:0033750	ribosome localization	1	22	0.596944	0.801086	Zm00001eb158370
GO:0034308	primary alcohol metabolic process	1	22	0.596944	0.801086	Zm00001eb142350
GO:0045143	homologous chromosome segregation	1	22	0.596944	0.801086	Zm00001eb105070
GO:0046348	amino sugar catabolic process	1	22	0.596944	0.801086	Zm00001eb425600
GO:0051053	negative regulation of DNA metabolic process	1	22	0.596944	0.801086	Zm00001eb326520
GO:0070525	tRNA threonylcarbamoyladenosine metabolic process	1	22	0.596944	0.801086	Zm00001eb129920
GO:0071428	rRNA-containing ribonucleoprotein complex export from nucleus	1	22	0.596944	0.801086	Zm00001eb158370
GO:0098739	import across plasma membrane	1	22	0.596944	0.801086	Zm00001eb308990
GO:0120178	steroid hormone biosynthetic process	1	22	0.596944	0.801086	Zm00001eb073650
GO:0120255	olefinic compound biosynthetic process	1	22	0.596944	0.801086	Zm00001eb382690
GO:1901072	glucosamine-containing compound catabolic process	1	22	0.596944	0.801086	Zm00001eb425600
GO:0006576	cellular biogenic amine metabolic process	3	76	0.598355	0.802496	Zm00001eb080510;Zm00001eb313390;Zm00001eb408580
GO:0080090	regulation of primary metabolic process	144	3618	0.599287	0.80286	Zm00001eb002000;Zm00001eb002010;Zm00001eb003550;Zm00001eb006160;Zm00001eb006200;Zm00001eb015440;Zm00001eb016100;Zm00001eb017150;Zm00001eb020000;Zm00001eb020400;Zm00001eb023680;Zm00001eb028510;Zm00001eb029570;Zm00001eb035740;Zm00001eb037040;Zm00001eb048440;Zm00001eb048720;Zm00001eb049830;Zm00001eb050680;Zm00001eb053830;Zm00001eb058610;Zm00001eb064880;Zm00001eb066270;Zm00001eb067310;Zm00001eb071830…
GO:0097659	nucleic acid-templated transcription	125	3145	0.599918	0.80286	Zm00001eb002000;Zm00001eb002010;Zm00001eb006160;Zm00001eb006200;Zm00001eb015440;Zm00001eb016000;Zm00001eb016100;Zm00001eb020000;Zm00001eb020400;Zm00001eb023680;Zm00001eb028510;Zm00001eb035740;Zm00001eb037040;Zm00001eb048440;Zm00001eb049830;Zm00001eb050680;Zm00001eb053830;Zm00001eb058610;Zm00001eb064880;Zm00001eb066270;Zm00001eb067310;Zm00001eb071210;Zm00001eb071830;Zm00001eb073540;Zm00001eb075150…
GO:0009150	purine ribonucleotide metabolic process	15	386	0.60007	0.80286	Zm00001eb036940;Zm00001eb059650;Zm00001eb061570;Zm00001eb067720;Zm00001eb126710;Zm00001eb154620;Zm00001eb192910;Zm00001eb276770;Zm00001eb297360;Zm00001eb316960;Zm00001eb319630;Zm00001eb373580;Zm00001eb381870;Zm00001eb429310;Zm00001eb433750
GO:0044085	cellular component biogenesis	64	1621	0.60007	0.80286	Zm00001eb003550;Zm00001eb006350;Zm00001eb010370;Zm00001eb024850;Zm00001eb029570;Zm00001eb029690;Zm00001eb038720;Zm00001eb039670;Zm00001eb042590;Zm00001eb048010;Zm00001eb051140;Zm00001eb053940;Zm00001eb060010;Zm00001eb060930;Zm00001eb062310;Zm00001eb065770;Zm00001eb089720;Zm00001eb095240;Zm00001eb098110;Zm00001eb101440;Zm00001eb111600;Zm00001eb133530;Zm00001eb137760;Zm00001eb144540;Zm00001eb150800…
GO:0097237	cellular response to toxic substance	11	284	0.60123	0.803446	Zm00001eb001560;Zm00001eb040550;Zm00001eb081630;Zm00001eb113580;Zm00001eb128330;Zm00001eb129900;Zm00001eb268320;Zm00001eb294680;Zm00001eb330020;Zm00001eb350630;Zm00001eb354700
GO:1990748	cellular detoxification	11	284	0.60123	0.803446	Zm00001eb001560;Zm00001eb040550;Zm00001eb081630;Zm00001eb113580;Zm00001eb128330;Zm00001eb129900;Zm00001eb268320;Zm00001eb294680;Zm00001eb330020;Zm00001eb350630;Zm00001eb354700
GO:0051704	multi-organism process	8	207	0.602217	0.804282	Zm00001eb000370;Zm00001eb037710;Zm00001eb073880;Zm00001eb170550;Zm00001eb180360;Zm00001eb291210;Zm00001eb316750;Zm00001eb407500
GO:0000003	reproduction	28	717	0.603711	0.805793	Zm00001eb000370;Zm00001eb019800;Zm00001eb037710;Zm00001eb047920;Zm00001eb063750;Zm00001eb072310;Zm00001eb073880;Zm00001eb087080;Zm00001eb095560;Zm00001eb105070;Zm00001eb123050;Zm00001eb131520;Zm00001eb141330;Zm00001eb144310;Zm00001eb146680;Zm00001eb159790;Zm00001eb171920;Zm00001eb180360;Zm00001eb216880;Zm00001eb236580;Zm00001eb264930;Zm00001eb291210;Zm00001eb297870;Zm00001eb316750;Zm00001eb372960…
GO:0046618	xenobiotic export	2	50	0.605908	0.807273	Zm00001eb073880;Zm00001eb382100
GO:0061640	cytoskeleton-dependent cytokinesis	2	50	0.605908	0.807273	Zm00001eb048010;Zm00001eb333450
GO:1990961	xenobiotic detoxification by transmembrane export across the plasma membrane	2	50	0.605908	0.807273	Zm00001eb073880;Zm00001eb382100
GO:0009991	response to extracellular stimulus	3	77	0.607254	0.807878	Zm00001eb093980;Zm00001eb168450;Zm00001eb264930
GO:0032774	RNA biosynthetic process	125	3151	0.60902	0.807878	Zm00001eb002000;Zm00001eb002010;Zm00001eb006160;Zm00001eb006200;Zm00001eb015440;Zm00001eb016000;Zm00001eb016100;Zm00001eb020000;Zm00001eb020400;Zm00001eb023680;Zm00001eb028510;Zm00001eb035740;Zm00001eb037040;Zm00001eb048440;Zm00001eb049830;Zm00001eb050680;Zm00001eb053830;Zm00001eb058610;Zm00001eb064880;Zm00001eb066270;Zm00001eb067310;Zm00001eb071210;Zm00001eb071830;Zm00001eb073540;Zm00001eb075150…
GO:0043038	amino acid activation	4	104	0.610849	0.807878	Zm00001eb063750;Zm00001eb123360;Zm00001eb174780;Zm00001eb345100
GO:0043039	tRNA aminoacylation	4	104	0.610849	0.807878	Zm00001eb063750;Zm00001eb123360;Zm00001eb174780;Zm00001eb345100
GO:0044271	cellular nitrogen compound biosynthetic process	202	5070	0.610881	0.807878	Zm00001eb002000;Zm00001eb002010;Zm00001eb003550;Zm00001eb006160;Zm00001eb006200;Zm00001eb015440;Zm00001eb016000;Zm00001eb016100;Zm00001eb017150;Zm00001eb020000;Zm00001eb020400;Zm00001eb023240;Zm00001eb023680;Zm00001eb028510;Zm00001eb035740;Zm00001eb036940;Zm00001eb037040;Zm00001eb037230;Zm00001eb043240;Zm00001eb044650;Zm00001eb047920;Zm00001eb048010;Zm00001eb048440;Zm00001eb048720;Zm00001eb049830…
GO:0098754	detoxification	13	338	0.613172	0.807878	Zm00001eb001560;Zm00001eb040550;Zm00001eb073880;Zm00001eb081630;Zm00001eb113580;Zm00001eb128330;Zm00001eb129900;Zm00001eb268320;Zm00001eb294680;Zm00001eb330020;Zm00001eb350630;Zm00001eb354700;Zm00001eb382100
GO:0002833	positive regulation of response to biotic stimulus	1	23	0.613261	0.807878	Zm00001eb416360
GO:0006625	protein targeting to peroxisome	1	23	0.613261	0.807878	Zm00001eb176300
GO:0009694	jasmonic acid metabolic process	1	23	0.613261	0.807878	Zm00001eb369710
GO:0015858	nucleoside transport	1	23	0.613261	0.807878	Zm00001eb315500
GO:0030834	regulation of actin filament depolymerization	1	23	0.613261	0.807878	Zm00001eb389350
GO:0035434	copper ion transmembrane transport	1	23	0.613261	0.807878	Zm00001eb074380
GO:0046246	terpene biosynthetic process	1	23	0.613261	0.807878	Zm00001eb212630
GO:0071446	cellular response to salicylic acid stimulus	1	23	0.613261	0.807878	Zm00001eb268320
GO:0072523	purine-containing compound catabolic process	1	23	0.613261	0.807878	Zm00001eb110820
GO:0072662	protein localization to peroxisome	1	23	0.613261	0.807878	Zm00001eb176300
GO:0072663	establishment of protein localization to peroxisome	1	23	0.613261	0.807878	Zm00001eb176300
GO:1901642	nucleoside transmembrane transport	1	23	0.613261	0.807878	Zm00001eb315500
GO:1901879	regulation of protein depolymerization	1	23	0.613261	0.807878	Zm00001eb389350
GO:0048608	reproductive structure development	14	364	0.614594	0.808628	Zm00001eb019800;Zm00001eb047920;Zm00001eb063750;Zm00001eb087080;Zm00001eb095560;Zm00001eb123050;Zm00001eb131520;Zm00001eb146680;Zm00001eb159790;Zm00001eb216880;Zm00001eb264930;Zm00001eb297870;Zm00001eb372960;Zm00001eb381840
GO:0018022	peptidyl-lysine methylation	3	78	0.616021	0.808628	Zm00001eb073540;Zm00001eb096860;Zm00001eb158830
GO:1901701	cellular response to oxygen-containing compound	12	313	0.616232	0.808628	Zm00001eb048770;Zm00001eb093980;Zm00001eb146690;Zm00001eb183250;Zm00001eb216610;Zm00001eb231860;Zm00001eb268320;Zm00001eb330020;Zm00001eb350630;Zm00001eb404320;Zm00001eb422810;Zm00001eb432370
GO:0006986	response to unfolded protein	2	51	0.616737	0.808628	Zm00001eb028460;Zm00001eb136490
GO:0007389	pattern specification process	2	51	0.616737	0.808628	Zm00001eb058920;Zm00001eb350150
GO:0044247	cellular polysaccharide catabolic process	2	51	0.616737	0.808628	Zm00001eb242610;Zm00001eb278140
GO:0045814	negative regulation of gene expression, epigenetic	2	51	0.616737	0.808628	Zm00001eb013980;Zm00001eb137760
GO:1903008	organelle disassembly	2	51	0.616737	0.808628	Zm00001eb336470;Zm00001eb394510
GO:0043412	macromolecule modification	175	4404	0.618432	0.810371	Zm00001eb000410;Zm00001eb010210;Zm00001eb017150;Zm00001eb018090;Zm00001eb018990;Zm00001eb019800;Zm00001eb022000;Zm00001eb025020;Zm00001eb025720;Zm00001eb026360;Zm00001eb026810;Zm00001eb028510;Zm00001eb029570;Zm00001eb033220;Zm00001eb035240;Zm00001eb037230;Zm00001eb043920;Zm00001eb044480;Zm00001eb045940;Zm00001eb047150;Zm00001eb049830;Zm00001eb052950;Zm00001eb055280;Zm00001eb055880;Zm00001eb058920…
GO:0009607	response to biotic stimulus	19	494	0.622153	0.811684	Zm00001eb019800;Zm00001eb047570;Zm00001eb063730;Zm00001eb086180;Zm00001eb091500;Zm00001eb170550;Zm00001eb174780;Zm00001eb226710;Zm00001eb265200;Zm00001eb268320;Zm00001eb278140;Zm00001eb299340;Zm00001eb303710;Zm00001eb344970;Zm00001eb349230;Zm00001eb371250;Zm00001eb388440;Zm00001eb413580;Zm00001eb416360
GO:0009636	response to toxic substance	14	366	0.622755	0.811684	Zm00001eb001560;Zm00001eb040550;Zm00001eb073880;Zm00001eb081630;Zm00001eb113580;Zm00001eb128330;Zm00001eb129900;Zm00001eb241810;Zm00001eb268320;Zm00001eb294680;Zm00001eb330020;Zm00001eb350630;Zm00001eb354700;Zm00001eb382100
GO:0061458	reproductive system development	14	366	0.622755	0.811684	Zm00001eb019800;Zm00001eb047920;Zm00001eb063750;Zm00001eb087080;Zm00001eb095560;Zm00001eb123050;Zm00001eb131520;Zm00001eb146680;Zm00001eb159790;Zm00001eb216880;Zm00001eb264930;Zm00001eb297870;Zm00001eb372960;Zm00001eb381840
GO:0016042	lipid catabolic process	7	185	0.624431	0.811684	Zm00001eb019170;Zm00001eb176300;Zm00001eb180150;Zm00001eb268320;Zm00001eb283860;Zm00001eb429310;Zm00001eb430820
GO:0044106	cellular amine metabolic process	3	79	0.624654	0.811684	Zm00001eb080510;Zm00001eb313390;Zm00001eb408580
GO:0055088	lipid homeostasis	2	52	0.627337	0.811684	Zm00001eb073650;Zm00001eb250380
GO:0046486	glycerolipid metabolic process	10	264	0.62856	0.811684	Zm00001eb009100;Zm00001eb093110;Zm00001eb100060;Zm00001eb122600;Zm00001eb174440;Zm00001eb303710;Zm00001eb311920;Zm00001eb370580;Zm00001eb399850;Zm00001eb409080
GO:0006396	RNA processing	44	1131	0.628652	0.811684	Zm00001eb015030;Zm00001eb038720;Zm00001eb042420;Zm00001eb042590;Zm00001eb060930;Zm00001eb065770;Zm00001eb089580;Zm00001eb090670;Zm00001eb098110;Zm00001eb100980;Zm00001eb101440;Zm00001eb103630;Zm00001eb129920;Zm00001eb130810;Zm00001eb130860;Zm00001eb133530;Zm00001eb137760;Zm00001eb143980;Zm00001eb162950;Zm00001eb163350;Zm00001eb171750;Zm00001eb195500;Zm00001eb205620;Zm00001eb210940;Zm00001eb221520…
GO:0000018	regulation of DNA recombination	1	24	0.628919	0.811684	Zm00001eb326520
GO:0006670	sphingosine metabolic process	1	24	0.628919	0.811684	Zm00001eb324260
GO:0006743	ubiquinone metabolic process	1	24	0.628919	0.811684	Zm00001eb132380
GO:0006744	ubiquinone biosynthetic process	1	24	0.628919	0.811684	Zm00001eb132380
GO:0006825	copper ion transport	1	24	0.628919	0.811684	Zm00001eb074380
GO:0030422	production of siRNA involved in RNA interference	1	24	0.628919	0.811684	Zm00001eb382170
GO:0030837	negative regulation of actin filament polymerization	1	24	0.628919	0.811684	Zm00001eb389350
GO:0031333	negative regulation of protein-containing complex assembly	1	24	0.628919	0.811684	Zm00001eb389350
GO:0031349	positive regulation of defense response	1	24	0.628919	0.811684	Zm00001eb416360
GO:0032272	negative regulation of protein polymerization	1	24	0.628919	0.811684	Zm00001eb389350
GO:0046512	sphingosine biosynthetic process	1	24	0.628919	0.811684	Zm00001eb324260
GO:0046520	sphingoid biosynthetic process	1	24	0.628919	0.811684	Zm00001eb324260
GO:0046653	tetrahydrofolate metabolic process	1	24	0.628919	0.811684	Zm00001eb212100
GO:0051348	negative regulation of transferase activity	1	24	0.628919	0.811684	Zm00001eb393310
GO:0051568	histone H3-K4 methylation	1	24	0.628919	0.811684	Zm00001eb073540
GO:0070475	rRNA base methylation	1	24	0.628919	0.811684	Zm00001eb240170
GO:0120254	olefinic compound metabolic process	1	24	0.628919	0.811684	Zm00001eb382690
GO:1900150	regulation of defense response to fungus	1	24	0.628919	0.811684	Zm00001eb344970
GO:0042886	amide transport	3	80	0.633154	0.815335	Zm00001eb009990;Zm00001eb335710;Zm00001eb430050
GO:0007018	microtubule-based movement	4	107	0.633213	0.815335	Zm00001eb270080;Zm00001eb277550;Zm00001eb372980;Zm00001eb377830
GO:0009199	ribonucleoside triphosphate metabolic process	4	107	0.633213	0.815335	Zm00001eb059650;Zm00001eb154620;Zm00001eb210120;Zm00001eb229170
GO:0009201	ribonucleoside triphosphate biosynthetic process	4	107	0.633213	0.815335	Zm00001eb059650;Zm00001eb154620;Zm00001eb210120;Zm00001eb229170
GO:0009070	serine family amino acid biosynthetic process	2	53	0.637707	0.817326	Zm00001eb032380;Zm00001eb177530
GO:0030148	sphingolipid biosynthetic process	2	53	0.637707	0.817326	Zm00001eb250380;Zm00001eb324260
GO:0001510	RNA methylation	4	108	0.640481	0.817326	Zm00001eb089580;Zm00001eb101440;Zm00001eb240170;Zm00001eb305860
GO:0006099	tricarboxylic acid cycle	3	81	0.641518	0.817326	Zm00001eb239300;Zm00001eb261270;Zm00001eb358070
GO:0035967	cellular response to topologically incorrect protein	3	81	0.641518	0.817326	Zm00001eb028460;Zm00001eb136490;Zm00001eb206740
GO:0006464	cellular protein modification process	157	3973	0.642062	0.817326	Zm00001eb000410;Zm00001eb010210;Zm00001eb017150;Zm00001eb018090;Zm00001eb018990;Zm00001eb019800;Zm00001eb022000;Zm00001eb025020;Zm00001eb025720;Zm00001eb026360;Zm00001eb026810;Zm00001eb028510;Zm00001eb029570;Zm00001eb033220;Zm00001eb037230;Zm00001eb043920;Zm00001eb044480;Zm00001eb045940;Zm00001eb047150;Zm00001eb049830;Zm00001eb052950;Zm00001eb055280;Zm00001eb055880;Zm00001eb058920;Zm00001eb062720…
GO:0034220	ion transmembrane transport	29	756	0.643073	0.817326	Zm00001eb013730;Zm00001eb042970;Zm00001eb053210;Zm00001eb056130;Zm00001eb074380;Zm00001eb079760;Zm00001eb086340;Zm00001eb108220;Zm00001eb111070;Zm00001eb113380;Zm00001eb148620;Zm00001eb154620;Zm00001eb161660;Zm00001eb162620;Zm00001eb163750;Zm00001eb225150;Zm00001eb235240;Zm00001eb242230;Zm00001eb247680;Zm00001eb281330;Zm00001eb282610;Zm00001eb284750;Zm00001eb297200;Zm00001eb308990;Zm00001eb338980…
GO:0090501	RNA phosphodiester bond hydrolysis	9	241	0.643356	0.817326	Zm00001eb038720;Zm00001eb171750;Zm00001eb179830;Zm00001eb236870;Zm00001eb247190;Zm00001eb266050;Zm00001eb300920;Zm00001eb308220;Zm00001eb406890
GO:0036211	protein modification process	157	3974	0.643399	0.817326	Zm00001eb000410;Zm00001eb010210;Zm00001eb017150;Zm00001eb018090;Zm00001eb018990;Zm00001eb019800;Zm00001eb022000;Zm00001eb025020;Zm00001eb025720;Zm00001eb026360;Zm00001eb026810;Zm00001eb028510;Zm00001eb029570;Zm00001eb033220;Zm00001eb037230;Zm00001eb043920;Zm00001eb044480;Zm00001eb045940;Zm00001eb047150;Zm00001eb049830;Zm00001eb052950;Zm00001eb055280;Zm00001eb055880;Zm00001eb058920;Zm00001eb062720…
GO:0000162	tryptophan biosynthetic process	1	25	0.643943	0.817326	Zm00001eb080510
GO:0006829	zinc ion transport	1	25	0.643943	0.817326	Zm00001eb086340
GO:0016109	tetraterpenoid biosynthetic process	1	25	0.643943	0.817326	Zm00001eb168450
GO:0016117	carotenoid biosynthetic process	1	25	0.643943	0.817326	Zm00001eb168450
GO:0032103	positive regulation of response to external stimulus	1	25	0.643943	0.817326	Zm00001eb416360
GO:0033260	nuclear DNA replication	1	25	0.643943	0.817326	Zm00001eb162700
GO:0043328	protein transport to vacuole involved in ubiquitin-dependent protein catabolic process via the multivesicular body sorting pathway	1	25	0.643943	0.817326	Zm00001eb251410
GO:0046219	indolalkylamine biosynthetic process	1	25	0.643943	0.817326	Zm00001eb080510
GO:0046686	response to cadmium ion	1	25	0.643943	0.817326	Zm00001eb339970
GO:0051438	regulation of ubiquitin-protein transferase activity	1	25	0.643943	0.817326	Zm00001eb279840
GO:0051494	negative regulation of cytoskeleton organization	1	25	0.643943	0.817326	Zm00001eb389350
GO:0055070	copper ion homeostasis	1	25	0.643943	0.817326	Zm00001eb074380
GO:0080163	regulation of protein serine/threonine phosphatase activity	1	25	0.643943	0.817326	Zm00001eb350630
GO:0090630	activation of GTPase activity	1	25	0.643943	0.817326	Zm00001eb289920
GO:1902476	chloride transmembrane transport	1	25	0.643943	0.817326	Zm00001eb235240
GO:1902904	negative regulation of supramolecular fiber organization	1	25	0.643943	0.817326	Zm00001eb389350
GO:0051246	regulation of protein metabolic process	24	629	0.645302	0.818585	Zm00001eb003550;Zm00001eb017150;Zm00001eb029570;Zm00001eb048720;Zm00001eb073540;Zm00001eb093980;Zm00001eb107930;Zm00001eb110510;Zm00001eb115900;Zm00001eb132310;Zm00001eb163350;Zm00001eb173790;Zm00001eb179830;Zm00001eb184020;Zm00001eb218410;Zm00001eb260100;Zm00001eb279840;Zm00001eb292520;Zm00001eb302640;Zm00001eb331470;Zm00001eb350630;Zm00001eb381960;Zm00001eb393310;Zm00001eb401690
GO:1901800	positive regulation of proteasomal protein catabolic process	2	54	0.647849	0.820224	Zm00001eb115900;Zm00001eb331470
GO:1903052	positive regulation of proteolysis involved in cellular protein catabolic process	2	54	0.647849	0.820224	Zm00001eb115900;Zm00001eb331470
GO:1903364	positive regulation of cellular protein catabolic process	2	54	0.647849	0.820224	Zm00001eb115900;Zm00001eb331470
GO:0034249	negative regulation of cellular amide metabolic process	5	136	0.648069	0.820224	Zm00001eb179830;Zm00001eb218410;Zm00001eb250380;Zm00001eb260100;Zm00001eb292520
GO:0040007	growth	6	163	0.649737	0.821414	Zm00001eb093980;Zm00001eb095560;Zm00001eb112430;Zm00001eb200650;Zm00001eb295840;Zm00001eb331340
GO:0048284	organelle fusion	3	82	0.649748	0.821414	Zm00001eb052810;Zm00001eb127720;Zm00001eb356870
GO:0016050	vesicle organization	5	137	0.654427	0.824802	Zm00001eb052810;Zm00001eb127720;Zm00001eb215130;Zm00001eb223160;Zm00001eb356870
GO:0002682	regulation of immune system process	2	55	0.657764	0.824802	Zm00001eb344970;Zm00001eb413580
GO:0048585	negative regulation of response to stimulus	2	55	0.657764	0.824802	Zm00001eb188700;Zm00001eb413580
GO:0050776	regulation of immune response	2	55	0.657764	0.824802	Zm00001eb344970;Zm00001eb413580
GO:0009793	embryo development ending in seed dormancy	3	83	0.657842	0.824802	Zm00001eb123050;Zm00001eb159790;Zm00001eb381840
GO:0030244	cellulose biosynthetic process	3	83	0.657842	0.824802	Zm00001eb025500;Zm00001eb048010;Zm00001eb118740
GO:0006189	'de novo' IMP biosynthetic process	1	26	0.658359	0.824802	Zm00001eb067720
GO:0006751	glutathione catabolic process	1	26	0.658359	0.824802	Zm00001eb379880
GO:0006835	dicarboxylic acid transport	1	26	0.658359	0.824802	Zm00001eb161660
GO:0009262	deoxyribonucleotide metabolic process	1	26	0.658359	0.824802	Zm00001eb048010
GO:0009685	gibberellin metabolic process	1	26	0.658359	0.824802	Zm00001eb283860
GO:0010268	brassinosteroid homeostasis	1	26	0.658359	0.824802	Zm00001eb073650
GO:0015718	monocarboxylic acid transport	1	26	0.658359	0.824802	Zm00001eb042970
GO:0051017	actin filament bundle assembly	1	26	0.658359	0.824802	Zm00001eb010370
GO:0061572	actin filament bundle organization	1	26	0.658359	0.824802	Zm00001eb010370
GO:0110156	methylguanosine-cap decapping	1	26	0.658359	0.824802	Zm00001eb292520
GO:0005975	carbohydrate metabolic process	60	1550	0.659636	0.825936	Zm00001eb001430;Zm00001eb006350;Zm00001eb019890;Zm00001eb020810;Zm00001eb023950;Zm00001eb025500;Zm00001eb025670;Zm00001eb026240;Zm00001eb026300;Zm00001eb042370;Zm00001eb043120;Zm00001eb047940;Zm00001eb048010;Zm00001eb053420;Zm00001eb058170;Zm00001eb065790;Zm00001eb067500;Zm00001eb072160;Zm00001eb091470;Zm00001eb098110;Zm00001eb107530;Zm00001eb109880;Zm00001eb118740;Zm00001eb126710;Zm00001eb146680…
GO:0043543	protein acylation	4	111	0.661713	0.828071	Zm00001eb104760;Zm00001eb159790;Zm00001eb236910;Zm00001eb289590
GO:0003006	developmental process involved in reproduction	15	402	0.662151	0.828154	Zm00001eb019800;Zm00001eb047920;Zm00001eb063750;Zm00001eb073880;Zm00001eb087080;Zm00001eb095560;Zm00001eb123050;Zm00001eb131520;Zm00001eb146680;Zm00001eb159790;Zm00001eb216880;Zm00001eb264930;Zm00001eb297870;Zm00001eb372960;Zm00001eb381840
GO:0009753	response to jasmonic acid	3	84	0.6658	0.829982	Zm00001eb048770;Zm00001eb404320;Zm00001eb432370
GO:0022904	respiratory electron transport chain	3	84	0.6658	0.829982	Zm00001eb227940;Zm00001eb261270;Zm00001eb358070
GO:0070542	response to fatty acid	3	84	0.6658	0.829982	Zm00001eb048770;Zm00001eb404320;Zm00001eb432370
GO:0007049	cell cycle	28	739	0.666947	0.829982	Zm00001eb029570;Zm00001eb037710;Zm00001eb047920;Zm00001eb048010;Zm00001eb072310;Zm00001eb095700;Zm00001eb105070;Zm00001eb132310;Zm00001eb141330;Zm00001eb142750;Zm00001eb144310;Zm00001eb144540;Zm00001eb162700;Zm00001eb171920;Zm00001eb180360;Zm00001eb214370;Zm00001eb215750;Zm00001eb236580;Zm00001eb277250;Zm00001eb291210;Zm00001eb295840;Zm00001eb333450;Zm00001eb359770;Zm00001eb360440;Zm00001eb398900…
GO:0009737	response to abscisic acid	6	166	0.666998	0.829982	Zm00001eb025500;Zm00001eb146690;Zm00001eb231860;Zm00001eb268320;Zm00001eb350630;Zm00001eb430290
GO:0061136	regulation of proteasomal protein catabolic process	2	56	0.667454	0.829982	Zm00001eb115900;Zm00001eb331470
GO:0009142	nucleoside triphosphate biosynthetic process	4	112	0.668598	0.829982	Zm00001eb059650;Zm00001eb154620;Zm00001eb210120;Zm00001eb229170
GO:0070925	organelle assembly	8	220	0.669791	0.829982	Zm00001eb029570;Zm00001eb060010;Zm00001eb144540;Zm00001eb241130;Zm00001eb291210;Zm00001eb292520;Zm00001eb336470;Zm00001eb428880
GO:0000082	G1/S transition of mitotic cell cycle	1	27	0.672192	0.829982	Zm00001eb236580
GO:0000122	negative regulation of transcription by RNA polymerase II	1	27	0.672192	0.829982	Zm00001eb409170
GO:0006821	chloride transport	1	27	0.672192	0.829982	Zm00001eb235240
GO:0009696	salicylic acid metabolic process	1	27	0.672192	0.829982	Zm00001eb369710
GO:0015851	nucleobase transport	1	27	0.672192	0.829982	Zm00001eb315500
GO:0015919	peroxisomal membrane transport	1	27	0.672192	0.829982	Zm00001eb176300
GO:0016119	carotene metabolic process	1	27	0.672192	0.829982	Zm00001eb212630
GO:0016128	phytosteroid metabolic process	1	27	0.672192	0.829982	Zm00001eb073650
GO:0016131	brassinosteroid metabolic process	1	27	0.672192	0.829982	Zm00001eb073650
GO:0036297	interstrand cross-link repair	1	27	0.672192	0.829982	Zm00001eb421590
GO:0042219	cellular modified amino acid catabolic process	1	27	0.672192	0.829982	Zm00001eb379880
GO:0044843	cell cycle G1/S phase transition	1	27	0.672192	0.829982	Zm00001eb236580
GO:0098657	import into cell	1	27	0.672192	0.829982	Zm00001eb308990
GO:0110154	RNA decapping	1	27	0.672192	0.829982	Zm00001eb292520
GO:1901071	glucosamine-containing compound metabolic process	1	27	0.672192	0.829982	Zm00001eb425600
GO:0009790	embryo development	3	85	0.673622	0.830826	Zm00001eb123050;Zm00001eb159790;Zm00001eb381840
GO:0035966	response to topologically incorrect protein	3	85	0.673622	0.830826	Zm00001eb028460;Zm00001eb136490;Zm00001eb206740
GO:0009072	aromatic amino acid family metabolic process	4	113	0.675386	0.831668	Zm00001eb080510;Zm00001eb103800;Zm00001eb408580;Zm00001eb411190
GO:0006650	glycerophospholipid metabolic process	9	248	0.676512	0.831668	Zm00001eb009100;Zm00001eb093110;Zm00001eb100060;Zm00001eb122600;Zm00001eb174440;Zm00001eb311920;Zm00001eb370580;Zm00001eb399850;Zm00001eb409080
GO:0009309	amine biosynthetic process	2	57	0.676922	0.831668	Zm00001eb080510;Zm00001eb313390
GO:0042401	cellular biogenic amine biosynthetic process	2	57	0.676922	0.831668	Zm00001eb080510;Zm00001eb313390
GO:0043628	ncRNA 3'-end processing	2	57	0.676922	0.831668	Zm00001eb143980;Zm00001eb381950
GO:1903050	regulation of proteolysis involved in cellular protein catabolic process	2	57	0.676922	0.831668	Zm00001eb115900;Zm00001eb331470
GO:1903362	regulation of cellular protein catabolic process	2	57	0.676922	0.831668	Zm00001eb115900;Zm00001eb331470
GO:0097305	response to alcohol	6	168	0.678203	0.832782	Zm00001eb025500;Zm00001eb146690;Zm00001eb231860;Zm00001eb268320;Zm00001eb350630;Zm00001eb430290
GO:1901700	response to oxygen-containing compound	21	563	0.679906	0.834413	Zm00001eb025500;Zm00001eb048770;Zm00001eb093980;Zm00001eb146690;Zm00001eb159790;Zm00001eb168450;Zm00001eb170550;Zm00001eb183250;Zm00001eb193240;Zm00001eb216610;Zm00001eb231860;Zm00001eb254180;Zm00001eb268320;Zm00001eb330020;Zm00001eb332640;Zm00001eb350630;Zm00001eb372960;Zm00001eb404320;Zm00001eb422810;Zm00001eb430290;Zm00001eb432370
GO:0031327	negative regulation of cellular biosynthetic process	11	302	0.680941	0.83479	Zm00001eb002000;Zm00001eb160100;Zm00001eb179830;Zm00001eb218410;Zm00001eb250380;Zm00001eb260100;Zm00001eb287160;Zm00001eb292520;Zm00001eb295840;Zm00001eb328680;Zm00001eb409170
GO:0006897	endocytosis	4	114	0.682077	0.83479	Zm00001eb038500;Zm00001eb047040;Zm00001eb209260;Zm00001eb375520
GO:0044260	cellular macromolecule metabolic process	393	9878	0.683947	0.83479	Zm00001eb000410;Zm00001eb001430;Zm00001eb002000;Zm00001eb002010;Zm00001eb003550;Zm00001eb006160;Zm00001eb006200;Zm00001eb006350;Zm00001eb010210;Zm00001eb015440;Zm00001eb016000;Zm00001eb016100;Zm00001eb017150;Zm00001eb018090;Zm00001eb018990;Zm00001eb019800;Zm00001eb020000;Zm00001eb020400;Zm00001eb020430;Zm00001eb022000;Zm00001eb023240;Zm00001eb023680;Zm00001eb025020;Zm00001eb025500;Zm00001eb025720…
GO:0006629	lipid metabolic process	49	1283	0.684248	0.83479	Zm00001eb002850;Zm00001eb009100;Zm00001eb019170;Zm00001eb019480;Zm00001eb047160;Zm00001eb073650;Zm00001eb087570;Zm00001eb093110;Zm00001eb100060;Zm00001eb100780;Zm00001eb122600;Zm00001eb124350;Zm00001eb125130;Zm00001eb126690;Zm00001eb135830;Zm00001eb146430;Zm00001eb146680;Zm00001eb152410;Zm00001eb168450;Zm00001eb170580;Zm00001eb174440;Zm00001eb176300;Zm00001eb180150;Zm00001eb187260;Zm00001eb202120…
GO:0018105	peptidyl-serine phosphorylation	5	142	0.685101	0.83479	Zm00001eb045940;Zm00001eb200920;Zm00001eb292530;Zm00001eb324690;Zm00001eb430360
GO:0009635	response to herbicide	1	28	0.685466	0.83479	Zm00001eb241810
GO:0030048	actin filament-based movement	1	28	0.685466	0.83479	Zm00001eb045250
GO:0031396	regulation of protein ubiquitination	1	28	0.685466	0.83479	Zm00001eb279840
GO:0032436	positive regulation of proteasomal ubiquitin-dependent protein catabolic process	1	28	0.685466	0.83479	Zm00001eb115900
GO:0034311	diol metabolic process	1	28	0.685466	0.83479	Zm00001eb324260
GO:0034312	diol biosynthetic process	1	28	0.685466	0.83479	Zm00001eb324260
GO:0043574	peroxisomal transport	1	28	0.685466	0.83479	Zm00001eb176300
GO:0044273	sulfur compound catabolic process	1	28	0.685466	0.83479	Zm00001eb379880
GO:2000060	positive regulation of ubiquitin-dependent protein catabolic process	1	28	0.685466	0.83479	Zm00001eb115900
GO:0006383	transcription by RNA polymerase III	2	58	0.686168	0.835189	Zm00001eb085100;Zm00001eb147330
GO:0071897	DNA biosynthetic process	4	115	0.688671	0.837777	Zm00001eb071490;Zm00001eb258230;Zm00001eb359770;Zm00001eb411140
GO:0009890	negative regulation of biosynthetic process	11	304	0.689191	0.837951	Zm00001eb002000;Zm00001eb160100;Zm00001eb179830;Zm00001eb218410;Zm00001eb250380;Zm00001eb260100;Zm00001eb287160;Zm00001eb292520;Zm00001eb295840;Zm00001eb328680;Zm00001eb409170
GO:0010467	gene expression	228	5785	0.690532	0.839123	Zm00001eb002000;Zm00001eb002010;Zm00001eb003550;Zm00001eb004540;Zm00001eb006160;Zm00001eb006200;Zm00001eb013980;Zm00001eb015030;Zm00001eb015440;Zm00001eb016000;Zm00001eb016100;Zm00001eb017150;Zm00001eb020000;Zm00001eb020400;Zm00001eb023240;Zm00001eb023680;Zm00001eb025020;Zm00001eb028510;Zm00001eb032160;Zm00001eb035740;Zm00001eb037040;Zm00001eb038720;Zm00001eb042420;Zm00001eb042590;Zm00001eb043240…
GO:0000280	nuclear division	7	198	0.693722	0.83973	Zm00001eb029570;Zm00001eb037710;Zm00001eb072310;Zm00001eb105070;Zm00001eb141330;Zm00001eb180360;Zm00001eb291210
GO:0055080	cation homeostasis	8	225	0.693843	0.83973	Zm00001eb053210;Zm00001eb056130;Zm00001eb074380;Zm00001eb086340;Zm00001eb162620;Zm00001eb163750;Zm00001eb287420;Zm00001eb308990
GO:0051274	beta-glucan biosynthetic process	4	116	0.695168	0.83973	Zm00001eb001430;Zm00001eb025500;Zm00001eb048010;Zm00001eb118740
GO:0009834	plant-type secondary cell wall biogenesis	2	59	0.695197	0.83973	Zm00001eb006350;Zm00001eb316460
GO:0044743	protein transmembrane import into intracellular organelle	2	59	0.695197	0.83973	Zm00001eb176300;Zm00001eb177440
GO:0045732	positive regulation of protein catabolic process	2	59	0.695197	0.83973	Zm00001eb115900;Zm00001eb331470
GO:0045862	positive regulation of proteolysis	2	59	0.695197	0.83973	Zm00001eb115900;Zm00001eb331470
GO:0061077	chaperone-mediated protein folding	3	88	0.696277	0.83973	Zm00001eb029690;Zm00001eb136490;Zm00001eb343630
GO:0018209	peptidyl-serine modification	5	144	0.696842	0.83973	Zm00001eb045940;Zm00001eb200920;Zm00001eb292530;Zm00001eb324690;Zm00001eb430360
GO:0000731	DNA synthesis involved in DNA repair	1	29	0.698203	0.83973	Zm00001eb258230
GO:0006108	malate metabolic process	1	29	0.698203	0.83973	Zm00001eb143650
GO:0006534	cysteine metabolic process	1	29	0.698203	0.83973	Zm00001eb032380
GO:0032434	regulation of proteasomal ubiquitin-dependent protein catabolic process	1	29	0.698203	0.83973	Zm00001eb115900
GO:0042127	regulation of cell population proliferation	1	29	0.698203	0.83973	Zm00001eb295840
GO:0044403	biological process involved in symbiotic interaction	1	29	0.698203	0.83973	Zm00001eb170550
GO:0044804	autophagy of nucleus	1	29	0.698203	0.83973	Zm00001eb336470
GO:0046519	sphingoid metabolic process	1	29	0.698203	0.83973	Zm00001eb324260
GO:0071712	ER-associated misfolded protein catabolic process	1	29	0.698203	0.83973	Zm00001eb206740
GO:1903320	regulation of protein modification by small protein conjugation or removal	1	29	0.698203	0.83973	Zm00001eb279840
GO:0140694	non-membrane-bounded organelle assembly	6	172	0.699871	0.841282	Zm00001eb029570;Zm00001eb144540;Zm00001eb241130;Zm00001eb291210;Zm00001eb292520;Zm00001eb428880
GO:0034660	ncRNA metabolic process	24	648	0.700942	0.842115	Zm00001eb038720;Zm00001eb060930;Zm00001eb063750;Zm00001eb065770;Zm00001eb098110;Zm00001eb101440;Zm00001eb123360;Zm00001eb129920;Zm00001eb133530;Zm00001eb137760;Zm00001eb143980;Zm00001eb162950;Zm00001eb174780;Zm00001eb193560;Zm00001eb195500;Zm00001eb205620;Zm00001eb239610;Zm00001eb240170;Zm00001eb266050;Zm00001eb267110;Zm00001eb287160;Zm00001eb307420;Zm00001eb345100;Zm00001eb381950
GO:0016579	protein deubiquitination	4	117	0.701567	0.84241	Zm00001eb026810;Zm00001eb272510;Zm00001eb341740;Zm00001eb342510
GO:0006979	response to oxidative stress	12	334	0.702894	0.843068	Zm00001eb001560;Zm00001eb081630;Zm00001eb113580;Zm00001eb128330;Zm00001eb129900;Zm00001eb150800;Zm00001eb168450;Zm00001eb170550;Zm00001eb268320;Zm00001eb330020;Zm00001eb350630;Zm00001eb354700
GO:0071215	cellular response to abscisic acid stimulus	3	89	0.703558	0.843068	Zm00001eb146690;Zm00001eb231860;Zm00001eb350630
GO:0097306	cellular response to alcohol	3	89	0.703558	0.843068	Zm00001eb146690;Zm00001eb231860;Zm00001eb350630
GO:0043170	macromolecule metabolic process	469	11778	0.703864	0.843068	Zm00001eb000410;Zm00001eb001430;Zm00001eb002000;Zm00001eb002010;Zm00001eb003550;Zm00001eb004430;Zm00001eb004540;Zm00001eb006160;Zm00001eb006200;Zm00001eb006350;Zm00001eb010210;Zm00001eb013980;Zm00001eb015030;Zm00001eb015440;Zm00001eb016000;Zm00001eb016100;Zm00001eb017150;Zm00001eb018090;Zm00001eb018990;Zm00001eb019800;Zm00001eb020000;Zm00001eb020400;Zm00001eb020430;Zm00001eb022000;Zm00001eb022860…
GO:0009251	glucan catabolic process	2	60	0.704009	0.843068	Zm00001eb242610;Zm00001eb278140
GO:0018205	peptidyl-lysine modification	6	173	0.705132	0.843959	Zm00001eb022000;Zm00001eb073540;Zm00001eb096860;Zm00001eb158830;Zm00001eb236910;Zm00001eb295840
GO:0030003	cellular cation homeostasis	5	146	0.708279	0.844839	Zm00001eb056130;Zm00001eb086340;Zm00001eb162620;Zm00001eb163750;Zm00001eb308990
GO:0001708	cell fate specification	1	30	0.710424	0.844839	Zm00001eb058610
GO:0006022	aminoglycan metabolic process	1	30	0.710424	0.844839	Zm00001eb425600
GO:0006563	L-serine metabolic process	1	30	0.710424	0.844839	Zm00001eb032380
GO:0007186	G protein-coupled receptor signaling pathway	1	30	0.710424	0.844839	Zm00001eb257410
GO:0016073	snRNA metabolic process	1	30	0.710424	0.844839	Zm00001eb143980
GO:0016108	tetraterpenoid metabolic process	1	30	0.710424	0.844839	Zm00001eb168450
GO:0016116	carotenoid metabolic process	1	30	0.710424	0.844839	Zm00001eb168450
GO:0030968	endoplasmic reticulum unfolded protein response	1	30	0.710424	0.844839	Zm00001eb028460
GO:0043162	ubiquitin-dependent protein catabolic process via the multivesicular body sorting pathway	1	30	0.710424	0.844839	Zm00001eb251410
GO:0043928	exonucleolytic catabolism of deadenylated mRNA	1	30	0.710424	0.844839	Zm00001eb179830
GO:2000058	regulation of ubiquitin-dependent protein catabolic process	1	30	0.710424	0.844839	Zm00001eb115900
GO:0009605	response to external stimulus	23	626	0.712182	0.846477	Zm00001eb019800;Zm00001eb047570;Zm00001eb063730;Zm00001eb086180;Zm00001eb091500;Zm00001eb093980;Zm00001eb120780;Zm00001eb168450;Zm00001eb170550;Zm00001eb172060;Zm00001eb174780;Zm00001eb220670;Zm00001eb226710;Zm00001eb264930;Zm00001eb265200;Zm00001eb268320;Zm00001eb278140;Zm00001eb303710;Zm00001eb344440;Zm00001eb344970;Zm00001eb371250;Zm00001eb413580;Zm00001eb416360
GO:0051052	regulation of DNA metabolic process	2	61	0.712608	0.846531	Zm00001eb326520;Zm00001eb398900
GO:0071396	cellular response to lipid	8	230	0.716753	0.851001	Zm00001eb048770;Zm00001eb146690;Zm00001eb183250;Zm00001eb216610;Zm00001eb231860;Zm00001eb350630;Zm00001eb404320;Zm00001eb432370
GO:0050832	defense response to fungus	3	91	0.71772	0.851241	Zm00001eb047570;Zm00001eb268320;Zm00001eb344970
GO:0055076	transition metal ion homeostasis	3	91	0.71772	0.851241	Zm00001eb056130;Zm00001eb074380;Zm00001eb086340
GO:0000462	maturation of SSU-rRNA from tricistronic rRNA transcript (SSU-rRNA, 5.8S rRNA, LSU-rRNA)	2	62	0.720996	0.851503	Zm00001eb133530;Zm00001eb266050
GO:0006779	porphyrin-containing compound biosynthetic process	2	62	0.720996	0.851503	Zm00001eb044650;Zm00001eb168450
GO:0006898	receptor-mediated endocytosis	2	62	0.720996	0.851503	Zm00001eb047040;Zm00001eb375520
GO:0045324	late endosome to vacuole transport	2	62	0.720996	0.851503	Zm00001eb251410;Zm00001eb257890
GO:0098771	inorganic ion homeostasis	8	231	0.721196	0.851503	Zm00001eb053210;Zm00001eb056130;Zm00001eb074380;Zm00001eb086340;Zm00001eb162620;Zm00001eb163750;Zm00001eb287420;Zm00001eb308990
GO:0006558	L-phenylalanine metabolic process	1	31	0.722151	0.851503	Zm00001eb411190
GO:0008300	isoprenoid catabolic process	1	31	0.722151	0.851503	Zm00001eb283860
GO:0034250	positive regulation of cellular amide metabolic process	1	31	0.722151	0.851503	Zm00001eb381960
GO:0045727	positive regulation of translation	1	31	0.722151	0.851503	Zm00001eb381960
GO:0090114	COPII-coated vesicle budding	1	31	0.722151	0.851503	Zm00001eb215130
GO:1902221	erythrose 4-phosphate/phosphoenolpyruvate family amino acid metabolic process	1	31	0.722151	0.851503	Zm00001eb411190
GO:0022618	ribonucleoprotein complex assembly	7	204	0.722745	0.851752	Zm00001eb042590;Zm00001eb095240;Zm00001eb111600;Zm00001eb137760;Zm00001eb210940;Zm00001eb271550;Zm00001eb401690
GO:0000271	polysaccharide biosynthetic process	10	286	0.724455	0.853036	Zm00001eb001430;Zm00001eb006350;Zm00001eb025500;Zm00001eb048010;Zm00001eb118740;Zm00001eb217140;Zm00001eb242610;Zm00001eb296990;Zm00001eb330800;Zm00001eb395280
GO:0006289	nucleotide-excision repair	3	92	0.724602	0.853036	Zm00001eb071490;Zm00001eb359770;Zm00001eb379990
GO:0019748	secondary metabolic process	7	205	0.727395	0.855872	Zm00001eb002570;Zm00001eb047160;Zm00001eb152410;Zm00001eb200040;Zm00001eb285040;Zm00001eb376490;Zm00001eb422980
GO:0051084	'de novo' posttranslational protein folding	2	63	0.729177	0.857063	Zm00001eb136490;Zm00001eb343630
GO:0051085	chaperone cofactor-dependent protein refolding	2	63	0.729177	0.857063	Zm00001eb136490;Zm00001eb343630
GO:0015698	inorganic anion transport	4	122	0.732104	0.859307	Zm00001eb003830;Zm00001eb235240;Zm00001eb284750;Zm00001eb297200
GO:0090502	RNA phosphodiester bond hydrolysis, endonucleolytic	4	122	0.732104	0.859307	Zm00001eb038720;Zm00001eb236870;Zm00001eb266050;Zm00001eb406890
GO:0009845	seed germination	1	32	0.733404	0.859307	Zm00001eb146680
GO:0030261	chromosome condensation	1	32	0.733404	0.859307	Zm00001eb144310
GO:0031122	cytoplasmic microtubule organization	1	32	0.733404	0.859307	Zm00001eb428880
GO:0031400	negative regulation of protein modification process	1	32	0.733404	0.859307	Zm00001eb393310
GO:2000113	negative regulation of cellular macromolecule biosynthetic process	10	289	0.73618	0.86103	Zm00001eb002000;Zm00001eb160100;Zm00001eb179830;Zm00001eb218410;Zm00001eb260100;Zm00001eb287160;Zm00001eb292520;Zm00001eb295840;Zm00001eb328680;Zm00001eb409170
GO:0009414	response to water deprivation	2	64	0.737154	0.86103	Zm00001eb159790;Zm00001eb168450
GO:0033014	tetrapyrrole biosynthetic process	2	64	0.737154	0.86103	Zm00001eb044650;Zm00001eb168450
GO:0034968	histone lysine methylation	2	64	0.737154	0.86103	Zm00001eb073540;Zm00001eb096860
GO:0048024	regulation of mRNA splicing, via spliceosome	2	64	0.737154	0.86103	Zm00001eb100980;Zm00001eb315350
GO:0009832	plant-type cell wall biogenesis	4	123	0.737921	0.86103	Zm00001eb006350;Zm00001eb048010;Zm00001eb316460;Zm00001eb323040
GO:0000302	response to reactive oxygen species	3	94	0.73797	0.86103	Zm00001eb170550;Zm00001eb268320;Zm00001eb330020
GO:0046165	alcohol biosynthetic process	3	94	0.73797	0.86103	Zm00001eb053420;Zm00001eb067500;Zm00001eb324260
GO:0016051	carbohydrate biosynthetic process	16	451	0.739375	0.861918	Zm00001eb001430;Zm00001eb006350;Zm00001eb025500;Zm00001eb042370;Zm00001eb043120;Zm00001eb048010;Zm00001eb072160;Zm00001eb118740;Zm00001eb217140;Zm00001eb236880;Zm00001eb242610;Zm00001eb296990;Zm00001eb330800;Zm00001eb370990;Zm00001eb395280;Zm00001eb408730
GO:0010558	negative regulation of macromolecule biosynthetic process	10	290	0.740014	0.861918	Zm00001eb002000;Zm00001eb160100;Zm00001eb179830;Zm00001eb218410;Zm00001eb260100;Zm00001eb287160;Zm00001eb292520;Zm00001eb295840;Zm00001eb328680;Zm00001eb409170
GO:0006413	translational initiation	7	208	0.741021	0.861918	Zm00001eb048720;Zm00001eb071210;Zm00001eb095240;Zm00001eb111600;Zm00001eb158050;Zm00001eb284630;Zm00001eb401690
GO:0051301	cell division	11	318	0.743248	0.861918	Zm00001eb029540;Zm00001eb047920;Zm00001eb048010;Zm00001eb141330;Zm00001eb170550;Zm00001eb236580;Zm00001eb291210;Zm00001eb333450;Zm00001eb335040;Zm00001eb350150;Zm00001eb409620
GO:0006074	(1->3)-beta-D-glucan metabolic process	1	33	0.744202	0.861918	Zm00001eb001430
GO:0006075	(1->3)-beta-D-glucan biosynthetic process	1	33	0.744202	0.861918	Zm00001eb001430
GO:0006595	polyamine metabolic process	1	33	0.744202	0.861918	Zm00001eb313390
GO:0006826	iron ion transport	1	33	0.744202	0.861918	Zm00001eb013730
GO:0006862	nucleotide transport	1	33	0.744202	0.861918	Zm00001eb011750
GO:0009074	aromatic amino acid family catabolic process	1	33	0.744202	0.861918	Zm00001eb411190
GO:0009553	embryo sac development	1	33	0.744202	0.861918	Zm00001eb287160
GO:0009968	negative regulation of signal transduction	1	33	0.744202	0.861918	Zm00001eb188700
GO:0010648	negative regulation of cell communication	1	33	0.744202	0.861918	Zm00001eb188700
GO:0023057	negative regulation of signaling	1	33	0.744202	0.861918	Zm00001eb188700
GO:0006473	protein acetylation	2	65	0.744929	0.861918	Zm00001eb159790;Zm00001eb236910
GO:0046351	disaccharide biosynthetic process	2	65	0.744929	0.861918	Zm00001eb042370;Zm00001eb370990
GO:0007017	microtubule-based process	12	348	0.753456	0.868819	Zm00001eb029570;Zm00001eb055400;Zm00001eb077900;Zm00001eb144540;Zm00001eb180360;Zm00001eb214370;Zm00001eb270080;Zm00001eb277550;Zm00001eb333540;Zm00001eb372980;Zm00001eb377830;Zm00001eb428880
GO:0071826	ribonucleoprotein complex subunit organization	7	211	0.754162	0.868819	Zm00001eb042590;Zm00001eb095240;Zm00001eb111600;Zm00001eb137760;Zm00001eb210940;Zm00001eb271550;Zm00001eb401690
GO:0051640	organelle localization	6	183	0.754279	0.868819	Zm00001eb045250;Zm00001eb112640;Zm00001eb127720;Zm00001eb133280;Zm00001eb158370;Zm00001eb372980
GO:0032259	methylation	21	589	0.754411	0.868819	Zm00001eb002850;Zm00001eb017150;Zm00001eb025020;Zm00001eb049830;Zm00001eb073540;Zm00001eb089580;Zm00001eb091090;Zm00001eb096860;Zm00001eb101440;Zm00001eb158830;Zm00001eb160730;Zm00001eb163950;Zm00001eb170580;Zm00001eb184480;Zm00001eb205620;Zm00001eb232020;Zm00001eb240170;Zm00001eb302160;Zm00001eb305860;Zm00001eb339970;Zm00001eb380830
GO:0030150	protein import into mitochondrial matrix	1	34	0.754562	0.868819	Zm00001eb177440
GO:0051788	response to misfolded protein	1	34	0.754562	0.868819	Zm00001eb206740
GO:0071218	cellular response to misfolded protein	1	34	0.754562	0.868819	Zm00001eb206740
GO:0072530	purine-containing compound transmembrane transport	1	34	0.754562	0.868819	Zm00001eb315500
GO:0006479	protein methylation	4	126	0.754798	0.868819	Zm00001eb073540;Zm00001eb096860;Zm00001eb158830;Zm00001eb232020
GO:0008213	protein alkylation	4	126	0.754798	0.868819	Zm00001eb073540;Zm00001eb096860;Zm00001eb158830;Zm00001eb232020
GO:0044267	cellular protein metabolic process	223	5722	0.755349	0.869003	Zm00001eb000410;Zm00001eb003550;Zm00001eb010210;Zm00001eb017150;Zm00001eb018090;Zm00001eb018990;Zm00001eb019800;Zm00001eb020430;Zm00001eb022000;Zm00001eb023240;Zm00001eb025020;Zm00001eb025720;Zm00001eb026360;Zm00001eb026810;Zm00001eb028460;Zm00001eb028510;Zm00001eb029570;Zm00001eb032160;Zm00001eb033220;Zm00001eb037230;Zm00001eb043240;Zm00001eb043920;Zm00001eb044480;Zm00001eb045940;Zm00001eb047150…
GO:0071555	cell wall organization	13	376	0.756587	0.869811	Zm00001eb000370;Zm00001eb001430;Zm00001eb020810;Zm00001eb062720;Zm00001eb111890;Zm00001eb125930;Zm00001eb217140;Zm00001eb237860;Zm00001eb323040;Zm00001eb343750;Zm00001eb395280;Zm00001eb428030;Zm00001eb430410
GO:0006644	phospholipid metabolic process	12	349	0.756834	0.869811	Zm00001eb009100;Zm00001eb093110;Zm00001eb100060;Zm00001eb122600;Zm00001eb126690;Zm00001eb174440;Zm00001eb187260;Zm00001eb212630;Zm00001eb311920;Zm00001eb370580;Zm00001eb399850;Zm00001eb409080
GO:0009415	response to water	2	67	0.759889	0.872872	Zm00001eb159790;Zm00001eb168450
GO:1990542	mitochondrial transmembrane transport	3	98	0.763158	0.876175	Zm00001eb013730;Zm00001eb163750;Zm00001eb177440
GO:0072350	tricarboxylic acid metabolic process	1	35	0.764504	0.876815	Zm00001eb239300
GO:0090696	post-embryonic plant organ development	1	35	0.764504	0.876815	Zm00001eb131520
GO:0009141	nucleoside triphosphate metabolic process	4	128	0.765576	0.877313	Zm00001eb059650;Zm00001eb154620;Zm00001eb210120;Zm00001eb229170
GO:0009698	phenylpropanoid metabolic process	5	157	0.765727	0.877313	Zm00001eb002570;Zm00001eb152410;Zm00001eb285040;Zm00001eb376490;Zm00001eb422980
GO:0051336	regulation of hydrolase activity	5	158	0.770496	0.882323	Zm00001eb163350;Zm00001eb184020;Zm00001eb289920;Zm00001eb322480;Zm00001eb350630
GO:0043244	regulation of protein-containing complex disassembly	1	36	0.774043	0.88371	Zm00001eb389350
GO:0090351	seedling development	1	36	0.774043	0.88371	Zm00001eb146680
GO:0006900	vesicle budding from membrane	2	69	0.774082	0.88371	Zm00001eb215130;Zm00001eb223160
GO:0040029	regulation of gene expression, epigenetic	2	69	0.774082	0.88371	Zm00001eb013980;Zm00001eb137760
GO:0043484	regulation of RNA splicing	2	69	0.774082	0.88371	Zm00001eb100980;Zm00001eb315350
GO:0098655	cation transmembrane transport	20	570	0.77409	0.88371	Zm00001eb013730;Zm00001eb053210;Zm00001eb056130;Zm00001eb074380;Zm00001eb086340;Zm00001eb111070;Zm00001eb113380;Zm00001eb148620;Zm00001eb154620;Zm00001eb161660;Zm00001eb162620;Zm00001eb163750;Zm00001eb242230;Zm00001eb247680;Zm00001eb281330;Zm00001eb282610;Zm00001eb308990;Zm00001eb338980;Zm00001eb340990;Zm00001eb407840
GO:0043414	macromolecule methylation	8	244	0.77468	0.88393	Zm00001eb073540;Zm00001eb089580;Zm00001eb096860;Zm00001eb101440;Zm00001eb158830;Zm00001eb232020;Zm00001eb240170;Zm00001eb305860
GO:0030001	metal ion transport	13	383	0.778602	0.887729	Zm00001eb013730;Zm00001eb053210;Zm00001eb056130;Zm00001eb074380;Zm00001eb086340;Zm00001eb113380;Zm00001eb142580;Zm00001eb148620;Zm00001eb162620;Zm00001eb163750;Zm00001eb242230;Zm00001eb247680;Zm00001eb308990
GO:0006497	protein lipidation	3	101	0.780731	0.887729	Zm00001eb104760;Zm00001eb289590;Zm00001eb336470
GO:0042158	lipoprotein biosynthetic process	3	101	0.780731	0.887729	Zm00001eb104760;Zm00001eb289590;Zm00001eb336470
GO:0000413	protein peptidyl-prolyl isomerization	2	70	0.7809	0.887729	Zm00001eb018990;Zm00001eb404550
GO:0006665	sphingolipid metabolic process	2	70	0.7809	0.887729	Zm00001eb250380;Zm00001eb324260
GO:1901564	organonitrogen compound metabolic process	304	7775	0.782417	0.887729	Zm00001eb000410;Zm00001eb003550;Zm00001eb004430;Zm00001eb010210;Zm00001eb017150;Zm00001eb018090;Zm00001eb018990;Zm00001eb019800;Zm00001eb020430;Zm00001eb022000;Zm00001eb023240;Zm00001eb025020;Zm00001eb025720;Zm00001eb026360;Zm00001eb026810;Zm00001eb028460;Zm00001eb028510;Zm00001eb029570;Zm00001eb031350;Zm00001eb032160;Zm00001eb032380;Zm00001eb033220;Zm00001eb035240;Zm00001eb036940;Zm00001eb037230…
GO:0000375	RNA splicing, via transesterification reactions	12	357	0.782723	0.887729	Zm00001eb042590;Zm00001eb100980;Zm00001eb130810;Zm00001eb130860;Zm00001eb137760;Zm00001eb163350;Zm00001eb210940;Zm00001eb221520;Zm00001eb271550;Zm00001eb306360;Zm00001eb315350;Zm00001eb397190
GO:0000377	RNA splicing, via transesterification reactions with bulged adenosine as nucleophile	12	357	0.782723	0.887729	Zm00001eb042590;Zm00001eb100980;Zm00001eb130810;Zm00001eb130860;Zm00001eb137760;Zm00001eb163350;Zm00001eb210940;Zm00001eb221520;Zm00001eb271550;Zm00001eb306360;Zm00001eb315350;Zm00001eb397190
GO:0000291	nuclear-transcribed mRNA catabolic process, exonucleolytic	1	37	0.783196	0.887729	Zm00001eb179830
GO:0019321	pentose metabolic process	1	37	0.783196	0.887729	Zm00001eb109880
GO:0051606	detection of stimulus	1	37	0.783196	0.887729	Zm00001eb121630
GO:0051983	regulation of chromosome segregation	1	37	0.783196	0.887729	Zm00001eb291210
GO:0072598	protein localization to chloroplast	1	37	0.783196	0.887729	Zm00001eb287470
GO:0010393	galacturonan metabolic process	3	102	0.786345	0.89039	Zm00001eb217140;Zm00001eb330800;Zm00001eb395280
GO:0045488	pectin metabolic process	3	102	0.786345	0.89039	Zm00001eb217140;Zm00001eb330800;Zm00001eb395280
GO:0035970	peptidyl-threonine dephosphorylation	2	71	0.787537	0.890834	Zm00001eb294200;Zm00001eb297300
GO:0042176	regulation of protein catabolic process	2	71	0.787537	0.890834	Zm00001eb115900;Zm00001eb331470
GO:0017148	negative regulation of translation	4	133	0.790901	0.89223	Zm00001eb179830;Zm00001eb218410;Zm00001eb260100;Zm00001eb292520
GO:0000381	regulation of alternative mRNA splicing, via spliceosome	1	38	0.791979	0.89223	Zm00001eb315350
GO:0006833	water transport	1	38	0.791979	0.89223	Zm00001eb074660
GO:0042044	fluid transport	1	38	0.791979	0.89223	Zm00001eb074660
GO:0042181	ketone biosynthetic process	1	38	0.791979	0.89223	Zm00001eb132380
GO:0046513	ceramide biosynthetic process	1	38	0.791979	0.89223	Zm00001eb250380
GO:1901661	quinone metabolic process	1	38	0.791979	0.89223	Zm00001eb132380
GO:1901663	quinone biosynthetic process	1	38	0.791979	0.89223	Zm00001eb132380
GO:0009225	nucleotide-sugar metabolic process	2	72	0.793997	0.89405	Zm00001eb065790;Zm00001eb351780
GO:0000226	microtubule cytoskeleton organization	7	221	0.794489	0.894152	Zm00001eb029570;Zm00001eb055400;Zm00001eb077900;Zm00001eb144540;Zm00001eb180360;Zm00001eb214370;Zm00001eb428880
GO:0009250	glucan biosynthetic process	6	193	0.797169	0.896715	Zm00001eb001430;Zm00001eb025500;Zm00001eb048010;Zm00001eb118740;Zm00001eb242610;Zm00001eb296990
GO:0006458	'de novo' protein folding	2	73	0.800282	0.898993	Zm00001eb136490;Zm00001eb343630
GO:0009743	response to carbohydrate	1	39	0.800407	0.898993	Zm00001eb422810
GO:0042168	heme metabolic process	1	39	0.800407	0.898993	Zm00001eb325150
GO:0006811	ion transport	36	1007	0.80229	0.899952	Zm00001eb003830;Zm00001eb011750;Zm00001eb013730;Zm00001eb042970;Zm00001eb053210;Zm00001eb056130;Zm00001eb074380;Zm00001eb079760;Zm00001eb086340;Zm00001eb108220;Zm00001eb111070;Zm00001eb113380;Zm00001eb142580;Zm00001eb148620;Zm00001eb154620;Zm00001eb161660;Zm00001eb162620;Zm00001eb163750;Zm00001eb225150;Zm00001eb235240;Zm00001eb242230;Zm00001eb247680;Zm00001eb250210;Zm00001eb253650;Zm00001eb281330…
GO:0042157	lipoprotein metabolic process	3	105	0.802474	0.899952	Zm00001eb104760;Zm00001eb289590;Zm00001eb336470
GO:0071900	regulation of protein serine/threonine kinase activity	3	105	0.802474	0.899952	Zm00001eb093980;Zm00001eb110510;Zm00001eb132310
GO:0065004	protein-DNA complex assembly	4	136	0.805014	0.902345	Zm00001eb155280;Zm00001eb244920;Zm00001eb291210;Zm00001eb376980
GO:0050684	regulation of mRNA processing	2	74	0.806396	0.90344	Zm00001eb100980;Zm00001eb315350
GO:0009833	plant-type primary cell wall biogenesis	1	40	0.808493	0.90482	Zm00001eb048010
GO:0042214	terpene metabolic process	1	40	0.808493	0.90482	Zm00001eb212630
GO:0140352	export from cell	6	196	0.808848	0.90482	Zm00001eb065570;Zm00001eb073880;Zm00001eb168790;Zm00001eb241620;Zm00001eb302800;Zm00001eb382100
GO:0006952	defense response	24	693	0.810971	0.906739	Zm00001eb019800;Zm00001eb047160;Zm00001eb047570;Zm00001eb048770;Zm00001eb063730;Zm00001eb086180;Zm00001eb091500;Zm00001eb157730;Zm00001eb174780;Zm00001eb226710;Zm00001eb257410;Zm00001eb265200;Zm00001eb268320;Zm00001eb303710;Zm00001eb315490;Zm00001eb344970;Zm00001eb349230;Zm00001eb388440;Zm00001eb398900;Zm00001eb405770;Zm00001eb413580;Zm00001eb416360;Zm00001eb425600;Zm00001eb432370
GO:0045229	external encapsulating structure organization	13	395	0.813031	0.908586	Zm00001eb000370;Zm00001eb001430;Zm00001eb020810;Zm00001eb062720;Zm00001eb111890;Zm00001eb125930;Zm00001eb217140;Zm00001eb237860;Zm00001eb323040;Zm00001eb343750;Zm00001eb395280;Zm00001eb428030;Zm00001eb430410
GO:0007059	chromosome segregation	5	168	0.814173	0.909406	Zm00001eb105070;Zm00001eb141330;Zm00001eb144310;Zm00001eb180360;Zm00001eb291210
GO:0000380	alternative mRNA splicing, via spliceosome	1	41	0.816252	0.910813	Zm00001eb315350
GO:0016998	cell wall macromolecule catabolic process	1	41	0.816252	0.910813	Zm00001eb425600
GO:0044275	cellular carbohydrate catabolic process	3	108	0.817568	0.911824	Zm00001eb242610;Zm00001eb278140;Zm00001eb409230
GO:0034599	cellular response to oxidative stress	2	76	0.818127	0.911913	Zm00001eb268320;Zm00001eb330020
GO:0009059	macromolecule biosynthetic process	200	5213	0.818467	0.911913	Zm00001eb000410;Zm00001eb001430;Zm00001eb002000;Zm00001eb002010;Zm00001eb003550;Zm00001eb006160;Zm00001eb006200;Zm00001eb006350;Zm00001eb015440;Zm00001eb016000;Zm00001eb016100;Zm00001eb017150;Zm00001eb020000;Zm00001eb020400;Zm00001eb023240;Zm00001eb023680;Zm00001eb025500;Zm00001eb026360;Zm00001eb028510;Zm00001eb035740;Zm00001eb037040;Zm00001eb043240;Zm00001eb047920;Zm00001eb048010;Zm00001eb048440…
GO:0034470	ncRNA processing	18	535	0.819907	0.912567	Zm00001eb038720;Zm00001eb060930;Zm00001eb065770;Zm00001eb098110;Zm00001eb101440;Zm00001eb129920;Zm00001eb133530;Zm00001eb137760;Zm00001eb143980;Zm00001eb162950;Zm00001eb195500;Zm00001eb205620;Zm00001eb239610;Zm00001eb240170;Zm00001eb266050;Zm00001eb267110;Zm00001eb307420;Zm00001eb381950
[truncated: 227 more rows]
