# Supplementary material for: Genome-Wide Identification of Binding Motifs and Drought-Responsive Target Genes by the Transcription Factor ZmNAC20 in Maize
Source: Plants (Basel). 2026 Jan 30;15(3):423. doi: 10.3390/plants15030423 (PMC12899871; doi:10.3390/plants15030423)
Supplement: Supplementary file 1 [file plants-15-00423-s001.zip › Table S9.xlsx]

## Sheet: out.bar_Gradient
Table S9 KEGG pathways of ZmNAC20-regulated direct unique target genes
Pathway	Number	All	Pvalue	Qvalue	per	Ratio	Class	Pathway ID	Descrption
Other glycan degradation	6	23	0.000210102	0.0241617	1.875	0.261	Metabolism	ko00511	Other glycan degradation
mRNA surveillance pathway	17	197	0.0020487	0.1178	5.312	0.086	Genetic Information Processing	ko03015	mRNA surveillance pathway
Steroid biosynthesis	6	48	0.011131	0.328525	1.875	0.125	Metabolism	ko00100	Steroid biosynthesis
Nucleocytoplasmic transport	15	197	0.011427	0.328525	4.688	0.076	Genetic Information Processing	ko03013	Nucleocytoplasmic transport
Phosphatidylinositol signaling system	10	121	0.0215007	0.494517	3.125	0.083	Environmental Information Processing	ko04070	Phosphatidylinositol signaling system
Glycosphingolipid biosynthesis - ganglio series	2	7	0.0287891	0.551791	0.625	0.286	Metabolism	ko00604	Glycosphingolipid biosynthesis - ganglio series
Plant hormone signal transduction	24	427	0.0519237	0.806222	7.5	0.056	Environmental Information Processing	ko04075	Plant hormone signal transduction
C5-Branched dibasic acid metabolism	2	11	0.0679476	0.806222	0.625	0.182	Metabolism	ko00660	C5-Branched dibasic acid metabolism
Non-homologous end-joining	2	11	0.0679476	0.806222	0.625	0.182	Genetic Information Processing	ko03450	Non-homologous end-joining
Sesquiterpenoid and triterpenoid biosynthesis	3	25	0.0744658	0.806222	0.938	0.12	Metabolism	ko00909	Sesquiterpenoid and triterpenoid biosynthesis
MAPK signaling pathway - plant	16	278	0.0852583	0.806222	5	0.058	Environmental Information Processing	ko04016	MAPK signaling pathway - plant
Biotin metabolism	3	27	0.08946	0.806222	0.938	0.111	Metabolism	ko00780	Biotin metabolism
Valine, leucine and isoleucine biosynthesis	3	28	0.0973932	0.806222	0.938	0.107	Metabolism	ko00290	Valine, leucine and isoleucine biosynthesis
Valine, leucine and isoleucine degradation	5	62	0.0981488	0.806222	1.562	0.081	Metabolism	ko00280	Valine, leucine and isoleucine degradation
Homologous recombination	7	102	0.109369	0.838494	2.188	0.069	Genetic Information Processing	ko03440	Homologous recombination
Taurine and hypotaurine metabolism	2	16	0.130436	0.937512	0.625	0.125	Metabolism	ko00430	Taurine and hypotaurine metabolism
Fatty acid biosynthesis	5	70	0.143417	0.970176	1.562	0.071	Metabolism	ko00061	Fatty acid biosynthesis
Pantothenate and CoA biosynthesis	4	55	0.172606	0.980718	1.25	0.073	Metabolism	ko00770	Pantothenate and CoA biosynthesis
Protein processing in endoplasmic reticulum	19	380	0.174827	0.980718	5.938	0.05	Genetic Information Processing	ko04141	Protein processing in endoplasmic reticulum
RNA degradation	12	232	0.209343	0.980718	3.75	0.052	Genetic Information Processing	ko03018	RNA degradation
D-Amino acid metabolism	1	6	0.215411	0.980718	0.312	0.167	Metabolism	ko00470	D-Amino acid metabolism
Ascorbate and aldarate metabolism	6	103	0.223519	0.980718	1.875	0.058	Metabolism	ko00053	Ascorbate and aldarate metabolism
Glycosaminoglycan degradation	2	25	0.260537	0.980718	0.625	0.08	Metabolism	ko00531	Glycosaminoglycan degradation
Fatty acid metabolism	6	109	0.263136	0.980718	1.875	0.055	Metabolism	ko01212	Fatty acid metabolism
Autophagy - other	4	66	0.26502	0.980718	1.25	0.061	Cellular Processes	ko04136	Autophagy - other
Glucosinolate biosynthesis	1	8	0.276389	0.980718	0.312	0.125	Metabolism	ko00966	Glucosinolate biosynthesis
Citrate cycle (TCA cycle)	6	112	0.283598	0.980718	1.875	0.054	Metabolism	ko00020	Citrate cycle (TCA cycle)
Lysine biosynthesis	2	27	0.290308	0.980718	0.625	0.074	Metabolism	ko00300	Lysine biosynthesis
Sulfur metabolism	3	48	0.295978	0.980718	0.938	0.062	Metabolism	ko00920	Sulfur metabolism
Pyrimidine metabolism	6	116	0.311392	0.980718	1.875	0.052	Metabolism	ko00240	Pyrimidine metabolism
Tyrosine metabolism	3	50	0.317901	0.980718	0.938	0.06	Metabolism	ko00350	Tyrosine metabolism
Tryptophan metabolism	4	76	0.355139	0.980718	1.25	0.053	Metabolism	ko00380	Tryptophan metabolism
Inositol phosphate metabolism	6	125	0.375245	0.980718	1.875	0.048	Metabolism	ko00562	Inositol phosphate metabolism
Various types of N-glycan biosynthesis	3	56	0.383537	0.980718	0.938	0.054	Metabolism	ko00513	Various types of N-glycan biosynthesis
Protein export	4	83	0.418557	0.980718	1.25	0.048	Genetic Information Processing	ko03060	Protein export
Lysine degradation	3	62	0.447666	0.980718	0.938	0.048	Metabolism	ko00310	Lysine degradation
Biosynthesis of unsaturated fatty acids	2	38	0.447737	0.980718	0.625	0.053	Metabolism	ko01040	Biosynthesis of unsaturated fatty acids
N-Glycan biosynthesis	3	63	0.458109	0.980718	0.938	0.048	Metabolism	ko00510	N-Glycan biosynthesis
Phagosome	6	139	0.474619	0.980718	1.875	0.043	Cellular Processes	ko04145	Phagosome
Sulfur relay system	1	16	0.476558	0.980718	0.312	0.062	Genetic Information Processing	ko04122	Sulfur relay system
Glutathione metabolism	7	166	0.488099	0.980718	2.188	0.042	Metabolism	ko00480	Glutathione metabolism
Benzoxazinoid biosynthesis	1	17	0.497335	0.980718	0.312	0.059	Metabolism	ko00402	Benzoxazinoid biosynthesis
Fatty acid elongation	2	42	0.500174	0.980718	0.625	0.048	Metabolism	ko00062	Fatty acid elongation
Phenylalanine, tyrosine and tryptophan biosynthesis	3	69	0.518849	0.980718	0.938	0.043	Metabolism	ko00400	Phenylalanine, tyrosine and tryptophan biosynthesis
Phenylalanine metabolism	2	44	0.525172	0.980718	0.625	0.045	Metabolism	ko00360	Phenylalanine metabolism
Nicotinate and nicotinamide metabolism	2	44	0.525172	0.980718	0.625	0.045	Metabolism	ko00760	Nicotinate and nicotinamide metabolism
Linoleic acid metabolism	1	19	0.536454	0.980718	0.312	0.053	Metabolism	ko00591	Linoleic acid metabolism
Tropane, piperidine and pyridine alkaloid biosynthesis	1	19	0.536454	0.980718	0.312	0.053	Metabolism	ko00960	Tropane, piperidine and pyridine alkaloid biosynthesis
2-Oxocarboxylic acid metabolism	4	97	0.539639	0.980718	1.25	0.041	Metabolism	ko01210	2-Oxocarboxylic acid metabolism
Butanoate metabolism	2	46	0.549315	0.980718	0.625	0.043	Metabolism	ko00650	Butanoate metabolism
Histidine metabolism	1	20	0.55486	0.980718	0.312	0.05	Metabolism	ko00340	Histidine metabolism
Propanoate metabolism	2	47	0.561061	0.980718	0.625	0.043	Metabolism	ko00640	Propanoate metabolism
Proteasome	4	100	0.563943	0.980718	1.25	0.04	Genetic Information Processing	ko03050	Proteasome
Endocytosis	12	308	0.566523	0.980718	3.75	0.039	Cellular Processes	ko04144	Endocytosis
Basal transcription factors	3	76	0.584802	0.980718	0.938	0.039	Genetic Information Processing	ko03022	Basal transcription factors
Plant-pathogen interaction	12	313	0.589354	0.980718	3.75	0.038	Organismal Systems	ko04626	Plant-pathogen interaction
Isoquinoline alkaloid biosynthesis	1	22	0.589515	0.980718	0.312	0.045	Metabolism	ko00950	Isoquinoline alkaloid biosynthesis
One carbon pool by folate	1	23	0.60582	0.980718	0.312	0.043	Metabolism	ko00670	One carbon pool by folate
Flavonoid biosynthesis	2	51	0.605835	0.980718	0.625	0.039	Metabolism	ko00941	Flavonoid biosynthesis
Biosynthesis of various plant secondary metabolites	3	79	0.61125	0.980718	0.938	0.038	Metabolism	ko00999	Biosynthesis of various plant secondary metabolites
Monobactam biosynthesis	1	24	0.62148	0.980718	0.312	0.042	Metabolism	ko00261	Monobactam biosynthesis
beta-Alanine metabolism	2	56	0.656829	0.980718	0.625	0.036	Metabolism	ko00410	beta-Alanine metabolism
Pyruvate metabolism	5	141	0.662645	0.980718	1.562	0.035	Metabolism	ko00620	Pyruvate metabolism
Circadian rhythm - plant	3	86	0.668467	0.980718	0.938	0.035	Organismal Systems	ko04712	Circadian rhythm - plant
Ribosome biogenesis in eukaryotes	5	142	0.668748	0.980718	1.562	0.035	Genetic Information Processing	ko03008	Ribosome biogenesis in eukaryotes
Peroxisome	5	144	0.680735	0.980718	1.562	0.035	Cellular Processes	ko04146	Peroxisome
alpha-Linolenic acid metabolism	2	61	0.702422	0.980718	0.625	0.033	Metabolism	ko00592	alpha-Linolenic acid metabolism
Terpenoid backbone biosynthesis	3	91	0.705425	0.980718	0.938	0.033	Metabolism	ko00900	Terpenoid backbone biosynthesis
Sphingolipid metabolism	3	92	0.712428	0.980718	0.938	0.033	Metabolism	ko00600	Sphingolipid metabolism
Biosynthesis of amino acids	13	374	0.727463	0.980718	4.062	0.035	Metabolism	ko01230	Biosynthesis of amino acids
Nitrogen metabolism	2	65	0.735181	0.980718	0.625	0.031	Metabolism	ko00910	Nitrogen metabolism
SNARE interactions in vesicular transport	2	65	0.735181	0.980718	0.625	0.031	Genetic Information Processing	ko04130	SNARE interactions in vesicular transport
Galactose metabolism	3	97	0.745527	0.980718	0.938	0.031	Metabolism	ko00052	Galactose metabolism
Cysteine and methionine metabolism	5	157	0.751476	0.980718	1.562	0.032	Metabolism	ko00270	Cysteine and methionine metabolism
Cutin, suberine and wax biosynthesis	1	36	0.767377	0.980718	0.312	0.028	Metabolism	ko00073	Cutin, suberine and wax biosynthesis
Thiamine metabolism	1	36	0.767377	0.980718	0.312	0.028	Metabolism	ko00730	Thiamine metabolism
Diterpenoid biosynthesis	1	37	0.776634	0.980718	0.312	0.027	Metabolism	ko00904	Diterpenoid biosynthesis
Stilbenoid, diarylheptanoid and gingerol biosynthesis	1	37	0.776634	0.980718	0.312	0.027	Metabolism	ko00945	Stilbenoid, diarylheptanoid and gingerol biosynthesis
Alanine, aspartate and glutamate metabolism	3	103	0.781165	0.980718	0.938	0.029	Metabolism	ko00250	Alanine, aspartate and glutamate metabolism
RNA polymerase	3	103	0.781165	0.980718	0.938	0.029	Genetic Information Processing	ko03020	RNA polymerase
DNA replication	3	104	0.786688	0.980718	0.938	0.029	Genetic Information Processing	ko03030	DNA replication
Folate biosynthesis	1	39	0.794059	0.980718	0.312	0.026	Metabolism	ko00790	Folate biosynthesis
Spliceosome	10	312	0.798226	0.980718	3.125	0.032	Genetic Information Processing	ko03040	Spliceosome
Porphyrin metabolism	2	76	0.809809	0.980718	0.625	0.026	Metabolism	ko00860	Porphyrin metabolism
Glycerophospholipid metabolism	5	170	0.809907	0.980718	1.562	0.029	Metabolism	ko00564	Glycerophospholipid metabolism
Aminoacyl-tRNA biosynthesis	2	79	0.826629	0.980718	0.625	0.025	Genetic Information Processing	ko00970	Aminoacyl-tRNA biosynthesis
Glycine, serine and threonine metabolism	3	113	0.831367	0.980718	0.938	0.027	Metabolism	ko00260	Glycine, serine and threonine metabolism
Carbon metabolism	13	411	0.836932	0.980718	4.062	0.032	Metabolism	ko01200	Carbon metabolism
Mismatch repair	2	81	0.837089	0.980718	0.625	0.025	Genetic Information Processing	ko03430	Mismatch repair
Carotenoid biosynthesis	1	46	0.845044	0.980718	0.312	0.022	Metabolism	ko00906	Carotenoid biosynthesis
Pentose phosphate pathway	2	83	0.846976	0.980718	0.625	0.024	Metabolism	ko00030	Pentose phosphate pathway
Starch and sucrose metabolism	7	244	0.856594	0.980718	2.188	0.029	Metabolism	ko00500	Starch and sucrose metabolism
Ether lipid metabolism	1	51	0.873555	0.980718	0.312	0.02	Metabolism	ko00565	Ether lipid metabolism
Zeatin biosynthesis	1	51	0.873555	0.980718	0.312	0.02	Metabolism	ko00908	Zeatin biosynthesis
Amino sugar and nucleotide sugar metabolism	6	222	0.879721	0.980718	1.875	0.027	Metabolism	ko00520	Amino sugar and nucleotide sugar metabolism
ABC transporters	1	53	0.883436	0.980718	0.312	0.019	Environmental Information Processing	ko02010	ABC transporters
Photosynthesis	4	162	0.889685	0.980718	1.25	0.025	Metabolism	ko00195	Photosynthesis
Glycerolipid metabolism	3	130	0.894164	0.980718	0.938	0.023	Metabolism	ko00561	Glycerolipid metabolism
Arginine biosynthesis	1	56	0.896833	0.980718	0.312	0.018	Metabolism	ko00220	Arginine biosynthesis
Fructose and mannose metabolism	2	102	0.916981	0.980718	0.625	0.02	Metabolism	ko00051	Fructose and mannose metabolism
Purine metabolism	4	174	0.919041	0.980718	1.25	0.023	Metabolism	ko00230	Purine metabolism
Fatty acid degradation	1	63	0.922422	0.980718	0.312	0.016	Metabolism	ko00071	Fatty acid degradation
Oxidative phosphorylation	7	274	0.922981	0.980718	2.188	0.026	Metabolism	ko00190	Oxidative phosphorylation
Nucleotide excision repair	2	106	0.927256	0.980718	0.625	0.019	Genetic Information Processing	ko03420	Nucleotide excision repair
Base excision repair	1	65	0.928493	0.980718	0.312	0.015	Genetic Information Processing	ko03410	Base excision repair
Phenylpropanoid biosynthesis	5	218	0.937729	0.980718	1.562	0.023	Metabolism	ko00940	Phenylpropanoid biosynthesis
Ubiquitin mediated proteolysis	5	221	0.942252	0.980718	1.562	0.023	Genetic Information Processing	ko04120	Ubiquitin mediated proteolysis
Arginine and proline metabolism	1	72	0.946247	0.980718	0.312	0.014	Metabolism	ko00330	Arginine and proline metabolism
Glycolysis / Gluconeogenesis	4	199	0.958898	0.980718	1.25	0.02	Metabolism	ko00010	Glycolysis / Gluconeogenesis
Carbon fixation by Calvin cycle	2	126	0.962961	0.980718	0.625	0.016	Metabolism	ko00710	Carbon fixation by Calvin cycle
Metabolic pathways	133	3757	0.969373	0.980718	41.562	0.035	Metabolism	ko01100	Metabolic pathways
Biosynthesis of secondary metabolites	66	2007	0.96969	0.980718	20.625	0.033	Metabolism	ko01110	Biosynthesis of secondary metabolites
Glyoxylate and dicarboxylate metabolism	2	133	0.970899	0.980718	0.625	0.015	Metabolism	ko00630	Glyoxylate and dicarboxylate metabolism
Ribosome	15	574	0.97219	0.980718	4.688	0.026	Genetic Information Processing	ko03010	Ribosome
Pentose and glucuronate interconversions	1	121	0.992761	0.992761	0.312	0.008	Metabolism	ko00040	Pentose and glucuronate interconversions
